# Supplementary material for: Trans-omic Analysis Reveals Selective Responses to Induced and Basal Insulin across Signaling, Transcriptional, and Metabolic Networks
Source: iScience. 2018 Sep 10;7:212–29. doi: 10.1016/j.isci.2018.07.022 (PMC6161632; doi:10.1016/j.isci.2018.07.022)
Supplement: Table S1. Classification of Insulin-Responsive Genes (IRGs), Related to Figure 2 [file mmc2.xlsx]

## Sheet: Sheet1
Ensembl Gene ID	Gene name	AUC_ratio	Pt value	Upregulated or downregulated IRG	EC50 (nM)	T1/2 (min)	Class
ENSRNOG00000001345	Mapkapk5	2.3186	0.0818622	Upregulated IRG	0.0364155	9.45495	Class 1
ENSRNOG00000002097	Rasl11b	2.46384	0.0766102	Upregulated IRG	0.0312424	49.9053	Class 1
ENSRNOG00000005360	Dhrs7b	1.67827	0.152565	Upregulated IRG	0.0527495	82.2949	Class 1
ENSRNOG00000008048	Plscr1	2.15932	0.158855	Upregulated IRG	0.244863	22.5027	Class 1
ENSRNOG00000009183	Szrd1	3.81589	0.150268	Upregulated IRG	0.440582	35.0067	Class 1
ENSRNOG00000013390	Kbtbd8	2.89444	0.166946	Upregulated IRG	0.29128	52.978	Class 1
ENSRNOG00000013520	Mat2a	2.27767	0.127356	Upregulated IRG	0.47628	48.7828	Class 1
ENSRNOG00000014008	Mfsd2a	1.79222	0.127724	Upregulated IRG	0.0591753	50.4263	Class 1
ENSRNOG00000015085	Dmpk	1.45493	0.137692	Upregulated IRG	0.0808101	48.0132	Class 1
ENSRNOG00000017299	Phrf1	2.74839	0.156135	Upregulated IRG	0.0954436	58.2887	Class 1
ENSRNOG00000020426	Erf	3.12166	0.117368	Upregulated IRG	0.553998	48.1183	Class 1
ENSRNOG00000020614	Phlda2	3.48407	0.132453	Upregulated IRG	0.244104	50.0171	Class 1
ENSRNOG00000021110	Mllt11	2.23916	0.08024	Upregulated IRG	0.249734	59.211	Class 1
ENSRNOG00000027784	Tsku	3.05779	0.153263	Upregulated IRG	0.13249	54.7833	Class 1
ENSRNOG00000029698	Pim3	2.33042	0.147741	Upregulated IRG	0.0503537	64.7008	Class 1
ENSRNOG00000032297	Msmo1	2.1135	0.10474	Upregulated IRG	0.288747	50.9859	Class 1
ENSRNOG00000045928	Myl6	1.57307	0.0902516	Upregulated IRG	0.0454594	14.1908	Class 1
ENSRNOG00000046207	Cbx4	2.76757	0.0969952	Upregulated IRG	0.172868	48.4388	Class 1
ENSRNOG00000000250	Jmjd6	4.97706	0.0950811	Upregulated IRG	0.181483	111.555	Class 2
ENSRNOG00000004621	Rtn4	3.3988	0.0659782	Upregulated IRG	0.203725	164.738	Class 2
ENSRNOG00000006545	Sept7	2.19369	0.0870994	Upregulated IRG	0.190813	139.219	Class 2
ENSRNOG00000008664	ENSRNOG00000008664	3.48302	0.163499	Upregulated IRG	0.0603911	143.077	Class 2
ENSRNOG00000010989	Ipo5	2.17793	0.0743083	Upregulated IRG	0.669999	134.765	Class 2
ENSRNOG00000011474	Ppp1r3b	2.31899	0.186889	Upregulated IRG	0.195806	97.4116	Class 2
ENSRNOG00000012791	Ajuba	2.2237	0.0858668	Upregulated IRG	0.155119	111.029	Class 2
ENSRNOG00000014480	Sys1	1.51074	0.144762	Upregulated IRG	0.0459274	151.677	Class 2
ENSRNOG00000015084	Necab2	3.0143	0.145623	Upregulated IRG	0.586014	105.635	Class 2
ENSRNOG00000018184	Tpm1	3.20421	0.0895954	Upregulated IRG	0.687505	119.107	Class 2
ENSRNOG00000028198	Sh2b3	2.61513	0.12868	Upregulated IRG	0.298275	130.439	Class 2
ENSRNOG00000045760	Ebna1bp2	4.46943	0.114955	Upregulated IRG	0.0465915	93.376	Class 2
ENSRNOG00000050287	Ebna1bp2	4.80115	0.11097	Upregulated IRG	0.0511741	93.0056	Class 2
ENSRNOG00000000640	Egr2	3.53202	0.0948153	Upregulated IRG	7.8435	19.6068	Class 3
ENSRNOG00000001189	Sik1	2.15797	0.0691048	Upregulated IRG	8.64584	40.427	Class 3
ENSRNOG00000001720	Hes1	2.67641	0.102864	Upregulated IRG	1.15164	47.8148	Class 3
ENSRNOG00000002802	Cxcl1	2.03827	0.126467	Upregulated IRG	8.66525	19.4661	Class 3
ENSRNOG00000003300	Btg2	2.72108	0.0676598	Upregulated IRG	6.99555	37.3626	Class 3
ENSRNOG00000003546	Tnfrsf12a	9.94759	0.0869707	Upregulated IRG	2.05898	50.5287	Class 3
ENSRNOG00000003745	Atf3	4.46693	0.106766	Upregulated IRG	5.62422	49.0383	Class 3
ENSRNOG00000004019	Phlda1	2.69378	0.0794366	Upregulated IRG	1.91951	49.6419	Class 3
ENSRNOG00000004624	Rnd3	5.33474	0.117806	Upregulated IRG	0.982339	41.4499	Class 3
ENSRNOG00000004749	Slc30a1	2.35277	0.161286	Upregulated IRG	3.76125	87.3335	Class 3
ENSRNOG00000005067	Zfp36l2	2.70301	0.10556	Upregulated IRG	2.05031	39.5016	Class 3
ENSRNOG00000005615	Gadd45a	2.69761	0.171657	Upregulated IRG	1.94055	21.8233	Class 3
ENSRNOG00000006118	Klf10	2.11588	0.102149	Upregulated IRG	0.934988	53.6805	Class 3
ENSRNOG00000007387	Per1	2.17751	0.0883566	Upregulated IRG	2.89943	40.5296	Class 3
ENSRNOG00000007541	Fhl3	4.14264	0.136448	Upregulated IRG	4.43982	50.9799	Class 3
ENSRNOG00000007607	Nr4a1	2.14603	0.165034	Upregulated IRG	8.77538	23.1204	Class 3
ENSRNOG00000008015	c-Fos	1.51378	0.159166	Upregulated IRG	6.76883	9.48961	Class 3
ENSRNOG00000008517	Cdc42ep1	4.42699	0.124236	Upregulated IRG	1.23914	44.3491	Class 3
ENSRNOG00000009222	Epha2	4.51954	0.071595	Upregulated IRG	3.0969	52.4427	Class 3
ENSRNOG00000010799	Ccrn4l	4.42673	0.120468	Upregulated IRG	1.68904	44.5684	Class 3
ENSRNOG00000011349	Lonrf1	3.63729	0.165026	Upregulated IRG	0.827122	50.085	Class 3
ENSRNOG00000011815	Sgk1	1.56432	0.178572	Upregulated IRG	1.2246	24.7865	Class 3
ENSRNOG00000012806	Rbbp6	1.61732	0.180913	Upregulated IRG	11.9745	17.2571	Class 3
ENSRNOG00000013351	Stxbp5	1.65275	0.10103	Upregulated IRG	15.2669	28.3076	Class 3
ENSRNOG00000013851	Spry4	2.7084	0.0695794	Upregulated IRG	1.5201	41.8685	Class 3
ENSRNOG00000013973	Lcn2	4.92077	0.08033	Upregulated IRG	2.49047	40.8728	Class 3
ENSRNOG00000014061	Dusp5	7.40204	0.140037	Upregulated IRG	3.10258	26.9713	Class 3
ENSRNOG00000014350	Cyr61	3.13178	0.127716	Upregulated IRG	7.21466	11.1684	Class 3
ENSRNOG00000014948	Osgin1	3.06685	0.160472	Upregulated IRG	1.14826	23.8287	Class 3
ENSRNOG00000016122	Hmgcr	2.55617	0.109676	Upregulated IRG	2.89459	44.5789	Class 3
ENSRNOG00000016167	Spata2L	2.9001	0.127531	Upregulated IRG	2.4163	48.4126	Class 3
ENSRNOG00000017066	Zfp384	2.76513	0.0961282	Upregulated IRG	4.48213	19.3241	Class 3
ENSRNOG00000017354	Zyx	5.72071	0.0812464	Upregulated IRG	4.38229	52.4746	Class 3
ENSRNOG00000018232	Srf	5.30886	0.0702757	Upregulated IRG	2.80311	49.8551	Class 3
ENSRNOG00000018484	Plk3	7.86624	0.0836562	Upregulated IRG	1.46416	40.2798	Class 3
ENSRNOG00000018646	Hbegf	3.01604	0.0629778	Upregulated IRG	3.45203	47.8226	Class 3
ENSRNOG00000018752	Clcf1	4.1105	0.133026	Upregulated IRG	5.6674	47.084	Class 3
ENSRNOG00000019202	PVR	4.29337	0.081413	Upregulated IRG	2.18269	48.938	Class 3
ENSRNOG00000019422	Egr1	2.60525	0.1146	Upregulated IRG	6.08679	14.8697	Class 3
ENSRNOG00000019568	Jund	5.84945	0.102189	Upregulated IRG	3.25221	39.8178	Class 3
ENSRNOG00000019661	Gdf15	3.4959	0.111122	Upregulated IRG	2.22727	17.8483	Class 3
ENSRNOG00000019673	Zfp36	3.66387	0.0755465	Upregulated IRG	3.53493	12.2727	Class 3
ENSRNOG00000020254	Per2	4.4964	0.132405	Upregulated IRG	0.735863	45.0522	Class 3
ENSRNOG00000020822	Atp8b2	11.4018	0.128622	Upregulated IRG	7.45737	56.3582	Class 3
ENSRNOG00000020938	Ppp1r15a	1.88603	0.115223	Upregulated IRG	8.90295	24.7775	Class 3
ENSRNOG00000021403	Rhob	8.67344	0.0694913	Upregulated IRG	5.26271	39.659	Class 3
ENSRNOG00000021548	Rassf1	4.86189	0.0799943	Upregulated IRG	1.52836	51.172	Class 3
ENSRNOG00000026293	c-Jun	7.50923	0.0967494	Upregulated IRG	5.01159	42.3287	Class 3
ENSRNOG00000029394	Dusp8	4.50166	0.0729033	Upregulated IRG	5.2359	43.7108	Class 3
ENSRNOG00000031167	SRXN1	2.61198	0.104174	Upregulated IRG	8.12496	28.1151	Class 3
ENSRNOG00000033433	Csrnp1	6.45235	0.171344	Upregulated IRG	1.69348	26.4255	Class 3
ENSRNOG00000034254	Actb	10.6613	0.0549776	Upregulated IRG	2.09221	52.0788	Class 3
ENSRNOG00000037613	Kdm6b	3.06819	0.112186	Upregulated IRG	7.78737	45.5662	Class 3
ENSRNOG00000042838	Junb	2.95343	0.115535	Upregulated IRG	5.52375	12.1637	Class 3
ENSRNOG00000046247	AKR1B10	2.18376	0.144842	Upregulated IRG	11.1279	23.0598	Class 3
ENSRNOG00000047811	Ier2	5.52857	0.101772	Upregulated IRG	2.30906	17.5866	Class 3
ENSRNOG00000049653	Errfi1	3.26697	0.141087	Upregulated IRG	7.42994	40.0366	Class 3
ENSRNOG00000001414	Serpine1	2.28295	0.113731	Upregulated IRG	1.20421	126.278	Class 4
ENSRNOG00000002218	Stbd1	11.2609	0.0833912	Upregulated IRG	1.88757	119.414	Class 4
ENSRNOG00000004925	Ppp1r12a	1.43065	0.0724769	Upregulated IRG	16.8627	124.735	Class 4
ENSRNOG00000007152	Bhlhe40	2.26543	0.0945144	Upregulated IRG	2.19722	92.2408	Class 4
ENSRNOG00000007319	Trib3	1.58769	0.135381	Upregulated IRG	3.19504	154.323	Class 4
ENSRNOG00000008689	Cbx1	2.04914	0.138251	Upregulated IRG	1.1269	98.937	Class 4
ENSRNOG00000010107	Palld	2.59465	0.0758963	Upregulated IRG	8.26294	129.211	Class 4
ENSRNOG00000010161	Myo10	1.42918	0.0563587	Upregulated IRG	17.8537	112.273	Class 4
ENSRNOG00000010392	Nrg1	1.5297	0.119551	Upregulated IRG	10.444	151.503	Class 4
ENSRNOG00000012886	Maff	3.83315	0.0703817	Upregulated IRG	6.66549	104.311	Class 4
ENSRNOG00000015460	Tm4sf20	2.92912	0.116147	Upregulated IRG	2.30923	139.822	Class 4
ENSRNOG00000016588	Myadm	4.27433	0.0705079	Upregulated IRG	6.63767	118.963	Class 4
ENSRNOG00000017453	Ptpn2	3.83819	0.0881847	Upregulated IRG	4.98508	124.361	Class 4
ENSRNOG00000019688	Diap1	1.79906	0.114818	Upregulated IRG	15.5385	116.137	Class 4
ENSRNOG00000020893	Snx27	1.48978	0.0717736	Upregulated IRG	7.76003	121.901	Class 4
ENSRNOG00000021053	Lsr	4.32452	0.0586634	Upregulated IRG	0.745064	139.471	Class 4
ENSRNOG00000022719	Abcb1b	1.45612	0.0451642	Upregulated IRG	21.9727	152.773	Class 4
ENSRNOG00000027880	Nbeal2-ps1	1.97278	0.120763	Upregulated IRG	4.59946	115.146	Class 4
ENSRNOG00000028872	Rai14	1.72307	0.115971	Upregulated IRG	5.77154	131.559	Class 4
ENSRNOG00000029543	Cish	4.44452	0.101863	Upregulated IRG	3.59486	110.038	Class 4
ENSRNOG00000032034	Supt5h	1.92956	0.137068	Upregulated IRG	0.92198	151.812	Class 4
ENSRNOG00000032936	Shank3	1.52584	0.116501	Upregulated IRG	16.0007	116.207	Class 4
ENSRNOG00000036701	Actg1	14.6717	0.0610362	Upregulated IRG	1.33906	106.952	Class 4
ENSRNOG00000037931	Plaur	2.22134	0.106113	Upregulated IRG	5.96797	105.721	Class 4
ENSRNOG00000047028	Mmp24	6.3742	0.125832	Upregulated IRG	5.72657	110.993	Class 4
ENSRNOG00000049236	Myh9	1.62043	0.0638179	Upregulated IRG	18.4814	128.21	Class 4
ENSRNOG00000000937	Slc46a3	0.467862	0.10459	Downregulated IRG	0.206785	59.8519	Class 1
ENSRNOG00000000983	Zfp394	0.352724	0.196826	Downregulated IRG	0.156233	43.149	Class 1
ENSRNOG00000001104	Foxk1	0.706907	0.168964	Downregulated IRG	0.0402534	47.1212	Class 1
ENSRNOG00000001770	Ehhadh	0.514446	0.0752372	Downregulated IRG	0.257361	57.9167	Class 1
ENSRNOG00000001843	Bcl6	0.311954	0.157763	Downregulated IRG	0.117479	53.8641	Class 1
ENSRNOG00000002089	Ccng2	0.307997	0.137976	Downregulated IRG	0.135862	46.6077	Class 1
ENSRNOG00000003302	Flcn	0.45292	0.135968	Downregulated IRG	0.118713	57.684	Class 1
ENSRNOG00000003694	Prox1	0.529225	0.0818779	Downregulated IRG	0.077941	50.1398	Class 1
ENSRNOG00000004040	Abca8b	0.405116	0.189484	Downregulated IRG	0.412522	7.91183	Class 1
ENSRNOG00000004221	Lgr5	0.582011	0.0611403	Downregulated IRG	0.575254	49.5778	Class 1
ENSRNOG00000004284	Btg1	0.352772	0.143347	Downregulated IRG	0.149029	50.2842	Class 1
ENSRNOG00000004377	Lpin1	0.460822	0.132117	Downregulated IRG	0.0916302	56.292	Class 1
ENSRNOG00000004964	Erbb3	0.530117	0.0745018	Downregulated IRG	0.0998692	58.9638	Class 1
ENSRNOG00000005341	Upp2	0.415575	0.111023	Downregulated IRG	0.109272	53.6994	Class 1
ENSRNOG00000006738	Fbxo32	0.647413	0.0860225	Downregulated IRG	0.0730864	41.9633	Class 1
ENSRNOG00000006990	Grb7	0.303007	0.141326	Downregulated IRG	0.141977	48.8007	Class 1
ENSRNOG00000007229	Nr0b2	0.475127	0.116946	Downregulated IRG	0.110258	58.2747	Class 1
ENSRNOG00000007587	Tcp11l2	0.620165	0.0874225	Downregulated IRG	0.181273	53.5712	Class 1
ENSRNOG00000007625	B3galt1	0.465784	0.130353	Downregulated IRG	0.122765	52.3179	Class 1
ENSRNOG00000007649	Dnm2	0.427371	0.177942	Downregulated IRG	0.282131	50.1332	Class 1
ENSRNOG00000007793	Pnrc1	0.503264	0.111894	Downregulated IRG	0.0859819	47.1394	Class 1
ENSRNOG00000007975	Ncoa2	0.648655	0.112423	Downregulated IRG	0.0590899	48.2672	Class 1
ENSRNOG00000008019	Oxr1	0.518	0.104657	Downregulated IRG	0.275622	57.6803	Class 1
ENSRNOG00000008116	Ppap2b	0.526511	0.0773686	Downregulated IRG	0.24683	55.5638	Class 1
ENSRNOG00000008371	Igfbp1	0.418034	0.104611	Downregulated IRG	0.113726	57.3861	Class 1
ENSRNOG00000008498	Gabarapl1	0.533061	0.0794372	Downregulated IRG	0.163764	57.0677	Class 1
ENSRNOG00000008614	Zfyve1	0.364625	0.154945	Downregulated IRG	0.129618	55.1841	Class 1
ENSRNOG00000008810	Nelf	0.440261	0.125141	Downregulated IRG	0.112102	55.43	Class 1
ENSRNOG00000008927	Hbp1	0.421514	0.101026	Downregulated IRG	0.136481	59.807	Class 1
ENSRNOG00000009145	Klf12	0.690324	0.0840682	Downregulated IRG	0.0492874	23.2141	Class 1
ENSRNOG00000009488	Cyp7a1	0.548859	0.0910425	Downregulated IRG	0.386449	47.0285	Class 1
ENSRNOG00000010415	Atxn7l4	0.515378	0.150223	Downregulated IRG	0.0674999	57.1833	Class 1
ENSRNOG00000010536	Nr2c2	0.601827	0.0634128	Downregulated IRG	0.0744704	48.5643	Class 1
ENSRNOG00000010919	Mbd4	0.32222	0.117095	Downregulated IRG	0.144646	50.1696	Class 1
ENSRNOG00000011386	Nhsl1	0.582459	0.172575	Downregulated IRG	0.069708	57.4719	Class 1
ENSRNOG00000012952	Lrig1	0.337426	0.113922	Downregulated IRG	0.548958	47.8102	Class 1
ENSRNOG00000013147	Cacna1d	0.595948	0.130623	Downregulated IRG	0.0532444	81.0705	Class 1
ENSRNOG00000013160	RGD1566017	0.646147	0.126323	Downregulated IRG	0.0673727	57.2073	Class 1
ENSRNOG00000013419	Agphd1	0.246434	0.118512	Downregulated IRG	0.148515	50.1103	Class 1
ENSRNOG00000015158	Pikfyve	0.702809	0.0879168	Downregulated IRG	0.0488385	56.9014	Class 1
ENSRNOG00000015177	Sun2	0.423318	0.173188	Downregulated IRG	0.107799	51.3125	Class 1
ENSRNOG00000015740	Rnf125	0.476773	0.145836	Downregulated IRG	0.102896	55.07	Class 1
ENSRNOG00000015829	Trpm1	0.576681	0.179084	Downregulated IRG	0.147499	49.561	Class 1
ENSRNOG00000015999	Cirbp	0.552507	0.0869794	Downregulated IRG	0.316318	58.0462	Class 1
ENSRNOG00000017114	Synj2	0.668107	0.124121	Downregulated IRG	0.0784004	49.9747	Class 1
ENSRNOG00000017244	Rnf186	0.350633	0.0770595	Downregulated IRG	0.150956	43.4159	Class 1
ENSRNOG00000017808	Klf15	0.282591	0.148808	Downregulated IRG	0.319997	47.0604	Class 1
ENSRNOG00000017871	Sidt2	0.656905	0.0950584	Downregulated IRG	0.0724212	54.1206	Class 1
ENSRNOG00000017963	ENSRNOG00000017963	0.612873	0.1424	Downregulated IRG	0.0637163	23.3221	Class 1
ENSRNOG00000018662	Amacr	0.450134	0.128669	Downregulated IRG	0.116204	54.8204	Class 1
ENSRNOG00000018967	Wdr59	0.542655	0.0626703	Downregulated IRG	0.105959	86.5329	Class 1
ENSRNOG00000019721	Ypel3	0.574583	0.0733795	Downregulated IRG	0.209701	54.6022	Class 1
ENSRNOG00000019822	Gadd45b	0.241724	0.122655	Downregulated IRG	0.189187	49.4325	Class 1
ENSRNOG00000020132	Ttll10	0.634063	0.124247	Downregulated IRG	0.0685263	35.8882	Class 1
ENSRNOG00000020769	Crebrf	0.382282	0.11209	Downregulated IRG	0.106842	59.1973	Class 1
ENSRNOG00000021787	Zfp217	0.632261	0.133612	Downregulated IRG	0.0601901	47.9297	Class 1
ENSRNOG00000023657	Gprin3	0.63525	0.130891	Downregulated IRG	0.09266	52.7823	Class 1
ENSRNOG00000025115	Exph5	0.384715	0.163647	Downregulated IRG	0.114567	52.465	Class 1
ENSRNOG00000025353	ENSRNOG00000025353	0.34802	0.187422	Downregulated IRG	0.10794	38.8487	Class 1
ENSRNOG00000028756	Ubc	0.518031	0.157934	Downregulated IRG	0.15404	33.4384	Class 1
ENSRNOG00000032202	Creb3l3	0.565166	0.0715147	Downregulated IRG	0.255019	58.5848	Class 1
ENSRNOG00000033372	Klhl24	0.462909	0.0901652	Downregulated IRG	0.0955391	57.1651	Class 1
ENSRNOG00000051171	G6pase	0.55709	0.184485	Downregulated IRG	0.0930607	55.166	Class 1
ENSRNOG00000037167	Rtp3	0.421286	0.0693089	Downregulated IRG	0.133516	47.0565	Class 1
ENSRNOG00000045649	Arrdc3	0.328691	0.0866517	Downregulated IRG	0.135709	49.7423	Class 1
ENSRNOG00000046023	Exoc4	0.696303	0.104852	Downregulated IRG	0.0644475	53.8396	Class 1
ENSRNOG00000046633	ENSRNOG00000046633	0.293938	0.141214	Downregulated IRG	0.0943242	47.2066	Class 1
ENSRNOG00000047247	Ptprs	0.531392	0.176061	Downregulated IRG	0.243175	0	Class 1
ENSRNOG00000047598	Ctdsp2	0.380839	0.144326	Downregulated IRG	0.0965774	53.737	Class 1
ENSRNOG00000050636	Arhgef10l	0.509457	0.165197	Downregulated IRG	0.659544	38.3812	Class 1
ENSRNOG00000000588	Slc16a10	0.681652	0.0604852	Downregulated IRG	0.102915	168.778	Class 2
ENSRNOG00000000635	Arid5b	0.66903	0.130697	Downregulated IRG	0.0742807	114.626	Class 2
ENSRNOG00000001376	Mettl7a	0.500822	0.0730687	Downregulated IRG	0.219494	114.29	Class 2
ENSRNOG00000002894	Mnt	0.452693	0.110347	Downregulated IRG	0.0873137	103.546	Class 2
ENSRNOG00000002946	Socs3	0.601474	0.19052	Downregulated IRG	0.0451257	111.554	Class 2
ENSRNOG00000003400	Fmo4	0.616503	0.0365699	Downregulated IRG	0.497586	139.551	Class 2
ENSRNOG00000004289	Kdm6a	0.615369	0.19216	Downregulated IRG	0.0581072	129.066	Class 2
ENSRNOG00000004328	Deptor	0.535583	0.0744193	Downregulated IRG	0.0706374	122.29	Class 2
ENSRNOG00000005420	Abcg8	0.576175	0.0367741	Downregulated IRG	0.223163	124.416	Class 2
ENSRNOG00000005479	Slc1a2	0.548015	0.0643457	Downregulated IRG	0.092295	117.887	Class 2
ENSRNOG00000005932	Megf9	0.684048	0.0451659	Downregulated IRG	0.0503069	90.9131	Class 2
ENSRNOG00000006063	Phf21a	0.487607	0.189918	Downregulated IRG	0.0939047	118.966	Class 2
ENSRNOG00000006893	Ppm1k	0.440627	0.0907185	Downregulated IRG	0.135847	110.858	Class 2
ENSRNOG00000007395	Baat	0.612948	0.0438806	Downregulated IRG	0.467511	124.494	Class 2
ENSRNOG00000008334	Crocc	0.40524	0.172998	Downregulated IRG	0.235968	215.722	Class 2
ENSRNOG00000008757	Tmem218	0.625607	0.0648873	Downregulated IRG	0.339479	112.048	Class 2
ENSRNOG00000009019	Slc6a6	0.671347	0.0604719	Downregulated IRG	0.0475585	188.944	Class 2
ENSRNOG00000009653	Numb	0.532057	0.0848186	Downregulated IRG	0.0560562	175.849	Class 2
ENSRNOG00000010037	Epb4.1	0.661022	0.117276	Downregulated IRG	0.0495872	147.497	Class 2
ENSRNOG00000010737	Mbnl2	0.662051	0.0587581	Downregulated IRG	0.0471562	146.084	Class 2
ENSRNOG00000010941	Tifa	0.365759	0.182777	Downregulated IRG	0.116155	109.162	Class 2
ENSRNOG00000011668	Nfil3	0.524514	0.175887	Downregulated IRG	0.0740032	119.028	Class 2
ENSRNOG00000012826	Creb3l2	0.61668	0.0734019	Downregulated IRG	0.0513464	139.775	Class 2
ENSRNOG00000015447	Calcoco1	0.679747	0.0524532	Downregulated IRG	0.169549	131.287	Class 2
ENSRNOG00000015540	Ppp6r3	0.40724	0.177775	Downregulated IRG	0.109833	135.253	Class 2
ENSRNOG00000016163	Slc1a3	0.68109	0.139832	Downregulated IRG	0.168384	172.914	Class 2
ENSRNOG00000016962	Neu2	0.608249	0.0455175	Downregulated IRG	0.411109	137.272	Class 2
ENSRNOG00000017581	RGD1306227	0.457142	0.0968533	Downregulated IRG	0.14317	163.565	Class 2
ENSRNOG00000017660	Inpp4a	0.702811	0.0897372	Downregulated IRG	0.036275	171.114	Class 2
ENSRNOG00000018292	Ces1c	0.420083	0.0501421	Downregulated IRG	0.377975	96.0274	Class 2
ENSRNOG00000019472	Ccbp2	0.575966	0.0818288	Downregulated IRG	0.168243	110.665	Class 2
ENSRNOG00000019481	Cyp8b1	0.503666	0.089392	Downregulated IRG	0.592528	107.268	Class 2
ENSRNOG00000020420	Pklr	0.480192	0.0347927	Downregulated IRG	0.494773	118.733	Class 2
ENSRNOG00000020468	Stard4	0.364266	0.119287	Downregulated IRG	0.147694	110.39	Class 2
ENSRNOG00000020578	Ceacam1	0.532254	0.110911	Downregulated IRG	0.202696	128.225	Class 2
ENSRNOG00000020730	Nbr1	0.567121	0.05402	Downregulated IRG	0.160464	133.02	Class 2
ENSRNOG00000023509	Irs2	0.344923	0.109819	Downregulated IRG	0.0964035	105.149	Class 2
ENSRNOG00000024114	Zdbf2	0.648523	0.0890535	Downregulated IRG	0.0587772	134.035	Class 2
ENSRNOG00000026217	Armc2	0.633693	0.100671	Downregulated IRG	0.177147	122.424	Class 2
ENSRNOG00000026965	TMEM140	0.359657	0.118751	Downregulated IRG	0.169435	113.303	Class 2
ENSRNOG00000028149	Kansl1l	0.533845	0.141566	Downregulated IRG	0.0563308	174.749	Class 2
ENSRNOG00000028616	Pck1	0.522985	0.0723657	Downregulated IRG	0.0834376	112.537	Class 2
ENSRNOG00000029651	Rdh16	0.367317	0.132763	Downregulated IRG	0.178725	116.462	Class 2
ENSRNOG00000031283	ENSRNOG00000031283	0.394555	0.107191	Downregulated IRG	0.296581	101.256	Class 2
ENSRNOG00000033280	Pam	0.693503	0.126559	Downregulated IRG	0.0748869	200.236	Class 2
ENSRNOG00000033680	Cyp2b1	0.564576	0.0317664	Downregulated IRG	0.182915	118.041	Class 2
ENSRNOG00000043201	Adck3	0.614265	0.0325543	Downregulated IRG	0.453432	134.299	Class 2
ENSRNOG00000049724	B3gntl1	0.600879	0.101827	Downregulated IRG	0.0531519	109.032	Class 2
ENSRNOG00000000977	Pnpla6	0.511242	0.139325	Downregulated IRG	1.54049	13.5013	Class 3
ENSRNOG00000002116	Rplp2	0.691174	0.17929	Downregulated IRG	52.8515	42.8671	Class 3
ENSRNOG00000002807	Sept9	0.597195	0.118598	Downregulated IRG	2.37497	56.0577	Class 3
ENSRNOG00000007255	Zpbp2	0.549835	0.0957312	Downregulated IRG	23.8216	49.2126	Class 3
ENSRNOG00000007926	Map2k5	0.529927	0.111547	Downregulated IRG	11.9584	0	Class 3
ENSRNOG00000011141	Serpina11	0.677736	0.121349	Downregulated IRG	0.781103	56.6299	Class 3
ENSRNOG00000012604	Swsap1	0.412894	0.150686	Downregulated IRG	3.68739	54.7223	Class 3
ENSRNOG00000024931	Ccdc88b	0.499438	0.117963	Downregulated IRG	25.2488	26.4479	Class 3
ENSRNOG00000030538	Slco1b3	0.515817	0.172562	Downregulated IRG	1.20741	77.4511	Class 3
ENSRNOG00000047493	Slco1a4	0.669341	0.0848264	Downregulated IRG	3.84897	70.1625	Class 3
ENSRNOG00000049662	Zfp708	0.268625	0.190277	Downregulated IRG	0.983125	17.4182	Class 3
ENSRNOG00000050128	ENSRNOG00000050128	0.466692	0.119162	Downregulated IRG	2.4725	33.7474	Class 3
ENSRNOG00000001479	Gtf2i	0.487215	0.0962957	Downregulated IRG	1.32934	156.971	Class 4
ENSRNOG00000001806	Fetub	0.517749	0.093119	Downregulated IRG	5.54516	131.351	Class 4
ENSRNOG00000008425	Nav1	0.682943	0.0876143	Downregulated IRG	6.66326	197.532	Class 4
ENSRNOG00000009148	Cyb5rl	0.591722	0.0862069	Downregulated IRG	1.0603	126.673	Class 4
ENSRNOG00000009263	Ifi27	0.566729	0.118532	Downregulated IRG	6.47201	149.257	Class 4
ENSRNOG00000009988	Ap2b1	0.510467	0.0765402	Downregulated IRG	1.2303	150.13	Class 4
ENSRNOG00000014075	Clybl	0.562773	0.140434	Downregulated IRG	12.9975	225.323	Class 4
ENSRNOG00000016337	Slc22a1	0.652107	0.0560906	Downregulated IRG	16.9011	112.703	Class 4
ENSRNOG00000019915	Xrcc1	0.643989	0.135871	Downregulated IRG	6.31214	161.234	Class 4
ENSRNOG00000020742	Pcnxl3	0.647488	0.108598	Downregulated IRG	1.83742	162.323	Class 4
ENSRNOG00000024410	BLVRB	0.624008	0.122129	Downregulated IRG	15.9594	199.314	Class 4
ENSRNOG00000028674	Fbxw5	0.663595	0.0687986	Downregulated IRG	2.82345	148.319	Class 4
ENSRNOG00000049813	RPS9	0.529685	0.14192	Downregulated IRG	22.7951	110.823	Class 4
ENSRNOG00000050464	GSTA1	0.630405	0.190486	Downregulated IRG	3.20684	120.216	Class 4
ENSRNOG00000000190	Ep300	0.954057	0.0640534	Other IRG	-	-	-
ENSRNOG00000000481	Cuta	1.02446	0.0532379	Other IRG	-	-	-
ENSRNOG00000000483	Syngap1	1.10703	0.193281	Other IRG	-	-	-
ENSRNOG00000000632	Cdk1	1.26573	0.11653	Other IRG	-	-	-
ENSRNOG00000000774	Gabbr1	1.17779	0.231545	Other IRG	-	-	-
ENSRNOG00000000900	Tpst1	0.819889	0.140279	Other IRG	-	-	-
ENSRNOG00000000936	Stx2	0.636923	0.249397	Other IRG	-	-	-
ENSRNOG00000000942	Pan3	0.734821	0.138001	Other IRG	-	-	-
ENSRNOG00000001079	Daglb	0.713531	0.14814	Other IRG	-	-	-
ENSRNOG00000001098	Pds5b	0.989809	0.0572187	Other IRG	-	-	-
ENSRNOG00000001120	Med13l	0.998648	0.0952256	Other IRG	-	-	-
ENSRNOG00000001337	Setd1b	0.747756	0.0610577	Other IRG	-	-	-
ENSRNOG00000001424	Cux1	1.22659	0.118651	Other IRG	-	-	-
ENSRNOG00000001966	Zbtb20	0.878148	0.0608892	Other IRG	-	-	-
ENSRNOG00000002403	Fam129a	0.881682	0.0420232	Other IRG	-	-	-
ENSRNOG00000002767	Dlg3	1.07871	0.27126	Other IRG	-	-	-
ENSRNOG00000003289	Lap3	0.90027	0.184892	Other IRG	-	-	-
ENSRNOG00000003787	Lcorl	1.01494	0.0886139	Other IRG	-	-	-
ENSRNOG00000003873	Cpd	0.863134	0.0384737	Other IRG	-	-	-
ENSRNOG00000003977	Dusp1	1.32215	0.210124	Other IRG	-	-	-
ENSRNOG00000004033	Sema6a	1.00274	0.156347	Other IRG	-	-	-
ENSRNOG00000004162	Pfkfb2	0.715597	0.0977975	Other IRG	-	-	-
ENSRNOG00000004195	Dtl	1.08228	0.15239	Other IRG	-	-	-
ENSRNOG00000004333	Flywch1	0.948906	0.176788	Other IRG	-	-	-
ENSRNOG00000004617	Fmnl2	0.864443	0.134471	Other IRG	-	-	-
ENSRNOG00000004831	Arid2	0.868894	0.0795053	Other IRG	-	-	-
ENSRNOG00000004917	Rasal2	0.826928	0.119405	Other IRG	-	-	-
ENSRNOG00000004947	Zfp871	0.780756	0.0722378	Other IRG	-	-	-
ENSRNOG00000005133	Mapt	1.04847	0.254896	Other IRG	-	-	-
ENSRNOG00000005257	Prkaca	1.31092	0.15476	Other IRG	-	-	-
ENSRNOG00000005393	Sertad2	0.966468	0.0744718	Other IRG	-	-	-
ENSRNOG00000005739	Asap1	0.755179	0.219304	Other IRG	-	-	-
ENSRNOG00000005933	Yap1	1.24899	0.113211	Other IRG	-	-	-
ENSRNOG00000005936	Foxm1	1.22363	0.167742	Other IRG	-	-	-
ENSRNOG00000006298	Cpne3	0.866105	0.109328	Other IRG	-	-	-
ENSRNOG00000006305	Slc38a2	0.732475	0.117865	Other IRG	-	-	-
ENSRNOG00000006338	Lrp6	0.908354	0.0907983	Other IRG	-	-	-
ENSRNOG00000006378	Mga	0.988609	0.075281	Other IRG	-	-	-
ENSRNOG00000006392	Xrcc6	0.972845	0.23151	Other IRG	-	-	-
ENSRNOG00000006587	Setd3	1.25551	0.11395	Other IRG	-	-	-
ENSRNOG00000006870	Mtdh	1.3233	0.0699556	Other IRG	-	-	-
ENSRNOG00000006921	Rbl1	0.856971	0.130281	Other IRG	-	-	-
ENSRNOG00000006967	Xiap	0.722722	0.0676435	Other IRG	-	-	-
ENSRNOG00000007034	Hipk2	0.945491	0.0761475	Other IRG	-	-	-
ENSRNOG00000007957	Bzrap1	0.700045	0.214992	Other IRG	-	-	-
ENSRNOG00000007997	Mll3	0.86438	0.0638046	Other IRG	-	-	-
ENSRNOG00000008308	Hdac7	0.677745	0.317699	Other IRG	-	-	-
ENSRNOG00000008410	Cep63	0.711124	0.128606	Other IRG	-	-	-
ENSRNOG00000008450	Rrm2	1.22912	0.14299	Other IRG	-	-	-
ENSRNOG00000008586	Aldh1l2	0.599951	0.219437	Other IRG	-	-	-
ENSRNOG00000009605	Tfe3	1.22493	0.113428	Other IRG	-	-	-
ENSRNOG00000009783	Camk2g	0.909556	0.152461	Other IRG	-	-	-
ENSRNOG00000009836	Rbm26	1.04436	0.0915371	Other IRG	-	-	-
ENSRNOG00000010064	Abcc4	1.11836	0.0854096	Other IRG	-	-	-
ENSRNOG00000010087	Zfp143	0.999157	0.123338	Other IRG	-	-	-
ENSRNOG00000010210	Slc7a11	1.25024	0.121779	Other IRG	-	-	-
ENSRNOG00000010527	Serpina3n	0.662652	0.210192	Other IRG	-	-	-
ENSRNOG00000011016	Slc7a2	0.873054	0.023231	Other IRG	-	-	-
ENSRNOG00000011063	Dennd1b	0.965554	0.106492	Other IRG	-	-	-
ENSRNOG00000011267	Zfp704	0.8698	0.0921683	Other IRG	-	-	-
ENSRNOG00000011310	Pde10a	0.829713	0.0495463	Other IRG	-	-	-
ENSRNOG00000011355	Rps9	1.07536	0.0411271	Other IRG	-	-	-
ENSRNOG00000011625	Tnks	0.905847	0.0352457	Other IRG	-	-	-
ENSRNOG00000011677	Slc39a10	0.897587	0.149766	Other IRG	-	-	-
ENSRNOG00000011908	Asxl2	0.911539	0.0527859	Other IRG	-	-	-
ENSRNOG00000012207	Dst	0.979599	0.130605	Other IRG	-	-	-
ENSRNOG00000012473	CFLAR	0.86822	0.149957	Other IRG	-	-	-
ENSRNOG00000012499	Rarg	1.03856	0.10766	Other IRG	-	-	-
ENSRNOG00000012735	Kif24	0.844865	0.219371	Other IRG	-	-	-
ENSRNOG00000012757	Nek3	1.13976	0.305598	Other IRG	-	-	-
ENSRNOG00000013090	Gadd45g	1.20157	0.190699	Other IRG	-	-	-
ENSRNOG00000013167	Hmgb2	0.825877	0.282923	Other IRG	-	-	-
ENSRNOG00000013326	Hmbox1	0.898919	0.118854	Other IRG	-	-	-
ENSRNOG00000013412	Creb1	1.32608	0.0602924	Other IRG	-	-	-
ENSRNOG00000013451	Drosha	0.669631	0.278355	Other IRG	-	-	-
ENSRNOG00000013729	RGD1306271	1.13725	0.265856	Other IRG	-	-	-
ENSRNOG00000013837	Trp53bp1	0.574412	0.263279	Other IRG	-	-	-
ENSRNOG00000013884	Psd3	0.878528	0.0729852	Other IRG	-	-	-
ENSRNOG00000014117	Hmox1	1.46878	0.281154	Other IRG	-	-	-
ENSRNOG00000014314	Slc39a4	0.682508	0.275231	Other IRG	-	-	-
ENSRNOG00000014336	Mcm5	1.20552	0.124225	Other IRG	-	-	-
ENSRNOG00000014750	D14Abb1e	0.989507	0.0923659	Other IRG	-	-	-
ENSRNOG00000015007	RGD1565591	0.782683	0.111644	Other IRG	-	-	-
ENSRNOG00000015036	Ctgf	0.633675	0.228436	Other IRG	-	-	-
ENSRNOG00000015133	Mll1	1.03149	0.0912643	Other IRG	-	-	-
ENSRNOG00000015213	FXN	1.10102	0.197512	Other IRG	-	-	-
ENSRNOG00000015488	Tead1	0.944688	0.0654482	Other IRG	-	-	-
ENSRNOG00000015560	2210018M11Rik	0.920256	0.123868	Other IRG	-	-	-
ENSRNOG00000015717	Ptpre	0.919595	0.154387	Other IRG	-	-	-
ENSRNOG00000015746	Kcng4	0.592566	0.211729	Other IRG	-	-	-
ENSRNOG00000015794	Fam83d	1.13519	0.20532	Other IRG	-	-	-
ENSRNOG00000015852	Grlf1	1.23402	0.109729	Other IRG	-	-	-
ENSRNOG00000016123	Rnf144b	0.479801	0.204217	Other IRG	-	-	-
ENSRNOG00000016303	Zfp236	0.904271	0.0630672	Other IRG	-	-	-
ENSRNOG00000016309	Rgp1	1.12972	0.0849968	Other IRG	-	-	-
ENSRNOG00000016503	Smarcal1	0.997274	0.174235	Other IRG	-	-	-
ENSRNOG00000016715	Kif11	0.774673	0.251843	Other IRG	-	-	-
ENSRNOG00000016910	Ralgps1	0.741594	0.15852	Other IRG	-	-	-
ENSRNOG00000017172	Fam125b	1.29721	0.156972	Other IRG	-	-	-
ENSRNOG00000017472	Tcf12	1.15222	0.125172	Other IRG	-	-	-
ENSRNOG00000017503	Ppargc1b	1.36678	0.206074	Other IRG	-	-	-
ENSRNOG00000017822	Mgea5	0.736799	0.103182	Other IRG	-	-	-
ENSRNOG00000018012	Tulp4	1.23832	0.0549669	Other IRG	-	-	-
ENSRNOG00000018226	Zcchc14	0.974301	0.078855	Other IRG	-	-	-
ENSRNOG00000018714	Arl5b	1.05766	0.0319034	Other IRG	-	-	-
ENSRNOG00000018735	Cd74	0.895006	0.179163	Other IRG	-	-	-
ENSRNOG00000018789	Asic1	0.49907	0.277451	Other IRG	-	-	-
ENSRNOG00000018803	Mkl1	0.434967	0.213151	Other IRG	-	-	-
ENSRNOG00000018835	Notch2	0.952006	0.0595749	Other IRG	-	-	-
ENSRNOG00000018877	Zfp629	1.11206	0.211742	Other IRG	-	-	-
ENSRNOG00000019271	Ulk4	0.676984	0.232043	Other IRG	-	-	-
ENSRNOG00000019486	Trpv1	1.26178	0.239562	Other IRG	-	-	-
ENSRNOG00000020360	Clcc1	0.969767	0.230481	Other IRG	-	-	-
ENSRNOG00000021575	Cfhr3	0.959835	0.0272729	Other IRG	-	-	-
ENSRNOG00000021614	Mll5	0.818913	0.0794639	Other IRG	-	-	-
ENSRNOG00000022196	Bmpr2	0.948523	0.0730013	Other IRG	-	-	-
ENSRNOG00000022491	Wdr76	0.817537	0.24385	Other IRG	-	-	-
ENSRNOG00000022720	Usp37	0.956907	0.0691216	Other IRG	-	-	-
ENSRNOG00000023579	Tet2	0.974466	0.0533067	Other IRG	-	-	-
ENSRNOG00000023896	Dusp6	0.877471	0.174914	Other IRG	-	-	-
ENSRNOG00000024272	Ino80d	0.986973	0.114809	Other IRG	-	-	-
ENSRNOG00000025174	Kat6a	1.03167	0.0542461	Other IRG	-	-	-
ENSRNOG00000025278	Scai	0.745401	0.10259	Other IRG	-	-	-
ENSRNOG00000025416	Dpy19l4	0.974503	0.181027	Other IRG	-	-	-
ENSRNOG00000025648	Dhrs7	1.39784	0.352429	Other IRG	-	-	-
ENSRNOG00000025764	Mt1a	1.17315	0.316113	Other IRG	-	-	-
ENSRNOG00000026051	ENSRNOG00000026051	0.778733	0.289785	Other IRG	-	-	-
ENSRNOG00000026107	BC030336	0.982719	0.0977199	Other IRG	-	-	-
ENSRNOG00000026180	Letm2	0.503319	0.22228	Other IRG	-	-	-
ENSRNOG00000027016	Cobll1	0.762678	0.066961	Other IRG	-	-	-
ENSRNOG00000027151	Lrrc58	1.01411	0.103581	Other IRG	-	-	-
ENSRNOG00000027191	Birc6	1.0912	0.0675331	Other IRG	-	-	-
ENSRNOG00000027433	Akr1b10	2.0363	0.200105	Other IRG	-	-	-
ENSRNOG00000027906	Ankrd11	0.905746	0.0984638	Other IRG	-	-	-
ENSRNOG00000028380	Ccdc66	1.23635	0.143518	Other IRG	-	-	-
ENSRNOG00000028390	Hhipl1	0.748408	0.206795	Other IRG	-	-	-
ENSRNOG00000029986	Insr	0.986465	0.0540575	Other IRG	-	-	-
ENSRNOG00000030954	Fat1	1.25521	0.0387956	Other IRG	-	-	-
ENSRNOG00000031174	Arnt	0.730054	0.0957272	Other IRG	-	-	-
ENSRNOG00000031669	Lpp	0.903414	0.0882631	Other IRG	-	-	-
ENSRNOG00000032917	Zfand2a	2.62805	0.27615	Other IRG	-	-	-
ENSRNOG00000037607	RPLP2	0.739348	0.333316	Other IRG	-	-	-
ENSRNOG00000037710	Calr4	0.887881	0.145639	Other IRG	-	-	-
ENSRNOG00000038047	MT1	1.15652	0.289391	Other IRG	-	-	-
ENSRNOG00000038436	ENSRNOG00000038436	0.851165	0.0660913	Other IRG	-	-	-
ENSRNOG00000039744	ENSRNOG00000039744	1.20754	0.337712	Other IRG	-	-	-
ENSRNOG00000039859	Dnmt1	0.946032	0.179553	Other IRG	-	-	-
ENSRNOG00000042318	Pglyrp2	1.07439	0.18072	Other IRG	-	-	-
ENSRNOG00000042451	Ddx59	0.616703	0.219774	Other IRG	-	-	-
ENSRNOG00000042536	Pde4d	1.23422	0.162641	Other IRG	-	-	-
ENSRNOG00000042920	Tas1r2	0.67616	0.227115	Other IRG	-	-	-
ENSRNOG00000043098	Mt2A	1.16393	0.376047	Other IRG	-	-	-
ENSRNOG00000043210	Ppp3r1	1.28451	0.190438	Other IRG	-	-	-
ENSRNOG00000043866	ENSRNOG00000043866	0.769634	0.235877	Other IRG	-	-	-
ENSRNOG00000045550	Chchd2	0.798343	0.0755963	Other IRG	-	-	-
ENSRNOG00000046059	ENSRNOG00000046059	0.813602	0.0393491	Other IRG	-	-	-
ENSRNOG00000046353	ENSRNOG00000046353	0.701869	0.254228	Other IRG	-	-	-
ENSRNOG00000046600	ENSRNOG00000046600	0.818512	0.119901	Other IRG	-	-	-
ENSRNOG00000046667	Fosb	0.778095	0.152	Other IRG	-	-	-
ENSRNOG00000046918	Apoo	0.994289	0.238431	Other IRG	-	-	-
ENSRNOG00000047137	Erbb2ip	0.837104	0.0904651	Other IRG	-	-	-
ENSRNOG00000047203	Chchd2	0.779863	0.076863	Other IRG	-	-	-
ENSRNOG00000047255	Fosl2	0.797793	0.127436	Other IRG	-	-	-
ENSRNOG00000047683	BRMS1	0.749235	0.109255	Other IRG	-	-	-
ENSRNOG00000047693	ENSRNOG00000047693	0.808816	0.0923131	Other IRG	-	-	-
ENSRNOG00000047746	ENSRNOG00000047746	0.721227	0.0515485	Other IRG	-	-	-
ENSRNOG00000048268	ENSRNOG00000048268	0.740427	0.146087	Other IRG	-	-	-
ENSRNOG00000048476	RGD1562484	0.718962	0.222621	Other IRG	-	-	-
ENSRNOG00000048890	ENSRNOG00000048890	0.785352	0.085981	Other IRG	-	-	-
ENSRNOG00000049327	Jhdm1d	0.744511	0.130668	Other IRG	-	-	-
ENSRNOG00000049380	ENSRNOG00000049380	1.13889	0.316394	Other IRG	-	-	-
ENSRNOG00000049484	Atp9a	0.791574	0.415375	Other IRG	-	-	-
ENSRNOG00000049988	Mbtd1	0.742872	0.118336	Other IRG	-	-	-
ENSRNOG00000050206	Shank2	0.836972	0.0593391	Other IRG	-	-	-
ENSRNOG00000050312	Ism2	1.00611	0.19979	Other IRG	-	-	-
