# Supplementary material for: Trans-omic Analysis Reveals Selective Responses to Induced and Basal Insulin across Signaling, Transcriptional, and Metabolic Networks
Source: iScience. 2018 Sep 10;7:212–29. doi: 10.1016/j.isci.2018.07.022 (PMC6161632; doi:10.1016/j.isci.2018.07.022)
Supplement: Table S2. Enrichment Analysis of IRGs Classified According to the Sensitivity and Time Constants, Related to Figure 2 [file mmc3.xlsx]

## Sheet: irg_rat
Statistical Tools	: DAVID v 6.8 (Functional Annotation Chart)
Sample	: Whole IRGs (369 DAVID IDs)
Background	: Rattus norvegicus (17,535 DAVID IDs)
Threshold of Counts	: 2
Category	Term	Genes	Sample Hits	Sample Total	BG Hits	BG Total	Odds Ratio	p value
GOTERM_MF_DIRECT	GO:0044212~transcription regulatory region DNA binding	ENSRNOG00000006392, ENSRNOG00000009605, ENSRNOG00000003745, ENSRNOG00000015133, ENSRNOG00000012826, ENSRNOG00000021787, ENSRNOG00000000640, ENSRNOG00000017808, ENSRNOG00000013167, ENSRNOG00000046207, ENSRNOG00000026293, ENSRNOG00000019422, ENSRNOG00000013412, ENSRNOG00000019568, ENSRNOG00000005936, ENSRNOG00000008015, ENSRNOG00000005933, ENSRNOG00000003694	18	319	237	16650	3.96413	3.23578e-06
GOTERM_MF_DIRECT	GO:0003677~DNA binding	ENSRNOG00000008927, ENSRNOG00000018232, ENSRNOG00000018877, ENSRNOG00000009605, ENSRNOG00000003745, ENSRNOG00000011908, ENSRNOG00000015133, ENSRNOG00000015852, ENSRNOG00000001479, ENSRNOG00000000640, ENSRNOG00000017808, ENSRNOG00000008048, ENSRNOG00000007229, ENSRNOG00000001720, ENSRNOG00000004831, ENSRNOG00000010087, ENSRNOG00000042838, ENSRNOG00000007034, ENSRNOG00000015488, ENSRNOG00000022491,…	43	319	1076	16650	2.08583	7.96667e-06
GOTERM_MF_DIRECT	GO:0003713~transcription coactivator activity	ENSRNOG00000031174, ENSRNOG00000020254, ENSRNOG00000006870, ENSRNOG00000007975, ENSRNOG00000018803, ENSRNOG00000004377, ENSRNOG00000042838, ENSRNOG00000005393, ENSRNOG00000006587, ENSRNOG00000026293, ENSRNOG00000019568, ENSRNOG00000005933, ENSRNOG00000025174, ENSRNOG00000021614, ENSRNOG00000015447	15	319	180	16650	4.34953	9.58856e-06
GOTERM_MF_DIRECT	GO:0043565~sequence-specific DNA binding	ENSRNOG00000020769, ENSRNOG00000018232, ENSRNOG00000021787, ENSRNOG00000001720, ENSRNOG00000042838, ENSRNOG00000019568, ENSRNOG00000012499, ENSRNOG00000008015, ENSRNOG00000001104, ENSRNOG00000037613, ENSRNOG00000007607, ENSRNOG00000012886, ENSRNOG00000013837, ENSRNOG00000031174, ENSRNOG00000001424, ENSRNOG00000020426, ENSRNOG00000017066, ENSRNOG00000000983, ENSRNOG00000026293, ENSRNOG00000019422,…	27	319	568	16650	2.48107	3.70772e-05
GOTERM_MF_DIRECT	GO:0008134~transcription factor binding	ENSRNOG00000031174, ENSRNOG00000018232, ENSRNOG00000020254, ENSRNOG00000007975, ENSRNOG00000007229, ENSRNOG00000001720, ENSRNOG00000042838, ENSRNOG00000013167, ENSRNOG00000000774, ENSRNOG00000026293, ENSRNOG00000019422, ENSRNOG00000013412, ENSRNOG00000019568, ENSRNOG00000017503, ENSRNOG00000007387, ENSRNOG00000008015, ENSRNOG00000025174, ENSRNOG00000006921, ENSRNOG00000007607	19	319	323	16650	3.07026	5.21564e-05
GOTERM_MF_DIRECT	GO:0001102~RNA polymerase II activating transcription factor binding	ENSRNOG00000013837, ENSRNOG00000007034, ENSRNOG00000006587, ENSRNOG00000026293, ENSRNOG00000013412, ENSRNOG00000000640, ENSRNOG00000007152	7	319	36	16650	10.1489	5.5627e-05
GOTERM_MF_DIRECT	GO:0019901~protein kinase binding	ENSRNOG00000015794, ENSRNOG00000007649, ENSRNOG00000020938, ENSRNOG00000033280, ENSRNOG00000005257, ENSRNOG00000013160, ENSRNOG00000022720, ENSRNOG00000000483, ENSRNOG00000004162, ENSRNOG00000028674, ENSRNOG00000020578, ENSRNOG00000001189, ENSRNOG00000007319, ENSRNOG00000006990, ENSRNOG00000034254, ENSRNOG00000005936, ENSRNOG00000017453, ENSRNOG00000049236, ENSRNOG00000023509, ENSRNOG00000004925,…	22	319	438	16650	2.62163	0.000110348
GOTERM_MF_DIRECT	GO:0019899~enzyme binding	ENSRNOG00000015213, ENSRNOG00000008048, ENSRNOG00000018835, ENSRNOG00000032034, ENSRNOG00000007319, ENSRNOG00000046207, ENSRNOG00000026293, ENSRNOG00000008689, ENSRNOG00000013412, ENSRNOG00000000481, ENSRNOG00000004284, ENSRNOG00000019915, ENSRNOG00000019568, ENSRNOG00000014117, ENSRNOG00000037931, ENSRNOG00000001770, ENSRNOG00000011474, ENSRNOG00000021614, ENSRNOG00000005133, ENSRNOG00000042536	20	319	389	16650	2.68351	0.00018453
GOTERM_MF_DIRECT	GO:0003682~chromatin binding	ENSRNOG00000014336, ENSRNOG00000018232, ENSRNOG00000000632, ENSRNOG00000015133, ENSRNOG00000002894, ENSRNOG00000001424, ENSRNOG00000000640, ENSRNOG00000007975, ENSRNOG00000039859, ENSRNOG00000001720, ENSRNOG00000010087, ENSRNOG00000032034, ENSRNOG00000046207, ENSRNOG00000026293, ENSRNOG00000006063, ENSRNOG00000012791, ENSRNOG00000008015, ENSRNOG00000005933, ENSRNOG00000025174, ENSRNOG00000001843,…	21	319	450	16650	2.43574	0.000429139
GOTERM_MF_DIRECT	GO:0003700~transcription factor activity, sequence-specific DNA binding	ENSRNOG00000020769, ENSRNOG00000018232, ENSRNOG00000009605, ENSRNOG00000003745, ENSRNOG00000000640, ENSRNOG00000017808, ENSRNOG00000001720, ENSRNOG00000042838, ENSRNOG00000015488, ENSRNOG00000019568, ENSRNOG00000009145, ENSRNOG00000012499, ENSRNOG00000008015, ENSRNOG00000031174, ENSRNOG00000006378, ENSRNOG00000002894, ENSRNOG00000018803, ENSRNOG00000000983, ENSRNOG00000013167, ENSRNOG00000026293,…	29	319	750	16650	2.01818	0.000574276
GOTERM_MF_DIRECT	GO:0003690~double-stranded DNA binding	ENSRNOG00000013167, ENSRNOG00000006392, ENSRNOG00000026293, ENSRNOG00000013412, ENSRNOG00000019422, ENSRNOG00000019568, ENSRNOG00000008015, ENSRNOG00000039859, ENSRNOG00000046667, ENSRNOG00000042838	10	319	130	16650	4.01495	0.000880995
GOTERM_MF_DIRECT	GO:0005515~protein binding	ENSRNOG00000018232, ENSRNOG00000020254, ENSRNOG00000006967, ENSRNOG00000002767, ENSRNOG00000033280, ENSRNOG00000005257, ENSRNOG00000050206, ENSRNOG00000000483, ENSRNOG00000001720, ENSRNOG00000043210, ENSRNOG00000001189, ENSRNOG00000017114, ENSRNOG00000008810, ENSRNOG00000019915, ENSRNOG00000014117, ENSRNOG00000008015, ENSRNOG00000007387, ENSRNOG00000000936, ENSRNOG00000025174, ENSRNOG00000029986,…	49	319	1589	16650	1.60952	0.000929137
GOTERM_MF_DIRECT	GO:0000977~RNA polymerase II regulatory region sequence-specific DNA binding	ENSRNOG00000003745, ENSRNOG00000001424, ENSRNOG00000002894, ENSRNOG00000015852, ENSRNOG00000042838, ENSRNOG00000032202, ENSRNOG00000019422, ENSRNOG00000006063, ENSRNOG00000009145, ENSRNOG00000012499, ENSRNOG00000011668, ENSRNOG00000001104, ENSRNOG00000001843	13	319	228	16650	2.97599	0.00149662
GOTERM_MF_DIRECT	GO:0035497~cAMP response element binding	ENSRNOG00000026293, ENSRNOG00000013412, ENSRNOG00000012826, ENSRNOG00000032202	4	319	13	16650	16.0598	0.00171222
GOTERM_MF_DIRECT	GO:0000982~transcription factor activity, RNA polymerase II core promoter proximal region sequence-specific binding	ENSRNOG00000026293, ENSRNOG00000015488, ENSRNOG00000019422, ENSRNOG00000003745, ENSRNOG00000008015	5	319	28	16650	9.32042	0.00186135
GOTERM_MF_DIRECT	GO:0017017~MAP kinase tyrosine/serine/threonine phosphatase activity	ENSRNOG00000023896, ENSRNOG00000029394, ENSRNOG00000003977, ENSRNOG00000014061	4	319	14	16650	14.9127	0.00214854
GOTERM_MF_DIRECT	GO:0017124~SH3 domain binding	ENSRNOG00000017114, ENSRNOG00000007649, ENSRNOG00000008048, ENSRNOG00000017066, ENSRNOG00000050206, ENSRNOG00000000483, ENSRNOG00000005133, ENSRNOG00000042536	8	319	97	16650	4.30469	0.00257037
GOTERM_MF_DIRECT	GO:0000978~RNA polymerase II core promoter proximal region sequence-specific DNA binding	ENSRNOG00000018232, ENSRNOG00000009605, ENSRNOG00000003745, ENSRNOG00000012826, ENSRNOG00000021787, ENSRNOG00000007975, ENSRNOG00000000640, ENSRNOG00000042838, ENSRNOG00000026293, ENSRNOG00000015488, ENSRNOG00000013412, ENSRNOG00000034254, ENSRNOG00000019568, ENSRNOG00000007387, ENSRNOG00000008015, ENSRNOG00000046667	16	319	346	16650	2.41361	0.00279529
GOTERM_MF_DIRECT	GO:0000976~transcription regulatory region sequence-specific DNA binding	ENSRNOG00000019422, ENSRNOG00000003745, ENSRNOG00000020254, ENSRNOG00000007387, ENSRNOG00000018803, ENSRNOG00000032202	6	319	56	16650	5.59225	0.00424232
GOTERM_MF_DIRECT	GO:0003714~transcription corepressor activity	ENSRNOG00000007319, ENSRNOG00000007034, ENSRNOG00000012791, ENSRNOG00000005933, ENSRNOG00000020426, ENSRNOG00000003694, ENSRNOG00000007152, ENSRNOG00000007229, ENSRNOG00000025278	9	319	140	16650	3.35535	0.00549492
GOTERM_MF_DIRECT	GO:0004672~protein kinase activity	ENSRNOG00000007034, ENSRNOG00000012757, ENSRNOG00000000632, ENSRNOG00000018484, ENSRNOG00000000942, ENSRNOG00000043201, ENSRNOG00000005257, ENSRNOG00000001345, ENSRNOG00000004964, ENSRNOG00000011815, ENSRNOG00000007926, ENSRNOG00000029986, ENSRNOG00000019271	13	319	278	16650	2.44074	0.00738653
GOTERM_MF_DIRECT	GO:0003705~transcription factor activity, RNA polymerase II distal enhancer sequence-specific binding	ENSRNOG00000018232, ENSRNOG00000026293, ENSRNOG00000031174, ENSRNOG00000013412, ENSRNOG00000003694, ENSRNOG00000007152	6	319	66	16650	4.74494	0.00850893
GOTERM_MF_DIRECT	GO:0001077~transcriptional activator activity, RNA polymerase II core promoter proximal region sequence-specific binding	ENSRNOG00000018232, ENSRNOG00000026293, ENSRNOG00000009605, ENSRNOG00000015488, ENSRNOG00000019422, ENSRNOG00000012826, ENSRNOG00000008015, ENSRNOG00000000640, ENSRNOG00000008048, ENSRNOG00000046667, ENSRNOG00000007607, ENSRNOG00000042838	12	319	254	16650	2.46588	0.0098563
GOTERM_MF_DIRECT	GO:0008270~zinc ion binding	ENSRNOG00000043098, ENSRNOG00000032917, ENSRNOG00000006967, ENSRNOG00000015133, ENSRNOG00000033280, ENSRNOG00000049988, ENSRNOG00000012499, ENSRNOG00000017299, ENSRNOG00000025174, ENSRNOG00000007607, ENSRNOG00000015158, ENSRNOG00000042318, ENSRNOG00000017244, ENSRNOG00000023579, ENSRNOG00000039859, ENSRNOG00000020730, ENSRNOG00000016123, ENSRNOG00000011625, ENSRNOG00000007541, ENSRNOG00000006063,…	32	319	1054	16650	1.58465	0.0111335
GOTERM_MF_DIRECT	GO:0005524~ATP binding	ENSRNOG00000012757, ENSRNOG00000005257, ENSRNOG00000001345, ENSRNOG00000007926, ENSRNOG00000020132, ENSRNOG00000001189, ENSRNOG00000012735, ENSRNOG00000007034, ENSRNOG00000010064, ENSRNOG00000010161, ENSRNOG00000015085, ENSRNOG00000004964, ENSRNOG00000013520, ENSRNOG00000029986, ENSRNOG00000011815, ENSRNOG00000015158, ENSRNOG00000019271, ENSRNOG00000014336, ENSRNOG00000009222, ENSRNOG00000004040,…	40	319	1403	16650	1.48808	0.0112085
GOTERM_MF_DIRECT	GO:0005178~integrin binding	ENSRNOG00000012207, ENSRNOG00000047137, ENSRNOG00000015036, ENSRNOG00000017453, ENSRNOG00000008116, ENSRNOG00000014350, ENSRNOG00000010392	7	319	100	16650	3.65361	0.0123297
GOTERM_MF_DIRECT	GO:0004725~protein tyrosine phosphatase activity	ENSRNOG00000023896, ENSRNOG00000029394, ENSRNOG00000003977, ENSRNOG00000017453, ENSRNOG00000015717, ENSRNOG00000047247, ENSRNOG00000014061	7	319	101	16650	3.61743	0.0129046
GOTERM_MF_DIRECT	GO:0015125~bile acid transmembrane transporter activity	ENSRNOG00000047493, ENSRNOG00000020578, ENSRNOG00000030538	3	319	10	16650	15.6583	0.0147875
GOTERM_MF_DIRECT	GO:0019904~protein domain specific binding	ENSRNOG00000002767, ENSRNOG00000039859, ENSRNOG00000007229, ENSRNOG00000007152, ENSRNOG00000043210, ENSRNOG00000013167, ENSRNOG00000037931, ENSRNOG00000017299, ENSRNOG00000023509, ENSRNOG00000049236, ENSRNOG00000029986, ENSRNOG00000042536, ENSRNOG00000005133	13	319	309	16650	2.19588	0.0160069
GOTERM_MF_DIRECT	GO:0042803~protein homodimerization activity	ENSRNOG00000018232, ENSRNOG00000012207, ENSRNOG00000003745, ENSRNOG00000013973, ENSRNOG00000015133, ENSRNOG00000000250, ENSRNOG00000018184, ENSRNOG00000006338, ENSRNOG00000007152, ENSRNOG00000015560, ENSRNOG00000007229, ENSRNOG00000001720, ENSRNOG00000029651, ENSRNOG00000032202, ENSRNOG00000020578, ENSRNOG00000016337, ENSRNOG00000016122, ENSRNOG00000009783, ENSRNOG00000026293, ENSRNOG00000008689,…	25	319	805	16650	1.62094	0.0213403
GOTERM_MF_DIRECT	GO:0032403~protein complex binding	ENSRNOG00000004621, ENSRNOG00000007649, ENSRNOG00000013326, ENSRNOG00000015852, ENSRNOG00000012473, ENSRNOG00000003873, ENSRNOG00000005257, ENSRNOG00000007975, ENSRNOG00000007229, ENSRNOG00000001720, ENSRNOG00000029986, ENSRNOG00000046023, ENSRNOG00000003302, ENSRNOG00000005133	14	319	369	16650	1.98027	0.0255482
GOTERM_MF_DIRECT	GO:0001078~transcriptional repressor activity, RNA polymerase II core promoter proximal region sequence-specific binding	ENSRNOG00000003745, ENSRNOG00000011668, ENSRNOG00000021787, ENSRNOG00000003300, ENSRNOG00000003694, ENSRNOG00000007152, ENSRNOG00000001720	7	319	118	16650	3.09628	0.0257333
GOTERM_MF_DIRECT	GO:0000981~RNA polymerase II transcription factor activity, sequence-specific DNA binding	ENSRNOG00000019568, ENSRNOG00000005936, ENSRNOG00000001479, ENSRNOG00000020426, ENSRNOG00000001104, ENSRNOG00000003694, ENSRNOG00000007152, ENSRNOG00000001720, ENSRNOG00000042838	9	319	187	16650	2.51203	0.0274655
GOTERM_MF_DIRECT	GO:0019903~protein phosphatase binding	ENSRNOG00000002767, ENSRNOG00000020938, ENSRNOG00000015540, ENSRNOG00000023509, ENSRNOG00000029986, ENSRNOG00000020578	6	319	89	16650	3.51872	0.0278195
GOTERM_MF_DIRECT	GO:0005314~high-affinity glutamate transmembrane transporter activity	ENSRNOG00000005479, ENSRNOG00000016163	2	319	2	16650	52.1944	0.0378345
GOTERM_MF_DIRECT	GO:0046983~protein dimerization activity	ENSRNOG00000031174, ENSRNOG00000009605, ENSRNOG00000002894, ENSRNOG00000006378, ENSRNOG00000000936, ENSRNOG00000007975, ENSRNOG00000007152, ENSRNOG00000020578	8	319	170	16650	2.45621	0.0449708
GOTERM_MF_DIRECT	GO:0000989~transcription factor activity, transcription factor binding	ENSRNOG00000031174, ENSRNOG00000020254, ENSRNOG00000007387	3	319	18	16650	8.69906	0.0454923
GOTERM_MF_DIRECT	GO:0015293~symporter activity	ENSRNOG00000014008, ENSRNOG00000005479, ENSRNOG00000006305, ENSRNOG00000016163	4	319	42	16650	4.97089	0.0458425
GOTERM_MF_DIRECT	GO:1990841~promoter-specific chromatin binding	ENSRNOG00000019422, ENSRNOG00000039859, ENSRNOG00000006921	3	319	19	16650	8.24121	0.0502173
GOTERM_MF_DIRECT	GO:0042800~histone methyltransferase activity (H3-K4 specific)	ENSRNOG00000006587, ENSRNOG00000015133, ENSRNOG00000021614	3	319	20	16650	7.82915	0.05511
GOTERM_MF_DIRECT	GO:0016922~ligand-dependent nuclear receptor binding	ENSRNOG00000019568, ENSRNOG00000007975, ENSRNOG00000003694	3	319	20	16650	7.82915	0.05511
GOTERM_MF_DIRECT	GO:0046965~retinoid X receptor binding	ENSRNOG00000012499, ENSRNOG00000007975, ENSRNOG00000007229	3	319	20	16650	7.82915	0.05511
GOTERM_MF_DIRECT	GO:0043423~3-phosphoinositide-dependent protein kinase binding	ENSRNOG00000029986, ENSRNOG00000011815	2	319	3	16650	34.7962	0.0562132
GOTERM_MF_DIRECT	GO:0004721~phosphoprotein phosphatase activity	ENSRNOG00000023896, ENSRNOG00000011474, ENSRNOG00000004925, ENSRNOG00000043210	4	319	46	16650	4.53864	0.0573795
GOTERM_MF_DIRECT	GO:0042826~histone deacetylase binding	ENSRNOG00000018232, ENSRNOG00000020254, ENSRNOG00000039859, ENSRNOG00000004377, ENSRNOG00000001720, ENSRNOG00000001189	6	319	112	16650	2.79613	0.0635858
GOTERM_MF_DIRECT	GO:0050998~nitric-oxide synthase binding	ENSRNOG00000034254, ENSRNOG00000007649, ENSRNOG00000018735	3	319	22	16650	7.11741	0.0653666
GOTERM_MF_DIRECT	GO:0035091~phosphatidylinositol binding	ENSRNOG00000006990, ENSRNOG00000018012, ENSRNOG00000011815, ENSRNOG00000018226, ENSRNOG00000019486	5	319	82	16650	3.18258	0.0718837
GOTERM_MF_DIRECT	GO:0046872~metal ion binding	ENSRNOG00000018877, ENSRNOG00000021787, ENSRNOG00000000640, ENSRNOG00000017808, ENSRNOG00000007926, ENSRNOG00000004831, ENSRNOG00000010799, ENSRNOG00000010087, ENSRNOG00000046353, ENSRNOG00000016303, ENSRNOG00000009836, ENSRNOG00000006118, ENSRNOG00000010737, ENSRNOG00000014117, ENSRNOG00000009145, ENSRNOG00000004947, ENSRNOG00000013520, ENSRNOG00000037613, ENSRNOG00000021548, ENSRNOG00000001079,…	35	319	1377	16650	1.32665	0.0731848
GOTERM_MF_DIRECT	GO:0005176~ErbB-2 class receptor binding	ENSRNOG00000047137, ENSRNOG00000010392	2	319	4	16650	26.0972	0.074242
GOTERM_MF_DIRECT	GO:0005385~zinc ion transmembrane transporter activity	ENSRNOG00000004749, ENSRNOG00000011677, ENSRNOG00000014314	3	319	24	16650	6.52429	0.0762002
GOTERM_MF_DIRECT	GO:0071889~14-3-3 protein binding	ENSRNOG00000023509, ENSRNOG00000004925, ENSRNOG00000001189	3	319	24	16650	6.52429	0.0762002
GOTERM_MF_DIRECT	GO:0042162~telomeric DNA binding	ENSRNOG00000013837, ENSRNOG00000006392, ENSRNOG00000013326	3	319	25	16650	6.26332	0.0818152
GOTERM_MF_DIRECT	GO:0004674~protein serine/threonine kinase activity	ENSRNOG00000007034, ENSRNOG00000009783, ENSRNOG00000000632, ENSRNOG00000015085, ENSRNOG00000018484, ENSRNOG00000006298, ENSRNOG00000005257, ENSRNOG00000029698, ENSRNOG00000001345, ENSRNOG00000011815, ENSRNOG00000001189	11	319	316	16650	1.81689	0.0820266
GOTERM_MF_DIRECT	GO:0051019~mitogen-activated protein kinase binding	ENSRNOG00000001479, ENSRNOG00000001345, ENSRNOG00000020730	3	319	26	16650	6.02243	0.0875529
GOTERM_MF_DIRECT	GO:0003707~steroid hormone receptor activity	ENSRNOG00000012499, ENSRNOG00000010536, ENSRNOG00000007229, ENSRNOG00000007607	4	319	56	16650	3.72817	0.0914402
GOTERM_MF_DIRECT	GO:1990226~histone methyltransferase binding	ENSRNOG00000008689, ENSRNOG00000020254	2	319	5	16650	20.8777	0.0919274
GOTERM_MF_DIRECT	GO:0005506~iron ion binding	ENSRNOG00000009488, ENSRNOG00000033680, ENSRNOG00000002116, ENSRNOG00000013973, ENSRNOG00000019481, ENSRNOG00000000250, ENSRNOG00000037607, ENSRNOG00000032297	8	319	202	16650	2.0671	0.0931281
GOTERM_MF_DIRECT	GO:0019900~kinase binding	ENSRNOG00000020254, ENSRNOG00000002767, ENSRNOG00000007387, ENSRNOG00000004162, ENSRNOG00000020578	5	319	91	16650	2.86782	0.0965373
GOTERM_MF_DIRECT	GO:0035035~histone acetyltransferase binding	ENSRNOG00000013412, ENSRNOG00000019422, ENSRNOG00000028149	3	319	29	16650	5.39942	0.105437
GOTERM_MF_DIRECT	GO:0003684~damaged DNA binding	ENSRNOG00000013837, ENSRNOG00000013167, ENSRNOG00000006392, ENSRNOG00000019915	4	319	60	16650	3.47962	0.106944
GOTERM_MF_DIRECT	GO:0001227~transcriptional repressor activity, RNA polymerase II transcription regulatory region sequence-specific binding	ENSRNOG00000009145, ENSRNOG00000015852, ENSRNOG00000002894, ENSRNOG00000001843	4	319	61	16650	3.42258	0.11097
GOTERM_MF_DIRECT	GO:0004714~transmembrane receptor protein tyrosine kinase activity	ENSRNOG00000009222, ENSRNOG00000004964, ENSRNOG00000029986	3	319	30	16650	5.21944	0.111601
GOTERM_MF_DIRECT	GO:0001047~core promoter binding	ENSRNOG00000020254, ENSRNOG00000028149, ENSRNOG00000005615, ENSRNOG00000015447	4	319	63	16650	3.31393	0.119195
GOTERM_MF_DIRECT	GO:0017081~chloride channel regulator activity	ENSRNOG00000011815, ENSRNOG00000019486	2	319	7	16650	14.9127	0.126294
GOTERM_MF_DIRECT	GO:0019838~growth factor binding	ENSRNOG00000022196, ENSRNOG00000003977, ENSRNOG00000004964	3	319	33	16650	4.74494	0.130618
GOTERM_MF_DIRECT	GO:0001104~RNA polymerase II transcription cofactor activity	ENSRNOG00000013837, ENSRNOG00000017503, ENSRNOG00000001120	3	319	33	16650	4.74494	0.130618
GOTERM_MF_DIRECT	GO:0008083~growth factor activity	ENSRNOG00000019661, ENSRNOG00000018646, ENSRNOG00000015036, ENSRNOG00000002802, ENSRNOG00000014948, ENSRNOG00000010392	6	319	142	16650	2.2054	0.136184
GOTERM_MF_DIRECT	GO:0070888~E-box binding	ENSRNOG00000007387, ENSRNOG00000007152, ENSRNOG00000001720	3	319	34	16650	4.60538	0.137113
GOTERM_MF_DIRECT	GO:0000979~RNA polymerase II core promoter sequence-specific DNA binding	ENSRNOG00000019422, ENSRNOG00000008015, ENSRNOG00000005933, ENSRNOG00000011668	4	319	68	16650	3.07026	0.140684
GOTERM_MF_DIRECT	GO:0046790~virion binding	ENSRNOG00000007034, ENSRNOG00000020578	2	319	8	16650	13.0486	0.142988
GOTERM_MF_DIRECT	GO:0004112~cyclic-nucleotide phosphodiesterase activity	ENSRNOG00000011310, ENSRNOG00000042536	2	319	8	16650	13.0486	0.142988
GOTERM_MF_DIRECT	GO:0045322~unmethylated CpG binding	ENSRNOG00000015133, ENSRNOG00000039859	2	319	8	16650	13.0486	0.142988
GOTERM_MF_DIRECT	GO:0003691~double-stranded telomeric DNA binding	ENSRNOG00000006392, ENSRNOG00000013326	2	319	8	16650	13.0486	0.142988
GOTERM_MF_DIRECT	GO:0004716~receptor signaling protein tyrosine kinase activity	ENSRNOG00000004964, ENSRNOG00000029986	2	319	9	16650	11.5987	0.159364
GOTERM_MF_DIRECT	GO:0051721~protein phosphatase 2A binding	ENSRNOG00000016122, ENSRNOG00000003873, ENSRNOG00000005133	3	319	38	16650	4.12061	0.163742
GOTERM_MF_DIRECT	GO:0030296~protein tyrosine kinase activator activity	ENSRNOG00000004964, ENSRNOG00000010392	2	319	10	16650	10.4389	0.175428
GOTERM_MF_DIRECT	GO:0046982~protein heterodimerization activity	ENSRNOG00000031174, ENSRNOG00000026293, ENSRNOG00000009605, ENSRNOG00000003745, ENSRNOG00000018752, ENSRNOG00000012473, ENSRNOG00000008015, ENSRNOG00000010536, ENSRNOG00000006545, ENSRNOG00000004964, ENSRNOG00000005420, ENSRNOG00000007152, ENSRNOG00000032202, ENSRNOG00000007607, ENSRNOG00000032034	15	319	556	16650	1.40812	0.179232
GOTERM_MF_DIRECT	GO:0005516~calmodulin binding	ENSRNOG00000009783, ENSRNOG00000010161, ENSRNOG00000001345, ENSRNOG00000049236, ENSRNOG00000020578, ENSRNOG00000019486	6	319	157	16650	1.99469	0.182042
GOTERM_MF_DIRECT	GO:0030165~PDZ domain binding	ENSRNOG00000017114, ENSRNOG00000002767, ENSRNOG00000007975, ENSRNOG00000013147, ENSRNOG00000046023	5	319	117	16650	2.23053	0.185454
GOTERM_MF_DIRECT	GO:0019894~kinesin binding	ENSRNOG00000015794, ENSRNOG00000034254, ENSRNOG00000008334	3	319	42	16650	3.72817	0.191182
GOTERM_MF_DIRECT	GO:0045294~alpha-catenin binding	ENSRNOG00000012791, ENSRNOG00000009653	2	319	11	16650	9.48988	0.191186
GOTERM_MF_DIRECT	GO:0005313~L-glutamate transmembrane transporter activity	ENSRNOG00000005479, ENSRNOG00000016163	2	319	11	16650	9.48988	0.191186
GOTERM_MF_DIRECT	GO:0030331~estrogen receptor binding	ENSRNOG00000017503, ENSRNOG00000007975, ENSRNOG00000039859	3	319	43	16650	3.64147	0.198137
GOTERM_MF_DIRECT	GO:0004860~protein kinase inhibitor activity	ENSRNOG00000007319, ENSRNOG00000029543, ENSRNOG00000002946	3	319	43	16650	3.64147	0.198137
GOTERM_MF_DIRECT	GO:0004402~histone acetyltransferase activity	ENSRNOG00000017822, ENSRNOG00000007975, ENSRNOG00000025174	3	319	43	16650	3.64147	0.198137
GOTERM_MF_DIRECT	GO:0003779~actin binding	ENSRNOG00000007541, ENSRNOG00000010161, ENSRNOG00000012207, ENSRNOG00000008334, ENSRNOG00000018803, ENSRNOG00000018184, ENSRNOG00000010037, ENSRNOG00000019688	8	319	249	16650	1.67693	0.19996
GOTERM_MF_DIRECT	GO:0042626~ATPase activity, coupled to transmembrane movement of substances	ENSRNOG00000010064, ENSRNOG00000004040, ENSRNOG00000005420	3	319	44	16650	3.55871	0.205122
GOTERM_MF_DIRECT	GO:0001046~core promoter sequence-specific DNA binding	ENSRNOG00000006118, ENSRNOG00000015133, ENSRNOG00000003694	3	319	44	16650	3.55871	0.205122
GOTERM_MF_DIRECT	GO:0008195~phosphatidate phosphatase activity	ENSRNOG00000004377, ENSRNOG00000008116	2	319	12	16650	8.69906	0.206644
GOTERM_MF_DIRECT	GO:0008022~protein C-terminus binding	ENSRNOG00000006392, ENSRNOG00000012207, ENSRNOG00000015036, ENSRNOG00000002767, ENSRNOG00000005933, ENSRNOG00000013160, ENSRNOG00000050206	7	319	212	16650	1.7234	0.216157
GOTERM_MF_DIRECT	GO:0017137~Rab GTPase binding	ENSRNOG00000011063, ENSRNOG00000016309, ENSRNOG00000013351, ENSRNOG00000025115, ENSRNOG00000005257	5	319	126	16650	2.0712	0.22093
GOTERM_MF_DIRECT	GO:0004535~poly(A)-specific ribonuclease activity	ENSRNOG00000000942, ENSRNOG00000010799	2	319	13	16650	8.0299	0.221807
GOTERM_MF_DIRECT	GO:0001076~transcription factor activity, RNA polymerase II transcription factor binding	ENSRNOG00000018232, ENSRNOG00000005933	2	319	13	16650	8.0299	0.221807
GOTERM_MF_DIRECT	GO:0030898~actin-dependent ATPase activity	ENSRNOG00000010161, ENSRNOG00000049236	2	319	14	16650	7.45634	0.236682
GOTERM_MF_DIRECT	GO:0034185~apolipoprotein binding	ENSRNOG00000006338, ENSRNOG00000005133	2	319	14	16650	7.45634	0.236682
GOTERM_MF_DIRECT	GO:0098641~cadherin binding involved in cell-cell adhesion	ENSRNOG00000004621, ENSRNOG00000009222, ENSRNOG00000008517, ENSRNOG00000049236, ENSRNOG00000027016, ENSRNOG00000009653, ENSRNOG00000002807	7	319	220	16650	1.66073	0.245035
GOTERM_MF_DIRECT	GO:0001618~virus receptor activity	ENSRNOG00000019202, ENSRNOG00000020578	2	319	15	16650	6.95925	0.251273
GOTERM_MF_DIRECT	GO:0005102~receptor binding	ENSRNOG00000047137, ENSRNOG00000018752, ENSRNOG00000018662, ENSRNOG00000007975, ENSRNOG00000037931, ENSRNOG00000001414, ENSRNOG00000006338, ENSRNOG00000001770, ENSRNOG00000010392, ENSRNOG00000007395	10	319	361	16650	1.44583	0.251834
GOTERM_MF_DIRECT	GO:0030971~receptor tyrosine kinase binding	ENSRNOG00000006298, ENSRNOG00000017453, ENSRNOG00000010392	3	319	51	16650	3.07026	0.254567
GOTERM_MF_DIRECT	GO:0042802~identical protein binding	ENSRNOG00000003745, ENSRNOG00000015133, ENSRNOG00000000250, ENSRNOG00000006338, ENSRNOG00000019486, ENSRNOG00000016337, ENSRNOG00000015177, ENSRNOG00000006990, ENSRNOG00000026293, ENSRNOG00000008689, ENSRNOG00000013412, ENSRNOG00000034254, ENSRNOG00000004964, ENSRNOG00000006545, ENSRNOG00000036701, ENSRNOG00000021548	16	319	647	16650	1.29074	0.257063
GOTERM_MF_DIRECT	GO:0070180~large ribosomal subunit rRNA binding	ENSRNOG00000002116, ENSRNOG00000037607	2	319	16	16650	6.52429	0.265586
GOTERM_MF_DIRECT	GO:0005545~1-phosphatidylinositol binding	ENSRNOG00000008614, ENSRNOG00000010037	2	319	17	16650	6.14051	0.279626
GOTERM_MF_DIRECT	GO:0070063~RNA polymerase binding	ENSRNOG00000020254, ENSRNOG00000017299	2	319	18	16650	5.79937	0.293398
GOTERM_MF_DIRECT	GO:0008514~organic anion transmembrane transporter activity	ENSRNOG00000047493, ENSRNOG00000030538	2	319	18	16650	5.79937	0.293398
GOTERM_MF_DIRECT	GO:0042975~peroxisome proliferator activated receptor binding	ENSRNOG00000011908, ENSRNOG00000007229	2	319	18	16650	5.79937	0.293398
GOTERM_MF_DIRECT	GO:0005525~GTP binding	ENSRNOG00000004624, ENSRNOG00000018714, ENSRNOG00000007649, ENSRNOG00000015852, ENSRNOG00000028616, ENSRNOG00000002097, ENSRNOG00000006545, ENSRNOG00000021403, ENSRNOG00000029986, ENSRNOG00000002807	10	319	380	16650	1.37354	0.300736
GOTERM_MF_DIRECT	GO:0035259~glucocorticoid receptor binding	ENSRNOG00000007975, ENSRNOG00000007607	2	319	19	16650	5.49414	0.306908
GOTERM_MF_DIRECT	GO:0019888~protein phosphatase regulator activity	ENSRNOG00000020938, ENSRNOG00000011474	2	319	19	16650	5.49414	0.306908
GOTERM_MF_DIRECT	GO:0015347~sodium-independent organic anion transmembrane transporter activity	ENSRNOG00000047493, ENSRNOG00000030538	2	319	21	16650	4.97089	0.333161
GOTERM_MF_DIRECT	GO:0042974~retinoic acid receptor binding	ENSRNOG00000007975, ENSRNOG00000007229	2	319	21	16650	4.97089	0.333161
GOTERM_MF_DIRECT	GO:0004683~calmodulin-dependent protein kinase activity	ENSRNOG00000009783, ENSRNOG00000001345	2	319	21	16650	4.97089	0.333161
GOTERM_MF_DIRECT	GO:0005507~copper ion binding	ENSRNOG00000000481, ENSRNOG00000038047, ENSRNOG00000033280	3	319	63	16650	2.48545	0.339374
GOTERM_MF_DIRECT	GO:0016301~kinase activity	ENSRNOG00000007319, ENSRNOG00000020420, ENSRNOG00000000632, ENSRNOG00000043201, ENSRNOG00000004162	5	319	154	16650	1.69462	0.339393
GOTERM_MF_DIRECT	GO:0003676~nucleic acid binding	ENSRNOG00000018877, ENSRNOG00000042451, ENSRNOG00000017066, ENSRNOG00000017808, ENSRNOG00000010087, ENSRNOG00000000983, ENSRNOG00000046353, ENSRNOG00000016303, ENSRNOG00000006118, ENSRNOG00000017114, ENSRNOG00000009145, ENSRNOG00000049662, ENSRNOG00000004947, ENSRNOG00000018226, ENSRNOG00000024114	15	319	645	16650	1.21382	0.34227
GOTERM_MF_DIRECT	GO:0070412~R-SMAD binding	ENSRNOG00000026293, ENSRNOG00000008015	2	319	22	16650	4.74494	0.345913
GOTERM_MF_DIRECT	GO:0005520~insulin-like growth factor binding	ENSRNOG00000015036, ENSRNOG00000014350	2	319	22	16650	4.74494	0.345913
GOTERM_MF_DIRECT	GO:0031490~chromatin DNA binding	ENSRNOG00000018232, ENSRNOG00000007387, ENSRNOG00000001843	3	319	65	16650	2.40897	0.353284
GOTERM_MF_DIRECT	GO:0001228~transcriptional activator activity, RNA polymerase II transcription regulatory region sequence-specific binding	ENSRNOG00000012886, ENSRNOG00000018232, ENSRNOG00000033433, ENSRNOG00000032202	4	319	111	16650	1.88088	0.356163
GOTERM_MF_DIRECT	GO:0004712~protein serine/threonine/tyrosine kinase activity	ENSRNOG00000005257, ENSRNOG00000011815	2	319	23	16650	4.53864	0.358422
GOTERM_MF_DIRECT	GO:0071837~HMG box domain binding	ENSRNOG00000026293, ENSRNOG00000000640	2	319	23	16650	4.53864	0.358422
GOTERM_MF_DIRECT	GO:0005096~GTPase activator activity	ENSRNOG00000026293, ENSRNOG00000004917, ENSRNOG00000013351, ENSRNOG00000015852, ENSRNOG00000008517, ENSRNOG00000000483	6	319	207	16650	1.51288	0.361291
GOTERM_MF_DIRECT	GO:0008144~drug binding	ENSRNOG00000013167, ENSRNOG00000043098, ENSRNOG00000011310, ENSRNOG00000042536	4	319	113	16650	1.84759	0.36659
GOTERM_MF_DIRECT	GO:0008198~ferrous iron binding	ENSRNOG00000015213, ENSRNOG00000023579	2	319	24	16650	4.34953	0.370693
GOTERM_MF_DIRECT	GO:0003725~double-stranded RNA binding	ENSRNOG00000006870, ENSRNOG00000017871, ENSRNOG00000013451	3	319	69	16650	2.26932	0.380782
GOTERM_MF_DIRECT	GO:0008757~S-adenosylmethionine-dependent methyltransferase activity	ENSRNOG00000001376, ENSRNOG00000039859	2	319	25	16650	4.17555	0.382729
GOTERM_MF_DIRECT	GO:0046966~thyroid hormone receptor binding	ENSRNOG00000007975, ENSRNOG00000007229	2	319	25	16650	4.17555	0.382729
GOTERM_MF_DIRECT	GO:0004842~ubiquitin-protein transferase activity	ENSRNOG00000016123, ENSRNOG00000033372, ENSRNOG00000027191, ENSRNOG00000006967, ENSRNOG00000006738, ENSRNOG00000013390, ENSRNOG00000012806, ENSRNOG00000004195	8	319	312	16650	1.33832	0.385152
GOTERM_MF_DIRECT	GO:0002039~p53 binding	ENSRNOG00000013837, ENSRNOG00000018484, ENSRNOG00000001345	3	319	71	16650	2.2054	0.394347
GOTERM_MF_DIRECT	GO:0035257~nuclear hormone receptor binding	ENSRNOG00000020254, ENSRNOG00000007975	2	319	26	16650	4.01495	0.394536
GOTERM_MF_DIRECT	GO:0030552~cAMP binding	ENSRNOG00000011310, ENSRNOG00000042536	2	319	26	16650	4.01495	0.394536
GOTERM_MF_DIRECT	GO:0048306~calcium-dependent protein binding	ENSRNOG00000008810, ENSRNOG00000000936, ENSRNOG00000006298	3	319	72	16650	2.17476	0.401079
GOTERM_MF_DIRECT	GO:0000980~RNA polymerase II distal enhancer sequence-specific DNA binding	ENSRNOG00000026293, ENSRNOG00000013412, ENSRNOG00000034254	3	319	72	16650	2.17476	0.401079
GOTERM_MF_DIRECT	GO:0015171~amino acid transmembrane transporter activity	ENSRNOG00000011016, ENSRNOG00000006305	2	319	27	16650	3.86625	0.406118
GOTERM_MF_DIRECT	GO:0043548~phosphatidylinositol 3-kinase binding	ENSRNOG00000023509, ENSRNOG00000029986	2	319	27	16650	3.86625	0.406118
GOTERM_MF_DIRECT	GO:0045499~chemorepellent activity	ENSRNOG00000004033, ENSRNOG00000010392	2	319	27	16650	3.86625	0.406118
GOTERM_MF_DIRECT	GO:0002020~protease binding	ENSRNOG00000013973, ENSRNOG00000006967, ENSRNOG00000012473, ENSRNOG00000001414	4	319	122	16650	1.71129	0.413066
GOTERM_MF_DIRECT	GO:0043130~ubiquitin binding	ENSRNOG00000017172, ENSRNOG00000020254, ENSRNOG00000020730	3	319	74	16650	2.11599	0.414435
GOTERM_MF_DIRECT	GO:0035255~ionotropic glutamate receptor binding	ENSRNOG00000002767, ENSRNOG00000050206	2	319	28	16650	3.72817	0.417479
GOTERM_MF_DIRECT	GO:0045296~cadherin binding	ENSRNOG00000047028, ENSRNOG00000009653	2	319	30	16650	3.47962	0.439555
GOTERM_MF_DIRECT	GO:0017112~Rab guanyl-nucleotide exchange factor activity	ENSRNOG00000011063, ENSRNOG00000016309	2	319	31	16650	3.36738	0.450279
GOTERM_MF_DIRECT	GO:0004713~protein tyrosine kinase activity	ENSRNOG00000004964, ENSRNOG00000029986, ENSRNOG00000007926	3	319	80	16650	1.95729	0.453575
GOTERM_MF_DIRECT	GO:0005543~phospholipid binding	ENSRNOG00000013884, ENSRNOG00000015852, ENSRNOG00000027880	3	319	81	16650	1.93312	0.459954
GOTERM_MF_DIRECT	GO:0016597~amino acid binding	ENSRNOG00000013520, ENSRNOG00000016163	2	319	32	16650	3.26215	0.460797
GOTERM_MF_DIRECT	GO:0030507~spectrin binding	ENSRNOG00000010161, ENSRNOG00000010037	2	319	32	16650	3.26215	0.460797
GOTERM_MF_DIRECT	GO:0005154~epidermal growth factor receptor binding	ENSRNOG00000018646, ENSRNOG00000008048	2	319	33	16650	3.16329	0.471115
GOTERM_MF_DIRECT	GO:0051059~NF-kappaB binding	ENSRNOG00000006870, ENSRNOG00000018835	2	319	33	16650	3.16329	0.471115
GOTERM_MF_DIRECT	GO:0008013~beta-catenin binding	ENSRNOG00000030954, ENSRNOG00000037613, ENSRNOG00000009653	3	319	85	16650	1.84215	0.485027
GOTERM_MF_DIRECT	GO:0031625~ubiquitin protein ligase binding	ENSRNOG00000007319, ENSRNOG00000002767, ENSRNOG00000007387, ENSRNOG00000005257, ENSRNOG00000000640, ENSRNOG00000036701, ENSRNOG00000042536	7	319	293	16650	1.24696	0.490568
GOTERM_MF_DIRECT	GO:0051015~actin filament binding	ENSRNOG00000010161, ENSRNOG00000012791, ENSRNOG00000018184, ENSRNOG00000049236	4	319	139	16650	1.502	0.497464
GOTERM_MF_DIRECT	GO:0030544~Hsp70 protein binding	ENSRNOG00000013412, ENSRNOG00000000632	2	319	37	16650	2.82132	0.510457
GOTERM_MF_DIRECT	GO:0005484~SNAP receptor activity	ENSRNOG00000031283, ENSRNOG00000000936	2	319	37	16650	2.82132	0.510457
GOTERM_MF_DIRECT	GO:0043531~ADP binding	ENSRNOG00000043201, ENSRNOG00000049236	2	319	38	16650	2.74707	0.519827
GOTERM_MF_DIRECT	GO:0005261~cation channel activity	ENSRNOG00000015829, ENSRNOG00000019486	2	319	38	16650	2.74707	0.519827
GOTERM_MF_DIRECT	GO:0043021~ribonucleoprotein complex binding	ENSRNOG00000002116, ENSRNOG00000037607	2	319	38	16650	2.74707	0.519827
GOTERM_MF_DIRECT	GO:0005547~phosphatidylinositol-3,4,5-trisphosphate binding	ENSRNOG00000008614, ENSRNOG00000010161	2	319	38	16650	2.74707	0.519827
GOTERM_MF_DIRECT	GO:0003723~RNA binding	ENSRNOG00000009836, ENSRNOG00000008927, ENSRNOG00000006990, ENSRNOG00000017114, ENSRNOG00000042451, ENSRNOG00000000250, ENSRNOG00000017503, ENSRNOG00000039859, ENSRNOG00000013451, ENSRNOG00000015999	10	319	465	16650	1.12246	0.533902
GOTERM_MF_DIRECT	GO:0001105~RNA polymerase II transcription coactivator activity	ENSRNOG00000007034, ENSRNOG00000018803	2	319	40	16650	2.60972	0.538036
GOTERM_MF_DIRECT	GO:0030374~ligand-dependent nuclear receptor transcription coactivator activity	ENSRNOG00000017503, ENSRNOG00000007975	2	319	42	16650	2.48545	0.555555
GOTERM_MF_DIRECT	GO:0005160~transforming growth factor beta receptor binding	ENSRNOG00000019661, ENSRNOG00000002097	2	319	42	16650	2.48545	0.555555
GOTERM_MF_DIRECT	GO:0004869~cysteine-type endopeptidase inhibitor activity	ENSRNOG00000027191, ENSRNOG00000001806	2	319	43	16650	2.42764	0.564065
GOTERM_MF_DIRECT	GO:0008017~microtubule binding	ENSRNOG00000012207, ENSRNOG00000015794, ENSRNOG00000007649, ENSRNOG00000012735, ENSRNOG00000005133	5	319	210	16650	1.24272	0.571778
GOTERM_MF_DIRECT	GO:0003727~single-stranded RNA binding	ENSRNOG00000046207, ENSRNOG00000000250	2	319	44	16650	2.37247	0.572413
GOTERM_MF_DIRECT	GO:0000287~magnesium ion binding	ENSRNOG00000020822, ENSRNOG00000020420, ENSRNOG00000028616, ENSRNOG00000014075, ENSRNOG00000001189	5	319	211	16650	1.23683	0.575541
GOTERM_MF_DIRECT	GO:0030145~manganese ion binding	ENSRNOG00000003289, ENSRNOG00000028616	2	319	48	16650	2.17476	0.60424
GOTERM_MF_DIRECT	GO:0005044~scavenger receptor activity	ENSRNOG00000028390, ENSRNOG00000019472	2	319	48	16650	2.17476	0.60424
GOTERM_MF_DIRECT	GO:0020037~heme binding	ENSRNOG00000009488, ENSRNOG00000033680, ENSRNOG00000019481, ENSRNOG00000014117	4	319	166	16650	1.2577	0.617506
GOTERM_MF_DIRECT	GO:0005262~calcium channel activity	ENSRNOG00000015829, ENSRNOG00000019486	2	319	51	16650	2.04684	0.62655
GOTERM_MF_DIRECT	GO:0051219~phosphoprotein binding	ENSRNOG00000046207, ENSRNOG00000019486	2	319	54	16650	1.93312	0.647606
GOTERM_MF_DIRECT	GO:0004702~receptor signaling protein serine/threonine kinase activity	ENSRNOG00000022196, ENSRNOG00000007926	2	319	54	16650	1.93312	0.647606
GOTERM_MF_DIRECT	GO:0003774~motor activity	ENSRNOG00000010161, ENSRNOG00000049236	2	319	54	16650	1.93312	0.647606
GOTERM_MF_DIRECT	GO:0035064~methylated histone binding	ENSRNOG00000013837, ENSRNOG00000046207	2	319	54	16650	1.93312	0.647606
GOTERM_MF_DIRECT	GO:0042393~histone binding	ENSRNOG00000013837, ENSRNOG00000011625, ENSRNOG00000006063	3	319	116	16650	1.34985	0.653042
GOTERM_MF_DIRECT	GO:0003712~transcription cofactor activity	ENSRNOG00000006063, ENSRNOG00000010392	2	319	55	16650	1.89798	0.654358
GOTERM_MF_DIRECT	GO:0097110~scaffold protein binding	ENSRNOG00000006967, ENSRNOG00000042536	2	319	56	16650	1.86408	0.660981
GOTERM_MF_DIRECT	GO:0003730~mRNA 3'-UTR binding	ENSRNOG00000005067, ENSRNOG00000015999	2	319	56	16650	1.86408	0.660981
GOTERM_MF_DIRECT	GO:0047485~protein N-terminus binding	ENSRNOG00000018184, ENSRNOG00000046023, ENSRNOG00000021548	3	319	118	16650	1.32698	0.662234
GOTERM_MF_DIRECT	GO:0016887~ATPase activity	ENSRNOG00000004040, ENSRNOG00000049236, ENSRNOG00000005420, ENSRNOG00000012735	4	319	178	16650	1.17291	0.664237
GOTERM_MF_DIRECT	GO:0001085~RNA polymerase II transcription factor binding	ENSRNOG00000006870, ENSRNOG00000004377	2	319	57	16650	1.83138	0.667478
GOTERM_MF_DIRECT	GO:0019003~GDP binding	ENSRNOG00000028616, ENSRNOG00000021403	2	319	60	16650	1.73981	0.686233
GOTERM_MF_DIRECT	GO:0000149~SNARE binding	ENSRNOG00000031283, ENSRNOG00000000936	2	319	61	16650	1.71129	0.692248
GOTERM_MF_DIRECT	GO:0044325~ion channel binding	ENSRNOG00000015746, ENSRNOG00000019688, ENSRNOG00000042536	3	319	127	16650	1.23294	0.701196
GOTERM_MF_DIRECT	GO:0016491~oxidoreductase activity	ENSRNOG00000025648, ENSRNOG00000005360, ENSRNOG00000014948	3	319	127	16650	1.23294	0.701196
GOTERM_MF_DIRECT	GO:0005215~transporter activity	ENSRNOG00000004040, ENSRNOG00000013973, ENSRNOG00000000588	3	319	129	16650	1.21382	0.709331
GOTERM_MF_DIRECT	GO:0005200~structural constituent of cytoskeleton	ENSRNOG00000036701, ENSRNOG00000010037	2	319	72	16650	1.44984	0.751282
GOTERM_MF_DIRECT	GO:0044822~poly(A) RNA binding	ENSRNOG00000006392, ENSRNOG00000010989, ENSRNOG00000006870, ENSRNOG00000006298, ENSRNOG00000015999, ENSRNOG00000032034, ENSRNOG00000009836, ENSRNOG00000004621, ENSRNOG00000013167, ENSRNOG00000026293, ENSRNOG00000050287, ENSRNOG00000010737, ENSRNOG00000000942, ENSRNOG00000012806, ENSRNOG00000049236, ENSRNOG00000017354, ENSRNOG00000014750, ENSRNOG00000005067, ENSRNOG00000019688, ENSRNOG00000013451	20	319	1134	16650	0.920535	0.756242
GOTERM_MF_DIRECT	GO:0008201~heparin binding	ENSRNOG00000018646, ENSRNOG00000015036, ENSRNOG00000014350	3	319	146	16650	1.07249	0.771243
GOTERM_MF_DIRECT	GO:0019905~syntaxin binding	ENSRNOG00000013351, ENSRNOG00000017453	2	319	84	16650	1.24272	0.802878
GOTERM_MF_DIRECT	GO:0004867~serine-type endopeptidase inhibitor activity	ENSRNOG00000001414, ENSRNOG00000011141	2	319	105	16650	0.994178	0.868824
GOTERM_MF_DIRECT	GO:0061630~ubiquitin protein ligase activity	ENSRNOG00000016123, ENSRNOG00000006967, ENSRNOG00000012806	3	319	198	16650	0.790824	0.894757
GOTERM_MF_DIRECT	GO:0016874~ligase activity	ENSRNOG00000006967, ENSRNOG00000000640	2	319	118	16650	0.88465	0.898084
GOTERM_MF_DIRECT	GO:0008289~lipid binding	ENSRNOG00000013167, ENSRNOG00000017172	2	319	124	16650	0.841844	0.909297
GOTERM_MF_DIRECT	GO:0004872~receptor activity	ENSRNOG00000000250, ENSRNOG00000018835	2	319	124	16650	0.841844	0.909297
GOTERM_MF_DIRECT	GO:0008233~peptidase activity	ENSRNOG00000003289, ENSRNOG00000047028	2	319	125	16650	0.83511	0.911042
GOTERM_MF_DIRECT	GO:0004888~transmembrane signaling receptor activity	ENSRNOG00000004033, ENSRNOG00000004221, ENSRNOG00000019486	3	319	231	16650	0.677849	0.937336
GOTERM_MF_DIRECT	GO:0003729~mRNA binding	ENSRNOG00000010799, ENSRNOG00000032034	2	319	149	16650	0.700595	0.944216
GOTERM_MF_DIRECT	GO:0004871~signal transducer activity	ENSRNOG00000014117, ENSRNOG00000023509	2	319	152	16650	0.686768	0.947379
GOTERM_MF_DIRECT	GO:0000166~nucleotide binding	ENSRNOG00000009836, ENSRNOG00000017114, ENSRNOG00000017503, ENSRNOG00000015999	4	319	322	16650	0.648377	0.947587
GOTERM_MF_DIRECT	GO:0005125~cytokine activity	ENSRNOG00000019661, ENSRNOG00000018752	2	319	157	16650	0.664896	0.95226
GOTERM_MF_DIRECT	GO:0005509~calcium ion binding	ENSRNOG00000037710, ENSRNOG00000012207, ENSRNOG00000030954, ENSRNOG00000015084, ENSRNOG00000033280, ENSRNOG00000047028, ENSRNOG00000008048, ENSRNOG00000018835, ENSRNOG00000043210	9	319	696	16650	0.674927	0.958314
GOTERM_MF_DIRECT	GO:0005198~structural molecule activity	ENSRNOG00000008334, ENSRNOG00000010037	2	319	189	16650	0.552321	0.974411
GOTERM_MF_DIRECT	GO:0003735~structural constituent of ribosome	ENSRNOG00000002116, ENSRNOG00000037607	2	319	421	16650	0.247954	0.999732
GOTERM_BP_DIRECT	GO:0045944~positive regulation of transcription from RNA polymerase II promoter	ENSRNOG00000018232, ENSRNOG00000009605, ENSRNOG00000011908, ENSRNOG00000015133, ENSRNOG00000017808, ENSRNOG00000008048, ENSRNOG00000001720, ENSRNOG00000043210, ENSRNOG00000010087, ENSRNOG00000032202, ENSRNOG00000007034, ENSRNOG00000019568, ENSRNOG00000007387, ENSRNOG00000008015, ENSRNOG00000007607, ENSRNOG00000022196, ENSRNOG00000012826, ENSRNOG00000023579, ENSRNOG00000018803, ENSRNOG00000007975,…	53	338	1024	17535	2.68513	1.16733e-10
GOTERM_BP_DIRECT	GO:0009416~response to light stimulus	ENSRNOG00000007649, ENSRNOG00000015133, ENSRNOG00000019568, ENSRNOG00000005479, ENSRNOG00000007387, ENSRNOG00000008015, ENSRNOG00000003977, ENSRNOG00000013520, ENSRNOG00000007152, ENSRNOG00000016163, ENSRNOG00000042838	11	338	35	17535	16.3047	7.21268e-10
GOTERM_BP_DIRECT	GO:0000122~negative regulation of transcription from RNA polymerase II promoter	ENSRNOG00000020769, ENSRNOG00000003745, ENSRNOG00000020254, ENSRNOG00000011908, ENSRNOG00000015852, ENSRNOG00000021787, ENSRNOG00000004377, ENSRNOG00000007229, ENSRNOG00000018835, ENSRNOG00000001720, ENSRNOG00000007926, ENSRNOG00000042838, ENSRNOG00000001189, ENSRNOG00000007034, ENSRNOG00000046207, ENSRNOG00000009145, ENSRNOG00000019568, ENSRNOG00000007387, ENSRNOG00000012499, ENSRNOG00000006921,…	42	338	746	17535	2.92078	1.38677e-09
GOTERM_BP_DIRECT	GO:0007623~circadian rhythm	ENSRNOG00000020254, ENSRNOG00000007975, ENSRNOG00000007152, ENSRNOG00000010799, ENSRNOG00000006118, ENSRNOG00000026293, ENSRNOG00000019422, ENSRNOG00000013412, ENSRNOG00000034254, ENSRNOG00000019568, ENSRNOG00000007387, ENSRNOG00000011668, ENSRNOG00000004964, ENSRNOG00000013520, ENSRNOG00000003694	15	338	121	17535	6.43124	8.50044e-08
GOTERM_BP_DIRECT	GO:0043065~positive regulation of apoptotic process	ENSRNOG00000020938, ENSRNOG00000008048, ENSRNOG00000006338, ENSRNOG00000021403, ENSRNOG00000018835, ENSRNOG00000019486, ENSRNOG00000003302, ENSRNOG00000023896, ENSRNOG00000026293, ENSRNOG00000013412, ENSRNOG00000004019, ENSRNOG00000014117, ENSRNOG00000012499, ENSRNOG00000019822, ENSRNOG00000003977, ENSRNOG00000005615, ENSRNOG00000001843, ENSRNOG00000021110, ENSRNOG00000013090, ENSRNOG00000007607,…	23	338	338	17535	3.53021	6.85478e-07
GOTERM_BP_DIRECT	GO:0051591~response to cAMP	ENSRNOG00000026293, ENSRNOG00000020420, ENSRNOG00000017503, ENSRNOG00000019568, ENSRNOG00000005936, ENSRNOG00000007387, ENSRNOG00000008015, ENSRNOG00000003977, ENSRNOG00000013520, ENSRNOG00000046667, ENSRNOG00000042838	11	338	77	17535	7.41124	2.10797e-06
GOTERM_BP_DIRECT	GO:0006351~transcription, DNA-templated	ENSRNOG00000008927, ENSRNOG00000018877, ENSRNOG00000003745, ENSRNOG00000020254, ENSRNOG00000015852, ENSRNOG00000001479, ENSRNOG00000000640, ENSRNOG00000007229, ENSRNOG00000018835, ENSRNOG00000001720, ENSRNOG00000007793, ENSRNOG00000010087, ENSRNOG00000006118, ENSRNOG00000015488, ENSRNOG00000007387, ENSRNOG00000012499, ENSRNOG00000025174, ENSRNOG00000015447, ENSRNOG00000031174, ENSRNOG00000000250,…	36	338	788	17535	2.37009	3.70133e-06
GOTERM_BP_DIRECT	GO:0006355~regulation of transcription, DNA-templated	ENSRNOG00000020769, ENSRNOG00000008927, ENSRNOG00000018232, ENSRNOG00000018877, ENSRNOG00000015852, ENSRNOG00000021787, ENSRNOG00000000640, ENSRNOG00000018835, ENSRNOG00000049988, ENSRNOG00000007793, ENSRNOG00000015560, ENSRNOG00000004831, ENSRNOG00000042838, ENSRNOG00000046353, ENSRNOG00000006118, ENSRNOG00000015488, ENSRNOG00000009145, ENSRNOG00000019568, ENSRNOG00000008015, ENSRNOG00000012499,…	42	338	1054	17535	2.06727	1.35629e-05
GOTERM_BP_DIRECT	GO:0045892~negative regulation of transcription, DNA-templated	ENSRNOG00000020254, ENSRNOG00000003745, ENSRNOG00000015852, ENSRNOG00000021787, ENSRNOG00000001720, ENSRNOG00000007229, ENSRNOG00000010392, ENSRNOG00000006118, ENSRNOG00000046207, ENSRNOG00000008689, ENSRNOG00000007387, ENSRNOG00000001104, ENSRNOG00000025174, ENSRNOG00000014061, ENSRNOG00000006392, ENSRNOG00000007975, ENSRNOG00000039859, ENSRNOG00000007152, ENSRNOG00000003302, ENSRNOG00000007319,…	27	338	532	17535	2.63294	1.37617e-05
GOTERM_BP_DIRECT	GO:0045893~positive regulation of transcription, DNA-templated	ENSRNOG00000018232, ENSRNOG00000009605, ENSRNOG00000015133, ENSRNOG00000000640, ENSRNOG00000017808, ENSRNOG00000001720, ENSRNOG00000007034, ENSRNOG00000008015, ENSRNOG00000001104, ENSRNOG00000025174, ENSRNOG00000021110, ENSRNOG00000029986, ENSRNOG00000007607, ENSRNOG00000006392, ENSRNOG00000031174, ENSRNOG00000012826, ENSRNOG00000018803, ENSRNOG00000006338, ENSRNOG00000005393, ENSRNOG00000013167,…	28	338	571	17535	2.54396	1.67533e-05
GOTERM_BP_DIRECT	GO:0051726~regulation of cell cycle	ENSRNOG00000026293, ENSRNOG00000020254, ENSRNOG00000002089, ENSRNOG00000019568, ENSRNOG00000002894, ENSRNOG00000019822, ENSRNOG00000005615, ENSRNOG00000006921, ENSRNOG00000011815, ENSRNOG00000013090, ENSRNOG00000004195, ENSRNOG00000042838	12	338	121	17535	5.14499	2.18156e-05
GOTERM_BP_DIRECT	GO:0032869~cellular response to insulin stimulus	ENSRNOG00000007319, ENSRNOG00000020420, ENSRNOG00000019422, ENSRNOG00000012473, ENSRNOG00000028616, ENSRNOG00000001414, ENSRNOG00000004964, ENSRNOG00000023509, ENSRNOG00000004377, ENSRNOG00000029986, ENSRNOG00000011815, ENSRNOG00000020578	12	338	123	17535	5.06134	2.54505e-05
GOTERM_BP_DIRECT	GO:0006974~cellular response to DNA damage stimulus	ENSRNOG00000013837, ENSRNOG00000006392, ENSRNOG00000006967, ENSRNOG00000018484, ENSRNOG00000003300, ENSRNOG00000004195, ENSRNOG00000016503, ENSRNOG00000022491, ENSRNOG00000019915, ENSRNOG00000010919, ENSRNOG00000005933, ENSRNOG00000005615, ENSRNOG00000012806, ENSRNOG00000001843, ENSRNOG00000011815, ENSRNOG00000021548	16	338	231	17535	3.59333	4.24582e-05
GOTERM_BP_DIRECT	GO:0042127~regulation of cell proliferation	ENSRNOG00000027191, ENSRNOG00000022196, ENSRNOG00000001414, ENSRNOG00000006338, ENSRNOG00000039859, ENSRNOG00000042838, ENSRNOG00000001098, ENSRNOG00000015488, ENSRNOG00000019568, ENSRNOG00000005936, ENSRNOG00000005933, ENSRNOG00000004964, ENSRNOG00000002802, ENSRNOG00000001843, ENSRNOG00000011815, ENSRNOG00000004221	16	338	234	17535	3.54726	4.92289e-05
GOTERM_BP_DIRECT	GO:0045672~positive regulation of osteoclast differentiation	ENSRNOG00000006118, ENSRNOG00000013412, ENSRNOG00000011908, ENSRNOG00000017503, ENSRNOG00000008015, ENSRNOG00000018835	6	338	23	17535	13.5336	6.44141e-05
GOTERM_BP_DIRECT	GO:0035914~skeletal muscle cell differentiation	ENSRNOG00000012886, ENSRNOG00000018877, ENSRNOG00000019422, ENSRNOG00000003745, ENSRNOG00000008015, ENSRNOG00000003300, ENSRNOG00000000640, ENSRNOG00000007607	8	338	54	17535	7.68573	7.41834e-05
GOTERM_BP_DIRECT	GO:0042493~response to drug	ENSRNOG00000033680, ENSRNOG00000033280, ENSRNOG00000042838, ENSRNOG00000010064, ENSRNOG00000019915, ENSRNOG00000019568, ENSRNOG00000008015, ENSRNOG00000004964, ENSRNOG00000013520, ENSRNOG00000020893, ENSRNOG00000013973, ENSRNOG00000015213, ENSRNOG00000000632, ENSRNOG00000039859, ENSRNOG00000002946, ENSRNOG00000013167, ENSRNOG00000026293, ENSRNOG00000023896, ENSRNOG00000019422, ENSRNOG00000013412,…	25	338	528	17535	2.45638	9.12101e-05
GOTERM_BP_DIRECT	GO:0014070~response to organic cyclic compound	ENSRNOG00000033680, ENSRNOG00000020420, ENSRNOG00000000632, ENSRNOG00000015213, ENSRNOG00000015036, ENSRNOG00000020938, ENSRNOG00000023579, ENSRNOG00000003300, ENSRNOG00000001720, ENSRNOG00000042838, ENSRNOG00000002946, ENSRNOG00000010064, ENSRNOG00000023896, ENSRNOG00000026293, ENSRNOG00000019568, ENSRNOG00000008015	16	338	272	17535	3.05169	0.000258874
GOTERM_BP_DIRECT	GO:0006366~transcription from RNA polymerase II promoter	ENSRNOG00000012886, ENSRNOG00000018232, ENSRNOG00000022196, ENSRNOG00000012826, ENSRNOG00000021787, ENSRNOG00000000640, ENSRNOG00000008048, ENSRNOG00000042838, ENSRNOG00000032202, ENSRNOG00000026293, ENSRNOG00000013412, ENSRNOG00000019422, ENSRNOG00000033433, ENSRNOG00000019568, ENSRNOG00000008015, ENSRNOG00000005936, ENSRNOG00000011668, ENSRNOG00000017299, ENSRNOG00000046667, ENSRNOG00000007607	20	338	398	17535	2.60697	0.000277497
GOTERM_BP_DIRECT	GO:0010628~positive regulation of gene expression	ENSRNOG00000003745, ENSRNOG00000013973, ENSRNOG00000000632, ENSRNOG00000015036, ENSRNOG00000020938, ENSRNOG00000008048, ENSRNOG00000001414, ENSRNOG00000039859, ENSRNOG00000001720, ENSRNOG00000007229, ENSRNOG00000010392, ENSRNOG00000013167, ENSRNOG00000019422, ENSRNOG00000012499, ENSRNOG00000011668, ENSRNOG00000037931, ENSRNOG00000025174, ENSRNOG00000004964, ENSRNOG00000013451	19	338	371	17535	2.65686	0.000322366
GOTERM_BP_DIRECT	GO:0006882~cellular zinc ion homeostasis	ENSRNOG00000004749, ENSRNOG00000043098, ENSRNOG00000038047, ENSRNOG00000011677, ENSRNOG00000014314	5	338	18	17535	14.4107	0.00033134
GOTERM_BP_DIRECT	GO:0034097~response to cytokine	ENSRNOG00000018232, ENSRNOG00000026293, ENSRNOG00000019568, ENSRNOG00000008015, ENSRNOG00000001414, ENSRNOG00000009263, ENSRNOG00000042838, ENSRNOG00000030538, ENSRNOG00000002946	9	338	99	17535	4.71625	0.000642853
GOTERM_BP_DIRECT	GO:0006469~negative regulation of protein kinase activity	ENSRNOG00000007319, ENSRNOG00000029543, ENSRNOG00000019822, ENSRNOG00000004328, ENSRNOG00000005615, ENSRNOG00000006338, ENSRNOG00000013090, ENSRNOG00000020578, ENSRNOG00000002946	9	338	100	17535	4.66908	0.000687298
GOTERM_BP_DIRECT	GO:0032870~cellular response to hormone stimulus	ENSRNOG00000026293, ENSRNOG00000019568, ENSRNOG00000008015, ENSRNOG00000003977, ENSRNOG00000046667, ENSRNOG00000042838, ENSRNOG00000001189	7	338	60	17535	6.05251	0.00100768
GOTERM_BP_DIRECT	GO:0048661~positive regulation of smooth muscle cell proliferation	ENSRNOG00000010064, ENSRNOG00000016122, ENSRNOG00000018646, ENSRNOG00000026293, ENSRNOG00000019422, ENSRNOG00000014117, ENSRNOG00000010087, ENSRNOG00000042536	8	338	83	17535	5.00036	0.00108205
GOTERM_BP_DIRECT	GO:0045597~positive regulation of cell differentiation	ENSRNOG00000018232, ENSRNOG00000015036, ENSRNOG00000019568, ENSRNOG00000014350, ENSRNOG00000042838, ENSRNOG00000002946	6	338	47	17535	6.62281	0.00201438
GOTERM_BP_DIRECT	GO:0042752~regulation of circadian rhythm	ENSRNOG00000006118, ENSRNOG00000013412, ENSRNOG00000020254, ENSRNOG00000007387, ENSRNOG00000003694, ENSRNOG00000010799	6	338	48	17535	6.48484	0.00221378
GOTERM_BP_DIRECT	GO:0006397~mRNA processing	ENSRNOG00000009836, ENSRNOG00000010737, ENSRNOG00000000250, ENSRNOG00000005257, ENSRNOG00000000942, ENSRNOG00000012806, ENSRNOG00000017299, ENSRNOG00000010799, ENSRNOG00000032034	9	338	128	17535	3.64772	0.0033294
GOTERM_BP_DIRECT	GO:0043434~response to peptide hormone	ENSRNOG00000004284, ENSRNOG00000015036, ENSRNOG00000019568, ENSRNOG00000003300, ENSRNOG00000006338, ENSRNOG00000042838, ENSRNOG00000019486, ENSRNOG00000030538, ENSRNOG00000002946	9	338	129	17535	3.61944	0.00349175
GOTERM_BP_DIRECT	GO:0006094~gluconeogenesis	ENSRNOG00000003745, ENSRNOG00000020254, ENSRNOG00000028616, ENSRNOG00000051171, ENSRNOG00000005257	5	338	33	17535	7.86041	0.00353218
GOTERM_BP_DIRECT	GO:0050767~regulation of neurogenesis	ENSRNOG00000013167, ENSRNOG00000020254, ENSRNOG00000005933, ENSRNOG00000001843, ENSRNOG00000001720	5	338	33	17535	7.86041	0.00353218
GOTERM_BP_DIRECT	GO:0071277~cellular response to calcium ion	ENSRNOG00000026293, ENSRNOG00000019568, ENSRNOG00000008015, ENSRNOG00000006298, ENSRNOG00000046667, ENSRNOG00000042838	6	338	54	17535	5.7643	0.00372375
GOTERM_BP_DIRECT	GO:1900745~positive regulation of p38MAPK cascade	ENSRNOG00000019822, ENSRNOG00000013160, ENSRNOG00000005615, ENSRNOG00000013090	4	338	17	17535	12.2068	0.00391665
GOTERM_BP_DIRECT	GO:0035024~negative regulation of Rho protein signal transduction	ENSRNOG00000015852, ENSRNOG00000001843, ENSRNOG00000025278, ENSRNOG00000003302	4	338	17	17535	12.2068	0.00391665
GOTERM_BP_DIRECT	GO:0009612~response to mechanical stimulus	ENSRNOG00000026293, ENSRNOG00000034254, ENSRNOG00000019568, ENSRNOG00000008015, ENSRNOG00000003300, ENSRNOG00000046667, ENSRNOG00000036701, ENSRNOG00000042838	8	338	104	17535	3.99067	0.0039361
GOTERM_BP_DIRECT	GO:0009749~response to glucose	ENSRNOG00000020420, ENSRNOG00000019422, ENSRNOG00000015036, ENSRNOG00000017871, ENSRNOG00000023509, ENSRNOG00000004162, ENSRNOG00000029986, ENSRNOG00000007229	8	338	106	17535	3.91537	0.0043716
GOTERM_BP_DIRECT	GO:0071363~cellular response to growth factor stimulus	ENSRNOG00000013412, ENSRNOG00000019422, ENSRNOG00000006298, ENSRNOG00000001414, ENSRNOG00000029986, ENSRNOG00000007926, ENSRNOG00000019486	7	338	82	17535	4.42867	0.00496044
GOTERM_BP_DIRECT	GO:0007399~nervous system development	ENSRNOG00000004621, ENSRNOG00000013167, ENSRNOG00000009783, ENSRNOG00000018646, ENSRNOG00000020893, ENSRNOG00000002767, ENSRNOG00000005479, ENSRNOG00000008015, ENSRNOG00000007152, ENSRNOG00000010392, ENSRNOG00000009653	11	338	199	17535	2.86767	0.00519878
GOTERM_BP_DIRECT	GO:1902895~positive regulation of pri-miRNA transcription from RNA polymerase II promoter	ENSRNOG00000018232, ENSRNOG00000026293, ENSRNOG00000015488, ENSRNOG00000008015	4	338	19	17535	10.9218	0.00542502
GOTERM_BP_DIRECT	GO:0046326~positive regulation of glucose import	ENSRNOG00000017822, ENSRNOG00000005479, ENSRNOG00000004964, ENSRNOG00000023509, ENSRNOG00000029986	5	338	38	17535	6.82614	0.00591093
GOTERM_BP_DIRECT	GO:0032922~circadian regulation of gene expression	ENSRNOG00000020254, ENSRNOG00000015133, ENSRNOG00000007387, ENSRNOG00000007975, ENSRNOG00000007152, ENSRNOG00000010799	6	338	61	17535	5.10282	0.00628327
GOTERM_BP_DIRECT	GO:0060059~embryonic retina morphogenesis in camera-type eye	ENSRNOG00000007034, ENSRNOG00000006338, ENSRNOG00000003694	3	338	7	17535	22.2337	0.00725525
GOTERM_BP_DIRECT	GO:0045766~positive regulation of angiogenesis	ENSRNOG00000007034, ENSRNOG00000004284, ENSRNOG00000014117, ENSRNOG00000006870, ENSRNOG00000013160, ENSRNOG00000001414, ENSRNOG00000021403, ENSRNOG00000014350	8	338	117	17535	3.54726	0.00744823
GOTERM_BP_DIRECT	GO:0045773~positive regulation of axon extension	ENSRNOG00000018232, ENSRNOG00000015213, ENSRNOG00000003546, ENSRNOG00000010392, ENSRNOG00000005133	5	338	41	17535	6.32667	0.00775334
GOTERM_BP_DIRECT	GO:0032496~response to lipopolysaccharide	ENSRNOG00000013167, ENSRNOG00000026293, ENSRNOG00000047137, ENSRNOG00000019568, ENSRNOG00000008015, ENSRNOG00000028616, ENSRNOG00000001414, ENSRNOG00000002802, ENSRNOG00000039859, ENSRNOG00000010799, ENSRNOG00000042838, ENSRNOG00000030538, ENSRNOG00000002946	13	338	280	17535	2.40865	0.00808653
GOTERM_BP_DIRECT	GO:0007568~aging	ENSRNOG00000017822, ENSRNOG00000015036, ENSRNOG00000020938, ENSRNOG00000039859, ENSRNOG00000002946, ENSRNOG00000016122, ENSRNOG00000004621, ENSRNOG00000026293, ENSRNOG00000013412, ENSRNOG00000019568, ENSRNOG00000008015, ENSRNOG00000028616, ENSRNOG00000013147, ENSRNOG00000042536	14	338	315	17535	2.30572	0.00815787
GOTERM_BP_DIRECT	GO:0070373~negative regulation of ERK1 and ERK2 cascade	ENSRNOG00000023896, ENSRNOG00000003745, ENSRNOG00000003977, ENSRNOG00000017453, ENSRNOG00000013851, ENSRNOG00000003302	6	338	65	17535	4.7888	0.00819975
GOTERM_BP_DIRECT	GO:0000188~inactivation of MAPK activity	ENSRNOG00000023896, ENSRNOG00000029394, ENSRNOG00000003977, ENSRNOG00000014061	4	338	22	17535	9.43249	0.00826328
GOTERM_BP_DIRECT	GO:1902042~negative regulation of extrinsic apoptotic signaling pathway via death domain receptors	ENSRNOG00000013167, ENSRNOG00000014117, ENSRNOG00000012473, ENSRNOG00000001414	4	338	22	17535	9.43249	0.00826328
GOTERM_BP_DIRECT	GO:0008206~bile acid metabolic process	ENSRNOG00000047493, ENSRNOG00000018662, ENSRNOG00000030538, ENSRNOG00000007395	4	338	22	17535	9.43249	0.00826328
GOTERM_BP_DIRECT	GO:0006468~protein phosphorylation	ENSRNOG00000012757, ENSRNOG00000000632, ENSRNOG00000022196, ENSRNOG00000018484, ENSRNOG00000006298, ENSRNOG00000005257, ENSRNOG00000043201, ENSRNOG00000001345, ENSRNOG00000007926, ENSRNOG00000001189, ENSRNOG00000007319, ENSRNOG00000007034, ENSRNOG00000013412, ENSRNOG00000015085, ENSRNOG00000029698, ENSRNOG00000000942, ENSRNOG00000011815, ENSRNOG00000029986, ENSRNOG00000019271	19	338	501	17535	1.96746	0.00848658
GOTERM_BP_DIRECT	GO:0014823~response to activity	ENSRNOG00000004621, ENSRNOG00000013412, ENSRNOG00000000632, ENSRNOG00000028616, ENSRNOG00000039859, ENSRNOG00000037613, ENSRNOG00000029986	7	338	92	17535	3.94729	0.00861945
GOTERM_BP_DIRECT	GO:0008284~positive regulation of cell proliferation	ENSRNOG00000027191, ENSRNOG00000003745, ENSRNOG00000015213, ENSRNOG00000015036, ENSRNOG00000005257, ENSRNOG00000001720, ENSRNOG00000018835, ENSRNOG00000010392, ENSRNOG00000007034, ENSRNOG00000016122, ENSRNOG00000026293, ENSRNOG00000018646, ENSRNOG00000018752, ENSRNOG00000012499, ENSRNOG00000005936, ENSRNOG00000005933, ENSRNOG00000003694, ENSRNOG00000023509, ENSRNOG00000029986	19	338	503	17535	1.95963	0.00881825
GOTERM_BP_DIRECT	GO:0030890~positive regulation of B cell proliferation	ENSRNOG00000018752, ENSRNOG00000018735, ENSRNOG00000023509, ENSRNOG00000001843, ENSRNOG00000011677	5	338	43	17535	6.03241	0.00917019
GOTERM_BP_DIRECT	GO:0010033~response to organic substance	ENSRNOG00000010064, ENSRNOG00000023896, ENSRNOG00000026293, ENSRNOG00000013412, ENSRNOG00000019915, ENSRNOG00000003977, ENSRNOG00000003300, ENSRNOG00000039859, ENSRNOG00000005133	9	338	152	17535	3.07177	0.00921416
GOTERM_BP_DIRECT	GO:0030308~negative regulation of cell growth	ENSRNOG00000004621, ENSRNOG00000022196, ENSRNOG00000001104, ENSRNOG00000001843, ENSRNOG00000014948, ENSRNOG00000005393, ENSRNOG00000003302, ENSRNOG00000015999	8	338	122	17535	3.40188	0.0092812
GOTERM_BP_DIRECT	GO:0046330~positive regulation of JNK cascade	ENSRNOG00000007034, ENSRNOG00000015036, ENSRNOG00000019822, ENSRNOG00000005615, ENSRNOG00000013090, ENSRNOG00000020578	6	338	68	17535	4.57753	0.00987927
GOTERM_BP_DIRECT	GO:0035019~somatic stem cell population maintenance	ENSRNOG00000006118, ENSRNOG00000005933, ENSRNOG00000025174, ENSRNOG00000001720, ENSRNOG00000005067	5	338	44	17535	5.89531	0.00993775
GOTERM_BP_DIRECT	GO:0043066~negative regulation of apoptotic process	ENSRNOG00000027191, ENSRNOG00000006967, ENSRNOG00000000632, ENSRNOG00000015213, ENSRNOG00000006870, ENSRNOG00000018484, ENSRNOG00000018735, ENSRNOG00000003300, ENSRNOG00000002946, ENSRNOG00000016122, ENSRNOG00000026293, ENSRNOG00000012473, ENSRNOG00000012499, ENSRNOG00000003977, ENSRNOG00000029698, ENSRNOG00000037931, ENSRNOG00000001843, ENSRNOG00000011815, ENSRNOG00000014350	19	338	517	17535	1.90657	0.011469
GOTERM_BP_DIRECT	GO:0043524~negative regulation of neuron apoptotic process	ENSRNOG00000007034, ENSRNOG00000026293, ENSRNOG00000006967, ENSRNOG00000038047, ENSRNOG00000018752, ENSRNOG00000014117, ENSRNOG00000003300, ENSRNOG00000004964, ENSRNOG00000000483	9	338	158	17535	2.95512	0.0114722
GOTERM_BP_DIRECT	GO:0035335~peptidyl-tyrosine dephosphorylation	ENSRNOG00000023896, ENSRNOG00000029394, ENSRNOG00000003977, ENSRNOG00000017453, ENSRNOG00000015717, ENSRNOG00000047247, ENSRNOG00000014061	7	338	101	17535	3.59555	0.0132884
GOTERM_BP_DIRECT	GO:0008285~negative regulation of cell proliferation	ENSRNOG00000018232, ENSRNOG00000015133, ENSRNOG00000020938, ENSRNOG00000003300, ENSRNOG00000018835, ENSRNOG00000004831, ENSRNOG00000001098, ENSRNOG00000000774, ENSRNOG00000026293, ENSRNOG00000004284, ENSRNOG00000014117, ENSRNOG00000012499, ENSRNOG00000017453, ENSRNOG00000001843, ENSRNOG00000003694	15	338	374	17535	2.0807	0.0136908
GOTERM_BP_DIRECT	GO:0030336~negative regulation of cell migration	ENSRNOG00000018232, ENSRNOG00000018184, ENSRNOG00000001414, ENSRNOG00000021403, ENSRNOG00000004831, ENSRNOG00000025278, ENSRNOG00000003302	7	338	102	17535	3.5603	0.0138981
GOTERM_BP_DIRECT	GO:0003143~embryonic heart tube morphogenesis	ENSRNOG00000015488, ENSRNOG00000005933, ENSRNOG00000001720	3	338	10	17535	15.5636	0.0149659
GOTERM_BP_DIRECT	GO:1990090~cellular response to nerve growth factor stimulus	ENSRNOG00000013412, ENSRNOG00000001414, ENSRNOG00000039859, ENSRNOG00000001720, ENSRNOG00000019486	5	338	50	17535	5.18787	0.0154184
GOTERM_BP_DIRECT	GO:0001666~response to hypoxia	ENSRNOG00000009783, ENSRNOG00000018232, ENSRNOG00000031174, ENSRNOG00000013412, ENSRNOG00000020420, ENSRNOG00000019422, ENSRNOG00000019915, ENSRNOG00000012791, ENSRNOG00000014117, ENSRNOG00000012473, ENSRNOG00000033280, ENSRNOG00000002946	12	338	270	17535	2.30572	0.0154889
GOTERM_BP_DIRECT	GO:0010468~regulation of gene expression	ENSRNOG00000020614, ENSRNOG00000015133, ENSRNOG00000013351, ENSRNOG00000012499, ENSRNOG00000051171, ENSRNOG00000017808, ENSRNOG00000039859, ENSRNOG00000003694, ENSRNOG00000037613, ENSRNOG00000013451, ENSRNOG00000027784	11	338	235	17535	2.42836	0.015596
GOTERM_BP_DIRECT	GO:0035264~multicellular organism growth	ENSRNOG00000005479, ENSRNOG00000012499, ENSRNOG00000051171, ENSRNOG00000012806, ENSRNOG00000018835, ENSRNOG00000027906, ENSRNOG00000042536	7	338	105	17535	3.45858	0.0158436
GOTERM_BP_DIRECT	GO:0045765~regulation of angiogenesis	ENSRNOG00000009222, ENSRNOG00000020938, ENSRNOG00000001414, ENSRNOG00000003546	4	338	28	17535	7.41124	0.0161529
GOTERM_BP_DIRECT	GO:0071320~cellular response to cAMP	ENSRNOG00000002116, ENSRNOG00000019422, ENSRNOG00000037607, ENSRNOG00000028616, ENSRNOG00000001414, ENSRNOG00000042536	6	338	77	17535	4.0425	0.0163003
GOTERM_BP_DIRECT	GO:0030099~myeloid cell differentiation	ENSRNOG00000023579, ENSRNOG00000008048, ENSRNOG00000025174, ENSRNOG00000001843	4	338	29	17535	7.15568	0.0177655
GOTERM_BP_DIRECT	GO:0045995~regulation of embryonic development	ENSRNOG00000020614, ENSRNOG00000029986, ENSRNOG00000010799	3	338	11	17535	14.1487	0.0180616
GOTERM_BP_DIRECT	GO:0006699~bile acid biosynthetic process	ENSRNOG00000009488, ENSRNOG00000018662, ENSRNOG00000007395	3	338	11	17535	14.1487	0.0180616
GOTERM_BP_DIRECT	GO:0089711~L-glutamate transmembrane transport	ENSRNOG00000010210, ENSRNOG00000005479, ENSRNOG00000016163	3	338	11	17535	14.1487	0.0180616
GOTERM_BP_DIRECT	GO:0070301~cellular response to hydrogen peroxide	ENSRNOG00000013973, ENSRNOG00000015213, ENSRNOG00000000632, ENSRNOG00000001414, ENSRNOG00000037613, ENSRNOG00000021403	6	338	80	17535	3.8909	0.01894
GOTERM_BP_DIRECT	GO:0048169~regulation of long-term neuronal synaptic plasticity	ENSRNOG00000009783, ENSRNOG00000019422, ENSRNOG00000018484, ENSRNOG00000000483	4	338	30	17535	6.91716	0.0194644
GOTERM_BP_DIRECT	GO:0001701~in utero embryonic development	ENSRNOG00000012886, ENSRNOG00000004749, ENSRNOG00000018232, ENSRNOG00000020426, ENSRNOG00000018184, ENSRNOG00000012806, ENSRNOG00000049236, ENSRNOG00000018835, ENSRNOG00000001720, ENSRNOG00000042838, ENSRNOG00000027906, ENSRNOG00000003302	12	338	280	17535	2.22337	0.0196983
GOTERM_BP_DIRECT	GO:0006470~protein dephosphorylation	ENSRNOG00000023896, ENSRNOG00000003977, ENSRNOG00000017453, ENSRNOG00000011474, ENSRNOG00000004925, ENSRNOG00000043210, ENSRNOG00000006893	7	338	112	17535	3.24242	0.0210984
GOTERM_BP_DIRECT	GO:0043388~positive regulation of DNA binding	ENSRNOG00000007034, ENSRNOG00000013167, ENSRNOG00000037931, ENSRNOG00000001720	4	338	31	17535	6.69403	0.02125
GOTERM_BP_DIRECT	GO:0070372~regulation of ERK1 and ERK2 cascade	ENSRNOG00000009222, ENSRNOG00000015794, ENSRNOG00000020578, ENSRNOG00000014350	4	338	31	17535	6.69403	0.02125
GOTERM_BP_DIRECT	GO:0000185~activation of MAPKKK activity	ENSRNOG00000019822, ENSRNOG00000005615, ENSRNOG00000013090	3	338	12	17535	12.9697	0.0214018
GOTERM_BP_DIRECT	GO:0060487~lung epithelial cell differentiation	ENSRNOG00000005933, ENSRNOG00000043210, ENSRNOG00000009653	3	338	12	17535	12.9697	0.0214018
GOTERM_BP_DIRECT	GO:0010629~negative regulation of gene expression	ENSRNOG00000013167, ENSRNOG00000013412, ENSRNOG00000015036, ENSRNOG00000001414, ENSRNOG00000006921, ENSRNOG00000029986, ENSRNOG00000007229, ENSRNOG00000001720, ENSRNOG00000010799, ENSRNOG00000003302	10	338	212	17535	2.44711	0.0214575
GOTERM_BP_DIRECT	GO:0001889~liver development	ENSRNOG00000026293, ENSRNOG00000021053, ENSRNOG00000005936, ENSRNOG00000003694, ENSRNOG00000018835, ENSRNOG00000001720, ENSRNOG00000030538, ENSRNOG00000007395	8	338	145	17535	2.86227	0.0221202
GOTERM_BP_DIRECT	GO:0071294~cellular response to zinc ion	ENSRNOG00000013412, ENSRNOG00000043098, ENSRNOG00000038047	3	338	13	17535	11.972	0.024976
GOTERM_BP_DIRECT	GO:2000737~negative regulation of stem cell differentiation	ENSRNOG00000005933, ENSRNOG00000001720, ENSRNOG00000005067	3	338	13	17535	11.972	0.024976
GOTERM_BP_DIRECT	GO:0044319~wound healing, spreading of cells	ENSRNOG00000015852, ENSRNOG00000020578, ENSRNOG00000014350	3	338	13	17535	11.972	0.024976
GOTERM_BP_DIRECT	GO:0071481~cellular response to X-ray	ENSRNOG00000013837, ENSRNOG00000006392, ENSRNOG00000007649	3	338	13	17535	11.972	0.024976
GOTERM_BP_DIRECT	GO:0055007~cardiac muscle cell differentiation	ENSRNOG00000003694, ENSRNOG00000037613, ENSRNOG00000001189, ENSRNOG00000010392	4	338	33	17535	6.28833	0.0250813
GOTERM_BP_DIRECT	GO:0007265~Ras protein signal transduction	ENSRNOG00000026293, ENSRNOG00000001345, ENSRNOG00000039859, ENSRNOG00000000483, ENSRNOG00000021548	5	338	58	17535	4.4723	0.0252299
GOTERM_BP_DIRECT	GO:0006915~apoptotic process	ENSRNOG00000027191, ENSRNOG00000006967, ENSRNOG00000000632, ENSRNOG00000020938, ENSRNOG00000018484, ENSRNOG00000008048, ENSRNOG00000021403, ENSRNOG00000004019, ENSRNOG00000012473, ENSRNOG00000029698, ENSRNOG00000013090, ENSRNOG00000011815, ENSRNOG00000007607, ENSRNOG00000005133	14	338	366	17535	1.98443	0.0252837
GOTERM_BP_DIRECT	GO:0006836~neurotransmitter transport	ENSRNOG00000005479, ENSRNOG00000009019, ENSRNOG00000016163, ENSRNOG00000016337	4	338	34	17535	6.10338	0.0271269
GOTERM_BP_DIRECT	GO:0050727~regulation of inflammatory response	ENSRNOG00000042318, ENSRNOG00000011016, ENSRNOG00000001843, ENSRNOG00000017354, ENSRNOG00000013451	5	338	60	17535	4.32322	0.0281546
GOTERM_BP_DIRECT	GO:0032570~response to progesterone	ENSRNOG00000008015, ENSRNOG00000046667, ENSRNOG00000042838, ENSRNOG00000010392, ENSRNOG00000002946	5	338	60	17535	4.32322	0.0281546
GOTERM_BP_DIRECT	GO:0071333~cellular response to glucose stimulus	ENSRNOG00000009488, ENSRNOG00000018232, ENSRNOG00000005257, ENSRNOG00000001414, ENSRNOG00000023509, ENSRNOG00000016303	6	338	89	17535	3.49744	0.0284936
GOTERM_BP_DIRECT	GO:0060413~atrial septum morphogenesis	ENSRNOG00000022196, ENSRNOG00000018835, ENSRNOG00000014350	3	338	14	17535	11.1169	0.028774
GOTERM_BP_DIRECT	GO:0007165~signal transduction	ENSRNOG00000045649, ENSRNOG00000004917, ENSRNOG00000015829, ENSRNOG00000020893, ENSRNOG00000018735, ENSRNOG00000021787, ENSRNOG00000019472, ENSRNOG00000000483, ENSRNOG00000020578, ENSRNOG00000019486, ENSRNOG00000002946, ENSRNOG00000006990, ENSRNOG00000010161, ENSRNOG00000047137, ENSRNOG00000004964, ENSRNOG00000011310, ENSRNOG00000004925, ENSRNOG00000014350, ENSRNOG00000021548, ENSRNOG00000017660	20	338	617	17535	1.68164	0.0309335
GOTERM_BP_DIRECT	GO:0031100~organ regeneration	ENSRNOG00000013167, ENSRNOG00000000632, ENSRNOG00000004377, ENSRNOG00000007229, ENSRNOG00000002946, ENSRNOG00000007395	6	338	91	17535	3.42057	0.0309643
GOTERM_BP_DIRECT	GO:0030513~positive regulation of BMP signaling pathway	ENSRNOG00000022196, ENSRNOG00000018835, ENSRNOG00000001720, ENSRNOG00000014350	4	338	36	17535	5.7643	0.031477
GOTERM_BP_DIRECT	GO:0046627~negative regulation of insulin receptor signaling pathway	ENSRNOG00000029543, ENSRNOG00000017453, ENSRNOG00000015717, ENSRNOG00000002946	4	338	36	17535	5.7643	0.031477
GOTERM_BP_DIRECT	GO:0007613~memory	ENSRNOG00000013412, ENSRNOG00000013147, ENSRNOG00000050206, ENSRNOG00000010392, ENSRNOG00000005133, ENSRNOG00000042536	6	338	92	17535	3.38339	0.0322485
GOTERM_BP_DIRECT	GO:0008542~visual learning	ENSRNOG00000016122, ENSRNOG00000013412, ENSRNOG00000015133, ENSRNOG00000000483, ENSRNOG00000011815	5	338	63	17535	4.11736	0.0329051
GOTERM_BP_DIRECT	GO:0060325~face morphogenesis	ENSRNOG00000033433, ENSRNOG00000025174, ENSRNOG00000006338, ENSRNOG00000027906	4	338	37	17535	5.60851	0.0337806
GOTERM_BP_DIRECT	GO:0006461~protein complex assembly	ENSRNOG00000000632, ENSRNOG00000015133, ENSRNOG00000018735, ENSRNOG00000010037, ENSRNOG00000001720	5	338	64	17535	4.05302	0.0345864
GOTERM_BP_DIRECT	GO:0021766~hippocampus development	ENSRNOG00000014008, ENSRNOG00000018232, ENSRNOG00000019915, ENSRNOG00000037613, ENSRNOG00000029986, ENSRNOG00000047247	6	338	95	17535	3.27655	0.0362987
GOTERM_BP_DIRECT	GO:0016477~cell migration	ENSRNOG00000009222, ENSRNOG00000018646, ENSRNOG00000015794, ENSRNOG00000030954, ENSRNOG00000015036, ENSRNOG00000015852, ENSRNOG00000019202, ENSRNOG00000001720, ENSRNOG00000010392	9	338	197	17535	2.37009	0.0365005
GOTERM_BP_DIRECT	GO:0055025~positive regulation of cardiac muscle tissue development	ENSRNOG00000013412, ENSRNOG00000004964	2	338	2	17535	51.8787	0.0380691
GOTERM_BP_DIRECT	GO:0032764~negative regulation of mast cell cytokine production	ENSRNOG00000014117, ENSRNOG00000001843	2	338	2	17535	51.8787	0.0380691
GOTERM_BP_DIRECT	GO:0090263~positive regulation of canonical Wnt signaling pathway	ENSRNOG00000011625, ENSRNOG00000006967, ENSRNOG00000005933, ENSRNOG00000006338, ENSRNOG00000004221	5	338	66	17535	3.9302	0.038096
GOTERM_BP_DIRECT	GO:0032355~response to estradiol	ENSRNOG00000015036, ENSRNOG00000010919, ENSRNOG00000033280, ENSRNOG00000003977, ENSRNOG00000002802, ENSRNOG00000039859, ENSRNOG00000029986, ENSRNOG00000009263, ENSRNOG00000002946	9	338	201	17535	2.32293	0.0402175
GOTERM_BP_DIRECT	GO:0018107~peptidyl-threonine phosphorylation	ENSRNOG00000011625, ENSRNOG00000007034, ENSRNOG00000000632, ENSRNOG00000005257	4	338	40	17535	5.18787	0.0412002
GOTERM_BP_DIRECT	GO:0007179~transforming growth factor beta receptor signaling pathway	ENSRNOG00000007034, ENSRNOG00000026293, ENSRNOG00000013412, ENSRNOG00000008015, ENSRNOG00000017354	5	338	68	17535	3.81461	0.0418025
GOTERM_BP_DIRECT	GO:0018105~peptidyl-serine phosphorylation	ENSRNOG00000011625, ENSRNOG00000007034, ENSRNOG00000000632, ENSRNOG00000015085, ENSRNOG00000005257, ENSRNOG00000001345, ENSRNOG00000011815	7	338	133	17535	2.73046	0.0435579
GOTERM_BP_DIRECT	GO:0051384~response to glucocorticoid	ENSRNOG00000017503, ENSRNOG00000033280, ENSRNOG00000003977, ENSRNOG00000002802, ENSRNOG00000029986, ENSRNOG00000030538, ENSRNOG00000002946	7	338	133	17535	2.73046	0.0435579
GOTERM_BP_DIRECT	GO:0010595~positive regulation of endothelial cell migration	ENSRNOG00000022196, ENSRNOG00000013160, ENSRNOG00000003694, ENSRNOG00000021403	4	338	41	17535	5.06134	0.0438408
GOTERM_BP_DIRECT	GO:0070527~platelet aggregation	ENSRNOG00000034254, ENSRNOG00000010210, ENSRNOG00000049236, ENSRNOG00000036701	4	338	41	17535	5.06134	0.0438408
GOTERM_BP_DIRECT	GO:0030335~positive regulation of cell migration	ENSRNOG00000006990, ENSRNOG00000018646, ENSRNOG00000006298, ENSRNOG00000023509, ENSRNOG00000029986, ENSRNOG00000014350, ENSRNOG00000009653, ENSRNOG00000019688, ENSRNOG00000015177	9	338	205	17535	2.2776	0.0443736
GOTERM_BP_DIRECT	GO:0001938~positive regulation of endothelial cell proliferation	ENSRNOG00000013167, ENSRNOG00000026293, ENSRNOG00000022196, ENSRNOG00000003694, ENSRNOG00000007607	5	338	70	17535	3.70562	0.0457058
GOTERM_BP_DIRECT	GO:0043433~negative regulation of sequence-specific DNA binding transcription factor activity	ENSRNOG00000014117, ENSRNOG00000025174, ENSRNOG00000003694, ENSRNOG00000007152, ENSRNOG00000007229	5	338	70	17535	3.70562	0.0457058
GOTERM_BP_DIRECT	GO:0048709~oligodendrocyte differentiation	ENSRNOG00000004621, ENSRNOG00000019422, ENSRNOG00000046023, ENSRNOG00000010392	4	338	42	17535	4.94083	0.0465637
GOTERM_BP_DIRECT	GO:0055114~oxidation-reduction process	ENSRNOG00000028390, ENSRNOG00000033680, ENSRNOG00000005360, ENSRNOG00000015213, ENSRNOG00000019481, ENSRNOG00000000250, ENSRNOG00000033280, ENSRNOG00000023579, ENSRNOG00000024410, ENSRNOG00000029651, ENSRNOG00000009488, ENSRNOG00000016122, ENSRNOG00000008586, ENSRNOG00000009148, ENSRNOG00000025648, ENSRNOG00000003400, ENSRNOG00000008450, ENSRNOG00000032297, ENSRNOG00000014948, ENSRNOG00000031167	20	338	651	17535	1.59382	0.0472649
GOTERM_BP_DIRECT	GO:0006357~regulation of transcription from RNA polymerase II promoter	ENSRNOG00000012886, ENSRNOG00000033280, ENSRNOG00000001479, ENSRNOG00000018803, ENSRNOG00000020426, ENSRNOG00000004377, ENSRNOG00000018835, ENSRNOG00000001720, ENSRNOG00000013167, ENSRNOG00000016503, ENSRNOG00000008015, ENSRNOG00000001104, ENSRNOG00000046667, ENSRNOG00000001120, ENSRNOG00000001843	15	338	443	17535	1.75662	0.0487336
GOTERM_BP_DIRECT	GO:0001709~cell fate determination	ENSRNOG00000003745, ENSRNOG00000003694, ENSRNOG00000018835	3	338	19	17535	8.19137	0.050786
GOTERM_BP_DIRECT	GO:0046849~bone remodeling	ENSRNOG00000009222, ENSRNOG00000006338, ENSRNOG00000018835	3	338	19	17535	8.19137	0.050786
GOTERM_BP_DIRECT	GO:1901653~cellular response to peptide	ENSRNOG00000006118, ENSRNOG00000017808, ENSRNOG00000023509	3	338	19	17535	8.19137	0.050786
GOTERM_BP_DIRECT	GO:0071276~cellular response to cadmium ion	ENSRNOG00000043098, ENSRNOG00000038047, ENSRNOG00000014117	3	338	19	17535	8.19137	0.050786
GOTERM_BP_DIRECT	GO:0051568~histone H3-K4 methylation	ENSRNOG00000006587, ENSRNOG00000015133, ENSRNOG00000021614	3	338	19	17535	8.19137	0.050786
GOTERM_BP_DIRECT	GO:0015721~bile acid and bile salt transport	ENSRNOG00000047493, ENSRNOG00000020578, ENSRNOG00000030538	3	338	19	17535	8.19137	0.050786
GOTERM_BP_DIRECT	GO:0071300~cellular response to retinoic acid	ENSRNOG00000015488, ENSRNOG00000012499, ENSRNOG00000005933, ENSRNOG00000028616, ENSRNOG00000021614	5	338	73	17535	3.55334	0.0519288
GOTERM_BP_DIRECT	GO:0016337~single organismal cell-cell adhesion	ENSRNOG00000018232, ENSRNOG00000030954, ENSRNOG00000019202, ENSRNOG00000006338, ENSRNOG00000008116, ENSRNOG00000014350	6	338	105	17535	2.9645	0.0519804
GOTERM_BP_DIRECT	GO:0043154~negative regulation of cysteine-type endopeptidase activity involved in apoptotic process	ENSRNOG00000006967, ENSRNOG00000012473, ENSRNOG00000018803, ENSRNOG00000007926, ENSRNOG00000007607	5	338	74	17535	3.50532	0.0541009
GOTERM_BP_DIRECT	GO:0032868~response to insulin	ENSRNOG00000033680, ENSRNOG00000019422, ENSRNOG00000028616, ENSRNOG00000000640, ENSRNOG00000029986, ENSRNOG00000002946	6	338	107	17535	2.90909	0.0555243
GOTERM_BP_DIRECT	GO:0043153~entrainment of circadian clock by photoperiod	ENSRNOG00000007387, ENSRNOG00000007152, ENSRNOG00000001189	3	338	20	17535	7.7818	0.0557297
GOTERM_BP_DIRECT	GO:0031668~cellular response to extracellular stimulus	ENSRNOG00000005479, ENSRNOG00000015852, ENSRNOG00000008015	3	338	20	17535	7.7818	0.0557297
GOTERM_BP_DIRECT	GO:0072576~liver morphogenesis	ENSRNOG00000023579, ENSRNOG00000018835	2	338	3	17535	34.5858	0.0565583
GOTERM_BP_DIRECT	GO:0033003~regulation of mast cell activation	ENSRNOG00000008048, ENSRNOG00000015717	2	338	3	17535	34.5858	0.0565583
GOTERM_BP_DIRECT	GO:1904036~negative regulation of epithelial cell apoptotic process	ENSRNOG00000014117, ENSRNOG00000012473	2	338	3	17535	34.5858	0.0565583
GOTERM_BP_DIRECT	GO:0030968~endoplasmic reticulum unfolded protein response	ENSRNOG00000003745, ENSRNOG00000020938, ENSRNOG00000012826, ENSRNOG00000032202	4	338	46	17535	4.51119	0.0582617
GOTERM_BP_DIRECT	GO:0030334~regulation of cell migration	ENSRNOG00000020614, ENSRNOG00000004621, ENSRNOG00000012791, ENSRNOG00000021403, ENSRNOG00000020578	5	338	76	17535	3.41307	0.0585907
GOTERM_BP_DIRECT	GO:0035329~hippo signaling	ENSRNOG00000015488, ENSRNOG00000012791, ENSRNOG00000005933	3	338	21	17535	7.41124	0.060834
GOTERM_BP_DIRECT	GO:0002437~inflammatory response to antigenic stimulus	ENSRNOG00000013167, ENSRNOG00000037613, ENSRNOG00000018835	3	338	21	17535	7.41124	0.060834
GOTERM_BP_DIRECT	GO:0006612~protein targeting to membrane	ENSRNOG00000037167, ENSRNOG00000017822, ENSRNOG00000046023	3	338	21	17535	7.41124	0.060834
GOTERM_BP_DIRECT	GO:0030220~platelet formation	ENSRNOG00000018232, ENSRNOG00000049236, ENSRNOG00000027880	3	338	21	17535	7.41124	0.060834
GOTERM_BP_DIRECT	GO:0001933~negative regulation of protein phosphorylation	ENSRNOG00000023896, ENSRNOG00000006338, ENSRNOG00000029986, ENSRNOG00000008116, ENSRNOG00000002403	5	338	78	17535	3.32556	0.0632732
GOTERM_BP_DIRECT	GO:0009408~response to heat	ENSRNOG00000020420, ENSRNOG00000002802, ENSRNOG00000039859, ENSRNOG00000019486, ENSRNOG00000002946	5	338	78	17535	3.32556	0.0632732
GOTERM_BP_DIRECT	GO:0001525~angiogenesis	ENSRNOG00000004621, ENSRNOG00000026293, ENSRNOG00000000977, ENSRNOG00000015036, ENSRNOG00000014117, ENSRNOG00000001414, ENSRNOG00000049236, ENSRNOG00000021403	8	338	184	17535	2.2556	0.0643609
GOTERM_BP_DIRECT	GO:0007155~cell adhesion	ENSRNOG00000015036, ENSRNOG00000049236, ENSRNOG00000021403, ENSRNOG00000047247, ENSRNOG00000031669, ENSRNOG00000001720, ENSRNOG00000020578, ENSRNOG00000008116, ENSRNOG00000014350, ENSRNOG00000003546	10	338	261	17535	1.98769	0.0648595
GOTERM_BP_DIRECT	GO:0031667~response to nutrient levels	ENSRNOG00000019422, ENSRNOG00000013973, ENSRNOG00000001414, ENSRNOG00000039859, ENSRNOG00000003694, ENSRNOG00000029986	6	338	112	17535	2.77922	0.0649795
GOTERM_BP_DIRECT	GO:0001934~positive regulation of protein phosphorylation	ENSRNOG00000007034, ENSRNOG00000015036, ENSRNOG00000020938, ENSRNOG00000037931, ENSRNOG00000029986, ENSRNOG00000014350, ENSRNOG00000002403, ENSRNOG00000003302	8	338	185	17535	2.2434	0.066091
GOTERM_BP_DIRECT	GO:0006306~DNA methylation	ENSRNOG00000015133, ENSRNOG00000039859, ENSRNOG00000021614	3	338	22	17535	7.07437	0.0660911
GOTERM_BP_DIRECT	GO:0007420~brain development	ENSRNOG00000006392, ENSRNOG00000017114, ENSRNOG00000010210, ENSRNOG00000022196, ENSRNOG00000050206, ENSRNOG00000023509, ENSRNOG00000039859, ENSRNOG00000003694, ENSRNOG00000010392, ENSRNOG00000019688, ENSRNOG00000005133	11	338	303	17535	1.88339	0.0675777
GOTERM_BP_DIRECT	GO:0009952~anterior/posterior pattern specification	ENSRNOG00000007034, ENSRNOG00000015133, ENSRNOG00000022196, ENSRNOG00000012499, ENSRNOG00000003300, ENSRNOG00000006338	6	338	115	17535	2.70671	0.0710592
GOTERM_BP_DIRECT	GO:0032024~positive regulation of insulin secretion	ENSRNOG00000017822, ENSRNOG00000023509, ENSRNOG00000004162, ENSRNOG00000007229	4	338	50	17535	4.1503	0.0711999
GOTERM_BP_DIRECT	GO:0015914~phospholipid transport	ENSRNOG00000014008, ENSRNOG00000008048, ENSRNOG00000005420	3	338	23	17535	6.76679	0.0714932
GOTERM_BP_DIRECT	GO:0034976~response to endoplasmic reticulum stress	ENSRNOG00000007319, ENSRNOG00000020769, ENSRNOG00000020938, ENSRNOG00000012826, ENSRNOG00000002403	5	338	82	17535	3.16334	0.073208
GOTERM_BP_DIRECT	GO:0010735~positive regulation of transcription via serum response element binding	ENSRNOG00000018232, ENSRNOG00000018803	2	338	4	17535	25.9393	0.0746931
GOTERM_BP_DIRECT	GO:0097167~circadian regulation of translation	ENSRNOG00000020254, ENSRNOG00000007387	2	338	4	17535	25.9393	0.0746931
GOTERM_BP_DIRECT	GO:0042512~negative regulation of tyrosine phosphorylation of Stat1 protein	ENSRNOG00000017453, ENSRNOG00000002946	2	338	4	17535	25.9393	0.0746931
GOTERM_BP_DIRECT	GO:0060534~trachea cartilage development	ENSRNOG00000018232, ENSRNOG00000012499	2	338	4	17535	25.9393	0.0746931
GOTERM_BP_DIRECT	GO:0010273~detoxification of copper ion	ENSRNOG00000043098, ENSRNOG00000038047	2	338	4	17535	25.9393	0.0746931
GOTERM_BP_DIRECT	GO:0021545~cranial nerve development	ENSRNOG00000004964, ENSRNOG00000016163	2	338	4	17535	25.9393	0.0746931
GOTERM_BP_DIRECT	GO:0070779~D-aspartate import	ENSRNOG00000005479, ENSRNOG00000016163	2	338	4	17535	25.9393	0.0746931
GOTERM_BP_DIRECT	GO:0007409~axonogenesis	ENSRNOG00000013412, ENSRNOG00000012207, ENSRNOG00000034254, ENSRNOG00000004964, ENSRNOG00000009653, ENSRNOG00000005133	6	338	117	17535	2.66045	0.0752803
GOTERM_BP_DIRECT	GO:0032465~regulation of cytokinesis	ENSRNOG00000027191, ENSRNOG00000018484, ENSRNOG00000003302	3	338	24	17535	6.48484	0.0770327
GOTERM_BP_DIRECT	GO:0034614~cellular response to reactive oxygen species	ENSRNOG00000017503, ENSRNOG00000008015, ENSRNOG00000018184	3	338	24	17535	6.48484	0.0770327
GOTERM_BP_DIRECT	GO:0002028~regulation of sodium ion transport	ENSRNOG00000015085, ENSRNOG00000007387, ENSRNOG00000001189	3	338	24	17535	6.48484	0.0770327
GOTERM_BP_DIRECT	GO:0010001~glial cell differentiation	ENSRNOG00000047028, ENSRNOG00000017808, ENSRNOG00000010392	3	338	24	17535	6.48484	0.0770327
GOTERM_BP_DIRECT	GO:0048821~erythrocyte development	ENSRNOG00000018232, ENSRNOG00000000250, ENSRNOG00000001843	3	338	24	17535	6.48484	0.0770327
GOTERM_BP_DIRECT	GO:0016311~dephosphorylation	ENSRNOG00000029394, ENSRNOG00000004162, ENSRNOG00000004377, ENSRNOG00000008116, ENSRNOG00000017660	5	338	84	17535	3.08802	0.0784552
GOTERM_BP_DIRECT	GO:0030307~positive regulation of cell growth	ENSRNOG00000018646, ENSRNOG00000015213, ENSRNOG00000007926, ENSRNOG00000011815, ENSRNOG00000010392	5	338	85	17535	3.05169	0.0811475
GOTERM_BP_DIRECT	GO:0097150~neuronal stem cell population maintenance	ENSRNOG00000047028, ENSRNOG00000003694, ENSRNOG00000001720	3	338	25	17535	6.22544	0.0827026
GOTERM_BP_DIRECT	GO:0060716~labyrinthine layer blood vessel development	ENSRNOG00000001720, ENSRNOG00000014350, ENSRNOG00000042838	3	338	25	17535	6.22544	0.0827026
GOTERM_BP_DIRECT	GO:0045663~positive regulation of myoblast differentiation	ENSRNOG00000004284, ENSRNOG00000010536, ENSRNOG00000016962	3	338	25	17535	6.22544	0.0827026
GOTERM_BP_DIRECT	GO:0030182~neuron differentiation	ENSRNOG00000007034, ENSRNOG00000009222, ENSRNOG00000003300, ENSRNOG00000039859, ENSRNOG00000003694, ENSRNOG00000001720, ENSRNOG00000005133	7	338	157	17535	2.31306	0.0827996
GOTERM_BP_DIRECT	GO:0001890~placenta development	ENSRNOG00000020614, ENSRNOG00000027191, ENSRNOG00000001414, ENSRNOG00000018835	4	338	54	17535	3.84287	0.0853032
GOTERM_BP_DIRECT	GO:0071480~cellular response to gamma radiation	ENSRNOG00000006392, ENSRNOG00000019422, ENSRNOG00000005933	3	338	26	17535	5.986	0.0884957
GOTERM_BP_DIRECT	GO:0042593~glucose homeostasis	ENSRNOG00000028616, ENSRNOG00000051171, ENSRNOG00000017453, ENSRNOG00000017871, ENSRNOG00000001414, ENSRNOG00000029986	6	338	123	17535	2.53067	0.0887383
GOTERM_BP_DIRECT	GO:0006629~lipid metabolic process	ENSRNOG00000001079, ENSRNOG00000000977, ENSRNOG00000028616, ENSRNOG00000004377, ENSRNOG00000019486	5	338	89	17535	2.91453	0.0923646
GOTERM_BP_DIRECT	GO:0061073~ciliary body morphogenesis	ENSRNOG00000018835, ENSRNOG00000027784	2	338	5	17535	20.7515	0.0924804
GOTERM_BP_DIRECT	GO:1990441~negative regulation of transcription from RNA polymerase II promoter in response to endoplasmic reticulum stress	ENSRNOG00000026293, ENSRNOG00000020938	2	338	5	17535	20.7515	0.0924804
GOTERM_BP_DIRECT	GO:0046886~positive regulation of hormone biosynthetic process	ENSRNOG00000031174, ENSRNOG00000019422	2	338	5	17535	20.7515	0.0924804
GOTERM_BP_DIRECT	GO:0070309~lens fiber cell morphogenesis	ENSRNOG00000009222, ENSRNOG00000003694	2	338	5	17535	20.7515	0.0924804
GOTERM_BP_DIRECT	GO:0051365~cellular response to potassium ion starvation	ENSRNOG00000026293, ENSRNOG00000028616	2	338	5	17535	20.7515	0.0924804
GOTERM_BP_DIRECT	GO:0060836~lymphatic endothelial cell differentiation	ENSRNOG00000022196, ENSRNOG00000003694	2	338	5	17535	20.7515	0.0924804
GOTERM_BP_DIRECT	GO:0006875~cellular metal ion homeostasis	ENSRNOG00000038047, ENSRNOG00000026180	2	338	5	17535	20.7515	0.0924804
GOTERM_BP_DIRECT	GO:0042167~heme catabolic process	ENSRNOG00000014117, ENSRNOG00000024410	2	338	5	17535	20.7515	0.0924804
GOTERM_BP_DIRECT	GO:0051048~negative regulation of secretion	ENSRNOG00000004964, ENSRNOG00000010392	2	338	5	17535	20.7515	0.0924804
GOTERM_BP_DIRECT	GO:0060856~establishment of blood-brain barrier	ENSRNOG00000014008, ENSRNOG00000021053	2	338	5	17535	20.7515	0.0924804
GOTERM_BP_DIRECT	GO:0051447~negative regulation of meiotic cell cycle	ENSRNOG00000003977, ENSRNOG00000005257	2	338	5	17535	20.7515	0.0924804
GOTERM_BP_DIRECT	GO:0042060~wound healing	ENSRNOG00000019422, ENSRNOG00000018184, ENSRNOG00000001414, ENSRNOG00000018835, ENSRNOG00000010392, ENSRNOG00000027880	6	338	126	17535	2.47041	0.0959061
GOTERM_BP_DIRECT	GO:0008360~regulation of cell shape	ENSRNOG00000010161, ENSRNOG00000015852, ENSRNOG00000018184, ENSRNOG00000008517, ENSRNOG00000049236, ENSRNOG00000019688	6	338	126	17535	2.47041	0.0959061
GOTERM_BP_DIRECT	GO:0045785~positive regulation of cell adhesion	ENSRNOG00000009605, ENSRNOG00000018184, ENSRNOG00000010392, ENSRNOG00000003302	4	338	57	17535	3.64061	0.0965951
GOTERM_BP_DIRECT	GO:0003007~heart morphogenesis	ENSRNOG00000011908, ENSRNOG00000025174, ENSRNOG00000029986, ENSRNOG00000004831	4	338	57	17535	3.64061	0.0965951
GOTERM_BP_DIRECT	GO:0048168~regulation of neuronal synaptic plasticity	ENSRNOG00000008810, ENSRNOG00000000640, ENSRNOG00000007152	3	338	28	17535	5.55843	0.100425
GOTERM_BP_DIRECT	GO:0032007~negative regulation of TOR signaling	ENSRNOG00000004328, ENSRNOG00000001345, ENSRNOG00000003302	3	338	28	17535	5.55843	0.100425
GOTERM_BP_DIRECT	GO:0043401~steroid hormone mediated signaling pathway	ENSRNOG00000012499, ENSRNOG00000010536, ENSRNOG00000007229, ENSRNOG00000007607	4	338	58	17535	3.57784	0.100488
GOTERM_BP_DIRECT	GO:0010038~response to metal ion	ENSRNOG00000033680, ENSRNOG00000020420, ENSRNOG00000000481	3	338	29	17535	5.36676	0.106548
GOTERM_BP_DIRECT	GO:0051973~positive regulation of telomerase activity	ENSRNOG00000011625, ENSRNOG00000013326, ENSRNOG00000001345	3	338	29	17535	5.36676	0.106548
GOTERM_BP_DIRECT	GO:0036120~cellular response to platelet-derived growth factor stimulus	ENSRNOG00000013412, ENSRNOG00000001414, ENSRNOG00000039859	3	338	29	17535	5.36676	0.106548
GOTERM_BP_DIRECT	GO:0060326~cell chemotaxis	ENSRNOG00000013167, ENSRNOG00000009222, ENSRNOG00000018646, ENSRNOG00000002802	4	338	60	17535	3.45858	0.108457
GOTERM_BP_DIRECT	GO:1904401~cellular response to Thyroid stimulating hormone	ENSRNOG00000002116, ENSRNOG00000037607	2	338	6	17535	17.2929	0.109927
GOTERM_BP_DIRECT	GO:0010830~regulation of myotube differentiation	ENSRNOG00000015085, ENSRNOG00000001189	2	338	6	17535	17.2929	0.109927
GOTERM_BP_DIRECT	GO:0051938~L-glutamate import	ENSRNOG00000005479, ENSRNOG00000016163	2	338	6	17535	17.2929	0.109927
GOTERM_BP_DIRECT	GO:0048368~lateral mesoderm development	ENSRNOG00000015488, ENSRNOG00000005933	2	338	6	17535	17.2929	0.109927
GOTERM_BP_DIRECT	GO:0072574~hepatocyte proliferation	ENSRNOG00000003694, ENSRNOG00000018835	2	338	6	17535	17.2929	0.109927
GOTERM_BP_DIRECT	GO:0090166~Golgi disassembly	ENSRNOG00000000632, ENSRNOG00000018484	2	338	6	17535	17.2929	0.109927
GOTERM_BP_DIRECT	GO:0042518~negative regulation of tyrosine phosphorylation of Stat3 protein	ENSRNOG00000017453, ENSRNOG00000002946	2	338	6	17535	17.2929	0.109927
GOTERM_BP_DIRECT	GO:1904706~negative regulation of vascular smooth muscle cell proliferation	ENSRNOG00000014117, ENSRNOG00000018184	2	338	6	17535	17.2929	0.109927
GOTERM_BP_DIRECT	GO:0021861~forebrain radial glial cell differentiation	ENSRNOG00000006338, ENSRNOG00000001720	2	338	6	17535	17.2929	0.109927
GOTERM_BP_DIRECT	GO:0032411~positive regulation of transporter activity	ENSRNOG00000015133, ENSRNOG00000011815	2	338	6	17535	17.2929	0.109927
GOTERM_BP_DIRECT	GO:0043619~regulation of transcription from RNA polymerase II promoter in response to oxidative stress	ENSRNOG00000031174, ENSRNOG00000014117	2	338	6	17535	17.2929	0.109927
GOTERM_BP_DIRECT	GO:0010669~epithelial structure maintenance	ENSRNOG00000018232, ENSRNOG00000008334	2	338	6	17535	17.2929	0.109927
GOTERM_BP_DIRECT	GO:1902459~positive regulation of stem cell population maintenance	ENSRNOG00000015488, ENSRNOG00000005933	2	338	6	17535	17.2929	0.109927
GOTERM_BP_DIRECT	GO:0030900~forebrain development	ENSRNOG00000018232, ENSRNOG00000015852, ENSRNOG00000018803, ENSRNOG00000006338, ENSRNOG00000009653	5	338	95	17535	2.73046	0.110483
GOTERM_BP_DIRECT	GO:0030324~lung development	ENSRNOG00000015036, ENSRNOG00000000250, ENSRNOG00000001424, ENSRNOG00000003694, ENSRNOG00000001720, ENSRNOG00000042536	6	338	132	17535	2.35812	0.111091
GOTERM_BP_DIRECT	GO:0098609~cell-cell adhesion	ENSRNOG00000004621, ENSRNOG00000009222, ENSRNOG00000047028, ENSRNOG00000008517, ENSRNOG00000027016, ENSRNOG00000020578, ENSRNOG00000009653, ENSRNOG00000002807	8	338	211	17535	1.96696	0.111566
GOTERM_BP_DIRECT	GO:0017144~drug metabolic process	ENSRNOG00000033680, ENSRNOG00000003400, ENSRNOG00000028616	3	338	30	17535	5.18787	0.112768
GOTERM_BP_DIRECT	GO:0035690~cellular response to drug	ENSRNOG00000043098, ENSRNOG00000019422, ENSRNOG00000020938, ENSRNOG00000001414, ENSRNOG00000004925	5	338	97	17535	2.67416	0.11685
GOTERM_BP_DIRECT	GO:0035556~intracellular signal transduction	ENSRNOG00000029543, ENSRNOG00000015036, ENSRNOG00000014117, ENSRNOG00000004328, ENSRNOG00000003977, ENSRNOG00000005257, ENSRNOG00000018012, ENSRNOG00000011815, ENSRNOG00000001189, ENSRNOG00000015158, ENSRNOG00000010392, ENSRNOG00000002946	12	338	381	17535	1.63397	0.118334
GOTERM_BP_DIRECT	GO:0034198~cellular response to amino acid starvation	ENSRNOG00000003745, ENSRNOG00000018967, ENSRNOG00000006305	3	338	31	17535	5.02052	0.119079
GOTERM_BP_DIRECT	GO:0045214~sarcomere organization	ENSRNOG00000018232, ENSRNOG00000018184, ENSRNOG00000036701	3	338	31	17535	5.02052	0.119079
GOTERM_BP_DIRECT	GO:0006898~receptor-mediated endocytosis	ENSRNOG00000028390, ENSRNOG00000007649, ENSRNOG00000019472, ENSRNOG00000006338, ENSRNOG00000015158	5	338	98	17535	2.64687	0.120093
GOTERM_BP_DIRECT	GO:0060395~SMAD protein signal transduction	ENSRNOG00000007034, ENSRNOG00000019661, ENSRNOG00000026293, ENSRNOG00000008015	4	338	63	17535	3.29389	0.120851
GOTERM_BP_DIRECT	GO:0001558~regulation of cell growth	ENSRNOG00000015036, ENSRNOG00000020578, ENSRNOG00000014350, ENSRNOG00000002946	4	338	63	17535	3.29389	0.120851
GOTERM_BP_DIRECT	GO:0045727~positive regulation of translation	ENSRNOG00000002116, ENSRNOG00000037607, ENSRNOG00000002403, ENSRNOG00000015999	4	338	64	17535	3.24242	0.125094
GOTERM_BP_DIRECT	GO:0035094~response to nicotine	ENSRNOG00000000774, ENSRNOG00000013412, ENSRNOG00000010210, ENSRNOG00000014117	4	338	64	17535	3.24242	0.125094
GOTERM_BP_DIRECT	GO:0060412~ventricular septum morphogenesis	ENSRNOG00000022196, ENSRNOG00000003694, ENSRNOG00000001720	3	338	32	17535	4.86363	0.125476
GOTERM_BP_DIRECT	GO:0071578~zinc II ion transmembrane import	ENSRNOG00000011677, ENSRNOG00000014314	2	338	7	17535	14.8225	0.127039
GOTERM_BP_DIRECT	GO:1903427~negative regulation of reactive oxygen species biosynthetic process	ENSRNOG00000008927, ENSRNOG00000012473	2	338	7	17535	14.8225	0.127039
GOTERM_BP_DIRECT	GO:0002903~negative regulation of B cell apoptotic process	ENSRNOG00000023509, ENSRNOG00000011677	2	338	7	17535	14.8225	0.127039
GOTERM_BP_DIRECT	GO:0051054~positive regulation of DNA metabolic process	ENSRNOG00000013167, ENSRNOG00000017822	2	338	7	17535	14.8225	0.127039
GOTERM_BP_DIRECT	GO:0032212~positive regulation of telomere maintenance via telomerase	ENSRNOG00000011625, ENSRNOG00000013326, ENSRNOG00000001345	3	338	33	17535	4.71625	0.131954
GOTERM_BP_DIRECT	GO:0001707~mesoderm formation	ENSRNOG00000018232, ENSRNOG00000022196, ENSRNOG00000005257	3	338	34	17535	4.57753	0.138505
GOTERM_BP_DIRECT	GO:0010243~response to organonitrogen compound	ENSRNOG00000010064, ENSRNOG00000000632, ENSRNOG00000003300, ENSRNOG00000019486	4	338	68	17535	3.05169	0.14258
GOTERM_BP_DIRECT	GO:0001570~vasculogenesis	ENSRNOG00000009222, ENSRNOG00000005936, ENSRNOG00000005933, ENSRNOG00000042838	4	338	68	17535	3.05169	0.14258
GOTERM_BP_DIRECT	GO:0051549~positive regulation of keratinocyte migration	ENSRNOG00000018646, ENSRNOG00000001414	2	338	8	17535	12.9697	0.143823
GOTERM_BP_DIRECT	GO:0042058~regulation of epidermal growth factor receptor signaling pathway	ENSRNOG00000017172, ENSRNOG00000020578	2	338	8	17535	12.9697	0.143823
GOTERM_BP_DIRECT	GO:0006475~internal protein amino acid acetylation	ENSRNOG00000028616, ENSRNOG00000001770	2	338	8	17535	12.9697	0.143823
GOTERM_BP_DIRECT	GO:0022038~corpus callosum development	ENSRNOG00000047247, ENSRNOG00000019271	2	338	8	17535	12.9697	0.143823
GOTERM_BP_DIRECT	GO:0061626~pharyngeal arch artery morphogenesis	ENSRNOG00000022196, ENSRNOG00000001720	2	338	8	17535	12.9697	0.143823
GOTERM_BP_DIRECT	GO:0060173~limb development	ENSRNOG00000022196, ENSRNOG00000012499, ENSRNOG00000033280	3	338	35	17535	4.44675	0.145126
GOTERM_BP_DIRECT	GO:0050775~positive regulation of dendrite morphogenesis	ENSRNOG00000001424, ENSRNOG00000011815, ENSRNOG00000009653	3	338	35	17535	4.44675	0.145126
GOTERM_BP_DIRECT	GO:0021549~cerebellum development	ENSRNOG00000010536, ENSRNOG00000007975, ENSRNOG00000029986, ENSRNOG00000047247	4	338	69	17535	3.00746	0.147074
GOTERM_BP_DIRECT	GO:0006979~response to oxidative stress	ENSRNOG00000009783, ENSRNOG00000004284, ENSRNOG00000010210, ENSRNOG00000013973, ENSRNOG00000014117, ENSRNOG00000031167	6	338	146	17535	2.132	0.150633
GOTERM_BP_DIRECT	GO:0001568~blood vessel development	ENSRNOG00000009222, ENSRNOG00000000250, ENSRNOG00000020578, ENSRNOG00000008116	4	338	70	17535	2.9645	0.151613
GOTERM_BP_DIRECT	GO:0007616~long-term memory	ENSRNOG00000018232, ENSRNOG00000019422, ENSRNOG00000011815	3	338	36	17535	4.32322	0.151811
GOTERM_BP_DIRECT	GO:0051091~positive regulation of sequence-specific DNA binding transcription factor activity	ENSRNOG00000007034, ENSRNOG00000018232, ENSRNOG00000017503, ENSRNOG00000006338, ENSRNOG00000008116	5	338	108	17535	2.40179	0.154534
GOTERM_BP_DIRECT	GO:0014037~Schwann cell differentiation	ENSRNOG00000000640, ENSRNOG00000004964	2	338	9	17535	11.5286	0.160285
GOTERM_BP_DIRECT	GO:0018026~peptidyl-lysine monomethylation	ENSRNOG00000006587, ENSRNOG00000015133	2	338	9	17535	11.5286	0.160285
GOTERM_BP_DIRECT	GO:0045687~positive regulation of glial cell differentiation	ENSRNOG00000004621, ENSRNOG00000001720	2	338	9	17535	11.5286	0.160285
GOTERM_BP_DIRECT	GO:0043497~regulation of protein heterodimerization activity	ENSRNOG00000001720, ENSRNOG00000010392	2	338	9	17535	11.5286	0.160285
GOTERM_BP_DIRECT	GO:0006903~vesicle targeting	ENSRNOG00000000936, ENSRNOG00000046023	2	338	9	17535	11.5286	0.160285
GOTERM_BP_DIRECT	GO:0033574~response to testosterone	ENSRNOG00000012473, ENSRNOG00000003977, ENSRNOG00000039859, ENSRNOG00000029986	4	338	72	17535	2.88215	0.160821
GOTERM_BP_DIRECT	GO:0016573~histone acetylation	ENSRNOG00000017822, ENSRNOG00000007975, ENSRNOG00000025174	3	338	38	17535	4.09569	0.165355
GOTERM_BP_DIRECT	GO:0003281~ventricular septum development	ENSRNOG00000007649, ENSRNOG00000001720, ENSRNOG00000014350	3	338	38	17535	4.09569	0.165355
GOTERM_BP_DIRECT	GO:0007565~female pregnancy	ENSRNOG00000008015, ENSRNOG00000046667, ENSRNOG00000006305, ENSRNOG00000042838, ENSRNOG00000005133	5	338	111	17535	2.33688	0.165523
GOTERM_BP_DIRECT	GO:0045471~response to ethanol	ENSRNOG00000000774, ENSRNOG00000016122, ENSRNOG00000019422, ENSRNOG00000000632, ENSRNOG00000039859, ENSRNOG00000016962, ENSRNOG00000029986	7	338	193	17535	1.88161	0.16563
GOTERM_BP_DIRECT	GO:0071377~cellular response to glucagon stimulus	ENSRNOG00000028616, ENSRNOG00000001414	2	338	10	17535	10.3757	0.176431
GOTERM_BP_DIRECT	GO:0005980~glycogen catabolic process	ENSRNOG00000051171, ENSRNOG00000002218	2	338	10	17535	10.3757	0.176431
GOTERM_BP_DIRECT	GO:0034063~stress granule assembly	ENSRNOG00000006990, ENSRNOG00000015999	2	338	10	17535	10.3757	0.176431
GOTERM_BP_DIRECT	GO:1900744~regulation of p38MAPK cascade	ENSRNOG00000007387, ENSRNOG00000019271	2	338	10	17535	10.3757	0.176431
GOTERM_BP_DIRECT	GO:0042116~macrophage activation	ENSRNOG00000011016, ENSRNOG00000000250	2	338	10	17535	10.3757	0.176431
GOTERM_BP_DIRECT	GO:0090009~primitive streak formation	ENSRNOG00000018232, ENSRNOG00000006338	2	338	10	17535	10.3757	0.176431
GOTERM_BP_DIRECT	GO:0015813~L-glutamate transport	ENSRNOG00000005479, ENSRNOG00000016163	2	338	10	17535	10.3757	0.176431
GOTERM_BP_DIRECT	GO:0070886~positive regulation of calcineurin-NFAT signaling cascade	ENSRNOG00000004964, ENSRNOG00000010392	2	338	10	17535	10.3757	0.176431
GOTERM_BP_DIRECT	GO:0090281~negative regulation of calcium ion import	ENSRNOG00000004749, ENSRNOG00000001720	2	338	10	17535	10.3757	0.176431
GOTERM_BP_DIRECT	GO:0016572~histone phosphorylation	ENSRNOG00000000632, ENSRNOG00000029698	2	338	10	17535	10.3757	0.176431
GOTERM_BP_DIRECT	GO:0045446~endothelial cell differentiation	ENSRNOG00000003694, ENSRNOG00000037613	2	338	10	17535	10.3757	0.176431
GOTERM_BP_DIRECT	GO:0060710~chorio-allantoic fusion	ENSRNOG00000020426, ENSRNOG00000014350	2	338	10	17535	10.3757	0.176431
GOTERM_BP_DIRECT	GO:0033673~negative regulation of kinase activity	ENSRNOG00000012791, ENSRNOG00000023509	2	338	10	17535	10.3757	0.176431
GOTERM_BP_DIRECT	GO:0000290~deadenylation-dependent decapping of nuclear-transcribed mRNA	ENSRNOG00000000942, ENSRNOG00000010799	2	338	10	17535	10.3757	0.176431
GOTERM_BP_DIRECT	GO:0060124~positive regulation of growth hormone secretion	ENSRNOG00000000774, ENSRNOG00000017822	2	338	10	17535	10.3757	0.176431
GOTERM_BP_DIRECT	GO:0030154~cell differentiation	ENSRNOG00000023896, ENSRNOG00000009783, ENSRNOG00000031174, ENSRNOG00000015036, ENSRNOG00000000936, ENSRNOG00000020426, ENSRNOG00000010536, ENSRNOG00000021403, ENSRNOG00000018835, ENSRNOG00000013090, ENSRNOG00000009653	11	338	371	17535	1.53818	0.180496
GOTERM_BP_DIRECT	GO:0071310~cellular response to organic substance	ENSRNOG00000019422, ENSRNOG00000000640, ENSRNOG00000007607	3	338	41	17535	3.796	0.186036
GOTERM_BP_DIRECT	GO:0007628~adult walking behavior	ENSRNOG00000007034, ENSRNOG00000015213, ENSRNOG00000005133	3	338	41	17535	3.796	0.186036
GOTERM_BP_DIRECT	GO:0030879~mammary gland development	ENSRNOG00000013412, ENSRNOG00000015852, ENSRNOG00000023509	3	338	41	17535	3.796	0.186036
GOTERM_BP_DIRECT	GO:0007507~heart development	ENSRNOG00000018232, ENSRNOG00000015488, ENSRNOG00000011908, ENSRNOG00000000250, ENSRNOG00000033280, ENSRNOG00000013147, ENSRNOG00000007926, ENSRNOG00000043210, ENSRNOG00000010392	9	338	288	17535	1.62121	0.188128
GOTERM_BP_DIRECT	GO:0000187~activation of MAPK activity	ENSRNOG00000018735, ENSRNOG00000029986, ENSRNOG00000007926, ENSRNOG00000010392	4	338	78	17535	2.66045	0.189388
GOTERM_BP_DIRECT	GO:0042542~response to hydrogen peroxide	ENSRNOG00000026293, ENSRNOG00000000632, ENSRNOG00000014117, ENSRNOG00000003977	4	338	78	17535	2.66045	0.189388
GOTERM_BP_DIRECT	GO:0001818~negative regulation of cytokine production	ENSRNOG00000009222, ENSRNOG00000020578	2	338	11	17535	9.43249	0.192268
GOTERM_BP_DIRECT	GO:1990440~positive regulation of transcription from RNA polymerase II promoter in response to endoplasmic reticulum stress	ENSRNOG00000003745, ENSRNOG00000032202	2	338	11	17535	9.43249	0.192268
GOTERM_BP_DIRECT	GO:0051533~positive regulation of NFAT protein import into nucleus	ENSRNOG00000020578, ENSRNOG00000043210	2	338	11	17535	9.43249	0.192268
GOTERM_BP_DIRECT	GO:0048339~paraxial mesoderm development	ENSRNOG00000015488, ENSRNOG00000005933	2	338	11	17535	9.43249	0.192268
GOTERM_BP_DIRECT	GO:0061179~negative regulation of insulin secretion involved in cellular response to glucose stimulus	ENSRNOG00000016122, ENSRNOG00000029698	2	338	11	17535	9.43249	0.192268
GOTERM_BP_DIRECT	GO:0031629~synaptic vesicle fusion to presynaptic active zone membrane	ENSRNOG00000031283, ENSRNOG00000000936	2	338	11	17535	9.43249	0.192268
GOTERM_BP_DIRECT	GO:0034332~adherens junction organization	ENSRNOG00000036701, ENSRNOG00000009653	2	338	11	17535	9.43249	0.192268
GOTERM_BP_DIRECT	GO:0051901~positive regulation of mitochondrial depolarization	ENSRNOG00000017822, ENSRNOG00000021110	2	338	11	17535	9.43249	0.192268
GOTERM_BP_DIRECT	GO:0048667~cell morphogenesis involved in neuron differentiation	ENSRNOG00000001720, ENSRNOG00000016163	2	338	11	17535	9.43249	0.192268
GOTERM_BP_DIRECT	GO:0044344~cellular response to fibroblast growth factor stimulus	ENSRNOG00000001414, ENSRNOG00000007607, ENSRNOG00000005067	3	338	42	17535	3.70562	0.19301
GOTERM_BP_DIRECT	GO:0035902~response to immobilization stress	ENSRNOG00000034254, ENSRNOG00000020938, ENSRNOG00000008015	3	338	42	17535	3.70562	0.19301
GOTERM_BP_DIRECT	GO:2001237~negative regulation of extrinsic apoptotic signaling pathway	ENSRNOG00000027191, ENSRNOG00000012473, ENSRNOG00000005933	3	338	42	17535	3.70562	0.19301
GOTERM_BP_DIRECT	GO:0045595~regulation of cell differentiation	ENSRNOG00000001189, ENSRNOG00000010392, ENSRNOG00000002946	3	338	42	17535	3.70562	0.19301
GOTERM_BP_DIRECT	GO:0009636~response to toxic substance	ENSRNOG00000031174, ENSRNOG00000010210, ENSRNOG00000000632, ENSRNOG00000008015, ENSRNOG00000039859	5	338	119	17535	2.17978	0.196096
GOTERM_BP_DIRECT	GO:0000902~cell morphogenesis	ENSRNOG00000005933, ENSRNOG00000017871, ENSRNOG00000001843, ENSRNOG00000010392	4	338	80	17535	2.59393	0.199185
GOTERM_BP_DIRECT	GO:0009611~response to wounding	ENSRNOG00000012207, ENSRNOG00000005479, ENSRNOG00000004964, ENSRNOG00000016163	4	338	80	17535	2.59393	0.199185
GOTERM_BP_DIRECT	GO:0051412~response to corticosterone	ENSRNOG00000008015, ENSRNOG00000046667, ENSRNOG00000042838	3	338	43	17535	3.61944	0.200016
GOTERM_BP_DIRECT	GO:0007049~cell cycle	ENSRNOG00000012791, ENSRNOG00000029698, ENSRNOG00000006921, ENSRNOG00000001189, ENSRNOG00000002807	5	338	120	17535	2.16161	0.200036
GOTERM_BP_DIRECT	GO:0006886~intracellular protein transport	ENSRNOG00000020893, ENSRNOG00000010989, ENSRNOG00000031283, ENSRNOG00000000936, ENSRNOG00000025115, ENSRNOG00000018735, ENSRNOG00000021403	7	338	206	17535	1.76287	0.202607
GOTERM_BP_DIRECT	GO:0043407~negative regulation of MAP kinase activity	ENSRNOG00000016122, ENSRNOG00000003977, ENSRNOG00000013851	3	338	44	17535	3.53718	0.207053
GOTERM_BP_DIRECT	GO:0045740~positive regulation of DNA replication	ENSRNOG00000026293, ENSRNOG00000000632, ENSRNOG00000029986	3	338	44	17535	3.53718	0.207053
GOTERM_BP_DIRECT	GO:0048711~positive regulation of astrocyte differentiation	ENSRNOG00000018752, ENSRNOG00000001720	2	338	12	17535	8.64645	0.207801
GOTERM_BP_DIRECT	GO:0045059~positive thymic T cell selection	ENSRNOG00000018232, ENSRNOG00000018735	2	338	12	17535	8.64645	0.207801
GOTERM_BP_DIRECT	GO:0010469~regulation of receptor activity	ENSRNOG00000001414, ENSRNOG00000042536	2	338	12	17535	8.64645	0.207801
GOTERM_BP_DIRECT	GO:0042770~signal transduction in response to DNA damage	ENSRNOG00000008410, ENSRNOG00000005615	2	338	12	17535	8.64645	0.207801
GOTERM_BP_DIRECT	GO:0035970~peptidyl-threonine dephosphorylation	ENSRNOG00000003977, ENSRNOG00000014061	2	338	12	17535	8.64645	0.207801
GOTERM_BP_DIRECT	GO:0030903~notochord development	ENSRNOG00000015488, ENSRNOG00000005933	2	338	12	17535	8.64645	0.207801
GOTERM_BP_DIRECT	GO:0071318~cellular response to ATP	ENSRNOG00000001414, ENSRNOG00000019486	2	338	12	17535	8.64645	0.207801
GOTERM_BP_DIRECT	GO:0045717~negative regulation of fatty acid biosynthetic process	ENSRNOG00000007319, ENSRNOG00000020578	2	338	12	17535	8.64645	0.207801
GOTERM_BP_DIRECT	GO:0002011~morphogenesis of an epithelial sheet	ENSRNOG00000018232, ENSRNOG00000018835	2	338	12	17535	8.64645	0.207801
GOTERM_BP_DIRECT	GO:0060674~placenta blood vessel development	ENSRNOG00000018835, ENSRNOG00000002946	2	338	12	17535	8.64645	0.207801
GOTERM_BP_DIRECT	GO:0046548~retinal rod cell development	ENSRNOG00000015829, ENSRNOG00000028380	2	338	12	17535	8.64645	0.207801
GOTERM_BP_DIRECT	GO:0045926~negative regulation of growth	ENSRNOG00000043098, ENSRNOG00000038047	2	338	12	17535	8.64645	0.207801
GOTERM_BP_DIRECT	GO:0021670~lateral ventricle development	ENSRNOG00000027784, ENSRNOG00000009653	2	338	12	17535	8.64645	0.207801
GOTERM_BP_DIRECT	GO:0035313~wound healing, spreading of epidermal cells	ENSRNOG00000018646, ENSRNOG00000012791	2	338	12	17535	8.64645	0.207801
GOTERM_BP_DIRECT	GO:0045429~positive regulation of nitric oxide biosynthetic process	ENSRNOG00000007649, ENSRNOG00000029986, ENSRNOG00000019486	3	338	45	17535	3.45858	0.214115
GOTERM_BP_DIRECT	GO:0001764~neuron migration	ENSRNOG00000018232, ENSRNOG00000018803, ENSRNOG00000004033, ENSRNOG00000008425, ENSRNOG00000005133	5	338	124	17535	2.09188	0.216023
GOTERM_BP_DIRECT	GO:0007067~mitotic nuclear division	ENSRNOG00000000632, ENSRNOG00000008410, ENSRNOG00000006545, ENSRNOG00000004925, ENSRNOG00000028674	5	338	125	17535	2.07515	0.220073
GOTERM_BP_DIRECT	GO:0071872~cellular response to epinephrine stimulus	ENSRNOG00000020420, ENSRNOG00000042536	2	338	13	17535	7.98134	0.223037
GOTERM_BP_DIRECT	GO:1902857~positive regulation of nonmotile primary cilium assembly	ENSRNOG00000006545, ENSRNOG00000002807	2	338	13	17535	7.98134	0.223037
GOTERM_BP_DIRECT	GO:2000273~positive regulation of receptor activity	ENSRNOG00000017503, ENSRNOG00000007975	2	338	13	17535	7.98134	0.223037
GOTERM_BP_DIRECT	GO:0006198~cAMP catabolic process	ENSRNOG00000011310, ENSRNOG00000042536	2	338	13	17535	7.98134	0.223037
GOTERM_BP_DIRECT	GO:2000279~negative regulation of DNA biosynthetic process	ENSRNOG00000022196, ENSRNOG00000003977	2	338	13	17535	7.98134	0.223037
GOTERM_BP_DIRECT	GO:0050771~negative regulation of axonogenesis	ENSRNOG00000004621, ENSRNOG00000000483	2	338	13	17535	7.98134	0.223037
GOTERM_BP_DIRECT	GO:0007019~microtubule depolymerization	ENSRNOG00000011815, ENSRNOG00000012735	2	338	13	17535	7.98134	0.223037
GOTERM_BP_DIRECT	GO:0003197~endocardial cushion development	ENSRNOG00000022196, ENSRNOG00000004964	2	338	13	17535	7.98134	0.223037
GOTERM_BP_DIRECT	GO:0043116~negative regulation of vascular permeability	ENSRNOG00000015852, ENSRNOG00000020578	2	338	13	17535	7.98134	0.223037
GOTERM_BP_DIRECT	GO:0001946~lymphangiogenesis	ENSRNOG00000022196, ENSRNOG00000003694	2	338	13	17535	7.98134	0.223037
GOTERM_BP_DIRECT	GO:0051897~positive regulation of protein kinase B signaling	ENSRNOG00000018646, ENSRNOG00000006870, ENSRNOG00000029986, ENSRNOG00000010392	4	338	85	17535	2.44135	0.22417
GOTERM_BP_DIRECT	GO:0045599~negative regulation of fat cell differentiation	ENSRNOG00000007319, ENSRNOG00000006338, ENSRNOG00000005067	3	338	47	17535	3.31141	0.228302
GOTERM_BP_DIRECT	GO:0016055~Wnt signaling pathway	ENSRNOG00000011625, ENSRNOG00000008927, ENSRNOG00000006967, ENSRNOG00000006338, ENSRNOG00000015447	5	338	128	17535	2.02651	0.232344
GOTERM_BP_DIRECT	GO:0050965~detection of temperature stimulus involved in sensory perception of pain	ENSRNOG00000047028, ENSRNOG00000019486	2	338	14	17535	7.41124	0.23798
GOTERM_BP_DIRECT	GO:0010941~regulation of cell death	ENSRNOG00000019568, ENSRNOG00000042838	2	338	14	17535	7.41124	0.23798
GOTERM_BP_DIRECT	GO:0071243~cellular response to arsenic-containing substance	ENSRNOG00000032917, ENSRNOG00000014117	2	338	14	17535	7.41124	0.23798
GOTERM_BP_DIRECT	GO:0061036~positive regulation of cartilage development	ENSRNOG00000022196, ENSRNOG00000014350	2	338	14	17535	7.41124	0.23798
GOTERM_BP_DIRECT	GO:0060444~branching involved in mammary gland duct morphogenesis	ENSRNOG00000009222, ENSRNOG00000006338	2	338	14	17535	7.41124	0.23798
GOTERM_BP_DIRECT	GO:0072091~regulation of stem cell proliferation	ENSRNOG00000013167, ENSRNOG00000005933	2	338	14	17535	7.41124	0.23798
GOTERM_BP_DIRECT	GO:0031065~positive regulation of histone deacetylation	ENSRNOG00000001843, ENSRNOG00000004377	2	338	14	17535	7.41124	0.23798
GOTERM_BP_DIRECT	GO:0016339~calcium-dependent cell-cell adhesion via plasma membrane cell adhesion molecules	ENSRNOG00000012791, ENSRNOG00000020578	2	338	14	17535	7.41124	0.23798
GOTERM_BP_DIRECT	GO:0003181~atrioventricular valve morphogenesis	ENSRNOG00000022196, ENSRNOG00000014350	2	338	14	17535	7.41124	0.23798
GOTERM_BP_DIRECT	GO:0043268~positive regulation of potassium ion transport	ENSRNOG00000008927, ENSRNOG00000002802	2	338	14	17535	7.41124	0.23798
GOTERM_BP_DIRECT	GO:0045197~establishment or maintenance of epithelial cell apical/basal polarity	ENSRNOG00000030954, ENSRNOG00000002767	2	338	14	17535	7.41124	0.23798
GOTERM_BP_DIRECT	GO:0071850~mitotic cell cycle arrest	ENSRNOG00000003977, ENSRNOG00000005615	2	338	14	17535	7.41124	0.23798
GOTERM_BP_DIRECT	GO:0009887~organ morphogenesis	ENSRNOG00000020614, ENSRNOG00000000977, ENSRNOG00000029986, ENSRNOG00000018835	4	338	88	17535	2.35812	0.239445
GOTERM_BP_DIRECT	GO:0045600~positive regulation of fat cell differentiation	ENSRNOG00000013412, ENSRNOG00000011908, ENSRNOG00000010799	3	338	49	17535	3.17625	0.242551
GOTERM_BP_DIRECT	GO:0030036~actin cytoskeleton organization	ENSRNOG00000018232, ENSRNOG00000007541, ENSRNOG00000018803, ENSRNOG00000001843, ENSRNOG00000019688	5	338	131	17535	1.9801	0.244779
GOTERM_BP_DIRECT	GO:0055085~transmembrane transport	ENSRNOG00000014008, ENSRNOG00000010064, ENSRNOG00000004040, ENSRNOG00000000588, ENSRNOG00000000937, ENSRNOG00000005420, ENSRNOG00000016163	7	338	220	17535	1.65069	0.245223
GOTERM_BP_DIRECT	GO:0043547~positive regulation of GTPase activity	ENSRNOG00000026293, ENSRNOG00000004917, ENSRNOG00000011063, ENSRNOG00000016910, ENSRNOG00000016309, ENSRNOG00000013884, ENSRNOG00000013351, ENSRNOG00000015852, ENSRNOG00000008517, ENSRNOG00000000483, ENSRNOG00000003302	11	338	398	17535	1.43383	0.249584
GOTERM_BP_DIRECT	GO:0021915~neural tube development	ENSRNOG00000009222, ENSRNOG00000006338, ENSRNOG00000001720	3	338	50	17535	3.11272	0.249691
GOTERM_BP_DIRECT	GO:0003151~outflow tract morphogenesis	ENSRNOG00000026293, ENSRNOG00000022196, ENSRNOG00000001720	3	338	50	17535	3.11272	0.249691
GOTERM_BP_DIRECT	GO:0001706~endoderm formation	ENSRNOG00000003977, ENSRNOG00000014061	2	338	15	17535	6.91716	0.252637
GOTERM_BP_DIRECT	GO:0010248~establishment or maintenance of transmembrane electrochemical gradient	ENSRNOG00000049236, ENSRNOG00000016337	2	338	15	17535	6.91716	0.252637
GOTERM_BP_DIRECT	GO:0045725~positive regulation of glycogen biosynthetic process	ENSRNOG00000023509, ENSRNOG00000029986	2	338	15	17535	6.91716	0.252637
GOTERM_BP_DIRECT	GO:2001224~positive regulation of neuron migration	ENSRNOG00000008810, ENSRNOG00000004033	2	338	15	17535	6.91716	0.252637
GOTERM_BP_DIRECT	GO:0061029~eyelid development in camera-type eye	ENSRNOG00000018232, ENSRNOG00000026293	2	338	15	17535	6.91716	0.252637
GOTERM_BP_DIRECT	GO:0010738~regulation of protein kinase A signaling	ENSRNOG00000011310, ENSRNOG00000042536	2	338	15	17535	6.91716	0.252637
GOTERM_BP_DIRECT	GO:0006518~peptide metabolic process	ENSRNOG00000003873, ENSRNOG00000033280	2	338	15	17535	6.91716	0.252637
GOTERM_BP_DIRECT	GO:0006829~zinc II ion transport	ENSRNOG00000004749, ENSRNOG00000014314	2	338	15	17535	6.91716	0.252637
GOTERM_BP_DIRECT	GO:0035909~aorta morphogenesis	ENSRNOG00000025174, ENSRNOG00000001720	2	338	15	17535	6.91716	0.252637
GOTERM_BP_DIRECT	GO:0031529~ruffle organization	ENSRNOG00000018184, ENSRNOG00000004377	2	338	15	17535	6.91716	0.252637
GOTERM_BP_DIRECT	GO:0051642~centrosome localization	ENSRNOG00000004033, ENSRNOG00000015177	2	338	15	17535	6.91716	0.252637
GOTERM_BP_DIRECT	GO:0071356~cellular response to tumor necrosis factor	ENSRNOG00000047137, ENSRNOG00000013973, ENSRNOG00000028616, ENSRNOG00000001720, ENSRNOG00000019486	5	338	133	17535	1.95033	0.25315
GOTERM_BP_DIRECT	GO:0048705~skeletal system morphogenesis	ENSRNOG00000033433, ENSRNOG00000006338, ENSRNOG00000027906	3	338	51	17535	3.05169	0.256836
GOTERM_BP_DIRECT	GO:0051301~cell division	ENSRNOG00000001098, ENSRNOG00000014336, ENSRNOG00000000632, ENSRNOG00000008410, ENSRNOG00000006545, ENSRNOG00000002807	6	338	179	17535	1.73895	0.25747
GOTERM_BP_DIRECT	GO:0050830~defense response to Gram-positive bacterium	ENSRNOG00000042318, ENSRNOG00000013167, ENSRNOG00000009222, ENSRNOG00000013451	4	338	92	17535	2.2556	0.260067
GOTERM_BP_DIRECT	GO:0009314~response to radiation	ENSRNOG00000026293, ENSRNOG00000010919, ENSRNOG00000018484	3	338	52	17535	2.993	0.263985
GOTERM_BP_DIRECT	GO:0010923~negative regulation of phosphatase activity	ENSRNOG00000009836, ENSRNOG00000008614, ENSRNOG00000002767	3	338	52	17535	2.993	0.263985
GOTERM_BP_DIRECT	GO:0060041~retina development in camera-type eye	ENSRNOG00000034254, ENSRNOG00000000250, ENSRNOG00000022196, ENSRNOG00000012499	4	338	93	17535	2.23134	0.26526
GOTERM_BP_DIRECT	GO:0007263~nitric oxide mediated signal transduction	ENSRNOG00000043098, ENSRNOG00000038047	2	338	16	17535	6.48484	0.267013
GOTERM_BP_DIRECT	GO:0009987~cellular process	ENSRNOG00000026293, ENSRNOG00000042838	2	338	16	17535	6.48484	0.267013
GOTERM_BP_DIRECT	GO:0043149~stress fiber assembly	ENSRNOG00000018232, ENSRNOG00000017354	2	338	16	17535	6.48484	0.267013
GOTERM_BP_DIRECT	GO:0032006~regulation of TOR signaling	ENSRNOG00000015794, ENSRNOG00000003302	2	338	16	17535	6.48484	0.267013
GOTERM_BP_DIRECT	GO:0042491~auditory receptor cell differentiation	ENSRNOG00000001424, ENSRNOG00000001720	2	338	16	17535	6.48484	0.267013
GOTERM_BP_DIRECT	GO:0071371~cellular response to gonadotropin stimulus	ENSRNOG00000019422, ENSRNOG00000008810	2	338	16	17535	6.48484	0.267013
GOTERM_BP_DIRECT	GO:0048596~embryonic camera-type eye morphogenesis	ENSRNOG00000007034, ENSRNOG00000006338	2	338	16	17535	6.48484	0.267013
GOTERM_BP_DIRECT	GO:0071397~cellular response to cholesterol	ENSRNOG00000009488, ENSRNOG00000006338	2	338	16	17535	6.48484	0.267013
GOTERM_BP_DIRECT	GO:0080182~histone H3-K4 trimethylation	ENSRNOG00000015133, ENSRNOG00000023579	2	338	16	17535	6.48484	0.267013
GOTERM_BP_DIRECT	GO:2001222~regulation of neuron migration	ENSRNOG00000008810, ENSRNOG00000019271	2	338	16	17535	6.48484	0.267013
GOTERM_BP_DIRECT	GO:0010666~positive regulation of cardiac muscle cell apoptotic process	ENSRNOG00000016122, ENSRNOG00000006738	2	338	16	17535	6.48484	0.267013
GOTERM_BP_DIRECT	GO:0007584~response to nutrient	ENSRNOG00000016122, ENSRNOG00000020420, ENSRNOG00000050206, ENSRNOG00000005420, ENSRNOG00000005133	5	338	137	17535	1.89338	0.270062
GOTERM_BP_DIRECT	GO:0071456~cellular response to hypoxia	ENSRNOG00000019422, ENSRNOG00000014117, ENSRNOG00000012473, ENSRNOG00000028616, ENSRNOG00000001414	5	338	137	17535	1.89338	0.270062
GOTERM_BP_DIRECT	GO:0001843~neural tube closure	ENSRNOG00000015852, ENSRNOG00000012499, ENSRNOG00000005257, ENSRNOG00000006338	4	338	94	17535	2.2076	0.270466
GOTERM_BP_DIRECT	GO:0008630~intrinsic apoptotic signaling pathway in response to DNA damage	ENSRNOG00000009222, ENSRNOG00000010919, ENSRNOG00000014117	3	338	53	17535	2.93653	0.271135
GOTERM_BP_DIRECT	GO:0010942~positive regulation of cell death	ENSRNOG00000023896, ENSRNOG00000019422, ENSRNOG00000015036	3	338	54	17535	2.88215	0.278282
GOTERM_BP_DIRECT	GO:0051571~positive regulation of histone H3-K4 methylation	ENSRNOG00000015133, ENSRNOG00000039859	2	338	17	17535	6.10338	0.281113
GOTERM_BP_DIRECT	GO:0006978~DNA damage response, signal transduction by p53 class mediator resulting in transcription of p21 class mediator	ENSRNOG00000007034, ENSRNOG00000005936	2	338	17	17535	6.10338	0.281113
GOTERM_BP_DIRECT	GO:0010524~positive regulation of calcium ion transport into cytosol	ENSRNOG00000017822, ENSRNOG00000049236	2	338	17	17535	6.10338	0.281113
GOTERM_BP_DIRECT	GO:0002063~chondrocyte development	ENSRNOG00000022196, ENSRNOG00000012499	2	338	17	17535	6.10338	0.281113
GOTERM_BP_DIRECT	GO:0050708~regulation of protein secretion	ENSRNOG00000013351, ENSRNOG00000033280	2	338	17	17535	6.10338	0.281113
GOTERM_BP_DIRECT	GO:0048278~vesicle docking	ENSRNOG00000031283, ENSRNOG00000000936	2	338	17	17535	6.10338	0.281113
GOTERM_BP_DIRECT	GO:1904355~positive regulation of telomere capping	ENSRNOG00000011625, ENSRNOG00000001345	2	338	17	17535	6.10338	0.281113
GOTERM_BP_DIRECT	GO:0071257~cellular response to electrical stimulus	ENSRNOG00000034254, ENSRNOG00000008810	2	338	17	17535	6.10338	0.281113
GOTERM_BP_DIRECT	GO:0009268~response to pH	ENSRNOG00000033280, ENSRNOG00000019486	2	338	17	17535	6.10338	0.281113
GOTERM_BP_DIRECT	GO:0002042~cell migration involved in sprouting angiogenesis	ENSRNOG00000018232, ENSRNOG00000007607	2	338	17	17535	6.10338	0.281113
GOTERM_BP_DIRECT	GO:0060292~long term synaptic depression	ENSRNOG00000018232, ENSRNOG00000050206	2	338	17	17535	6.10338	0.281113
GOTERM_BP_DIRECT	GO:0001774~microglial cell activation	ENSRNOG00000026293, ENSRNOG00000019486	2	338	17	17535	6.10338	0.281113
GOTERM_BP_DIRECT	GO:0046777~protein autophosphorylation	ENSRNOG00000009783, ENSRNOG00000005257, ENSRNOG00000029698, ENSRNOG00000001345, ENSRNOG00000029986, ENSRNOG00000001189	6	338	186	17535	1.67351	0.282624
GOTERM_BP_DIRECT	GO:0008283~cell proliferation	ENSRNOG00000015794, ENSRNOG00000000632, ENSRNOG00000005933, ENSRNOG00000018735, ENSRNOG00000023509, ENSRNOG00000010392, ENSRNOG00000009653	7	338	232	17535	1.56531	0.283296
GOTERM_BP_DIRECT	GO:0023014~signal transduction by protein phosphorylation	ENSRNOG00000022196, ENSRNOG00000004964, ENSRNOG00000029986	3	338	55	17535	2.82975	0.285425
GOTERM_BP_DIRECT	GO:0007264~small GTPase mediated signal transduction	ENSRNOG00000016910, ENSRNOG00000004624, ENSRNOG00000018714, ENSRNOG00000014117, ENSRNOG00000015852, ENSRNOG00000002097, ENSRNOG00000021403	7	338	234	17535	1.55193	0.289945
GOTERM_BP_DIRECT	GO:0071347~cellular response to interleukin-1	ENSRNOG00000013973, ENSRNOG00000028616, ENSRNOG00000001414, ENSRNOG00000001720	4	338	98	17535	2.1175	0.291389
GOTERM_BP_DIRECT	GO:0001947~heart looping	ENSRNOG00000018232, ENSRNOG00000006338, ENSRNOG00000018835	3	338	56	17535	2.77922	0.29256
GOTERM_BP_DIRECT	GO:0050829~defense response to Gram-negative bacterium	ENSRNOG00000013167, ENSRNOG00000001414, ENSRNOG00000013451	3	338	56	17535	2.77922	0.29256
GOTERM_BP_DIRECT	GO:0007413~axonal fasciculation	ENSRNOG00000004621, ENSRNOG00000015852	2	338	18	17535	5.7643	0.294942
GOTERM_BP_DIRECT	GO:0007095~mitotic G2 DNA damage checkpoint	ENSRNOG00000000632, ENSRNOG00000010919	2	338	18	17535	5.7643	0.294942
GOTERM_BP_DIRECT	GO:0035855~megakaryocyte development	ENSRNOG00000018232, ENSRNOG00000027880	2	338	18	17535	5.7643	0.294942
GOTERM_BP_DIRECT	GO:0035640~exploration behavior	ENSRNOG00000015133, ENSRNOG00000050206	2	338	18	17535	5.7643	0.294942
GOTERM_BP_DIRECT	GO:0006950~response to stress	ENSRNOG00000019822, ENSRNOG00000013090	2	338	18	17535	5.7643	0.294942
GOTERM_BP_DIRECT	GO:0045089~positive regulation of innate immune response	ENSRNOG00000013167, ENSRNOG00000008048	2	338	18	17535	5.7643	0.294942
GOTERM_BP_DIRECT	GO:0045598~regulation of fat cell differentiation	ENSRNOG00000004377, ENSRNOG00000001720	2	338	18	17535	5.7643	0.294942
GOTERM_BP_DIRECT	GO:0071577~zinc II ion transmembrane transport	ENSRNOG00000004749, ENSRNOG00000014314	2	338	18	17535	5.7643	0.294942
GOTERM_BP_DIRECT	GO:0034698~response to gonadotropin	ENSRNOG00000019422, ENSRNOG00000005936	2	338	18	17535	5.7643	0.294942
GOTERM_BP_DIRECT	GO:0030224~monocyte differentiation	ENSRNOG00000026293, ENSRNOG00000049236	2	338	18	17535	5.7643	0.294942
GOTERM_BP_DIRECT	GO:0048513~animal organ development	ENSRNOG00000025174, ENSRNOG00000010392	2	338	18	17535	5.7643	0.294942
GOTERM_BP_DIRECT	GO:0021542~dentate gyrus development	ENSRNOG00000003300, ENSRNOG00000003694	2	338	18	17535	5.7643	0.294942
GOTERM_BP_DIRECT	GO:0009725~response to hormone	ENSRNOG00000018232, ENSRNOG00000013520, ENSRNOG00000029986, ENSRNOG00000002946	4	338	99	17535	2.09611	0.29664
GOTERM_BP_DIRECT	GO:0008286~insulin receptor signaling pathway	ENSRNOG00000017453, ENSRNOG00000023509, ENSRNOG00000029986	3	338	57	17535	2.73046	0.299686
GOTERM_BP_DIRECT	GO:0042220~response to cocaine	ENSRNOG00000019422, ENSRNOG00000007649, ENSRNOG00000020938	3	338	57	17535	2.73046	0.299686
GOTERM_BP_DIRECT	GO:0043408~regulation of MAPK cascade	ENSRNOG00000019661, ENSRNOG00000000483, ENSRNOG00000019271	3	338	58	17535	2.68338	0.306801
GOTERM_BP_DIRECT	GO:0048255~mRNA stabilization	ENSRNOG00000010799, ENSRNOG00000015999	2	338	19	17535	5.46092	0.308506
GOTERM_BP_DIRECT	GO:0050860~negative regulation of T cell receptor signaling pathway	ENSRNOG00000017453, ENSRNOG00000020578	2	338	19	17535	5.46092	0.308506
GOTERM_BP_DIRECT	GO:0048384~retinoic acid receptor signaling pathway	ENSRNOG00000012499, ENSRNOG00000021614	2	338	19	17535	5.46092	0.308506
GOTERM_BP_DIRECT	GO:0045780~positive regulation of bone resorption	ENSRNOG00000017503, ENSRNOG00000006338	2	338	19	17535	5.46092	0.308506
GOTERM_BP_DIRECT	GO:0051443~positive regulation of ubiquitin-protein transferase activity	ENSRNOG00000007319, ENSRNOG00000045649	2	338	19	17535	5.46092	0.308506
GOTERM_BP_DIRECT	GO:0030193~regulation of blood coagulation	ENSRNOG00000013351, ENSRNOG00000000936	2	338	19	17535	5.46092	0.308506
GOTERM_BP_DIRECT	GO:0060707~trophoblast giant cell differentiation	ENSRNOG00000020426, ENSRNOG00000002946	2	338	19	17535	5.46092	0.308506
GOTERM_BP_DIRECT	GO:0031175~neuron projection development	ENSRNOG00000018232, ENSRNOG00000018803, ENSRNOG00000003300, ENSRNOG00000019688, ENSRNOG00000005133	5	338	146	17535	1.77667	0.308752
GOTERM_BP_DIRECT	GO:0050731~positive regulation of peptidyl-tyrosine phosphorylation	ENSRNOG00000018646, ENSRNOG00000018735, ENSRNOG00000008116, ENSRNOG00000010392	4	338	102	17535	2.03446	0.31242
GOTERM_BP_DIRECT	GO:0030183~B cell differentiation	ENSRNOG00000018752, ENSRNOG00000017453, ENSRNOG00000001843	3	338	59	17535	2.6379	0.313901
GOTERM_BP_DIRECT	GO:0071549~cellular response to dexamethasone stimulus	ENSRNOG00000012473, ENSRNOG00000006738, ENSRNOG00000001414	3	338	59	17535	2.6379	0.313901
GOTERM_BP_DIRECT	GO:0000082~G1/S transition of mitotic cell cycle	ENSRNOG00000009783, ENSRNOG00000018484, ENSRNOG00000022720	3	338	59	17535	2.6379	0.313901
GOTERM_BP_DIRECT	GO:0050790~regulation of catalytic activity	ENSRNOG00000015085, ENSRNOG00000011474, ENSRNOG00000004925	3	338	60	17535	2.59393	0.320985
GOTERM_BP_DIRECT	GO:0006631~fatty acid metabolic process	ENSRNOG00000020254, ENSRNOG00000018662, ENSRNOG00000007395	3	338	60	17535	2.59393	0.320985
GOTERM_BP_DIRECT	GO:0007405~neuroblast proliferation	ENSRNOG00000001079, ENSRNOG00000009653	2	338	20	17535	5.18787	0.32181
GOTERM_BP_DIRECT	GO:0070932~histone H3 deacetylation	ENSRNOG00000020254, ENSRNOG00000007387	2	338	20	17535	5.18787	0.32181
GOTERM_BP_DIRECT	GO:0071732~cellular response to nitric oxide	ENSRNOG00000007649, ENSRNOG00000012473	2	338	20	17535	5.18787	0.32181
GOTERM_BP_DIRECT	GO:0060216~definitive hemopoiesis	ENSRNOG00000015133, ENSRNOG00000005067	2	338	20	17535	5.18787	0.32181
GOTERM_BP_DIRECT	GO:0035994~response to muscle stretch	ENSRNOG00000026293, ENSRNOG00000008015	2	338	20	17535	5.18787	0.32181
GOTERM_BP_DIRECT	GO:0006998~nuclear envelope organization	ENSRNOG00000015085, ENSRNOG00000015177	2	338	20	17535	5.18787	0.32181
GOTERM_BP_DIRECT	GO:0051298~centrosome duplication	ENSRNOG00000008410, ENSRNOG00000028674	2	338	20	17535	5.18787	0.32181
GOTERM_BP_DIRECT	GO:0060324~face development	ENSRNOG00000018232, ENSRNOG00000012499	2	338	20	17535	5.18787	0.32181
GOTERM_BP_DIRECT	GO:0071260~cellular response to mechanical stimulus	ENSRNOG00000019422, ENSRNOG00000005615, ENSRNOG00000001414, ENSRNOG00000006305	4	338	105	17535	1.97633	0.328223
GOTERM_BP_DIRECT	GO:0001894~tissue homeostasis	ENSRNOG00000015036, ENSRNOG00000027906	2	338	21	17535	4.94083	0.334859
GOTERM_BP_DIRECT	GO:0001829~trophectodermal cell differentiation	ENSRNOG00000018232, ENSRNOG00000042838	2	338	21	17535	4.94083	0.334859
GOTERM_BP_DIRECT	GO:0000302~response to reactive oxygen species	ENSRNOG00000018484, ENSRNOG00000001414	2	338	21	17535	4.94083	0.334859
GOTERM_BP_DIRECT	GO:0090398~cellular senescence	ENSRNOG00000018232, ENSRNOG00000025174	2	338	21	17535	4.94083	0.334859
GOTERM_BP_DIRECT	GO:0070848~response to growth factor	ENSRNOG00000009222, ENSRNOG00000023896	2	338	21	17535	4.94083	0.334859
GOTERM_BP_DIRECT	GO:0006855~drug transmembrane transport	ENSRNOG00000030538, ENSRNOG00000016337	2	338	21	17535	4.94083	0.334859
GOTERM_BP_DIRECT	GO:0009267~cellular response to starvation	ENSRNOG00000006118, ENSRNOG00000008614, ENSRNOG00000022196	3	338	62	17535	2.51026	0.335098
GOTERM_BP_DIRECT	GO:0032436~positive regulation of proteasomal ubiquitin-dependent protein catabolic process	ENSRNOG00000016123, ENSRNOG00000007319, ENSRNOG00000032917	3	338	63	17535	2.47041	0.342122
GOTERM_BP_DIRECT	GO:0000209~protein polyubiquitination	ENSRNOG00000016123, ENSRNOG00000011625, ENSRNOG00000013160, ENSRNOG00000004195	4	338	108	17535	1.92143	0.34402
GOTERM_BP_DIRECT	GO:0046579~positive regulation of Ras protein signal transduction	ENSRNOG00000018835, ENSRNOG00000010392	2	338	22	17535	4.71625	0.347658
GOTERM_BP_DIRECT	GO:0035162~embryonic hemopoiesis	ENSRNOG00000015133, ENSRNOG00000025174	2	338	22	17535	4.71625	0.347658
GOTERM_BP_DIRECT	GO:0043984~histone H4-K16 acetylation	ENSRNOG00000015133, ENSRNOG00000028149	2	338	22	17535	4.71625	0.347658
GOTERM_BP_DIRECT	GO:0032148~activation of protein kinase B activity	ENSRNOG00000029986, ENSRNOG00000010392	2	338	22	17535	4.71625	0.347658
GOTERM_BP_DIRECT	GO:1903507~negative regulation of nucleic acid-templated transcription	ENSRNOG00000005933, ENSRNOG00000025278	2	338	22	17535	4.71625	0.347658
GOTERM_BP_DIRECT	GO:0016239~positive regulation of macroautophagy	ENSRNOG00000014117, ENSRNOG00000032034	2	338	22	17535	4.71625	0.347658
GOTERM_BP_DIRECT	GO:0016236~macroautophagy	ENSRNOG00000008614, ENSRNOG00000020730	2	338	22	17535	4.71625	0.347658
GOTERM_BP_DIRECT	GO:0043252~sodium-independent organic anion transport	ENSRNOG00000047493, ENSRNOG00000030538	2	338	22	17535	4.71625	0.347658
GOTERM_BP_DIRECT	GO:0045778~positive regulation of ossification	ENSRNOG00000022196, ENSRNOG00000006338	2	338	22	17535	4.71625	0.347658
GOTERM_BP_DIRECT	GO:0042632~cholesterol homeostasis	ENSRNOG00000009488, ENSRNOG00000051171, ENSRNOG00000005420	3	338	64	17535	2.43181	0.349123
GOTERM_BP_DIRECT	GO:0017148~negative regulation of translation	ENSRNOG00000006990, ENSRNOG00000003300, ENSRNOG00000015999	3	338	64	17535	2.43181	0.349123
GOTERM_BP_DIRECT	GO:0043087~regulation of GTPase activity	ENSRNOG00000012791, ENSRNOG00000015852, ENSRNOG00000001843	3	338	64	17535	2.43181	0.349123
GOTERM_BP_DIRECT	GO:0006935~chemotaxis	ENSRNOG00000013167, ENSRNOG00000019472, ENSRNOG00000014350	3	338	64	17535	2.43181	0.349123
GOTERM_BP_DIRECT	GO:0016567~protein ubiquitination	ENSRNOG00000033372, ENSRNOG00000027191, ENSRNOG00000029543, ENSRNOG00000006967, ENSRNOG00000006738, ENSRNOG00000013390, ENSRNOG00000018012, ENSRNOG00000028674, ENSRNOG00000002946	9	338	349	17535	1.33785	0.356894
GOTERM_BP_DIRECT	GO:0007422~peripheral nervous system development	ENSRNOG00000004964, ENSRNOG00000010392	2	338	23	17535	4.51119	0.36021
GOTERM_BP_DIRECT	GO:0097193~intrinsic apoptotic signaling pathway	ENSRNOG00000008048, ENSRNOG00000021110	2	338	23	17535	4.51119	0.36021
GOTERM_BP_DIRECT	GO:0051899~membrane depolarization	ENSRNOG00000026293, ENSRNOG00000015133	2	338	23	17535	4.51119	0.36021
GOTERM_BP_DIRECT	GO:0001659~temperature homeostasis	ENSRNOG00000045649, ENSRNOG00000019486	2	338	23	17535	4.51119	0.36021
GOTERM_BP_DIRECT	GO:0036342~post-anal tail morphogenesis	ENSRNOG00000009222, ENSRNOG00000006338	2	338	23	17535	4.51119	0.36021
GOTERM_BP_DIRECT	GO:0070509~calcium ion import	ENSRNOG00000004749, ENSRNOG00000013147	2	338	23	17535	4.51119	0.36021
GOTERM_BP_DIRECT	GO:0046329~negative regulation of JNK cascade	ENSRNOG00000007387, ENSRNOG00000020578	2	338	23	17535	4.51119	0.36021
GOTERM_BP_DIRECT	GO:0045669~positive regulation of osteoblast differentiation	ENSRNOG00000019568, ENSRNOG00000022196, ENSRNOG00000014350	3	338	66	17535	2.35812	0.363048
GOTERM_BP_DIRECT	GO:0042102~positive regulation of T cell proliferation	ENSRNOG00000024931, ENSRNOG00000001720, ENSRNOG00000020578	3	338	66	17535	2.35812	0.363048
GOTERM_BP_DIRECT	GO:0032092~positive regulation of protein binding	ENSRNOG00000007319, ENSRNOG00000007034, ENSRNOG00000010037	3	338	67	17535	2.32293	0.369968
GOTERM_BP_DIRECT	GO:0090503~RNA phosphodiester bond hydrolysis, exonucleolytic	ENSRNOG00000000942, ENSRNOG00000010799	2	338	24	17535	4.32322	0.372523
GOTERM_BP_DIRECT	GO:0060045~positive regulation of cardiac muscle cell proliferation	ENSRNOG00000000632, ENSRNOG00000010392	2	338	24	17535	4.32322	0.372523
GOTERM_BP_DIRECT	GO:0030511~positive regulation of transforming growth factor beta receptor signaling pathway	ENSRNOG00000007034, ENSRNOG00000003302	2	338	24	17535	4.32322	0.372523
GOTERM_BP_DIRECT	GO:0007259~JAK-STAT cascade	ENSRNOG00000018752, ENSRNOG00000002946	2	338	24	17535	4.32322	0.372523
GOTERM_BP_DIRECT	GO:0022008~neurogenesis	ENSRNOG00000001079, ENSRNOG00000021787, ENSRNOG00000010392	3	338	68	17535	2.28877	0.376858
GOTERM_BP_DIRECT	GO:0048812~neuron projection morphogenesis	ENSRNOG00000012757, ENSRNOG00000007649, ENSRNOG00000011815	3	338	68	17535	2.28877	0.376858
GOTERM_BP_DIRECT	GO:0051259~protein oligomerization	ENSRNOG00000009783, ENSRNOG00000000936, ENSRNOG00000020730	3	338	68	17535	2.28877	0.376858
GOTERM_BP_DIRECT	GO:0048738~cardiac muscle tissue development	ENSRNOG00000022196, ENSRNOG00000010392	2	338	25	17535	4.1503	0.384598
GOTERM_BP_DIRECT	GO:0043403~skeletal muscle tissue regeneration	ENSRNOG00000012473, ENSRNOG00000037931	2	338	25	17535	4.1503	0.384598
GOTERM_BP_DIRECT	GO:0046580~negative regulation of Ras protein signal transduction	ENSRNOG00000004917, ENSRNOG00000000483	2	338	25	17535	4.1503	0.384598
GOTERM_BP_DIRECT	GO:0090023~positive regulation of neutrophil chemotaxis	ENSRNOG00000018735, ENSRNOG00000002802	2	338	25	17535	4.1503	0.384598
GOTERM_BP_DIRECT	GO:0046718~viral entry into host cell	ENSRNOG00000019202, ENSRNOG00000020578	2	338	25	17535	4.1503	0.384598
GOTERM_BP_DIRECT	GO:0003333~amino acid transmembrane transport	ENSRNOG00000009019, ENSRNOG00000006305	2	338	25	17535	4.1503	0.384598
GOTERM_BP_DIRECT	GO:0045596~negative regulation of cell differentiation	ENSRNOG00000012499, ENSRNOG00000001843, ENSRNOG00000001720	3	338	70	17535	2.22337	0.390544
GOTERM_BP_DIRECT	GO:0048146~positive regulation of fibroblast proliferation	ENSRNOG00000026293, ENSRNOG00000018735, ENSRNOG00000001414	3	338	70	17535	2.22337	0.390544
GOTERM_BP_DIRECT	GO:0018108~peptidyl-tyrosine phosphorylation	ENSRNOG00000009222, ENSRNOG00000004964, ENSRNOG00000029986, ENSRNOG00000007926	4	338	117	17535	1.77363	0.39113
GOTERM_BP_DIRECT	GO:0006414~translational elongation	ENSRNOG00000002116, ENSRNOG00000037607	2	338	26	17535	3.99067	0.396443
GOTERM_BP_DIRECT	GO:0070830~bicellular tight junction assembly	ENSRNOG00000018232, ENSRNOG00000006870	2	338	26	17535	3.99067	0.396443
GOTERM_BP_DIRECT	GO:0008016~regulation of heart contraction	ENSRNOG00000018646, ENSRNOG00000015085	2	338	26	17535	3.99067	0.396443
GOTERM_BP_DIRECT	GO:0045807~positive regulation of endocytosis	ENSRNOG00000007649, ENSRNOG00000049236	2	338	26	17535	3.99067	0.396443
GOTERM_BP_DIRECT	GO:0043113~receptor clustering	ENSRNOG00000002767, ENSRNOG00000000483	2	338	26	17535	3.99067	0.396443
GOTERM_BP_DIRECT	GO:0055010~ventricular cardiac muscle tissue morphogenesis	ENSRNOG00000018184, ENSRNOG00000003694	2	338	26	17535	3.99067	0.396443
GOTERM_BP_DIRECT	GO:0071222~cellular response to lipopolysaccharide	ENSRNOG00000013167, ENSRNOG00000013973, ENSRNOG00000008048, ENSRNOG00000001414, ENSRNOG00000042536	5	338	167	17535	1.55325	0.400251
GOTERM_BP_DIRECT	GO:0001649~osteoblast differentiation	ENSRNOG00000000774, ENSRNOG00000009222, ENSRNOG00000014350, ENSRNOG00000042838	4	338	119	17535	1.74382	0.401498
GOTERM_BP_DIRECT	GO:0006281~DNA repair	ENSRNOG00000013837, ENSRNOG00000001098, ENSRNOG00000019915, ENSRNOG00000010919, ENSRNOG00000005936	5	338	168	17535	1.54401	0.404587
GOTERM_BP_DIRECT	GO:0001702~gastrulation with mouth forming second	ENSRNOG00000006338, ENSRNOG00000008116	2	338	27	17535	3.84287	0.408059
GOTERM_BP_DIRECT	GO:0010765~positive regulation of sodium ion transport	ENSRNOG00000002802, ENSRNOG00000011815	2	338	27	17535	3.84287	0.408059
GOTERM_BP_DIRECT	GO:0016925~protein sumoylation	ENSRNOG00000046207, ENSRNOG00000000640	2	338	27	17535	3.84287	0.408059
GOTERM_BP_DIRECT	GO:0045921~positive regulation of exocytosis	ENSRNOG00000013351, ENSRNOG00000025115	2	338	27	17535	3.84287	0.408059
GOTERM_BP_DIRECT	GO:0071236~cellular response to antibiotic	ENSRNOG00000019422, ENSRNOG00000020938	2	338	27	17535	3.84287	0.408059
GOTERM_BP_DIRECT	GO:2001234~negative regulation of apoptotic signaling pathway	ENSRNOG00000002894, ENSRNOG00000018803	2	338	27	17535	3.84287	0.408059
GOTERM_BP_DIRECT	GO:0071372~cellular response to follicle-stimulating hormone stimulus	ENSRNOG00000019422, ENSRNOG00000001414	2	338	27	17535	3.84287	0.408059
GOTERM_BP_DIRECT	GO:0010667~negative regulation of cardiac muscle cell apoptotic process	ENSRNOG00000012473, ENSRNOG00000010392	2	338	27	17535	3.84287	0.408059
GOTERM_BP_DIRECT	GO:0009968~negative regulation of signal transduction	ENSRNOG00000004964, ENSRNOG00000002946	2	338	28	17535	3.70562	0.419453
GOTERM_BP_DIRECT	GO:0000077~DNA damage checkpoint	ENSRNOG00000013837, ENSRNOG00000008410	2	338	28	17535	3.70562	0.419453
GOTERM_BP_DIRECT	GO:0006730~one-carbon metabolic process	ENSRNOG00000008586, ENSRNOG00000013520	2	338	28	17535	3.70562	0.419453
GOTERM_BP_DIRECT	GO:0006479~protein methylation	ENSRNOG00000004284, ENSRNOG00000003300	2	338	28	17535	3.70562	0.419453
GOTERM_BP_DIRECT	GO:0071230~cellular response to amino acid stimulus	ENSRNOG00000010989, ENSRNOG00000008810, ENSRNOG00000039859	3	338	75	17535	2.07515	0.424145
GOTERM_BP_DIRECT	GO:0007050~cell cycle arrest	ENSRNOG00000005615, ENSRNOG00000018835, ENSRNOG00000021548	3	338	75	17535	2.07515	0.424145
GOTERM_BP_DIRECT	GO:0031032~actomyosin structure organization	ENSRNOG00000049236, ENSRNOG00000010037	2	338	29	17535	3.57784	0.430628
GOTERM_BP_DIRECT	GO:0046688~response to copper ion	ENSRNOG00000000632, ENSRNOG00000033280	2	338	29	17535	3.57784	0.430628
GOTERM_BP_DIRECT	GO:0060999~positive regulation of dendritic spine development	ENSRNOG00000001345, ENSRNOG00000010392	2	338	29	17535	3.57784	0.430628
GOTERM_BP_DIRECT	GO:0045746~negative regulation of Notch signaling pathway	ENSRNOG00000001843, ENSRNOG00000009653	2	338	29	17535	3.57784	0.430628
GOTERM_BP_DIRECT	GO:0007160~cell-matrix adhesion	ENSRNOG00000018232, ENSRNOG00000015036, ENSRNOG00000017354	3	338	76	17535	2.04784	0.430751
GOTERM_BP_DIRECT	GO:0061098~positive regulation of protein tyrosine kinase activity	ENSRNOG00000004964, ENSRNOG00000010392	2	338	30	17535	3.45858	0.441589
GOTERM_BP_DIRECT	GO:0046697~decidualization	ENSRNOG00000001414, ENSRNOG00000042838	2	338	30	17535	3.45858	0.441589
GOTERM_BP_DIRECT	GO:0051225~spindle assembly	ENSRNOG00000011625, ENSRNOG00000008410	2	338	30	17535	3.45858	0.441589
GOTERM_BP_DIRECT	GO:0033993~response to lipid	ENSRNOG00000028616, ENSRNOG00000030538	2	338	30	17535	3.45858	0.441589
GOTERM_BP_DIRECT	GO:0045071~negative regulation of viral genome replication	ENSRNOG00000008048, ENSRNOG00000003694	2	338	30	17535	3.45858	0.441589
GOTERM_BP_DIRECT	GO:0070207~protein homotrimerization	ENSRNOG00000013973, ENSRNOG00000020578	2	338	30	17535	3.45858	0.441589
GOTERM_BP_DIRECT	GO:0007015~actin filament organization	ENSRNOG00000018232, ENSRNOG00000030954, ENSRNOG00000017503	3	338	78	17535	1.99533	0.443842
GOTERM_BP_DIRECT	GO:0043010~camera-type eye development	ENSRNOG00000015852, ENSRNOG00000012499, ENSRNOG00000027784	3	338	78	17535	1.99533	0.443842
GOTERM_BP_DIRECT	GO:0071560~cellular response to transforming growth factor beta stimulus	ENSRNOG00000013412, ENSRNOG00000001414, ENSRNOG00000039859	3	338	79	17535	1.97008	0.450324
GOTERM_BP_DIRECT	GO:0030097~hemopoiesis	ENSRNOG00000023579, ENSRNOG00000005067, ENSRNOG00000003302	3	338	79	17535	1.97008	0.450324
GOTERM_BP_DIRECT	GO:0000910~cytokinesis	ENSRNOG00000049236, ENSRNOG00000021403	2	338	31	17535	3.34701	0.452339
GOTERM_BP_DIRECT	GO:0051928~positive regulation of calcium ion transport	ENSRNOG00000017822, ENSRNOG00000013147	2	338	31	17535	3.34701	0.452339
GOTERM_BP_DIRECT	GO:0030010~establishment of cell polarity	ENSRNOG00000012757, ENSRNOG00000046023	2	338	31	17535	3.34701	0.452339
GOTERM_BP_DIRECT	GO:0000060~protein import into nucleus, translocation	ENSRNOG00000010989, ENSRNOG00000001843	2	338	31	17535	3.34701	0.452339
GOTERM_BP_DIRECT	GO:0090200~positive regulation of release of cytochrome c from mitochondria	ENSRNOG00000037931, ENSRNOG00000021110	2	338	31	17535	3.34701	0.452339
GOTERM_BP_DIRECT	GO:0042517~positive regulation of tyrosine phosphorylation of Stat3 protein	ENSRNOG00000018752, ENSRNOG00000001720	2	338	31	17535	3.34701	0.452339
GOTERM_BP_DIRECT	GO:0030316~osteoclast differentiation	ENSRNOG00000009222, ENSRNOG00000042838	2	338	31	17535	3.34701	0.452339
GOTERM_BP_DIRECT	GO:0008104~protein localization	ENSRNOG00000000481, ENSRNOG00000008334, ENSRNOG00000001843	3	338	80	17535	1.94545	0.456763
GOTERM_BP_DIRECT	GO:0032094~response to food	ENSRNOG00000051171, ENSRNOG00000002946	2	338	32	17535	3.24242	0.462883
GOTERM_BP_DIRECT	GO:0042327~positive regulation of phosphorylation	ENSRNOG00000017503, ENSRNOG00000029986	2	338	32	17535	3.24242	0.462883
GOTERM_BP_DIRECT	GO:0007569~cell aging	ENSRNOG00000000632, ENSRNOG00000002894	2	338	32	17535	3.24242	0.462883
GOTERM_BP_DIRECT	GO:0032008~positive regulation of TOR signaling	ENSRNOG00000018967, ENSRNOG00000003302	2	338	32	17535	3.24242	0.462883
GOTERM_BP_DIRECT	GO:0071398~cellular response to fatty acid	ENSRNOG00000013412, ENSRNOG00000001720	2	338	32	17535	3.24242	0.462883
GOTERM_BP_DIRECT	GO:0060349~bone morphogenesis	ENSRNOG00000012499, ENSRNOG00000006338	2	338	32	17535	3.24242	0.462883
GOTERM_BP_DIRECT	GO:0055072~iron ion homeostasis	ENSRNOG00000013973, ENSRNOG00000014117	2	338	32	17535	3.24242	0.462883
GOTERM_BP_DIRECT	GO:0043392~negative regulation of DNA binding	ENSRNOG00000026293, ENSRNOG00000014117	2	338	32	17535	3.24242	0.462883
GOTERM_BP_DIRECT	GO:0045444~fat cell differentiation	ENSRNOG00000000640, ENSRNOG00000029986, ENSRNOG00000007607	3	338	82	17535	1.898	0.469511
GOTERM_BP_DIRECT	GO:0021987~cerebral cortex development	ENSRNOG00000006338, ENSRNOG00000006305, ENSRNOG00000047247	3	338	82	17535	1.898	0.469511
GOTERM_BP_DIRECT	GO:0070374~positive regulation of ERK1 and ERK2 cascade	ENSRNOG00000016122, ENSRNOG00000026293, ENSRNOG00000015036, ENSRNOG00000012473, ENSRNOG00000018735	5	338	186	17535	1.39459	0.471898
GOTERM_BP_DIRECT	GO:0035116~embryonic hindlimb morphogenesis	ENSRNOG00000012499, ENSRNOG00000006338	2	338	33	17535	3.14416	0.473225
GOTERM_BP_DIRECT	GO:0030522~intracellular receptor signaling pathway	ENSRNOG00000031174, ENSRNOG00000007607	2	338	33	17535	3.14416	0.473225
GOTERM_BP_DIRECT	GO:0007169~transmembrane receptor protein tyrosine kinase signaling pathway	ENSRNOG00000004964, ENSRNOG00000029986, ENSRNOG00000010392	3	338	83	17535	1.87513	0.475817
GOTERM_BP_DIRECT	GO:0000226~microtubule cytoskeleton organization	ENSRNOG00000012207, ENSRNOG00000019271, ENSRNOG00000005133	3	338	84	17535	1.85281	0.482078
GOTERM_BP_DIRECT	GO:0019216~regulation of lipid metabolic process	ENSRNOG00000021053, ENSRNOG00000023509	2	338	34	17535	3.05169	0.483368
GOTERM_BP_DIRECT	GO:0050769~positive regulation of neurogenesis	ENSRNOG00000006392, ENSRNOG00000009653	2	338	34	17535	3.05169	0.483368
GOTERM_BP_DIRECT	GO:0006959~humoral immune response	ENSRNOG00000009605, ENSRNOG00000018835	2	338	34	17535	3.05169	0.483368
GOTERM_BP_DIRECT	GO:0021537~telencephalon development	ENSRNOG00000005479, ENSRNOG00000001720	2	338	34	17535	3.05169	0.483368
GOTERM_BP_DIRECT	GO:0071479~cellular response to ionizing radiation	ENSRNOG00000005615, ENSRNOG00000021403	2	338	34	17535	3.05169	0.483368
GOTERM_BP_DIRECT	GO:0005977~glycogen metabolic process	ENSRNOG00000051171, ENSRNOG00000011474	2	338	34	17535	3.05169	0.483368
GOTERM_BP_DIRECT	GO:0021983~pituitary gland development	ENSRNOG00000013412, ENSRNOG00000001720	2	338	34	17535	3.05169	0.483368
GOTERM_BP_DIRECT	GO:0051592~response to calcium ion	ENSRNOG00000033680, ENSRNOG00000003977, ENSRNOG00000036701	3	338	85	17535	1.83101	0.488293
GOTERM_BP_DIRECT	GO:0001895~retina homeostasis	ENSRNOG00000034254, ENSRNOG00000036701	2	338	35	17535	2.9645	0.493316
GOTERM_BP_DIRECT	GO:0034504~protein localization to nucleus	ENSRNOG00000043210, ENSRNOG00000015158	2	338	35	17535	2.9645	0.493316
GOTERM_BP_DIRECT	GO:0010634~positive regulation of epithelial cell migration	ENSRNOG00000026293, ENSRNOG00000022196	2	338	35	17535	2.9645	0.493316
GOTERM_BP_DIRECT	GO:0001837~epithelial to mesenchymal transition	ENSRNOG00000015794, ENSRNOG00000043210	2	338	35	17535	2.9645	0.493316
GOTERM_BP_DIRECT	GO:0061025~membrane fusion	ENSRNOG00000007649, ENSRNOG00000000936	2	338	35	17535	2.9645	0.493316
GOTERM_BP_DIRECT	GO:0051297~centrosome organization	ENSRNOG00000008334, ENSRNOG00000004925	2	338	35	17535	2.9645	0.493316
GOTERM_BP_DIRECT	GO:0042246~tissue regeneration	ENSRNOG00000001414, ENSRNOG00000018835	2	338	35	17535	2.9645	0.493316
GOTERM_BP_DIRECT	GO:0097192~extrinsic apoptotic signaling pathway in absence of ligand	ENSRNOG00000013973, ENSRNOG00000004964	2	338	35	17535	2.9645	0.493316
GOTERM_BP_DIRECT	GO:0001569~patterning of blood vessels	ENSRNOG00000018232, ENSRNOG00000043210	2	338	36	17535	2.88215	0.503074
GOTERM_BP_DIRECT	GO:0042476~odontogenesis	ENSRNOG00000033280, ENSRNOG00000004964	2	338	36	17535	2.88215	0.503074
GOTERM_BP_DIRECT	GO:2001240~negative regulation of extrinsic apoptotic signaling pathway in absence of ligand	ENSRNOG00000007926, ENSRNOG00000010392	2	338	36	17535	2.88215	0.503074
GOTERM_BP_DIRECT	GO:0007339~binding of sperm to zona pellucida	ENSRNOG00000001806, ENSRNOG00000007255	2	338	36	17535	2.88215	0.503074
GOTERM_BP_DIRECT	GO:0002053~positive regulation of mesenchymal cell proliferation	ENSRNOG00000006338, ENSRNOG00000023509	2	338	36	17535	2.88215	0.503074
GOTERM_BP_DIRECT	GO:0030534~adult behavior	ENSRNOG00000005479, ENSRNOG00000050206	2	338	36	17535	2.88215	0.503074
GOTERM_BP_DIRECT	GO:0060548~negative regulation of cell death	ENSRNOG00000015036, ENSRNOG00000020938, ENSRNOG00000014350	3	338	88	17535	1.76859	0.506654
GOTERM_BP_DIRECT	GO:0051260~protein homooligomerization	ENSRNOG00000000481, ENSRNOG00000014117, ENSRNOG00000033280, ENSRNOG00000015746, ENSRNOG00000016337	5	338	195	17535	1.33022	0.507137
GOTERM_BP_DIRECT	GO:0043491~protein kinase B signaling	ENSRNOG00000009222, ENSRNOG00000018484	2	338	37	17535	2.80425	0.512643
GOTERM_BP_DIRECT	GO:0008306~associative learning	ENSRNOG00000018232, ENSRNOG00000003300	2	338	37	17535	2.80425	0.512643
GOTERM_BP_DIRECT	GO:0000086~G2/M transition of mitotic cell cycle	ENSRNOG00000005936, ENSRNOG00000005615	2	338	37	17535	2.80425	0.512643
GOTERM_BP_DIRECT	GO:0032508~DNA duplex unwinding	ENSRNOG00000014336, ENSRNOG00000006392	2	338	37	17535	2.80425	0.512643
GOTERM_BP_DIRECT	GO:0033077~T cell differentiation in thymus	ENSRNOG00000000250, ENSRNOG00000005067	2	338	38	17535	2.73046	0.52203
GOTERM_BP_DIRECT	GO:0007346~regulation of mitotic cell cycle	ENSRNOG00000029698, ENSRNOG00000001189	2	338	38	17535	2.73046	0.52203
GOTERM_BP_DIRECT	GO:0031016~pancreas development	ENSRNOG00000003694, ENSRNOG00000001720	2	338	38	17535	2.73046	0.52203
GOTERM_BP_DIRECT	GO:0031122~cytoplasmic microtubule organization	ENSRNOG00000012207, ENSRNOG00000018484	2	338	38	17535	2.73046	0.52203
GOTERM_BP_DIRECT	GO:0045787~positive regulation of cell cycle	ENSRNOG00000006338, ENSRNOG00000003694	2	338	38	17535	2.73046	0.52203
GOTERM_BP_DIRECT	GO:0006605~protein targeting	ENSRNOG00000047137, ENSRNOG00000000942	2	338	38	17535	2.73046	0.52203
GOTERM_BP_DIRECT	GO:0072593~reactive oxygen species metabolic process	ENSRNOG00000015036, ENSRNOG00000014350	2	338	38	17535	2.73046	0.52203
GOTERM_BP_DIRECT	GO:0006816~calcium ion transport	ENSRNOG00000009783, ENSRNOG00000013147, ENSRNOG00000019486	3	338	92	17535	1.6917	0.530461
GOTERM_BP_DIRECT	GO:0051290~protein heterotetramerization	ENSRNOG00000006392, ENSRNOG00000029986	2	338	39	17535	2.66045	0.531236
GOTERM_BP_DIRECT	GO:0006644~phospholipid metabolic process	ENSRNOG00000014117, ENSRNOG00000008116	2	338	39	17535	2.66045	0.531236
GOTERM_BP_DIRECT	GO:0006096~glycolytic process	ENSRNOG00000020420, ENSRNOG00000004162	2	338	39	17535	2.66045	0.531236
GOTERM_BP_DIRECT	GO:0060135~maternal process involved in female pregnancy	ENSRNOG00000033280, ENSRNOG00000009263	2	338	39	17535	2.66045	0.531236
GOTERM_BP_DIRECT	GO:0030155~regulation of cell adhesion	ENSRNOG00000018232, ENSRNOG00000004925	2	338	39	17535	2.66045	0.531236
GOTERM_BP_DIRECT	GO:0050714~positive regulation of protein secretion	ENSRNOG00000025115, ENSRNOG00000017066	2	338	40	17535	2.59393	0.540265
GOTERM_BP_DIRECT	GO:0051898~negative regulation of protein kinase B signaling	ENSRNOG00000009222, ENSRNOG00000003302	2	338	40	17535	2.59393	0.540265
GOTERM_BP_DIRECT	GO:0008333~endosome to lysosome transport	ENSRNOG00000020893, ENSRNOG00000021403	2	338	40	17535	2.59393	0.540265
GOTERM_BP_DIRECT	GO:0010951~negative regulation of endopeptidase activity	ENSRNOG00000027191, ENSRNOG00000001806, ENSRNOG00000001414, ENSRNOG00000011141	4	338	148	17535	1.40213	0.543815
GOTERM_BP_DIRECT	GO:0097191~extrinsic apoptotic signaling pathway	ENSRNOG00000021110, ENSRNOG00000003546	2	338	41	17535	2.53067	0.54912
GOTERM_BP_DIRECT	GO:0030901~midbrain development	ENSRNOG00000006338, ENSRNOG00000001720	2	338	41	17535	2.53067	0.54912
GOTERM_BP_DIRECT	GO:0006812~cation transport	ENSRNOG00000019486, ENSRNOG00000016337	2	338	41	17535	2.53067	0.54912
GOTERM_BP_DIRECT	GO:0007017~microtubule-based process	ENSRNOG00000012757, ENSRNOG00000005133	2	338	41	17535	2.53067	0.54912
GOTERM_BP_DIRECT	GO:0010508~positive regulation of autophagy	ENSRNOG00000006870, ENSRNOG00000003302	2	338	41	17535	2.53067	0.54912
GOTERM_BP_DIRECT	GO:0006879~cellular iron ion homeostasis	ENSRNOG00000015213, ENSRNOG00000014117	2	338	41	17535	2.53067	0.54912
GOTERM_BP_DIRECT	GO:0030217~T cell differentiation	ENSRNOG00000019422, ENSRNOG00000017453	2	338	41	17535	2.53067	0.54912
GOTERM_BP_DIRECT	GO:0045786~negative regulation of cell cycle	ENSRNOG00000021403, ENSRNOG00000007607	2	338	41	17535	2.53067	0.54912
GOTERM_BP_DIRECT	GO:0009617~response to bacterium	ENSRNOG00000013973, ENSRNOG00000002946	2	338	41	17535	2.53067	0.54912
GOTERM_BP_DIRECT	GO:0001822~kidney development	ENSRNOG00000000250, ENSRNOG00000001424, ENSRNOG00000023579, ENSRNOG00000003694	4	338	150	17535	1.38343	0.552913
GOTERM_BP_DIRECT	GO:0007266~Rho protein signal transduction	ENSRNOG00000008517, ENSRNOG00000001843	2	338	42	17535	2.47041	0.557806
GOTERM_BP_DIRECT	GO:0014911~positive regulation of smooth muscle cell migration	ENSRNOG00000019422, ENSRNOG00000042536	2	338	42	17535	2.47041	0.557806
GOTERM_BP_DIRECT	GO:0046426~negative regulation of JAK-STAT cascade	ENSRNOG00000029543, ENSRNOG00000002946	2	338	42	17535	2.47041	0.557806
GOTERM_BP_DIRECT	GO:0034605~cellular response to heat	ENSRNOG00000014117, ENSRNOG00000019486	2	338	42	17535	2.47041	0.557806
GOTERM_BP_DIRECT	GO:0000165~MAPK cascade	ENSRNOG00000007926, ENSRNOG00000005067, ENSRNOG00000010392	3	338	97	17535	1.6045	0.559103
GOTERM_BP_DIRECT	GO:0043123~positive regulation of I-kappaB kinase/NF-kappaB signaling	ENSRNOG00000012791, ENSRNOG00000014117, ENSRNOG00000012473, ENSRNOG00000006870	4	338	153	17535	1.35631	0.566357
GOTERM_BP_DIRECT	GO:0048568~embryonic organ development	ENSRNOG00000012806, ENSRNOG00000004831	2	338	44	17535	2.35812	0.57468
GOTERM_BP_DIRECT	GO:0071345~cellular response to cytokine stimulus	ENSRNOG00000008048, ENSRNOG00000019486	2	338	44	17535	2.35812	0.57468
GOTERM_BP_DIRECT	GO:0045668~negative regulation of osteoblast differentiation	ENSRNOG00000010799, ENSRNOG00000020730	2	338	44	17535	2.35812	0.57468
GOTERM_BP_DIRECT	GO:0006310~DNA recombination	ENSRNOG00000013167, ENSRNOG00000006392	2	338	44	17535	2.35812	0.57468
GOTERM_BP_DIRECT	GO:0006811~ion transport	ENSRNOG00000013973, ENSRNOG00000015213	2	338	44	17535	2.35812	0.57468
GOTERM_BP_DIRECT	GO:0051402~neuron apoptotic process	ENSRNOG00000006967, ENSRNOG00000004964	2	338	44	17535	2.35812	0.57468
GOTERM_BP_DIRECT	GO:0007173~epidermal growth factor receptor signaling pathway	ENSRNOG00000018646, ENSRNOG00000004964	2	338	44	17535	2.35812	0.57468
GOTERM_BP_DIRECT	GO:0051291~protein heterooligomerization	ENSRNOG00000006545, ENSRNOG00000013520, ENSRNOG00000002807	3	338	100	17535	1.55636	0.575683
GOTERM_BP_DIRECT	GO:0046686~response to cadmium ion	ENSRNOG00000000632, ENSRNOG00000038047	2	338	45	17535	2.30572	0.582875
GOTERM_BP_DIRECT	GO:0050766~positive regulation of phagocytosis	ENSRNOG00000007649, ENSRNOG00000049236	2	338	45	17535	2.30572	0.582875
GOTERM_BP_DIRECT	GO:0051262~protein tetramerization	ENSRNOG00000016122, ENSRNOG00000015829	2	338	45	17535	2.30572	0.582875
GOTERM_BP_DIRECT	GO:0051496~positive regulation of stress fiber assembly	ENSRNOG00000015036, ENSRNOG00000018184	2	338	45	17535	2.30572	0.582875
GOTERM_BP_DIRECT	GO:0007416~synapse assembly	ENSRNOG00000050206, ENSRNOG00000010392	2	338	45	17535	2.30572	0.582875
GOTERM_BP_DIRECT	GO:0001975~response to amphetamine	ENSRNOG00000019422, ENSRNOG00000002802	2	338	46	17535	2.2556	0.590912
GOTERM_BP_DIRECT	GO:0010332~response to gamma radiation	ENSRNOG00000002802, ENSRNOG00000002946	2	338	46	17535	2.2556	0.590912
GOTERM_BP_DIRECT	GO:0050852~T cell receptor signaling pathway	ENSRNOG00000011063, ENSRNOG00000042536	2	338	46	17535	2.2556	0.590912
GOTERM_BP_DIRECT	GO:0007219~Notch signaling pathway	ENSRNOG00000018835, ENSRNOG00000007229, ENSRNOG00000001720	3	338	103	17535	1.51103	0.591804
GOTERM_BP_DIRECT	GO:0046677~response to antibiotic	ENSRNOG00000016163, ENSRNOG00000030538	2	338	47	17535	2.2076	0.598795
GOTERM_BP_DIRECT	GO:0048536~spleen development	ENSRNOG00000015133, ENSRNOG00000023579	2	338	47	17535	2.2076	0.598795
GOTERM_BP_DIRECT	GO:0002931~response to ischemia	ENSRNOG00000019422, ENSRNOG00000020254	2	338	47	17535	2.2076	0.598795
GOTERM_BP_DIRECT	GO:0010862~positive regulation of pathway-restricted SMAD protein phosphorylation	ENSRNOG00000019661, ENSRNOG00000022196	2	338	47	17535	2.2076	0.598795
GOTERM_BP_DIRECT	GO:0048167~regulation of synaptic plasticity	ENSRNOG00000018484, ENSRNOG00000000483	2	338	47	17535	2.2076	0.598795
GOTERM_BP_DIRECT	GO:0043966~histone H3 acetylation	ENSRNOG00000007387, ENSRNOG00000025174	2	338	48	17535	2.16161	0.606526
GOTERM_BP_DIRECT	GO:0006952~defense response	ENSRNOG00000018735, ENSRNOG00000002802	2	338	48	17535	2.16161	0.606526
GOTERM_BP_DIRECT	GO:0009411~response to UV	ENSRNOG00000004195, ENSRNOG00000015999	2	338	48	17535	2.16161	0.606526
GOTERM_BP_DIRECT	GO:0060271~cilium morphogenesis	ENSRNOG00000010064, ENSRNOG00000007649, ENSRNOG00000006545, ENSRNOG00000012735	4	338	164	17535	1.26533	0.613477
GOTERM_BP_DIRECT	GO:0030218~erythrocyte differentiation	ENSRNOG00000017453, ENSRNOG00000021614	2	338	49	17535	2.1175	0.614109
GOTERM_BP_DIRECT	GO:0009791~post-embryonic development	ENSRNOG00000033433, ENSRNOG00000015133, ENSRNOG00000023579	3	338	108	17535	1.44107	0.617651
GOTERM_BP_DIRECT	GO:0010043~response to zinc ion	ENSRNOG00000004749, ENSRNOG00000038047	2	338	50	17535	2.07515	0.621546
GOTERM_BP_DIRECT	GO:0051602~response to electrical stimulus	ENSRNOG00000019422, ENSRNOG00000003300	2	338	51	17535	2.03446	0.62884
GOTERM_BP_DIRECT	GO:0060291~long-term synaptic potentiation	ENSRNOG00000019422, ENSRNOG00000050206	2	338	51	17535	2.03446	0.62884
GOTERM_BP_DIRECT	GO:0070588~calcium ion transmembrane transport	ENSRNOG00000015829, ENSRNOG00000013147, ENSRNOG00000019486	3	338	111	17535	1.40213	0.632547
GOTERM_BP_DIRECT	GO:0019722~calcium-mediated signaling	ENSRNOG00000015084, ENSRNOG00000013147	2	338	52	17535	1.99533	0.635994
GOTERM_BP_DIRECT	GO:0032956~regulation of actin cytoskeleton organization	ENSRNOG00000015852, ENSRNOG00000033280	2	338	52	17535	1.99533	0.635994
GOTERM_BP_DIRECT	GO:0009409~response to cold	ENSRNOG00000008015, ENSRNOG00000015999	2	338	52	17535	1.99533	0.635994
GOTERM_BP_DIRECT	GO:0030512~negative regulation of transforming growth factor beta receptor signaling pathway	ENSRNOG00000007649, ENSRNOG00000002097	2	338	54	17535	1.92143	0.649892
GOTERM_BP_DIRECT	GO:0043280~positive regulation of cysteine-type endopeptidase activity involved in apoptotic process	ENSRNOG00000015036, ENSRNOG00000014350	2	338	54	17535	1.92143	0.649892
GOTERM_BP_DIRECT	GO:0030178~negative regulation of Wnt signaling pathway	ENSRNOG00000006338, ENSRNOG00000027784	2	338	54	17535	1.92143	0.649892
GOTERM_BP_DIRECT	GO:0031532~actin cytoskeleton reorganization	ENSRNOG00000049236, ENSRNOG00000004377	2	338	54	17535	1.92143	0.649892
GOTERM_BP_DIRECT	GO:0000186~activation of MAPKK activity	ENSRNOG00000019822, ENSRNOG00000013090	2	338	55	17535	1.8865	0.656642
GOTERM_BP_DIRECT	GO:0043406~positive regulation of MAP kinase activity	ENSRNOG00000012791, ENSRNOG00000020578	2	338	55	17535	1.8865	0.656642
GOTERM_BP_DIRECT	GO:0006417~regulation of translation	ENSRNOG00000020938, ENSRNOG00000001345	2	338	56	17535	1.85281	0.663261
GOTERM_BP_DIRECT	GO:0007389~pattern specification process	ENSRNOG00000000483, ENSRNOG00000001720	2	338	57	17535	1.82031	0.669754
GOTERM_BP_DIRECT	GO:0007611~learning or memory	ENSRNOG00000019422, ENSRNOG00000000640	2	338	57	17535	1.82031	0.669754
GOTERM_BP_DIRECT	GO:0070098~chemokine-mediated signaling pathway	ENSRNOG00000019472, ENSRNOG00000002802	2	338	57	17535	1.82031	0.669754
GOTERM_BP_DIRECT	GO:0043200~response to amino acid	ENSRNOG00000015036, ENSRNOG00000005479	2	338	58	17535	1.78892	0.676122
GOTERM_BP_DIRECT	GO:0030593~neutrophil chemotaxis	ENSRNOG00000002802, ENSRNOG00000042536	2	338	58	17535	1.78892	0.676122
GOTERM_BP_DIRECT	GO:0045860~positive regulation of protein kinase activity	ENSRNOG00000014350, ENSRNOG00000010392	2	338	59	17535	1.7586	0.682367
GOTERM_BP_DIRECT	GO:0048538~thymus development	ENSRNOG00000018232, ENSRNOG00000001720	2	338	59	17535	1.7586	0.682367
GOTERM_BP_DIRECT	GO:0030216~keratinocyte differentiation	ENSRNOG00000009222, ENSRNOG00000005933	2	338	60	17535	1.72929	0.688492
GOTERM_BP_DIRECT	GO:0007595~lactation	ENSRNOG00000013412, ENSRNOG00000033280	2	338	60	17535	1.72929	0.688492
GOTERM_BP_DIRECT	GO:0042147~retrograde transport, endosome to Golgi	ENSRNOG00000016309, ENSRNOG00000015158	2	338	60	17535	1.72929	0.688492
GOTERM_BP_DIRECT	GO:0048545~response to steroid hormone	ENSRNOG00000013167, ENSRNOG00000017822	2	338	61	17535	1.70094	0.694499
GOTERM_BP_DIRECT	GO:0031398~positive regulation of protein ubiquitination	ENSRNOG00000006967, ENSRNOG00000021548	2	338	61	17535	1.70094	0.694499
GOTERM_BP_DIRECT	GO:0001932~regulation of protein phosphorylation	ENSRNOG00000002946, ENSRNOG00000003302	2	338	62	17535	1.67351	0.700391
GOTERM_BP_DIRECT	GO:0060348~bone development	ENSRNOG00000012499, ENSRNOG00000027906	2	338	63	17535	1.64694	0.70617
GOTERM_BP_DIRECT	GO:0030326~embryonic limb morphogenesis	ENSRNOG00000006338, ENSRNOG00000018835	2	338	63	17535	1.64694	0.70617
GOTERM_BP_DIRECT	GO:0007010~cytoskeleton organization	ENSRNOG00000012207, ENSRNOG00000012791, ENSRNOG00000019688	3	338	128	17535	1.21591	0.708484
GOTERM_BP_DIRECT	GO:0050821~protein stabilization	ENSRNOG00000013412, ENSRNOG00000008116, ENSRNOG00000021548	3	338	130	17535	1.1972	0.7165
GOTERM_BP_DIRECT	GO:0042475~odontogenesis of dentin-containing tooth	ENSRNOG00000006338, ENSRNOG00000027906	2	338	65	17535	1.59627	0.717395
GOTERM_BP_DIRECT	GO:0002181~cytoplasmic translation	ENSRNOG00000002116, ENSRNOG00000037607	2	338	65	17535	1.59627	0.717395
GOTERM_BP_DIRECT	GO:0010977~negative regulation of neuron projection development	ENSRNOG00000004621, ENSRNOG00000001720	2	338	65	17535	1.59627	0.717395
GOTERM_BP_DIRECT	GO:0007612~learning	ENSRNOG00000026293, ENSRNOG00000050206	2	338	66	17535	1.57208	0.722847
GOTERM_BP_DIRECT	GO:0007519~skeletal muscle tissue development	ENSRNOG00000012473, ENSRNOG00000004964	2	338	66	17535	1.57208	0.722847
GOTERM_BP_DIRECT	GO:0016525~negative regulation of angiogenesis	ENSRNOG00000009222, ENSRNOG00000001479	2	338	66	17535	1.57208	0.722847
GOTERM_BP_DIRECT	GO:0007605~sensory perception of sound	ENSRNOG00000012952, ENSRNOG00000013147, ENSRNOG00000016163	3	338	132	17535	1.17906	0.724331
GOTERM_BP_DIRECT	GO:0010212~response to ionizing radiation	ENSRNOG00000006392, ENSRNOG00000039859	2	338	67	17535	1.54862	0.728193
GOTERM_BP_DIRECT	GO:0048839~inner ear development	ENSRNOG00000003694, ENSRNOG00000004221	2	338	67	17535	1.54862	0.728193
GOTERM_BP_DIRECT	GO:0032088~negative regulation of NF-kappaB transcription factor activity	ENSRNOG00000047137, ENSRNOG00000007926	2	338	68	17535	1.52584	0.733437
GOTERM_BP_DIRECT	GO:0043085~positive regulation of catalytic activity	ENSRNOG00000015213, ENSRNOG00000012473	2	338	72	17535	1.44107	0.753423
GOTERM_BP_DIRECT	GO:0010976~positive regulation of neuron projection development	ENSRNOG00000015852, ENSRNOG00000012473, ENSRNOG00000010392	3	338	140	17535	1.11169	0.753849
GOTERM_BP_DIRECT	GO:0006955~immune response	ENSRNOG00000011668, ENSRNOG00000018735, ENSRNOG00000008048, ENSRNOG00000039744, ENSRNOG00000002802	5	338	267	17535	0.971511	0.75785
GOTERM_BP_DIRECT	GO:0007224~smoothened signaling pathway	ENSRNOG00000007034, ENSRNOG00000001720	2	338	73	17535	1.42133	0.758181
GOTERM_BP_DIRECT	GO:0045665~negative regulation of neuron differentiation	ENSRNOG00000004621, ENSRNOG00000001720	2	338	73	17535	1.42133	0.758181
GOTERM_BP_DIRECT	GO:0043525~positive regulation of neuron apoptotic process	ENSRNOG00000026293, ENSRNOG00000019422	2	338	75	17535	1.38343	0.767425
GOTERM_BP_DIRECT	GO:0032526~response to retinoic acid	ENSRNOG00000012499, ENSRNOG00000003977	2	338	76	17535	1.36523	0.771914
GOTERM_BP_DIRECT	GO:0030509~BMP signaling pathway	ENSRNOG00000019422, ENSRNOG00000022196	2	338	76	17535	1.36523	0.771914
GOTERM_BP_DIRECT	GO:0007275~multicellular organism development	ENSRNOG00000001424, ENSRNOG00000001479, ENSRNOG00000013851, ENSRNOG00000013090, ENSRNOG00000027906	5	338	273	17535	0.950159	0.772895
GOTERM_BP_DIRECT	GO:0045165~cell fate commitment	ENSRNOG00000037613, ENSRNOG00000001720	2	338	77	17535	1.3475	0.776317
GOTERM_BP_DIRECT	GO:0008584~male gonad development	ENSRNOG00000013167, ENSRNOG00000007975, ENSRNOG00000029986	3	338	147	17535	1.05875	0.777407
GOTERM_BP_DIRECT	GO:0030855~epithelial cell differentiation	ENSRNOG00000000632, ENSRNOG00000000936	2	338	78	17535	1.33022	0.780635
GOTERM_BP_DIRECT	GO:0006511~ubiquitin-dependent protein catabolic process	ENSRNOG00000006738, ENSRNOG00000022720, ENSRNOG00000004195	3	338	150	17535	1.03757	0.786886
GOTERM_BP_DIRECT	GO:0060021~palate development	ENSRNOG00000033433, ENSRNOG00000006338	2	338	82	17535	1.26533	0.797091
GOTERM_BP_DIRECT	GO:0007204~positive regulation of cytosolic calcium ion concentration	ENSRNOG00000002802, ENSRNOG00000006338, ENSRNOG00000019486	3	338	156	17535	0.997667	0.804785
GOTERM_BP_DIRECT	GO:0007267~cell-cell signaling	ENSRNOG00000015036, ENSRNOG00000014350	2	338	85	17535	1.22068	0.80862
GOTERM_BP_DIRECT	GO:1903955~positive regulation of protein targeting to mitochondrion	ENSRNOG00000001720, ENSRNOG00000010392	2	338	85	17535	1.22068	0.80862
GOTERM_BP_DIRECT	GO:0050728~negative regulation of inflammatory response	ENSRNOG00000017453, ENSRNOG00000002946	2	338	85	17535	1.22068	0.80862
GOTERM_BP_DIRECT	GO:0007229~integrin-mediated signaling pathway	ENSRNOG00000015036, ENSRNOG00000017354	2	338	87	17535	1.19261	0.815941
GOTERM_BP_DIRECT	GO:0060070~canonical Wnt signaling pathway	ENSRNOG00000006338, ENSRNOG00000008116	2	338	91	17535	1.14019	0.829755
GOTERM_BP_DIRECT	GO:0008380~RNA splicing	ENSRNOG00000010737, ENSRNOG00000000250	2	338	92	17535	1.1278	0.833044
GOTERM_BP_DIRECT	GO:0042981~regulation of apoptotic process	ENSRNOG00000019661, ENSRNOG00000013412, ENSRNOG00000019422	3	338	170	17535	0.915506	0.841451
GOTERM_BP_DIRECT	GO:0034220~ion transmembrane transport	ENSRNOG00000000588, ENSRNOG00000019486	2	338	95	17535	1.09218	0.842536
GOTERM_BP_DIRECT	GO:0007268~chemical synaptic transmission	ENSRNOG00000002767, ENSRNOG00000006338, ENSRNOG00000046023	3	338	172	17535	0.904861	0.846149
GOTERM_BP_DIRECT	GO:0006874~cellular calcium ion homeostasis	ENSRNOG00000004749, ENSRNOG00000015085	2	338	97	17535	1.06966	0.848563
GOTERM_BP_DIRECT	GO:0007283~spermatogenesis	ENSRNOG00000013167, ENSRNOG00000004284, ENSRNOG00000007649, ENSRNOG00000010536, ENSRNOG00000037931, ENSRNOG00000001843	6	338	374	17535	0.832279	0.848913
GOTERM_BP_DIRECT	GO:0001503~ossification	ENSRNOG00000015036, ENSRNOG00000017503	2	338	98	17535	1.05875	0.851489
GOTERM_BP_DIRECT	GO:0034765~regulation of ion transmembrane transport	ENSRNOG00000015746, ENSRNOG00000013147	2	338	100	17535	1.03757	0.857174
GOTERM_BP_DIRECT	GO:0042384~cilium assembly	ENSRNOG00000010064, ENSRNOG00000012735	2	338	110	17535	0.943249	0.882506
GOTERM_BP_DIRECT	GO:0043627~response to estrogen	ENSRNOG00000014117, ENSRNOG00000001414	2	338	111	17535	0.934751	0.884778
GOTERM_BP_DIRECT	GO:0007166~cell surface receptor signaling pathway	ENSRNOG00000018752, ENSRNOG00000000250, ENSRNOG00000004033	3	338	192	17535	0.810605	0.886618
GOTERM_BP_DIRECT	GO:0051092~positive regulation of NF-kappaB transcription factor activity	ENSRNOG00000012473, ENSRNOG00000006870	2	338	116	17535	0.89446	0.895499
GOTERM_BP_DIRECT	GO:0071407~cellular response to organic cyclic compound	ENSRNOG00000020938, ENSRNOG00000001414	2	338	122	17535	0.85047	0.907059
GOTERM_BP_DIRECT	GO:0042787~protein ubiquitination involved in ubiquitin-dependent protein catabolic process	ENSRNOG00000016123, ENSRNOG00000012806	2	338	123	17535	0.843556	0.908858
GOTERM_BP_DIRECT	GO:0005975~carbohydrate metabolic process	ENSRNOG00000028390, ENSRNOG00000020420	2	338	125	17535	0.830059	0.912352
GOTERM_BP_DIRECT	GO:0098779~mitophagy in response to mitochondrial depolarization	ENSRNOG00000010536, ENSRNOG00000016163	2	338	131	17535	0.792041	0.922053
GOTERM_BP_DIRECT	GO:0006954~inflammatory response	ENSRNOG00000009222, ENSRNOG00000019472, ENSRNOG00000002802, ENSRNOG00000019486	4	338	297	17535	0.698703	0.927266
GOTERM_BP_DIRECT	GO:0019221~cytokine-mediated signaling pathway	ENSRNOG00000029543, ENSRNOG00000002946	2	338	138	17535	0.751865	0.932025
GOTERM_BP_DIRECT	GO:0016310~phosphorylation	ENSRNOG00000043201, ENSRNOG00000004162	2	338	140	17535	0.741124	0.934633
GOTERM_BP_DIRECT	GO:0007411~axon guidance	ENSRNOG00000015852, ENSRNOG00000004033	2	338	144	17535	0.720537	0.939554
GOTERM_BP_DIRECT	GO:0007156~homophilic cell adhesion via plasma membrane adhesion molecules	ENSRNOG00000030954, ENSRNOG00000020578	2	338	150	17535	0.691716	0.946251
GOTERM_BP_DIRECT	GO:0006810~transport	ENSRNOG00000001079, ENSRNOG00000004040	2	338	155	17535	0.669403	0.951263
GOTERM_BP_DIRECT	GO:0015031~protein transport	ENSRNOG00000013351, ENSRNOG00000049236, ENSRNOG00000046023	3	338	257	17535	0.605588	0.95981
GOTERM_BP_DIRECT	GO:0045087~innate immune response	ENSRNOG00000013167, ENSRNOG00000013973	2	338	261	17535	0.397538	0.993923
GOTERM_BP_DIRECT	GO:0006508~proteolysis	ENSRNOG00000003289, ENSRNOG00000012473, ENSRNOG00000003873, ENSRNOG00000047028	4	338	472	17535	0.43965	0.994855
GOTERM_BP_DIRECT	GO:0007186~G-protein coupled receptor signaling pathway	ENSRNOG00000019472, ENSRNOG00000002802, ENSRNOG00000029986, ENSRNOG00000004221	4	338	2034	17535	0.102023	1
GOTERM_CC_DIRECT	GO:0005634~nucleus	ENSRNOG00000003289, ENSRNOG00000019661, ENSRNOG00000018232, ENSRNOG00000009605, ENSRNOG00000020254, ENSRNOG00000021787, ENSRNOG00000001345, ENSRNOG00000017808, ENSRNOG00000007793, ENSRNOG00000021403, ENSRNOG00000001720, ENSRNOG00000010087, ENSRNOG00000001098, ENSRNOG00000047137, ENSRNOG00000017172, ENSRNOG00000028872, ENSRNOG00000019568, ENSRNOG00000008015, ENSRNOG00000007387, ENSRNOG00000011815,…	145	339	4841	18520	1.63634	2.64739e-11
GOTERM_CC_DIRECT	GO:0005925~focal adhesion	ENSRNOG00000003289, ENSRNOG00000009222, ENSRNOG00000012207, ENSRNOG00000007649, ENSRNOG00000019202, ENSRNOG00000006298, ENSRNOG00000017066, ENSRNOG00000021403, ENSRNOG00000013851, ENSRNOG00000009653, ENSRNOG00000006990, ENSRNOG00000007541, ENSRNOG00000004624, ENSRNOG00000034254, ENSRNOG00000030954, ENSRNOG00000012791, ENSRNOG00000037607, ENSRNOG00000037931, ENSRNOG00000049236, ENSRNOG00000008517,…	24	339	396	18520	3.31099	1.14787e-06
GOTERM_CC_DIRECT	GO:0005654~nucleoplasm	ENSRNOG00000020769, ENSRNOG00000003289, ENSRNOG00000009605, ENSRNOG00000020254, ENSRNOG00000011908, ENSRNOG00000015133, ENSRNOG00000021787, ENSRNOG00000001345, ENSRNOG00000015560, ENSRNOG00000001720, ENSRNOG00000004195, ENSRNOG00000015999, ENSRNOG00000001098, ENSRNOG00000047137, ENSRNOG00000028872, ENSRNOG00000008015, ENSRNOG00000005615, ENSRNOG00000011815, ENSRNOG00000014336, ENSRNOG00000001424,…	58	339	1744	18520	1.81687	1.03441e-05
GOTERM_CC_DIRECT	GO:0005829~cytosol	ENSRNOG00000015852, ENSRNOG00000008048, ENSRNOG00000021403, ENSRNOG00000043210, ENSRNOG00000001189, ENSRNOG00000017172, ENSRNOG00000008015, ENSRNOG00000013520, ENSRNOG00000005133, ENSRNOG00000015213, ENSRNOG00000020938, ENSRNOG00000020730, ENSRNOG00000019486, ENSRNOG00000011625, ENSRNOG00000006990, ENSRNOG00000026293, ENSRNOG00000023896, ENSRNOG00000005933, ENSRNOG00000049236, ENSRNOG00000023509,…	53	339	1590	18520	1.82104	2.64321e-05
GOTERM_CC_DIRECT	GO:0005737~cytoplasm	ENSRNOG00000020769, ENSRNOG00000003289, ENSRNOG00000019661, ENSRNOG00000018232, ENSRNOG00000009605, ENSRNOG00000020254, ENSRNOG00000005341, ENSRNOG00000018184, ENSRNOG00000001345, ENSRNOG00000001720, ENSRNOG00000028674, ENSRNOG00000047137, ENSRNOG00000028872, ENSRNOG00000012473, ENSRNOG00000007387, ENSRNOG00000011815, ENSRNOG00000005133, ENSRNOG00000004749, ENSRNOG00000020938, ENSRNOG00000022196,…	130	339	5227	18520	1.35873	4.24824e-05
GOTERM_CC_DIRECT	GO:0005667~transcription factor complex	ENSRNOG00000006392, ENSRNOG00000031174, ENSRNOG00000006378, ENSRNOG00000004377, ENSRNOG00000042838, ENSRNOG00000026293, ENSRNOG00000015488, ENSRNOG00000013412, ENSRNOG00000019568, ENSRNOG00000012791, ENSRNOG00000012499, ENSRNOG00000008015, ENSRNOG00000005933, ENSRNOG00000006921, ENSRNOG00000007607	15	339	227	18520	3.61	7.71292e-05
GOTERM_CC_DIRECT	GO:0014069~postsynaptic density	ENSRNOG00000004621, ENSRNOG00000009783, ENSRNOG00000012207, ENSRNOG00000008810, ENSRNOG00000007649, ENSRNOG00000034254, ENSRNOG00000002767, ENSRNOG00000022196, ENSRNOG00000007975, ENSRNOG00000050206, ENSRNOG00000000483, ENSRNOG00000010037, ENSRNOG00000046023, ENSRNOG00000005133	14	339	238	18520	3.2136	0.000447845
GOTERM_CC_DIRECT	GO:0001725~stress fiber	ENSRNOG00000007541, ENSRNOG00000034254, ENSRNOG00000018184, ENSRNOG00000006545, ENSRNOG00000049236, ENSRNOG00000017354, ENSRNOG00000002807	7	339	69	18520	5.5423	0.00161257
GOTERM_CC_DIRECT	GO:0043005~neuron projection	ENSRNOG00000001424, ENSRNOG00000033280, ENSRNOG00000005257, ENSRNOG00000050206, ENSRNOG00000019486, ENSRNOG00000004621, ENSRNOG00000000774, ENSRNOG00000010161, ENSRNOG00000008810, ENSRNOG00000005479, ENSRNOG00000008015, ENSRNOG00000006545, ENSRNOG00000046023, ENSRNOG00000011815, ENSRNOG00000016163, ENSRNOG00000019688, ENSRNOG00000005133	17	339	393	18520	2.36318	0.00244919
GOTERM_CC_DIRECT	GO:0000784~nuclear chromosome, telomeric region	ENSRNOG00000013837, ENSRNOG00000011625, ENSRNOG00000014336, ENSRNOG00000006392, ENSRNOG00000008689, ENSRNOG00000000632, ENSRNOG00000013326, ENSRNOG00000015177	8	339	115	18520	3.80044	0.0051711
GOTERM_CC_DIRECT	GO:0015629~actin cytoskeleton	ENSRNOG00000012207, ENSRNOG00000028872, ENSRNOG00000008334, ENSRNOG00000015852, ENSRNOG00000006545, ENSRNOG00000008517, ENSRNOG00000049236, ENSRNOG00000036701, ENSRNOG00000004925, ENSRNOG00000002807	10	339	190	18520	2.87533	0.00827198
GOTERM_CC_DIRECT	GO:0016020~membrane	ENSRNOG00000002097, ENSRNOG00000008048, ENSRNOG00000021403, ENSRNOG00000032202, ENSRNOG00000008015, ENSRNOG00000046023, ENSRNOG00000014336, ENSRNOG00000008614, ENSRNOG00000000632, ENSRNOG00000020938, ENSRNOG00000006338, ENSRNOG00000013851, ENSRNOG00000020578, ENSRNOG00000020730, ENSRNOG00000019486, ENSRNOG00000000774, ENSRNOG00000009783, ENSRNOG00000037607, ENSRNOG00000005933, ENSRNOG00000036701,…	56	339	2201	18520	1.38998	0.00944003
GOTERM_CC_DIRECT	GO:0031965~nuclear membrane	ENSRNOG00000007319, ENSRNOG00000004749, ENSRNOG00000010989, ENSRNOG00000008810, ENSRNOG00000015085, ENSRNOG00000006870, ENSRNOG00000017453, ENSRNOG00000007607, ENSRNOG00000025278, ENSRNOG00000015177	10	339	196	18520	2.78731	0.0100462
GOTERM_CC_DIRECT	GO:0043025~neuronal cell body	ENSRNOG00000002767, ENSRNOG00000022196, ENSRNOG00000033280, ENSRNOG00000018484, ENSRNOG00000001479, ENSRNOG00000007975, ENSRNOG00000050206, ENSRNOG00000006338, ENSRNOG00000039859, ENSRNOG00000006305, ENSRNOG00000019486, ENSRNOG00000004621, ENSRNOG00000000774, ENSRNOG00000010161, ENSRNOG00000013147, ENSRNOG00000011310, ENSRNOG00000046023, ENSRNOG00000029986, ENSRNOG00000016163	19	339	540	18520	1.92221	0.0107837
GOTERM_CC_DIRECT	GO:0016324~apical plasma membrane	ENSRNOG00000010064, ENSRNOG00000022196, ENSRNOG00000006870, ENSRNOG00000013147, ENSRNOG00000006545, ENSRNOG00000004964, ENSRNOG00000050206, ENSRNOG00000005420, ENSRNOG00000020578, ENSRNOG00000010392, ENSRNOG00000014314, ENSRNOG00000042536, ENSRNOG00000009653	13	339	313	18520	2.26903	0.0127926
GOTERM_CC_DIRECT	GO:0016323~basolateral plasma membrane	ENSRNOG00000010064, ENSRNOG00000047137, ENSRNOG00000002767, ENSRNOG00000000936, ENSRNOG00000000588, ENSRNOG00000004964, ENSRNOG00000016163, ENSRNOG00000030538, ENSRNOG00000016337, ENSRNOG00000009653	10	339	207	18520	2.63919	0.0139302
GOTERM_CC_DIRECT	GO:0043234~protein complex	ENSRNOG00000006392, ENSRNOG00000007649, ENSRNOG00000016309, ENSRNOG00000006967, ENSRNOG00000018184, ENSRNOG00000005257, ENSRNOG00000013160, ENSRNOG00000001345, ENSRNOG00000039859, ENSRNOG00000007229, ENSRNOG00000012735, ENSRNOG00000004621, ENSRNOG00000013167, ENSRNOG00000034254, ENSRNOG00000019568, ENSRNOG00000006545, ENSRNOG00000049236, ENSRNOG00000023509, ENSRNOG00000010037, ENSRNOG00000046023	20	339	611	18520	1.78826	0.0173486
GOTERM_CC_DIRECT	GO:0000790~nuclear chromatin	ENSRNOG00000013167, ENSRNOG00000006587, ENSRNOG00000018232, ENSRNOG00000026293, ENSRNOG00000013412, ENSRNOG00000034254, ENSRNOG00000011908, ENSRNOG00000019568, ENSRNOG00000012499, ENSRNOG00000042838	10	339	215	18520	2.54099	0.0174015
GOTERM_CC_DIRECT	GO:0043198~dendritic shaft	ENSRNOG00000000774, ENSRNOG00000002767, ENSRNOG00000005479, ENSRNOG00000000483, ENSRNOG00000046023	5	339	60	18520	4.55261	0.0238773
GOTERM_CC_DIRECT	GO:0005887~integral component of plasma membrane	ENSRNOG00000004033, ENSRNOG00000019472, ENSRNOG00000008048, ENSRNOG00000006305, ENSRNOG00000018835, ENSRNOG00000008116, ENSRNOG00000010392, ENSRNOG00000018646, ENSRNOG00000010210, ENSRNOG00000037931, ENSRNOG00000011677, ENSRNOG00000029986, ENSRNOG00000004221, ENSRNOG00000014008, ENSRNOG00000009222, ENSRNOG00000047493, ENSRNOG00000022196, ENSRNOG00000020578, ENSRNOG00000019486, ENSRNOG00000016337,…	27	339	942	18520	1.56586	0.0239303
GOTERM_CC_DIRECT	GO:0005789~endoplasmic reticulum membrane	ENSRNOG00000033680, ENSRNOG00000005360, ENSRNOG00000019481, ENSRNOG00000012826, ENSRNOG00000020938, ENSRNOG00000006870, ENSRNOG00000046918, ENSRNOG00000008116, ENSRNOG00000032202, ENSRNOG00000009488, ENSRNOG00000004621, ENSRNOG00000000774, ENSRNOG00000016122, ENSRNOG00000003400, ENSRNOG00000014117, ENSRNOG00000002218, ENSRNOG00000011815, ENSRNOG00000032297	18	339	556	18520	1.76864	0.027145
GOTERM_CC_DIRECT	GO:0048471~perinuclear region of cytoplasm	ENSRNOG00000008614, ENSRNOG00000043098, ENSRNOG00000020254, ENSRNOG00000007649, ENSRNOG00000006967, ENSRNOG00000015036, ENSRNOG00000033280, ENSRNOG00000006870, ENSRNOG00000005257, ENSRNOG00000010799, ENSRNOG00000013167, ENSRNOG00000017114, ENSRNOG00000030954, ENSRNOG00000038047, ENSRNOG00000014117, ENSRNOG00000003873, ENSRNOG00000002218, ENSRNOG00000011815, ENSRNOG00000015158, ENSRNOG00000002807	20	339	642	18520	1.70191	0.0272466
GOTERM_CC_DIRECT	GO:0005794~Golgi apparatus	ENSRNOG00000004749, ENSRNOG00000010989, ENSRNOG00000007649, ENSRNOG00000015036, ENSRNOG00000001424, ENSRNOG00000020938, ENSRNOG00000018735, ENSRNOG00000007975, ENSRNOG00000005257, ENSRNOG00000020426, ENSRNOG00000008048, ENSRNOG00000006338, ENSRNOG00000007152, ENSRNOG00000013851, ENSRNOG00000008116, ENSRNOG00000020822, ENSRNOG00000011625, ENSRNOG00000000900, ENSRNOG00000013390, ENSRNOG00000025174,…	24	339	828	18520	1.58352	0.0301156
GOTERM_CC_DIRECT	GO:0005622~intracellular	ENSRNOG00000018877, ENSRNOG00000018714, ENSRNOG00000029543, ENSRNOG00000015852, ENSRNOG00000018735, ENSRNOG00000002097, ENSRNOG00000000483, ENSRNOG00000001720, ENSRNOG00000046353, ENSRNOG00000010392, ENSRNOG00000015488, ENSRNOG00000018752, ENSRNOG00000000936, ENSRNOG00000004328, ENSRNOG00000004964, ENSRNOG00000021110, ENSRNOG00000009222, ENSRNOG00000020893, ENSRNOG00000016910, ENSRNOG00000010989,…	28	339	1016	18520	1.50559	0.0324816
GOTERM_CC_DIRECT	GO:0045202~synapse	ENSRNOG00000008810, ENSRNOG00000002767, ENSRNOG00000005479, ENSRNOG00000006545, ENSRNOG00000006338, ENSRNOG00000000483, ENSRNOG00000029986, ENSRNOG00000046023, ENSRNOG00000016163, ENSRNOG00000019486, ENSRNOG00000010392	11	339	294	18520	2.04403	0.0436861
GOTERM_CC_DIRECT	GO:0030673~axolemma	ENSRNOG00000000774, ENSRNOG00000005479, ENSRNOG00000010392	3	339	19	18520	8.62599	0.0462939
GOTERM_CC_DIRECT	GO:0016604~nuclear body	ENSRNOG00000007034, ENSRNOG00000020769, ENSRNOG00000046207, ENSRNOG00000006870	4	339	45	18520	4.85611	0.0486994
GOTERM_CC_DIRECT	GO:0032156~septin cytoskeleton	ENSRNOG00000001345, ENSRNOG00000006545	2	339	3	18520	36.4208	0.0537613
GOTERM_CC_DIRECT	GO:0005657~replication fork	ENSRNOG00000013837, ENSRNOG00000039859, ENSRNOG00000001843	3	339	21	18520	7.80447	0.0555213
GOTERM_CC_DIRECT	GO:0034399~nuclear periphery	ENSRNOG00000050287, ENSRNOG00000010989, ENSRNOG00000005133	3	339	22	18520	7.44972	0.0603561
GOTERM_CC_DIRECT	GO:0030496~midbody	ENSRNOG00000027191, ENSRNOG00000007649, ENSRNOG00000000632, ENSRNOG00000000936, ENSRNOG00000006545, ENSRNOG00000003302	6	339	118	18520	2.77786	0.0651862
GOTERM_CC_DIRECT	GO:0000785~chromatin	ENSRNOG00000001098, ENSRNOG00000013412, ENSRNOG00000008689, ENSRNOG00000010919, ENSRNOG00000018484, ENSRNOG00000001720	6	339	124	18520	2.64345	0.0770048
GOTERM_CC_DIRECT	GO:0031105~septin complex	ENSRNOG00000006545, ENSRNOG00000002807	2	339	5	18520	21.8525	0.0879913
GOTERM_CC_DIRECT	GO:0005819~spindle	ENSRNOG00000008689, ENSRNOG00000013390, ENSRNOG00000006545, ENSRNOG00000049236, ENSRNOG00000007926	5	339	96	18520	2.84538	0.0988229
GOTERM_CC_DIRECT	GO:0030863~cortical cytoskeleton	ENSRNOG00000034254, ENSRNOG00000008810, ENSRNOG00000010037	3	339	30	18520	5.46313	0.103478
GOTERM_CC_DIRECT	GO:1990391~DNA repair complex	ENSRNOG00000013837, ENSRNOG00000006063	2	339	6	18520	18.2104	0.10464
GOTERM_CC_DIRECT	GO:0005719~nuclear euchromatin	ENSRNOG00000026293, ENSRNOG00000013412, ENSRNOG00000008810	3	339	31	18520	5.2869	0.109334
GOTERM_CC_DIRECT	GO:0030687~preribosome, large subunit precursor	ENSRNOG00000002116, ENSRNOG00000050287, ENSRNOG00000037607	3	339	32	18520	5.12168	0.115276
GOTERM_CC_DIRECT	GO:0097433~dense body	ENSRNOG00000034254, ENSRNOG00000036701	2	339	7	18520	15.6089	0.120987
GOTERM_CC_DIRECT	GO:0030054~cell junction	ENSRNOG00000000774, ENSRNOG00000047137, ENSRNOG00000008810, ENSRNOG00000007649, ENSRNOG00000030954, ENSRNOG00000013351, ENSRNOG00000006298, ENSRNOG00000050206, ENSRNOG00000000483, ENSRNOG00000010037, ENSRNOG00000020578, ENSRNOG00000019486	12	339	410	18520	1.59896	0.131492
GOTERM_CC_DIRECT	GO:0032587~ruffle membrane	ENSRNOG00000017114, ENSRNOG00000007649, ENSRNOG00000018184, ENSRNOG00000019688	4	339	69	18520	3.16703	0.131747
GOTERM_CC_DIRECT	GO:0005911~cell-cell junction	ENSRNOG00000030954, ENSRNOG00000012791, ENSRNOG00000002767, ENSRNOG00000022196, ENSRNOG00000000936, ENSRNOG00000020578, ENSRNOG00000015158	7	339	189	18520	2.02338	0.131759
GOTERM_CC_DIRECT	GO:0031410~cytoplasmic vesicle	ENSRNOG00000012207, ENSRNOG00000004019, ENSRNOG00000020468, ENSRNOG00000000936, ENSRNOG00000006338, ENSRNOG00000020730, ENSRNOG00000015158, ENSRNOG00000014314, ENSRNOG00000009653	9	339	278	18520	1.76864	0.136374
GOTERM_CC_DIRECT	GO:0070688~MLL5-L complex	ENSRNOG00000034254, ENSRNOG00000021614	2	339	8	18520	13.6578	0.137035
GOTERM_CC_DIRECT	GO:0045211~postsynaptic membrane	ENSRNOG00000000774, ENSRNOG00000008810, ENSRNOG00000007649, ENSRNOG00000002767, ENSRNOG00000004964, ENSRNOG00000050206, ENSRNOG00000019486	7	339	197	18520	1.94121	0.151009
GOTERM_CC_DIRECT	GO:0032154~cleavage furrow	ENSRNOG00000006545, ENSRNOG00000049236, ENSRNOG00000021403	3	339	38	18520	4.31299	0.152442
GOTERM_CC_DIRECT	GO:0030056~hemidesmosome	ENSRNOG00000012207, ENSRNOG00000047137	2	339	9	18520	12.1403	0.152791
GOTERM_CC_DIRECT	GO:0005802~trans-Golgi network	ENSRNOG00000003289, ENSRNOG00000027191, ENSRNOG00000007649, ENSRNOG00000003873, ENSRNOG00000033280, ENSRNOG00000014480	6	339	155	18520	2.11476	0.154339
GOTERM_CC_DIRECT	GO:0015630~microtubule cytoskeleton	ENSRNOG00000012207, ENSRNOG00000006545, ENSRNOG00000008425, ENSRNOG00000020132, ENSRNOG00000021548, ENSRNOG00000005133	6	339	157	18520	2.08782	0.160167
GOTERM_CC_DIRECT	GO:0030016~myofibril	ENSRNOG00000018184, ENSRNOG00000036701, ENSRNOG00000042536	3	339	40	18520	4.09735	0.165302
GOTERM_CC_DIRECT	GO:0030018~Z disc	ENSRNOG00000007541, ENSRNOG00000012207, ENSRNOG00000006738, ENSRNOG00000013147, ENSRNOG00000004925	5	339	117	18520	2.33467	0.166002
GOTERM_CC_DIRECT	GO:0005930~axoneme	ENSRNOG00000006545, ENSRNOG00000020132, ENSRNOG00000005133, ENSRNOG00000002807	4	339	77	18520	2.83799	0.16613
GOTERM_CC_DIRECT	GO:0000164~protein phosphatase type 1 complex	ENSRNOG00000020938, ENSRNOG00000011474	2	339	10	18520	10.9263	0.168261
GOTERM_CC_DIRECT	GO:0001917~photoreceptor inner segment	ENSRNOG00000007649, ENSRNOG00000008334, ENSRNOG00000050206	3	339	41	18520	3.99741	0.171802
GOTERM_CC_DIRECT	GO:0005768~endosome	ENSRNOG00000045649, ENSRNOG00000020893, ENSRNOG00000027191, ENSRNOG00000007649, ENSRNOG00000025115, ENSRNOG00000029986, ENSRNOG00000046023, ENSRNOG00000014314	8	339	250	18520	1.7482	0.172671
GOTERM_CC_DIRECT	GO:0005769~early endosome	ENSRNOG00000045649, ENSRNOG00000020893, ENSRNOG00000017172, ENSRNOG00000019472, ENSRNOG00000006338, ENSRNOG00000021403, ENSRNOG00000009653	7	339	213	18520	1.79539	0.193124
GOTERM_CC_DIRECT	GO:0005913~cell-cell adherens junction	ENSRNOG00000004621, ENSRNOG00000009222, ENSRNOG00000008517, ENSRNOG00000049236, ENSRNOG00000027016, ENSRNOG00000017354, ENSRNOG00000009653, ENSRNOG00000002807	8	339	259	18520	1.68745	0.193867
GOTERM_CC_DIRECT	GO:0031235~intrinsic component of the cytoplasmic side of the plasma membrane	ENSRNOG00000004917, ENSRNOG00000000483	2	339	12	18520	9.10521	0.19836
GOTERM_CC_DIRECT	GO:0005901~caveola	ENSRNOG00000014117, ENSRNOG00000022196, ENSRNOG00000006338, ENSRNOG00000029986	4	339	85	18520	2.57088	0.202791
GOTERM_CC_DIRECT	GO:0043235~receptor complex	ENSRNOG00000004964, ENSRNOG00000006338, ENSRNOG00000005420, ENSRNOG00000029986, ENSRNOG00000018835	5	339	132	18520	2.06937	0.221562
GOTERM_CC_DIRECT	GO:0031201~SNARE complex	ENSRNOG00000013351, ENSRNOG00000031283, ENSRNOG00000000936	3	339	50	18520	3.27788	0.231744
GOTERM_CC_DIRECT	GO:0005721~pericentric heterochromatin	ENSRNOG00000008689, ENSRNOG00000039859	2	339	15	18520	7.28417	0.241485
GOTERM_CC_DIRECT	GO:0005783~endoplasmic reticulum	ENSRNOG00000004749, ENSRNOG00000008614, ENSRNOG00000000977, ENSRNOG00000012826, ENSRNOG00000020938, ENSRNOG00000006870, ENSRNOG00000018735, ENSRNOG00000029651, ENSRNOG00000032202, ENSRNOG00000004621, ENSRNOG00000016122, ENSRNOG00000037710, ENSRNOG00000020468, ENSRNOG00000014117, ENSRNOG00000008015, ENSRNOG00000017453, ENSRNOG00000051171, ENSRNOG00000020360, ENSRNOG00000027880	19	339	821	18520	1.2643	0.245125
GOTERM_CC_DIRECT	GO:0042995~cell projection	ENSRNOG00000004621, ENSRNOG00000006990, ENSRNOG00000001479, ENSRNOG00000016163	4	339	96	18520	2.2763	0.255771
GOTERM_CC_DIRECT	GO:0016328~lateral plasma membrane	ENSRNOG00000004964, ENSRNOG00000049236, ENSRNOG00000020578	3	339	54	18520	3.03507	0.25884
GOTERM_CC_DIRECT	GO:0044297~cell body	ENSRNOG00000006545, ENSRNOG00000007255, ENSRNOG00000010392, ENSRNOG00000005133	4	339	97	18520	2.25284	0.260689
GOTERM_CC_DIRECT	GO:0008328~ionotropic glutamate receptor complex	ENSRNOG00000002767, ENSRNOG00000050206	2	339	17	18520	6.42721	0.268942
GOTERM_CC_DIRECT	GO:0005856~cytoskeleton	ENSRNOG00000012207, ENSRNOG00000034254, ENSRNOG00000010210, ENSRNOG00000018184, ENSRNOG00000036701, ENSRNOG00000010037, ENSRNOG00000002807	7	339	241	18520	1.5868	0.275215
GOTERM_CC_DIRECT	GO:0030426~growth cone	ENSRNOG00000007649, ENSRNOG00000002767, ENSRNOG00000050206, ENSRNOG00000046023, ENSRNOG00000005133	5	339	148	18520	1.84565	0.285245
GOTERM_CC_DIRECT	GO:0043197~dendritic spine	ENSRNOG00000000774, ENSRNOG00000005479, ENSRNOG00000007975, ENSRNOG00000050206, ENSRNOG00000016163	5	339	148	18520	1.84565	0.285245
GOTERM_CC_DIRECT	GO:0031252~cell leading edge	ENSRNOG00000012207, ENSRNOG00000030954, ENSRNOG00000049236	3	339	59	18520	2.77786	0.292746
GOTERM_CC_DIRECT	GO:0030027~lamellipodium	ENSRNOG00000010161, ENSRNOG00000007649, ENSRNOG00000030954, ENSRNOG00000012791, ENSRNOG00000000936	5	339	155	18520	1.7623	0.313943
GOTERM_CC_DIRECT	GO:0000407~pre-autophagosomal structure	ENSRNOG00000008614, ENSRNOG00000020730	2	339	21	18520	5.20298	0.320918
GOTERM_CC_DIRECT	GO:0009986~cell surface	ENSRNOG00000009222, ENSRNOG00000019202, ENSRNOG00000022196, ENSRNOG00000033280, ENSRNOG00000018735, ENSRNOG00000006338, ENSRNOG00000018835, ENSRNOG00000020578, ENSRNOG00000018646, ENSRNOG00000010210, ENSRNOG00000005479, ENSRNOG00000000936, ENSRNOG00000003546, ENSRNOG00000016163	14	339	612	18520	1.24973	0.331422
GOTERM_CC_DIRECT	GO:0005886~plasma membrane	ENSRNOG00000031283, ENSRNOG00000019472, ENSRNOG00000008048, ENSRNOG00000021403, ENSRNOG00000008116, ENSRNOG00000047137, ENSRNOG00000010210, ENSRNOG00000017172, ENSRNOG00000037931, ENSRNOG00000015717, ENSRNOG00000011815, ENSRNOG00000021548, ENSRNOG00000005133, ENSRNOG00000001079, ENSRNOG00000004749, ENSRNOG00000009222, ENSRNOG00000015829, ENSRNOG00000022196, ENSRNOG00000019202, ENSRNOG00000006338,…	77	339	3963	18520	1.06147	0.331884
GOTERM_CC_DIRECT	GO:0032588~trans-Golgi network membrane	ENSRNOG00000047028, ENSRNOG00000004221	2	339	22	18520	4.96648	0.333325
GOTERM_CC_DIRECT	GO:0031594~neuromuscular junction	ENSRNOG00000005257, ENSRNOG00000049236, ENSRNOG00000010392	3	339	66	18520	2.48324	0.339807
GOTERM_CC_DIRECT	GO:0005929~cilium	ENSRNOG00000010064, ENSRNOG00000018012, ENSRNOG00000018835, ENSRNOG00000008757, ENSRNOG00000020132	5	339	163	18520	1.67581	0.347028
GOTERM_CC_DIRECT	GO:0000932~cytoplasmic mRNA processing body	ENSRNOG00000012791, ENSRNOG00000000942, ENSRNOG00000010799	3	339	68	18520	2.4102	0.353091
GOTERM_CC_DIRECT	GO:0005891~voltage-gated calcium channel complex	ENSRNOG00000013147, ENSRNOG00000042536	2	339	24	18520	4.55261	0.357467
GOTERM_CC_DIRECT	GO:0036464~cytoplasmic ribonucleoprotein granule	ENSRNOG00000034254, ENSRNOG00000005133	2	339	25	18520	4.3705	0.369208
GOTERM_CC_DIRECT	GO:0043231~intracellular membrane-bounded organelle	ENSRNOG00000033680, ENSRNOG00000010989, ENSRNOG00000015036, ENSRNOG00000016962, ENSRNOG00000004195, ENSRNOG00000009488, ENSRNOG00000016122, ENSRNOG00000000774, ENSRNOG00000010210, ENSRNOG00000003873, ENSRNOG00000051171, ENSRNOG00000020360, ENSRNOG00000011474, ENSRNOG00000021614, ENSRNOG00000029986	15	339	688	18520	1.19109	0.37787
GOTERM_CC_DIRECT	GO:0060170~ciliary membrane	ENSRNOG00000050206, ENSRNOG00000020578	2	339	26	18520	4.20241	0.380736
GOTERM_CC_DIRECT	GO:0033017~sarcoplasmic reticulum membrane	ENSRNOG00000009783, ENSRNOG00000015085	2	339	27	18520	4.04676	0.392054
GOTERM_CC_DIRECT	GO:0005903~brush border	ENSRNOG00000049236, ENSRNOG00000006305, ENSRNOG00000019688	3	339	74	18520	2.21478	0.392336
GOTERM_CC_DIRECT	GO:0005730~nucleolus	ENSRNOG00000006392, ENSRNOG00000003745, ENSRNOG00000000250, ENSRNOG00000006870, ENSRNOG00000018484, ENSRNOG00000008048, ENSRNOG00000007152, ENSRNOG00000004195, ENSRNOG00000015999, ENSRNOG00000007319, ENSRNOG00000013167, ENSRNOG00000010161, ENSRNOG00000050287, ENSRNOG00000004019, ENSRNOG00000014117, ENSRNOG00000025174, ENSRNOG00000006545	17	339	804	18520	1.15514	0.393474
GOTERM_CC_DIRECT	GO:0005770~late endosome	ENSRNOG00000017172, ENSRNOG00000018735, ENSRNOG00000021403, ENSRNOG00000020730	4	339	125	18520	1.7482	0.399925
GOTERM_CC_DIRECT	GO:0071339~MLL1 complex	ENSRNOG00000015133, ENSRNOG00000006378	2	339	28	18520	3.90223	0.403166
GOTERM_CC_DIRECT	GO:0005813~centrosome	ENSRNOG00000012757, ENSRNOG00000007649, ENSRNOG00000000632, ENSRNOG00000008334, ENSRNOG00000008410, ENSRNOG00000018484, ENSRNOG00000005257, ENSRNOG00000004925, ENSRNOG00000004195, ENSRNOG00000042536	10	339	440	18520	1.24162	0.403909
GOTERM_CC_DIRECT	GO:0005938~cell cortex	ENSRNOG00000010161, ENSRNOG00000028872, ENSRNOG00000015036, ENSRNOG00000006545	4	339	127	18520	1.72067	0.409727
GOTERM_CC_DIRECT	GO:0048786~presynaptic active zone	ENSRNOG00000007975, ENSRNOG00000050206	2	339	29	18520	3.76767	0.414075
GOTERM_CC_DIRECT	GO:0005795~Golgi stack	ENSRNOG00000008614, ENSRNOG00000018484	2	339	29	18520	3.76767	0.414075
GOTERM_CC_DIRECT	GO:0008021~synaptic vesicle	ENSRNOG00000000774, ENSRNOG00000013351, ENSRNOG00000031283, ENSRNOG00000000936	4	339	129	18520	1.69399	0.41948
GOTERM_CC_DIRECT	GO:0000118~histone deacetylase complex	ENSRNOG00000006063, ENSRNOG00000021787	2	339	31	18520	3.5246	0.4353
GOTERM_CC_DIRECT	GO:0043209~myelin sheath	ENSRNOG00000004621, ENSRNOG00000034254, ENSRNOG00000006545, ENSRNOG00000036701, ENSRNOG00000046023	5	339	191	18520	1.43014	0.456917
GOTERM_CC_DIRECT	GO:0031941~filamentous actin	ENSRNOG00000018184, ENSRNOG00000036701	2	339	34	18520	3.2136	0.465709
GOTERM_CC_DIRECT	GO:0001772~immunological synapse	ENSRNOG00000020893, ENSRNOG00000049236	2	339	34	18520	3.2136	0.465709
GOTERM_CC_DIRECT	GO:0090575~RNA polymerase II transcription factor complex	ENSRNOG00000007034, ENSRNOG00000031174	2	339	34	18520	3.2136	0.465709
GOTERM_CC_DIRECT	GO:0016592~mediator complex	ENSRNOG00000017503, ENSRNOG00000001120	2	339	35	18520	3.12179	0.475478
GOTERM_CC_DIRECT	GO:0001726~ruffle	ENSRNOG00000010161, ENSRNOG00000049236, ENSRNOG00000003546	3	339	88	18520	1.86243	0.479275
GOTERM_CC_DIRECT	GO:0005637~nuclear inner membrane	ENSRNOG00000025416, ENSRNOG00000015177	2	339	36	18520	3.03507	0.485069
GOTERM_CC_DIRECT	GO:0010494~cytoplasmic stress granule	ENSRNOG00000006990, ENSRNOG00000015999	2	339	36	18520	3.03507	0.485069
GOTERM_CC_DIRECT	GO:0030424~axon	ENSRNOG00000033372, ENSRNOG00000013412, ENSRNOG00000012207, ENSRNOG00000034254, ENSRNOG00000005479, ENSRNOG00000006305, ENSRNOG00000010392, ENSRNOG00000005133	8	339	361	18520	1.21067	0.489817
GOTERM_CC_DIRECT	GO:0031090~organelle membrane	ENSRNOG00000009488, ENSRNOG00000033680, ENSRNOG00000003400	3	339	90	18520	1.82104	0.491072
GOTERM_CC_DIRECT	GO:0000781~chromosome, telomeric region	ENSRNOG00000013837, ENSRNOG00000011625	2	339	37	18520	2.95304	0.494485
GOTERM_CC_DIRECT	GO:0009925~basal plasma membrane	ENSRNOG00000022196, ENSRNOG00000020578	2	339	38	18520	2.87533	0.503729
GOTERM_CC_DIRECT	GO:0043204~perikaryon	ENSRNOG00000033372, ENSRNOG00000008810, ENSRNOG00000033280, ENSRNOG00000011310	4	339	149	18520	1.46661	0.513411
GOTERM_CC_DIRECT	GO:0000151~ubiquitin ligase complex	ENSRNOG00000016123, ENSRNOG00000006738, ENSRNOG00000028674	3	339	95	18520	1.7252	0.519817
GOTERM_CC_DIRECT	GO:0045121~membrane raft	ENSRNOG00000000774, ENSRNOG00000017114, ENSRNOG00000012473, ENSRNOG00000000936, ENSRNOG00000008048, ENSRNOG00000015158	6	339	266	18520	1.23228	0.523654
GOTERM_CC_DIRECT	GO:0005876~spindle microtubule	ENSRNOG00000000632, ENSRNOG00000006967	2	339	41	18520	2.66494	0.530463
GOTERM_CC_DIRECT	GO:0031966~mitochondrial membrane	ENSRNOG00000016123, ENSRNOG00000000774, ENSRNOG00000007649	3	339	97	18520	1.68963	0.531009
GOTERM_CC_DIRECT	GO:0016023~cytoplasmic, membrane-bounded vesicle	ENSRNOG00000004019, ENSRNOG00000020468, ENSRNOG00000014314	3	339	98	18520	1.67239	0.536538
GOTERM_CC_DIRECT	GO:0072686~mitotic spindle	ENSRNOG00000000632, ENSRNOG00000019688	2	339	44	18520	2.48324	0.555761
GOTERM_CC_DIRECT	GO:0005814~centriole	ENSRNOG00000008334, ENSRNOG00000008410, ENSRNOG00000012735	3	339	102	18520	1.6068	0.558203
GOTERM_CC_DIRECT	GO:0030173~integral component of Golgi membrane	ENSRNOG00000001424, ENSRNOG00000014480	2	339	46	18520	2.37527	0.571867
GOTERM_CC_DIRECT	GO:0070062~extracellular exosome	ENSRNOG00000003289, ENSRNOG00000019661, ENSRNOG00000008334, ENSRNOG00000033280, ENSRNOG00000018735, ENSRNOG00000005257, ENSRNOG00000001414, ENSRNOG00000008048, ENSRNOG00000021403, ENSRNOG00000047247, ENSRNOG00000008116, ENSRNOG00000008586, ENSRNOG00000017172, ENSRNOG00000000481, ENSRNOG00000018752, ENSRNOG00000028616, ENSRNOG00000000936, ENSRNOG00000000937, ENSRNOG00000037931, ENSRNOG00000006545,…	48	339	2646	18520	0.991043	0.604179
GOTERM_CC_DIRECT	GO:0016459~myosin complex	ENSRNOG00000010161, ENSRNOG00000049236	2	339	51	18520	2.1424	0.609629
GOTERM_CC_DIRECT	GO:0005912~adherens junction	ENSRNOG00000012791, ENSRNOG00000020578	2	339	51	18520	2.1424	0.609629
GOTERM_CC_DIRECT	GO:0019005~SCF ubiquitin ligase complex	ENSRNOG00000006738, ENSRNOG00000028674	2	339	52	18520	2.1012	0.616773
GOTERM_CC_DIRECT	GO:0005874~microtubule	ENSRNOG00000007649, ENSRNOG00000007975, ENSRNOG00000020132, ENSRNOG00000005133, ENSRNOG00000002807	5	339	236	18520	1.15744	0.627783
GOTERM_CC_DIRECT	GO:0005815~microtubule organizing center	ENSRNOG00000027191, ENSRNOG00000012791, ENSRNOG00000021110	3	339	116	18520	1.41288	0.628262
GOTERM_CC_DIRECT	GO:0042383~sarcolemma	ENSRNOG00000013147, ENSRNOG00000006305, ENSRNOG00000043210	3	339	118	18520	1.38893	0.637536
GOTERM_CC_DIRECT	GO:0000139~Golgi membrane	ENSRNOG00000000900, ENSRNOG00000016309, ENSRNOG00000007649, ENSRNOG00000007625, ENSRNOG00000001424, ENSRNOG00000046918	6	339	300	18520	1.09263	0.642614
GOTERM_CC_DIRECT	GO:0030133~transport vesicle	ENSRNOG00000000936, ENSRNOG00000020578	2	339	56	18520	1.95112	0.64407
GOTERM_CC_DIRECT	GO:0030425~dendrite	ENSRNOG00000008810, ENSRNOG00000022196, ENSRNOG00000018484, ENSRNOG00000007975, ENSRNOG00000013147, ENSRNOG00000006305, ENSRNOG00000019486, ENSRNOG00000010392, ENSRNOG00000005133	9	339	481	18520	1.02221	0.654417
GOTERM_CC_DIRECT	GO:0005777~peroxisome	ENSRNOG00000018662, ENSRNOG00000001770, ENSRNOG00000007395	3	339	122	18520	1.34339	0.655538
GOTERM_CC_DIRECT	GO:0005776~autophagosome	ENSRNOG00000008614, ENSRNOG00000020730	2	339	58	18520	1.88384	0.656982
GOTERM_CC_DIRECT	GO:0031012~extracellular matrix	ENSRNOG00000047028, ENSRNOG00000008048, ENSRNOG00000001414, ENSRNOG00000049236, ENSRNOG00000014350	5	339	254	18520	1.07542	0.684307
GOTERM_CC_DIRECT	GO:0031463~Cul3-RING ubiquitin ligase complex	ENSRNOG00000033372, ENSRNOG00000013390	2	339	63	18520	1.73433	0.687256
GOTERM_CC_DIRECT	GO:0031901~early endosome membrane	ENSRNOG00000020893, ENSRNOG00000015158	2	339	64	18520	1.70723	0.692983
GOTERM_CC_DIRECT	GO:0005791~rough endoplasmic reticulum	ENSRNOG00000010210, ENSRNOG00000007975	2	339	69	18520	1.58352	0.720088
GOTERM_CC_DIRECT	GO:0030175~filopodium	ENSRNOG00000010161, ENSRNOG00000030954	2	339	69	18520	1.58352	0.720088
GOTERM_CC_DIRECT	GO:0031526~brush border membrane	ENSRNOG00000050206, ENSRNOG00000020578	2	339	72	18520	1.51754	0.735192
GOTERM_CC_DIRECT	GO:0005884~actin filament	ENSRNOG00000019472, ENSRNOG00000018184	2	339	73	18520	1.49675	0.740044
GOTERM_CC_DIRECT	GO:0042734~presynaptic membrane	ENSRNOG00000000774, ENSRNOG00000005479	2	339	74	18520	1.47652	0.744807
GOTERM_CC_DIRECT	GO:0005635~nuclear envelope	ENSRNOG00000004621, ENSRNOG00000008810, ENSRNOG00000015177	3	339	147	18520	1.11492	0.752266
GOTERM_CC_DIRECT	GO:0005576~extracellular region	ENSRNOG00000013973, ENSRNOG00000018752, ENSRNOG00000015036, ENSRNOG00000001806, ENSRNOG00000037931, ENSRNOG00000001414, ENSRNOG00000018835, ENSRNOG00000014350, ENSRNOG00000046918, ENSRNOG00000007255, ENSRNOG00000010392, ENSRNOG00000027784	12	339	714	18520	0.918173	0.758417
GOTERM_CC_DIRECT	GO:0019898~extrinsic component of membrane	ENSRNOG00000010037, ENSRNOG00000027880	2	339	77	18520	1.41899	0.75858
GOTERM_CC_DIRECT	GO:0000776~kinetochore	ENSRNOG00000013837, ENSRNOG00000004925	2	339	81	18520	1.34892	0.775799
GOTERM_CC_DIRECT	GO:0016605~PML body	ENSRNOG00000007034, ENSRNOG00000025174	2	339	84	18520	1.30074	0.787904
GOTERM_CC_DIRECT	GO:0030176~integral component of endoplasmic reticulum membrane	ENSRNOG00000004621, ENSRNOG00000051171	2	339	88	18520	1.24162	0.803037
GOTERM_CC_DIRECT	GO:0043679~axon terminus	ENSRNOG00000017114, ENSRNOG00000006545	2	339	90	18520	1.21403	0.810194
GOTERM_CC_DIRECT	GO:0016363~nuclear matrix	ENSRNOG00000008810, ENSRNOG00000001720	2	339	90	18520	1.21403	0.810194
GOTERM_CC_DIRECT	GO:0005764~lysosome	ENSRNOG00000045649, ENSRNOG00000038047, ENSRNOG00000018735, ENSRNOG00000020730	4	339	244	18520	0.895595	0.825544
GOTERM_CC_DIRECT	GO:0000922~spindle pole	ENSRNOG00000027191, ENSRNOG00000008410	2	339	95	18520	1.15013	0.826974
GOTERM_CC_DIRECT	GO:0010008~endosome membrane	ENSRNOG00000021403, ENSRNOG00000015158	2	339	96	18520	1.13815	0.830148
GOTERM_CC_DIRECT	GO:0005615~extracellular space	ENSRNOG00000019661, ENSRNOG00000013973, ENSRNOG00000015036, ENSRNOG00000002767, ENSRNOG00000001806, ENSRNOG00000022196, ENSRNOG00000033280, ENSRNOG00000001414, ENSRNOG00000020578, ENSRNOG00000010392, ENSRNOG00000013167, ENSRNOG00000000774, ENSRNOG00000018646, ENSRNOG00000034254, ENSRNOG00000003873, ENSRNOG00000000936, ENSRNOG00000004964, ENSRNOG00000002802, ENSRNOG00000036701, ENSRNOG00000011141,…	21	339	1316	18520	0.871776	0.832561
GOTERM_CC_DIRECT	GO:0001669~acrosomal vesicle	ENSRNOG00000005257, ENSRNOG00000007255	2	339	106	18520	1.03078	0.858865
GOTERM_CC_DIRECT	GO:0030141~secretory granule	ENSRNOG00000013351, ENSRNOG00000033280	2	339	106	18520	1.03078	0.858865
GOTERM_CC_DIRECT	GO:0009897~external side of plasma membrane	ENSRNOG00000018735, ENSRNOG00000020578, ENSRNOG00000019486, ENSRNOG00000010392	4	339	267	18520	0.818446	0.868493
GOTERM_CC_DIRECT	GO:0005923~bicellular tight junction	ENSRNOG00000002767, ENSRNOG00000006870	2	339	114	18520	0.958443	0.878309
GOTERM_CC_DIRECT	GO:0072562~blood microparticle	ENSRNOG00000034254, ENSRNOG00000036701	2	339	118	18520	0.925954	0.887006
GOTERM_CC_DIRECT	GO:0005623~cell	ENSRNOG00000013167, ENSRNOG00000002802	2	339	119	18520	0.918173	0.889081
GOTERM_CC_DIRECT	GO:0005741~mitochondrial outer membrane	ENSRNOG00000020938, ENSRNOG00000004377	2	339	120	18520	0.910521	0.891118
GOTERM_CC_DIRECT	GO:0030529~intracellular ribonucleoprotein complex	ENSRNOG00000034254, ENSRNOG00000000250	2	339	120	18520	0.910521	0.891118
GOTERM_CC_DIRECT	GO:0005739~mitochondrion	ENSRNOG00000003289, ENSRNOG00000012886, ENSRNOG00000000632, ENSRNOG00000015213, ENSRNOG00000017822, ENSRNOG00000020938, ENSRNOG00000043201, ENSRNOG00000005257, ENSRNOG00000007957, ENSRNOG00000018662, ENSRNOG00000020730, ENSRNOG00000046918, ENSRNOG00000006893, ENSRNOG00000008586, ENSRNOG00000013412, ENSRNOG00000020468, ENSRNOG00000028872, ENSRNOG00000017503, ENSRNOG00000014075, ENSRNOG00000020360,…	23	339	1602	18520	0.784344	0.939484
GOTERM_CC_DIRECT	GO:0005578~proteinaceous extracellular matrix	ENSRNOG00000015036, ENSRNOG00000047028, ENSRNOG00000014350	3	339	253	18520	0.647802	0.947123
GOTERM_CC_DIRECT	GO:0022625~cytosolic large ribosomal subunit	ENSRNOG00000002116, ENSRNOG00000037607	2	339	172	18520	0.635247	0.958537
GOTERM_CC_DIRECT	GO:0005743~mitochondrial inner membrane	ENSRNOG00000004040, ENSRNOG00000026180, ENSRNOG00000016163	3	339	313	18520	0.523622	0.979356
GOTERM_CC_DIRECT	GO:0005765~lysosomal membrane	ENSRNOG00000001079, ENSRNOG00000017871	2	339	217	18520	0.503514	0.982059
GOTERM_CC_DIRECT	GO:0016021~integral component of membrane	ENSRNOG00000031283, ENSRNOG00000015460, ENSRNOG00000047247, ENSRNOG00000025416, ENSRNOG00000008116, ENSRNOG00000032202, ENSRNOG00000008586, ENSRNOG00000051171, ENSRNOG00000039744, ENSRNOG00000015717, ENSRNOG00000032297, ENSRNOG00000009263, ENSRNOG00000001079, ENSRNOG00000004749, ENSRNOG00000015829, ENSRNOG00000004040, ENSRNOG00000019202, ENSRNOG00000017244, ENSRNOG00000022196, ENSRNOG00000012826,…	69	339	5711	18520	0.660052	0.999997
KEGG_PATHWAY	rno05031:Amphetamine addiction	ENSRNOG00000009783, ENSRNOG00000026293, ENSRNOG00000013412, ENSRNOG00000012826, ENSRNOG00000008015, ENSRNOG00000005257, ENSRNOG00000013147, ENSRNOG00000046667, ENSRNOG00000032202, ENSRNOG00000043210	10	166	64	7780	7.32304	7.07208e-06
KEGG_PATHWAY	rno04976:Bile secretion	ENSRNOG00000009488, ENSRNOG00000010064, ENSRNOG00000016122, ENSRNOG00000047493, ENSRNOG00000005257, ENSRNOG00000005420, ENSRNOG00000007229, ENSRNOG00000030538, ENSRNOG00000016337, ENSRNOG00000007395	10	166	71	7780	6.60105	1.68436e-05
KEGG_PATHWAY	rno04931:Insulin resistance	ENSRNOG00000007319, ENSRNOG00000013412, ENSRNOG00000017503, ENSRNOG00000017822, ENSRNOG00000012826, ENSRNOG00000028616, ENSRNOG00000051171, ENSRNOG00000023509, ENSRNOG00000011474, ENSRNOG00000029986, ENSRNOG00000032202, ENSRNOG00000002946	12	166	110	7780	5.11281	1.9451e-05
KEGG_PATHWAY	rno04010:MAPK signaling pathway	ENSRNOG00000018232, ENSRNOG00000029394, ENSRNOG00000005257, ENSRNOG00000001345, ENSRNOG00000007926, ENSRNOG00000043210, ENSRNOG00000023896, ENSRNOG00000026293, ENSRNOG00000019568, ENSRNOG00000019822, ENSRNOG00000008015, ENSRNOG00000003977, ENSRNOG00000005615, ENSRNOG00000013147, ENSRNOG00000013090, ENSRNOG00000007607, ENSRNOG00000014061, ENSRNOG00000005133	18	166	259	7780	3.2572	3.21631e-05
KEGG_PATHWAY	rno04068:FoxO signaling pathway	ENSRNOG00000002089, ENSRNOG00000019822, ENSRNOG00000028616, ENSRNOG00000018484, ENSRNOG00000051171, ENSRNOG00000005615, ENSRNOG00000006738, ENSRNOG00000023509, ENSRNOG00000001843, ENSRNOG00000029986, ENSRNOG00000011815, ENSRNOG00000013090	12	166	136	7780	4.13536	0.000138152
KEGG_PATHWAY	rno04922:Glucagon signaling pathway	ENSRNOG00000009783, ENSRNOG00000013412, ENSRNOG00000012826, ENSRNOG00000028616, ENSRNOG00000051171, ENSRNOG00000005257, ENSRNOG00000032202, ENSRNOG00000043210, ENSRNOG00000001189	9	166	100	7780	4.21807	0.00122778
KEGG_PATHWAY	rno04925:Aldosterone synthesis and secretion	ENSRNOG00000001079, ENSRNOG00000009783, ENSRNOG00000013412, ENSRNOG00000012826, ENSRNOG00000005257, ENSRNOG00000013147, ENSRNOG00000032202, ENSRNOG00000007607	8	166	84	7780	4.46357	0.00195539
KEGG_PATHWAY	rno04668:TNF signaling pathway	ENSRNOG00000026293, ENSRNOG00000013412, ENSRNOG00000012473, ENSRNOG00000012826, ENSRNOG00000008015, ENSRNOG00000002802, ENSRNOG00000032202, ENSRNOG00000042838, ENSRNOG00000002946	9	166	109	7780	3.86979	0.00213463
KEGG_PATHWAY	rno05030:Cocaine addiction	ENSRNOG00000026293, ENSRNOG00000013412, ENSRNOG00000012826, ENSRNOG00000005257, ENSRNOG00000046667, ENSRNOG00000032202	6	166	46	7780	6.11315	0.00274191
KEGG_PATHWAY	rno04024:cAMP signaling pathway	ENSRNOG00000010064, ENSRNOG00000000774, ENSRNOG00000009783, ENSRNOG00000026293, ENSRNOG00000013412, ENSRNOG00000012826, ENSRNOG00000008015, ENSRNOG00000005257, ENSRNOG00000013147, ENSRNOG00000004925, ENSRNOG00000032202, ENSRNOG00000042536	12	166	195	7780	2.88415	0.00282391
KEGG_PATHWAY	rno04915:Estrogen signaling pathway	ENSRNOG00000000774, ENSRNOG00000018646, ENSRNOG00000026293, ENSRNOG00000013412, ENSRNOG00000012826, ENSRNOG00000008015, ENSRNOG00000005257, ENSRNOG00000032202	8	166	96	7780	3.90562	0.00416517
KEGG_PATHWAY	rno00120:Primary bile acid biosynthesis	ENSRNOG00000009488, ENSRNOG00000019481, ENSRNOG00000018662, ENSRNOG00000007395	4	166	16	7780	11.7169	0.00428108
KEGG_PATHWAY	rno04390:Hippo signaling pathway	ENSRNOG00000015488, ENSRNOG00000034254, ENSRNOG00000012791, ENSRNOG00000015036, ENSRNOG00000002767, ENSRNOG00000022196, ENSRNOG00000005933, ENSRNOG00000001414, ENSRNOG00000036701, ENSRNOG00000021548	10	166	153	7780	3.06323	0.00513553
KEGG_PATHWAY	rno04152:AMPK signaling pathway	ENSRNOG00000016122, ENSRNOG00000013412, ENSRNOG00000012826, ENSRNOG00000028616, ENSRNOG00000051171, ENSRNOG00000023509, ENSRNOG00000004162, ENSRNOG00000029986, ENSRNOG00000032202	9	166	127	7780	3.32132	0.00546701
KEGG_PATHWAY	rno04921:Oxytocin signaling pathway	ENSRNOG00000009783, ENSRNOG00000026293, ENSRNOG00000034254, ENSRNOG00000008015, ENSRNOG00000005257, ENSRNOG00000013147, ENSRNOG00000007926, ENSRNOG00000036701, ENSRNOG00000004925, ENSRNOG00000043210	10	166	160	7780	2.92922	0.00682511
KEGG_PATHWAY	rno04022:cGMP-PKG signaling pathway	ENSRNOG00000018232, ENSRNOG00000013412, ENSRNOG00000012826, ENSRNOG00000001479, ENSRNOG00000013147, ENSRNOG00000023509, ENSRNOG00000029986, ENSRNOG00000004925, ENSRNOG00000032202, ENSRNOG00000043210	10	166	170	7780	2.75691	0.0100122
KEGG_PATHWAY	rno04978:Mineral absorption	ENSRNOG00000004749, ENSRNOG00000043098, ENSRNOG00000038047, ENSRNOG00000014117, ENSRNOG00000014314	5	166	41	7780	5.71555	0.0107301
KEGG_PATHWAY	rno04919:Thyroid hormone signaling pathway	ENSRNOG00000034254, ENSRNOG00000000588, ENSRNOG00000005257, ENSRNOG00000007975, ENSRNOG00000001120, ENSRNOG00000004162, ENSRNOG00000036701, ENSRNOG00000018835	8	166	115	7780	3.26035	0.0109721
KEGG_PATHWAY	rno04115:p53 signaling pathway	ENSRNOG00000002089, ENSRNOG00000000632, ENSRNOG00000019822, ENSRNOG00000005615, ENSRNOG00000001414, ENSRNOG00000013090	6	166	70	7780	4.01721	0.016141
KEGG_PATHWAY	rno04713:Circadian entrainment	ENSRNOG00000009783, ENSRNOG00000013412, ENSRNOG00000020254, ENSRNOG00000007387, ENSRNOG00000008015, ENSRNOG00000005257, ENSRNOG00000013147	7	166	97	7780	3.38219	0.0168064
KEGG_PATHWAY	rno04380:Osteoclast differentiation	ENSRNOG00000026293, ENSRNOG00000013412, ENSRNOG00000019568, ENSRNOG00000008015, ENSRNOG00000046667, ENSRNOG00000043210, ENSRNOG00000042838, ENSRNOG00000002946	8	166	129	7780	2.90651	0.0196062
KEGG_PATHWAY	rno04930:Type II diabetes mellitus	ENSRNOG00000020420, ENSRNOG00000013147, ENSRNOG00000023509, ENSRNOG00000029986, ENSRNOG00000002946	5	166	52	7780	4.50649	0.0239926
KEGG_PATHWAY	rno04710:Circadian rhythm	ENSRNOG00000013412, ENSRNOG00000020254, ENSRNOG00000007387, ENSRNOG00000007152	4	166	30	7780	6.249	0.025005
KEGG_PATHWAY	rno04910:Insulin signaling pathway	ENSRNOG00000020420, ENSRNOG00000028616, ENSRNOG00000051171, ENSRNOG00000005257, ENSRNOG00000023509, ENSRNOG00000011474, ENSRNOG00000029986, ENSRNOG00000002946	8	166	140	7780	2.67814	0.0291018
KEGG_PATHWAY	rno04725:Cholinergic synapse	ENSRNOG00000009783, ENSRNOG00000013412, ENSRNOG00000012826, ENSRNOG00000008015, ENSRNOG00000005257, ENSRNOG00000013147, ENSRNOG00000032202	7	166	112	7780	2.92922	0.0314847
KEGG_PATHWAY	rno04724:Glutamatergic synapse	ENSRNOG00000005479, ENSRNOG00000005257, ENSRNOG00000013147, ENSRNOG00000050206, ENSRNOG00000006305, ENSRNOG00000016163, ENSRNOG00000043210	7	166	115	7780	2.8528	0.0351854
KEGG_PATHWAY	rno04911:Insulin secretion	ENSRNOG00000009783, ENSRNOG00000013412, ENSRNOG00000012826, ENSRNOG00000005257, ENSRNOG00000013147, ENSRNOG00000032202	6	166	86	7780	3.26982	0.0355504
KEGG_PATHWAY	rno00860:Porphyrin and chlorophyll metabolism	ENSRNOG00000015213, ENSRNOG00000014117, ENSRNOG00000025353, ENSRNOG00000024410	4	166	41	7780	4.57244	0.0555282
KEGG_PATHWAY	rno04728:Dopaminergic synapse	ENSRNOG00000009783, ENSRNOG00000013412, ENSRNOG00000012826, ENSRNOG00000008015, ENSRNOG00000005257, ENSRNOG00000013147, ENSRNOG00000032202	7	166	129	7780	2.5432	0.0560971
KEGG_PATHWAY	rno05203:Viral carcinogenesis	ENSRNOG00000018232, ENSRNOG00000026293, ENSRNOG00000013412, ENSRNOG00000000632, ENSRNOG00000012826, ENSRNOG00000005257, ENSRNOG00000000640, ENSRNOG00000039744, ENSRNOG00000006921, ENSRNOG00000032202	10	166	235	7780	1.99436	0.0620078
KEGG_PATHWAY	rno04962:Vasopressin-regulated water reabsorption	ENSRNOG00000013412, ENSRNOG00000012826, ENSRNOG00000005257, ENSRNOG00000032202	4	166	43	7780	4.35976	0.0623705
KEGG_PATHWAY	rno05205:Proteoglycans in cancer	ENSRNOG00000009783, ENSRNOG00000018646, ENSRNOG00000034254, ENSRNOG00000005257, ENSRNOG00000037931, ENSRNOG00000004964, ENSRNOG00000036701, ENSRNOG00000004925, ENSRNOG00000013451	9	166	201	7780	2.09854	0.0637138
KEGG_PATHWAY	rno05206:MicroRNAs in cancer	ENSRNOG00000022196, ENSRNOG00000018184, ENSRNOG00000004964, ENSRNOG00000023509, ENSRNOG00000039859, ENSRNOG00000018835, ENSRNOG00000021548	7	166	143	7780	2.29421	0.0831967
KEGG_PATHWAY	rno05168:Herpes simplex infection	ENSRNOG00000026293, ENSRNOG00000020254, ENSRNOG00000000632, ENSRNOG00000007387, ENSRNOG00000008015, ENSRNOG00000001479, ENSRNOG00000018735, ENSRNOG00000039744, ENSRNOG00000002946	9	166	216	7780	1.95281	0.0882362
KEGG_PATHWAY	rno04261:Adrenergic signaling in cardiomyocytes	ENSRNOG00000009783, ENSRNOG00000013412, ENSRNOG00000012826, ENSRNOG00000005257, ENSRNOG00000018184, ENSRNOG00000013147, ENSRNOG00000032202	7	166	146	7780	2.24707	0.0898098
KEGG_PATHWAY	rno05166:HTLV-I infection	ENSRNOG00000018232, ENSRNOG00000026293, ENSRNOG00000013412, ENSRNOG00000019422, ENSRNOG00000003745, ENSRNOG00000006967, ENSRNOG00000008015, ENSRNOG00000005257, ENSRNOG00000000640, ENSRNOG00000039744, ENSRNOG00000043210	11	166	291	7780	1.77162	0.0899453
KEGG_PATHWAY	rno00310:Lysine degradation	ENSRNOG00000015133, ENSRNOG00000013419, ENSRNOG00000001770, ENSRNOG00000021614	4	166	52	7780	3.60519	0.0975736
KEGG_PATHWAY	rno05132:Salmonella infection	ENSRNOG00000026293, ENSRNOG00000034254, ENSRNOG00000008015, ENSRNOG00000002802, ENSRNOG00000036701	5	166	83	7780	2.82334	0.0992669
KEGG_PATHWAY	rno05414:Dilated cardiomyopathy	ENSRNOG00000034254, ENSRNOG00000005257, ENSRNOG00000018184, ENSRNOG00000013147, ENSRNOG00000036701	5	166	84	7780	2.78973	0.102601
KEGG_PATHWAY	rno04012:ErbB signaling pathway	ENSRNOG00000009783, ENSRNOG00000018646, ENSRNOG00000026293, ENSRNOG00000004964, ENSRNOG00000010392	5	166	91	7780	2.57514	0.127332
KEGG_PATHWAY	rno04912:GnRH signaling pathway	ENSRNOG00000009783, ENSRNOG00000018646, ENSRNOG00000026293, ENSRNOG00000005257, ENSRNOG00000013147	5	166	92	7780	2.54715	0.131054
KEGG_PATHWAY	rno04110:Cell cycle	ENSRNOG00000014336, ENSRNOG00000000632, ENSRNOG00000019822, ENSRNOG00000005615, ENSRNOG00000006921, ENSRNOG00000013090	6	166	127	7780	2.21421	0.1324
KEGG_PATHWAY	rno04510:Focal adhesion	ENSRNOG00000026293, ENSRNOG00000034254, ENSRNOG00000006967, ENSRNOG00000015852, ENSRNOG00000036701, ENSRNOG00000004925, ENSRNOG00000017354, ENSRNOG00000019688	8	166	210	7780	1.78543	0.158236
KEGG_PATHWAY	rno04916:Melanogenesis	ENSRNOG00000009783, ENSRNOG00000013412, ENSRNOG00000012826, ENSRNOG00000005257, ENSRNOG00000032202	5	166	99	7780	2.36704	0.158319
KEGG_PATHWAY	rno04924:Renin secretion	ENSRNOG00000013412, ENSRNOG00000005257, ENSRNOG00000013147, ENSRNOG00000043210	4	166	67	7780	2.79806	0.169416
KEGG_PATHWAY	rno05161:Hepatitis B	ENSRNOG00000026293, ENSRNOG00000013412, ENSRNOG00000012826, ENSRNOG00000008015, ENSRNOG00000000640, ENSRNOG00000032202	6	166	139	7780	2.02306	0.172578
KEGG_PATHWAY	rno04918:Thyroid hormone synthesis	ENSRNOG00000013412, ENSRNOG00000012826, ENSRNOG00000005257, ENSRNOG00000032202	4	166	68	7780	2.75691	0.174659
KEGG_PATHWAY	rno04920:Adipocytokine signaling pathway	ENSRNOG00000028616, ENSRNOG00000051171, ENSRNOG00000023509, ENSRNOG00000002946	4	166	75	7780	2.4996	0.212525
KEGG_PATHWAY	rno03320:PPAR signaling pathway	ENSRNOG00000009488, ENSRNOG00000019481, ENSRNOG00000028616, ENSRNOG00000001770	4	166	77	7780	2.43467	0.22366
KEGG_PATHWAY	rno05410:Hypertrophic cardiomyopathy (HCM)	ENSRNOG00000034254, ENSRNOG00000018184, ENSRNOG00000013147, ENSRNOG00000036701	4	166	80	7780	2.34337	0.240571
KEGG_PATHWAY	rno05100:Bacterial invasion of epithelial cells	ENSRNOG00000034254, ENSRNOG00000007649, ENSRNOG00000036701, ENSRNOG00000002807	4	166	81	7780	2.31444	0.246256
KEGG_PATHWAY	rno02010:ABC transporters	ENSRNOG00000010064, ENSRNOG00000004040, ENSRNOG00000005420	3	166	47	7780	2.99154	0.263003
KEGG_PATHWAY	rno04727:GABAergic synapse	ENSRNOG00000000774, ENSRNOG00000005257, ENSRNOG00000013147, ENSRNOG00000006305	4	166	87	7780	2.15483	0.280755
KEGG_PATHWAY	rno04330:Notch signaling pathway	ENSRNOG00000018835, ENSRNOG00000001720, ENSRNOG00000009653	3	166	52	7780	2.70389	0.302499
KEGG_PATHWAY	rno05032:Morphine addiction	ENSRNOG00000000774, ENSRNOG00000005257, ENSRNOG00000011310, ENSRNOG00000042536	4	166	92	7780	2.03772	0.309835
KEGG_PATHWAY	rno04611:Platelet activation	ENSRNOG00000034254, ENSRNOG00000015852, ENSRNOG00000005257, ENSRNOG00000036701, ENSRNOG00000004925	5	166	135	7780	1.73583	0.321474
KEGG_PATHWAY	rno04310:Wnt signaling pathway	ENSRNOG00000009783, ENSRNOG00000026293, ENSRNOG00000005257, ENSRNOG00000006338, ENSRNOG00000043210	5	166	141	7780	1.66197	0.350506
KEGG_PATHWAY	rno04530:Tight junction	ENSRNOG00000034254, ENSRNOG00000049236, ENSRNOG00000036701, ENSRNOG00000046023, ENSRNOG00000010037	5	166	142	7780	1.65026	0.355353
KEGG_PATHWAY	rno04923:Regulation of lipolysis in adipocytes	ENSRNOG00000005257, ENSRNOG00000023509, ENSRNOG00000029986	3	166	59	7780	2.38309	0.357099
KEGG_PATHWAY	rno05231:Choline metabolism in cancer	ENSRNOG00000026293, ENSRNOG00000008015, ENSRNOG00000008116, ENSRNOG00000016337	4	166	101	7780	1.85614	0.36232
KEGG_PATHWAY	rno04066:HIF-1 signaling pathway	ENSRNOG00000009783, ENSRNOG00000031174, ENSRNOG00000001414, ENSRNOG00000029986	4	166	104	7780	1.80259	0.379721
KEGG_PATHWAY	rno05142:Chagas disease (American trypanosomiasis)	ENSRNOG00000026293, ENSRNOG00000012473, ENSRNOG00000008015, ENSRNOG00000001414	4	166	107	7780	1.75205	0.397023
KEGG_PATHWAY	rno04720:Long-term potentiation	ENSRNOG00000009783, ENSRNOG00000005257, ENSRNOG00000043210	3	166	65	7780	2.16311	0.402666
KEGG_PATHWAY	rno04114:Oocyte meiosis	ENSRNOG00000009783, ENSRNOG00000000632, ENSRNOG00000005257, ENSRNOG00000043210	4	166	109	7780	1.71991	0.408488
KEGG_PATHWAY	rno05211:Renal cell carcinoma	ENSRNOG00000026293, ENSRNOG00000031174, ENSRNOG00000003302	3	166	67	7780	2.09854	0.417524
KEGG_PATHWAY	rno04151:PI3K-Akt signaling pathway	ENSRNOG00000009222, ENSRNOG00000013412, ENSRNOG00000012826, ENSRNOG00000028616, ENSRNOG00000051171, ENSRNOG00000029986, ENSRNOG00000011815, ENSRNOG00000032202, ENSRNOG00000007607	9	166	339	7780	1.24427	0.430356
KEGG_PATHWAY	rno04662:B cell receptor signaling pathway	ENSRNOG00000026293, ENSRNOG00000008015, ENSRNOG00000043210	3	166	69	7780	2.03772	0.432195
KEGG_PATHWAY	rno00010:Glycolysis / Gluconeogenesis	ENSRNOG00000020420, ENSRNOG00000028616, ENSRNOG00000051171	3	166	70	7780	2.00861	0.439457
KEGG_PATHWAY	rno04950:Maturity onset diabetes of the young	ENSRNOG00000020420, ENSRNOG00000001720	2	166	27	7780	3.47166	0.439968
KEGG_PATHWAY	rno05412:Arrhythmogenic right ventricular cardiomyopathy (ARVC)	ENSRNOG00000034254, ENSRNOG00000013147, ENSRNOG00000036701	3	166	71	7780	1.98032	0.446669
KEGG_PATHWAY	rno04932:Non-alcoholic fatty liver disease (NAFLD)	ENSRNOG00000026293, ENSRNOG00000020420, ENSRNOG00000023509, ENSRNOG00000029986, ENSRNOG00000002946	5	166	162	7780	1.44653	0.448366
KEGG_PATHWAY	rno04520:Adherens junction	ENSRNOG00000034254, ENSRNOG00000029986, ENSRNOG00000036701	3	166	73	7780	1.92606	0.460937
KEGG_PATHWAY	rno00562:Inositol phosphate metabolism	ENSRNOG00000017114, ENSRNOG00000015158, ENSRNOG00000017660	3	166	74	7780	1.90003	0.46799
KEGG_PATHWAY	rno04917:Prolactin signaling pathway	ENSRNOG00000029543, ENSRNOG00000008015, ENSRNOG00000002946	3	166	75	7780	1.8747	0.474989
KEGG_PATHWAY	rno04810:Regulation of actin cytoskeleton	ENSRNOG00000034254, ENSRNOG00000015852, ENSRNOG00000036701, ENSRNOG00000004925, ENSRNOG00000015158, ENSRNOG00000019688	6	166	218	7780	1.28993	0.494012
KEGG_PATHWAY	rno05020:Prion diseases	ENSRNOG00000019422, ENSRNOG00000005257	2	166	32	7780	2.92922	0.497092
KEGG_PATHWAY	rno03018:RNA degradation	ENSRNOG00000004284, ENSRNOG00000003300, ENSRNOG00000000942	3	166	82	7780	1.71466	0.522388
KEGG_PATHWAY	rno05152:Tuberculosis	ENSRNOG00000009783, ENSRNOG00000013412, ENSRNOG00000018484, ENSRNOG00000018735, ENSRNOG00000043210	5	166	182	7780	1.28757	0.540482
KEGG_PATHWAY	rno04146:Peroxisome	ENSRNOG00000018662, ENSRNOG00000001770, ENSRNOG00000007395	3	166	85	7780	1.65415	0.541814
KEGG_PATHWAY	rno04014:Ras signaling pathway	ENSRNOG00000009222, ENSRNOG00000004917, ENSRNOG00000005257, ENSRNOG00000000483, ENSRNOG00000029986, ENSRNOG00000021548	6	166	231	7780	1.21734	0.545749
KEGG_PATHWAY	rno03410:Base excision repair	ENSRNOG00000019915, ENSRNOG00000010919	2	166	37	7780	2.53338	0.548421
KEGG_PATHWAY	rno04020:Calcium signaling pathway	ENSRNOG00000009783, ENSRNOG00000005257, ENSRNOG00000004964, ENSRNOG00000013147, ENSRNOG00000043210	5	166	185	7780	1.26669	0.555609
KEGG_PATHWAY	rno04975:Fat digestion and absorption	ENSRNOG00000005420, ENSRNOG00000008116	2	166	38	7780	2.46671	0.558044
KEGG_PATHWAY	rno04540:Gap junction	ENSRNOG00000000632, ENSRNOG00000005257, ENSRNOG00000007926	3	166	88	7780	1.59775	0.56069
KEGG_PATHWAY	rno05215:Prostate cancer	ENSRNOG00000013412, ENSRNOG00000012826, ENSRNOG00000032202	3	166	88	7780	1.59775	0.56069
KEGG_PATHWAY	rno05416:Viral myocarditis	ENSRNOG00000034254, ENSRNOG00000039744, ENSRNOG00000036701	3	166	90	7780	1.56225	0.572964
KEGG_PATHWAY	rno00620:Pyruvate metabolism	ENSRNOG00000020420, ENSRNOG00000028616	2	166	40	7780	2.34337	0.576683
KEGG_PATHWAY	rno05219:Bladder cancer	ENSRNOG00000018646, ENSRNOG00000021548	2	166	40	7780	2.34337	0.576683
KEGG_PATHWAY	rno00270:Cysteine and methionine metabolism	ENSRNOG00000039859, ENSRNOG00000013520	2	166	40	7780	2.34337	0.576683
KEGG_PATHWAY	rno04973:Carbohydrate digestion and absorption	ENSRNOG00000051171, ENSRNOG00000013147	2	166	41	7780	2.28622	0.585707
KEGG_PATHWAY	rno04960:Aldosterone-regulated sodium reabsorption	ENSRNOG00000029986, ENSRNOG00000011815	2	166	41	7780	2.28622	0.585707
KEGG_PATHWAY	rno00564:Glycerophospholipid metabolism	ENSRNOG00000000977, ENSRNOG00000004377, ENSRNOG00000008116	3	166	95	7780	1.48003	0.60256
KEGG_PATHWAY	rno04070:Phosphatidylinositol signaling system	ENSRNOG00000017114, ENSRNOG00000015158, ENSRNOG00000017660	3	166	96	7780	1.46461	0.608291
KEGG_PATHWAY	rno04612:Antigen processing and presentation	ENSRNOG00000013412, ENSRNOG00000018735, ENSRNOG00000039744	3	166	97	7780	1.44951	0.61396
KEGG_PATHWAY	rno04961:Endocrine and other factor-regulated calcium reabsorption	ENSRNOG00000007649, ENSRNOG00000005257	2	166	47	7780	1.99436	0.635975
KEGG_PATHWAY	rno04723:Retrograde endocannabinoid signaling	ENSRNOG00000001079, ENSRNOG00000005257, ENSRNOG00000013147	3	166	103	7780	1.36507	0.646666
KEGG_PATHWAY	rno00600:Sphingolipid metabolism	ENSRNOG00000016962, ENSRNOG00000008116	2	166	49	7780	1.91296	0.651344
KEGG_PATHWAY	rno04660:T cell receptor signaling pathway	ENSRNOG00000026293, ENSRNOG00000008015, ENSRNOG00000043210	3	166	108	7780	1.30187	0.672225
KEGG_PATHWAY	rno01130:Biosynthesis of antibiotics	ENSRNOG00000016122, ENSRNOG00000020420, ENSRNOG00000028616, ENSRNOG00000001770, ENSRNOG00000032297	5	166	219	7780	1.07003	0.688093
KEGG_PATHWAY	rno05014:Amyotrophic lateral sclerosis (ALS)	ENSRNOG00000005479, ENSRNOG00000043210	2	166	55	7780	1.70427	0.693689
KEGG_PATHWAY	rno04913:Ovarian steroidogenesis	ENSRNOG00000005257, ENSRNOG00000029986	2	166	56	7780	1.67384	0.700232
KEGG_PATHWAY	rno04750:Inflammatory mediator regulation of TRP channels	ENSRNOG00000009783, ENSRNOG00000005257, ENSRNOG00000019486	3	166	115	7780	1.22263	0.705483
KEGG_PATHWAY	rno05164:Influenza A	ENSRNOG00000026293, ENSRNOG00000034254, ENSRNOG00000036701, ENSRNOG00000002946	4	166	171	7780	1.09632	0.708129
KEGG_PATHWAY	rno00561:Glycerolipid metabolism	ENSRNOG00000004377, ENSRNOG00000008116	2	166	59	7780	1.58873	0.719038
KEGG_PATHWAY	rno05034:Alcoholism	ENSRNOG00000013412, ENSRNOG00000012826, ENSRNOG00000046667, ENSRNOG00000032202	4	166	176	7780	1.06517	0.726428
KEGG_PATHWAY	rno04670:Leukocyte transendothelial migration	ENSRNOG00000034254, ENSRNOG00000015852, ENSRNOG00000036701	3	166	120	7780	1.17169	0.727491
KEGG_PATHWAY	rno04270:Vascular smooth muscle contraction	ENSRNOG00000005257, ENSRNOG00000013147, ENSRNOG00000004925	3	166	122	7780	1.15248	0.7359
KEGG_PATHWAY	rno04721:Synaptic vesicle cycle	ENSRNOG00000007649, ENSRNOG00000000936	2	166	62	7780	1.51185	0.73667
KEGG_PATHWAY	rno04210:Apoptosis	ENSRNOG00000006967, ENSRNOG00000012473	2	166	62	7780	1.51185	0.73667
KEGG_PATHWAY	rno05210:Colorectal cancer	ENSRNOG00000026293, ENSRNOG00000008015	2	166	64	7780	1.46461	0.74781
KEGG_PATHWAY	rno04722:Neurotrophin signaling pathway	ENSRNOG00000009783, ENSRNOG00000026293, ENSRNOG00000007926	3	166	126	7780	1.11589	0.75206
KEGG_PATHWAY	rno04360:Axon guidance	ENSRNOG00000009222, ENSRNOG00000004033, ENSRNOG00000043210	3	166	128	7780	1.09846	0.759818
KEGG_PATHWAY	rno05140:Leishmaniasis	ENSRNOG00000026293, ENSRNOG00000008015	2	166	72	7780	1.30187	0.787875
KEGG_PATHWAY	rno04610:Complement and coagulation cascades	ENSRNOG00000037931, ENSRNOG00000001414	2	166	72	7780	1.30187	0.787875
KEGG_PATHWAY	rno04145:Phagosome	ENSRNOG00000034254, ENSRNOG00000039744, ENSRNOG00000036701, ENSRNOG00000015158	4	166	196	7780	0.956479	0.790795
KEGG_PATHWAY	rno04971:Gastric acid secretion	ENSRNOG00000009783, ENSRNOG00000005257	2	166	73	7780	1.28404	0.792416
KEGG_PATHWAY	rno05133:Pertussis	ENSRNOG00000026293, ENSRNOG00000008015	2	166	73	7780	1.28404	0.792416
KEGG_PATHWAY	rno04120:Ubiquitin mediated proteolysis	ENSRNOG00000027191, ENSRNOG00000006967, ENSRNOG00000002946	3	166	140	7780	1.0043	0.802102
KEGG_PATHWAY	rno04260:Cardiac muscle contraction	ENSRNOG00000018184, ENSRNOG00000013147	2	166	78	7780	1.20173	0.813711
KEGG_PATHWAY	rno00140:Steroid hormone biosynthesis	ENSRNOG00000009488, ENSRNOG00000033680	2	166	81	7780	1.15722	0.82543
KEGG_PATHWAY	rno01230:Biosynthesis of amino acids	ENSRNOG00000020420, ENSRNOG00000013520	2	166	83	7780	1.12934	0.832833
KEGG_PATHWAY	rno00830:Retinol metabolism	ENSRNOG00000033680, ENSRNOG00000029651	2	166	83	7780	1.12934	0.832833
KEGG_PATHWAY	rno04666:Fc gamma R-mediated phagocytosis	ENSRNOG00000010161, ENSRNOG00000008116	2	166	85	7780	1.10276	0.839924
KEGG_PATHWAY	rno04015:Rap1 signaling pathway	ENSRNOG00000009222, ENSRNOG00000034254, ENSRNOG00000029986, ENSRNOG00000036701	4	166	216	7780	0.867916	0.842146
KEGG_PATHWAY	rno04350:TGF-beta signaling pathway	ENSRNOG00000022196, ENSRNOG00000006921	2	166	86	7780	1.08994	0.843356
KEGG_PATHWAY	rno04914:Progesterone-mediated oocyte maturation	ENSRNOG00000000632, ENSRNOG00000005257	2	166	89	7780	1.0532	0.853221
KEGG_PATHWAY	rno04064:NF-kappa B signaling pathway	ENSRNOG00000006967, ENSRNOG00000012473	2	166	89	7780	1.0532	0.853221
KEGG_PATHWAY	rno04974:Protein digestion and absorption	ENSRNOG00000000588, ENSRNOG00000006305	2	166	89	7780	1.0532	0.853221
KEGG_PATHWAY	rno05323:Rheumatoid arthritis	ENSRNOG00000026293, ENSRNOG00000008015	2	166	90	7780	1.0415	0.85637
KEGG_PATHWAY	rno05204:Chemical carcinogenesis	ENSRNOG00000033680, ENSRNOG00000031174	2	166	91	7780	1.03005	0.859452
KEGG_PATHWAY	rno05202:Transcriptional misregulation in cancer	ENSRNOG00000009605, ENSRNOG00000015133, ENSRNOG00000001843	3	166	162	7780	0.867916	0.862828
KEGG_PATHWAY	rno04144:Endocytosis	ENSRNOG00000017172, ENSRNOG00000007649, ENSRNOG00000013884, ENSRNOG00000004964, ENSRNOG00000039744	5	166	287	7780	0.816506	0.864063
KEGG_PATHWAY	rno05169:Epstein-Barr virus infection	ENSRNOG00000026293, ENSRNOG00000000632, ENSRNOG00000005257, ENSRNOG00000039744	4	166	227	7780	0.825859	0.865487
KEGG_PATHWAY	rno04620:Toll-like receptor signaling pathway	ENSRNOG00000026293, ENSRNOG00000008015	2	166	97	7780	0.96634	0.87661
KEGG_PATHWAY	rno01100:Metabolic pathways	ENSRNOG00000003289, ENSRNOG00000033680, ENSRNOG00000020420, ENSRNOG00000019481, ENSRNOG00000005341, ENSRNOG00000018662, ENSRNOG00000039859, ENSRNOG00000004377, ENSRNOG00000029651, ENSRNOG00000008116, ENSRNOG00000009488, ENSRNOG00000016122, ENSRNOG00000017114, ENSRNOG00000007625, ENSRNOG00000028616, ENSRNOG00000051171, ENSRNOG00000013419, ENSRNOG00000001770, ENSRNOG00000013520, ENSRNOG00000025353,…	23	166	1293	7780	0.833683	0.897432
KEGG_PATHWAY	rno00230:Purine metabolism	ENSRNOG00000020420, ENSRNOG00000011310, ENSRNOG00000042536	3	166	182	7780	0.772541	0.902773
KEGG_PATHWAY	rno05010:Alzheimer's disease	ENSRNOG00000013147, ENSRNOG00000043210, ENSRNOG00000005133	3	166	182	7780	0.772541	0.902773
KEGG_PATHWAY	rno01200:Carbon metabolism	ENSRNOG00000020420, ENSRNOG00000001770	2	166	121	7780	0.774669	0.926776
KEGG_PATHWAY	rno05200:Pathways in cancer	ENSRNOG00000026293, ENSRNOG00000031174, ENSRNOG00000006967, ENSRNOG00000008015, ENSRNOG00000005257, ENSRNOG00000021548	6	166	398	7780	0.706545	0.930273
KEGG_PATHWAY	rno04726:Serotonergic synapse	ENSRNOG00000005257, ENSRNOG00000013147	2	166	124	7780	0.755927	0.931408
KEGG_PATHWAY	rno05016:Huntington's disease	ENSRNOG00000013412, ENSRNOG00000012826, ENSRNOG00000032202	3	166	203	7780	0.692623	0.932903
KEGG_PATHWAY	rno04630:Jak-STAT signaling pathway	ENSRNOG00000029543, ENSRNOG00000002946	2	166	135	7780	0.694333	0.946034
KEGG_PATHWAY	rno04060:Cytokine-cytokine receptor interaction	ENSRNOG00000018752, ENSRNOG00000022196, ENSRNOG00000003546	3	166	216	7780	0.650937	0.946896
KEGG_PATHWAY	rno04550:Signaling pathways regulating pluripotency of stem cells	ENSRNOG00000022196, ENSRNOG00000025174	2	166	140	7780	0.669535	0.951613
KEGG_PATHWAY	rno03010:Ribosome	ENSRNOG00000002116, ENSRNOG00000037607	2	166	172	7780	0.544971	0.975974
KEGG_PATHWAY	rno04514:Cell adhesion molecules (CAMs)	ENSRNOG00000019202, ENSRNOG00000039744	2	166	172	7780	0.544971	0.975974
KEGG_PATHWAY	rno04062:Chemokine signaling pathway	ENSRNOG00000005257, ENSRNOG00000002802	2	166	177	7780	0.529576	0.97847
KEGG_PATHWAY	rno04080:Neuroactive ligand-receptor interaction	ENSRNOG00000000774, ENSRNOG00000019486	2	166	292	7780	0.32101	0.998306
KEGG_PATHWAY	rno04740:Olfactory transduction	ENSRNOG00000009783, ENSRNOG00000005257	2	166	1231	7780	0.0761454	1

## Sheet: up_rat
Statistical Tools	: DAVID v 6.8 (Functional Annotation Chart)
Sample	: Upregulated IRGs (102 DAVID IDs)
Background	: Rattus norvegicus (17,535 DAVID IDs)
Threshold of Counts	: 2
Category	Term	Genes	Sample Hits	Sample Total	BG Hits	BG Total	Odds Ratio	p value
GOTERM_MF_DIRECT	GO:0043565~sequence-specific DNA binding	ENSRNOG00000012886, ENSRNOG00000018232, ENSRNOG00000020426, ENSRNOG00000017066, ENSRNOG00000001720, ENSRNOG00000042838, ENSRNOG00000026293, ENSRNOG00000019422, ENSRNOG00000019568, ENSRNOG00000033433, ENSRNOG00000008015, ENSRNOG00000037613, ENSRNOG00000007607	13	90	568	16650	4.23415	4.78704e-05
GOTERM_MF_DIRECT	GO:0008134~transcription factor binding	ENSRNOG00000018232, ENSRNOG00000026293, ENSRNOG00000019422, ENSRNOG00000020254, ENSRNOG00000019568, ENSRNOG00000007387, ENSRNOG00000008015, ENSRNOG00000001720, ENSRNOG00000007607, ENSRNOG00000042838	10	90	323	16650	5.72755	5.66867e-05
GOTERM_MF_DIRECT	GO:0001077~transcriptional activator activity, RNA polymerase II core promoter proximal region sequence-specific binding	ENSRNOG00000018232, ENSRNOG00000026293, ENSRNOG00000019422, ENSRNOG00000008015, ENSRNOG00000000640, ENSRNOG00000008048, ENSRNOG00000007607, ENSRNOG00000042838	8	90	254	16650	5.82677	0.000420967
GOTERM_MF_DIRECT	GO:0000982~transcription factor activity, RNA polymerase II core promoter proximal region sequence-specific binding	ENSRNOG00000026293, ENSRNOG00000019422, ENSRNOG00000003745, ENSRNOG00000008015	4	90	28	16650	26.4286	0.000439066
GOTERM_MF_DIRECT	GO:0000978~RNA polymerase II core promoter proximal region sequence-specific DNA binding	ENSRNOG00000018232, ENSRNOG00000026293, ENSRNOG00000003745, ENSRNOG00000034254, ENSRNOG00000019568, ENSRNOG00000007387, ENSRNOG00000008015, ENSRNOG00000000640, ENSRNOG00000042838	9	90	346	16650	4.81214	0.000524548
GOTERM_MF_DIRECT	GO:0019899~enzyme binding	ENSRNOG00000007319, ENSRNOG00000026293, ENSRNOG00000046207, ENSRNOG00000008689, ENSRNOG00000019568, ENSRNOG00000037931, ENSRNOG00000008048, ENSRNOG00000011474, ENSRNOG00000032034	9	90	389	16650	4.28021	0.00112211
GOTERM_MF_DIRECT	GO:0044212~transcription regulatory region DNA binding	ENSRNOG00000026293, ENSRNOG00000046207, ENSRNOG00000019422, ENSRNOG00000003745, ENSRNOG00000019568, ENSRNOG00000008015, ENSRNOG00000000640	7	90	237	16650	5.46414	0.00169593
GOTERM_MF_DIRECT	GO:0003682~chromatin binding	ENSRNOG00000018232, ENSRNOG00000026293, ENSRNOG00000046207, ENSRNOG00000012791, ENSRNOG00000008015, ENSRNOG00000000640, ENSRNOG00000037613, ENSRNOG00000001720, ENSRNOG00000032034	9	90	450	16650	3.7	0.0027933
GOTERM_MF_DIRECT	GO:0000976~transcription regulatory region sequence-specific DNA binding	ENSRNOG00000019422, ENSRNOG00000003745, ENSRNOG00000020254, ENSRNOG00000007387	4	90	56	16650	13.2143	0.00333555
GOTERM_MF_DIRECT	GO:0042803~protein homodimerization activity	ENSRNOG00000016122, ENSRNOG00000018232, ENSRNOG00000026293, ENSRNOG00000008689, ENSRNOG00000003745, ENSRNOG00000013973, ENSRNOG00000000250, ENSRNOG00000018184, ENSRNOG00000049236, ENSRNOG00000007152, ENSRNOG00000001720, ENSRNOG00000007607	12	90	805	16650	2.75776	0.00368505
GOTERM_MF_DIRECT	GO:0003690~double-stranded DNA binding	ENSRNOG00000026293, ENSRNOG00000019422, ENSRNOG00000019568, ENSRNOG00000008015, ENSRNOG00000042838	5	90	130	16650	7.11538	0.00519441
GOTERM_MF_DIRECT	GO:0008083~growth factor activity	ENSRNOG00000019661, ENSRNOG00000018646, ENSRNOG00000002802, ENSRNOG00000014948, ENSRNOG00000010392	5	90	142	16650	6.51408	0.00707429
GOTERM_MF_DIRECT	GO:0005515~protein binding	ENSRNOG00000020893, ENSRNOG00000018232, ENSRNOG00000020254, ENSRNOG00000020938, ENSRNOG00000018484, ENSRNOG00000003300, ENSRNOG00000001720, ENSRNOG00000001189, ENSRNOG00000004621, ENSRNOG00000026293, ENSRNOG00000034254, ENSRNOG00000008015, ENSRNOG00000007387, ENSRNOG00000049236, ENSRNOG00000004925, ENSRNOG00000021548, ENSRNOG00000007607	17	90	1589	16650	1.97923	0.00954684
GOTERM_MF_DIRECT	GO:0003677~DNA binding	ENSRNOG00000018232, ENSRNOG00000026293, ENSRNOG00000019422, ENSRNOG00000003745, ENSRNOG00000019568, ENSRNOG00000008015, ENSRNOG00000017453, ENSRNOG00000000640, ENSRNOG00000008048, ENSRNOG00000007152, ENSRNOG00000001720, ENSRNOG00000007607, ENSRNOG00000042838	13	90	1076	16650	2.23513	0.0118293
GOTERM_MF_DIRECT	GO:0070888~E-box binding	ENSRNOG00000007387, ENSRNOG00000007152, ENSRNOG00000001720	3	90	34	16650	16.3235	0.014185
GOTERM_MF_DIRECT	GO:0001102~RNA polymerase II activating transcription factor binding	ENSRNOG00000026293, ENSRNOG00000000640, ENSRNOG00000007152	3	90	36	16650	15.4167	0.0158203
GOTERM_MF_DIRECT	GO:0005524~ATP binding	ENSRNOG00000009222, ENSRNOG00000018484, ENSRNOG00000001345, ENSRNOG00000001189, ENSRNOG00000007319, ENSRNOG00000020822, ENSRNOG00000010161, ENSRNOG00000034254, ENSRNOG00000015085, ENSRNOG00000029698, ENSRNOG00000013520, ENSRNOG00000049236, ENSRNOG00000036701, ENSRNOG00000011815, ENSRNOG00000031167	15	90	1403	16650	1.9779	0.0164829
GOTERM_MF_DIRECT	GO:0000981~RNA polymerase II transcription factor activity, sequence-specific DNA binding	ENSRNOG00000019568, ENSRNOG00000020426, ENSRNOG00000007152, ENSRNOG00000001720, ENSRNOG00000042838	5	90	187	16650	4.94652	0.0179527
GOTERM_MF_DIRECT	GO:0003700~transcription factor activity, sequence-specific DNA binding	ENSRNOG00000018232, ENSRNOG00000026293, ENSRNOG00000019422, ENSRNOG00000003745, ENSRNOG00000033433, ENSRNOG00000019568, ENSRNOG00000008015, ENSRNOG00000000640, ENSRNOG00000001720, ENSRNOG00000042838	10	90	750	16650	2.46667	0.0186512
GOTERM_MF_DIRECT	GO:0042826~histone deacetylase binding	ENSRNOG00000018232, ENSRNOG00000020254, ENSRNOG00000001720, ENSRNOG00000001189	4	90	112	16650	6.60714	0.0221534
GOTERM_MF_DIRECT	GO:0001078~transcriptional repressor activity, RNA polymerase II core promoter proximal region sequence-specific binding	ENSRNOG00000003745, ENSRNOG00000003300, ENSRNOG00000007152, ENSRNOG00000001720	4	90	118	16650	6.27119	0.0253614
GOTERM_MF_DIRECT	GO:1990226~histone methyltransferase binding	ENSRNOG00000008689, ENSRNOG00000020254	2	90	5	16650	74	0.0264457
GOTERM_MF_DIRECT	GO:0004674~protein serine/threonine kinase activity	ENSRNOG00000015085, ENSRNOG00000018484, ENSRNOG00000029698, ENSRNOG00000001345, ENSRNOG00000011815, ENSRNOG00000001189	6	90	316	16650	3.51266	0.0271717
GOTERM_MF_DIRECT	GO:0046982~protein heterodimerization activity	ENSRNOG00000026293, ENSRNOG00000003745, ENSRNOG00000018752, ENSRNOG00000008015, ENSRNOG00000006545, ENSRNOG00000007152, ENSRNOG00000007607, ENSRNOG00000032034	8	90	556	16650	2.66187	0.0292465
GOTERM_MF_DIRECT	GO:0019901~protein kinase binding	ENSRNOG00000007319, ENSRNOG00000034254, ENSRNOG00000020938, ENSRNOG00000017453, ENSRNOG00000049236, ENSRNOG00000004925, ENSRNOG00000001189	7	90	438	16650	2.95662	0.0298772
GOTERM_MF_DIRECT	GO:0051015~actin filament binding	ENSRNOG00000010161, ENSRNOG00000012791, ENSRNOG00000018184, ENSRNOG00000049236	4	90	139	16650	5.32374	0.0384479
GOTERM_MF_DIRECT	GO:0003714~transcription corepressor activity	ENSRNOG00000007319, ENSRNOG00000012791, ENSRNOG00000020426, ENSRNOG00000007152	4	90	140	16650	5.28571	0.0391423
GOTERM_MF_DIRECT	GO:0003705~transcription factor activity, RNA polymerase II distal enhancer sequence-specific binding	ENSRNOG00000018232, ENSRNOG00000026293, ENSRNOG00000007152	3	90	66	16650	8.40909	0.0486092
GOTERM_MF_DIRECT	GO:0042802~identical protein binding	ENSRNOG00000026293, ENSRNOG00000008689, ENSRNOG00000003745, ENSRNOG00000034254, ENSRNOG00000000250, ENSRNOG00000006545, ENSRNOG00000036701, ENSRNOG00000021548	8	90	647	16650	2.28748	0.0578709
GOTERM_MF_DIRECT	GO:0003713~transcription coactivator activity	ENSRNOG00000026293, ENSRNOG00000020254, ENSRNOG00000019568, ENSRNOG00000042838	4	90	180	16650	4.11111	0.0719784
GOTERM_MF_DIRECT	GO:0030898~actin-dependent ATPase activity	ENSRNOG00000010161, ENSRNOG00000049236	2	90	14	16650	26.4286	0.0723168
GOTERM_MF_DIRECT	GO:0017017~MAP kinase tyrosine/serine/threonine phosphatase activity	ENSRNOG00000029394, ENSRNOG00000014061	2	90	14	16650	26.4286	0.0723168
GOTERM_MF_DIRECT	GO:0000989~transcription factor activity, transcription factor binding	ENSRNOG00000020254, ENSRNOG00000007387	2	90	18	16650	20.5556	0.0920116
GOTERM_MF_DIRECT	GO:0070063~RNA polymerase binding	ENSRNOG00000020254, ENSRNOG00000017299	2	90	18	16650	20.5556	0.0920116
GOTERM_MF_DIRECT	GO:0019888~protein phosphatase regulator activity	ENSRNOG00000020938, ENSRNOG00000011474	2	90	19	16650	19.4737	0.0968704
GOTERM_MF_DIRECT	GO:0005178~integrin binding	ENSRNOG00000017453, ENSRNOG00000014350, ENSRNOG00000010392	3	90	100	16650	5.55	0.100013
GOTERM_MF_DIRECT	GO:0004725~protein tyrosine phosphatase activity	ENSRNOG00000029394, ENSRNOG00000017453, ENSRNOG00000014061	3	90	101	16650	5.49505	0.101692
GOTERM_MF_DIRECT	GO:0070412~R-SMAD binding	ENSRNOG00000026293, ENSRNOG00000008015	2	90	22	16650	16.8182	0.111293
GOTERM_MF_DIRECT	GO:0098641~cadherin binding involved in cell-cell adhesion	ENSRNOG00000004621, ENSRNOG00000009222, ENSRNOG00000008517, ENSRNOG00000049236	4	90	220	16650	3.36364	0.113689
GOTERM_MF_DIRECT	GO:0071837~HMG box domain binding	ENSRNOG00000026293, ENSRNOG00000000640	2	90	23	16650	16.087	0.11605
GOTERM_MF_DIRECT	GO:0001228~transcriptional activator activity, RNA polymerase II transcription regulatory region sequence-specific binding	ENSRNOG00000012886, ENSRNOG00000018232, ENSRNOG00000033433	3	90	111	16650	5	0.118898
GOTERM_MF_DIRECT	GO:0071889~14-3-3 protein binding	ENSRNOG00000004925, ENSRNOG00000001189	2	90	24	16650	15.4167	0.120781
GOTERM_MF_DIRECT	GO:0003779~actin binding	ENSRNOG00000007541, ENSRNOG00000010161, ENSRNOG00000018184, ENSRNOG00000019688	4	90	249	16650	2.97189	0.148462
GOTERM_MF_DIRECT	GO:0044822~poly(A) RNA binding	ENSRNOG00000004621, ENSRNOG00000026293, ENSRNOG00000050287, ENSRNOG00000010989, ENSRNOG00000012806, ENSRNOG00000049236, ENSRNOG00000017354, ENSRNOG00000005067, ENSRNOG00000019688, ENSRNOG00000032034	10	90	1134	16650	1.63139	0.151303
GOTERM_MF_DIRECT	GO:0005154~epidermal growth factor receptor binding	ENSRNOG00000018646, ENSRNOG00000008048	2	90	33	16650	11.2121	0.162254
GOTERM_MF_DIRECT	GO:0005160~transforming growth factor beta receptor binding	ENSRNOG00000019661, ENSRNOG00000002097	2	90	42	16650	8.80952	0.201791
GOTERM_MF_DIRECT	GO:0005516~calmodulin binding	ENSRNOG00000010161, ENSRNOG00000001345, ENSRNOG00000049236	3	90	157	16650	3.53503	0.204922
GOTERM_MF_DIRECT	GO:0004860~protein kinase inhibitor activity	ENSRNOG00000007319, ENSRNOG00000029543	2	90	43	16650	8.60465	0.206069
GOTERM_MF_DIRECT	GO:0031625~ubiquitin protein ligase binding	ENSRNOG00000007319, ENSRNOG00000007387, ENSRNOG00000000640, ENSRNOG00000036701	4	90	293	16650	2.5256	0.206629
GOTERM_MF_DIRECT	GO:0003727~single-stranded RNA binding	ENSRNOG00000046207, ENSRNOG00000000250	2	90	44	16650	8.40909	0.210324
GOTERM_MF_DIRECT	GO:0004721~phosphoprotein phosphatase activity	ENSRNOG00000011474, ENSRNOG00000004925	2	90	46	16650	8.04348	0.218766
GOTERM_MF_DIRECT	GO:0019904~protein domain specific binding	ENSRNOG00000037931, ENSRNOG00000017299, ENSRNOG00000049236, ENSRNOG00000007152	4	90	309	16650	2.39482	0.228961
GOTERM_MF_DIRECT	GO:0030971~receptor tyrosine kinase binding	ENSRNOG00000017453, ENSRNOG00000010392	2	90	51	16650	7.2549	0.239483
GOTERM_MF_DIRECT	GO:0003774~motor activity	ENSRNOG00000010161, ENSRNOG00000049236	2	90	54	16650	6.85185	0.251651
GOTERM_MF_DIRECT	GO:0001047~core promoter binding	ENSRNOG00000020254, ENSRNOG00000005615	2	90	63	16650	5.87302	0.287013
GOTERM_MF_DIRECT	GO:0005506~iron ion binding	ENSRNOG00000013973, ENSRNOG00000000250, ENSRNOG00000032297	3	90	202	16650	2.74752	0.293794
GOTERM_MF_DIRECT	GO:0031490~chromatin DNA binding	ENSRNOG00000018232, ENSRNOG00000007387	2	90	65	16650	5.69231	0.294644
GOTERM_MF_DIRECT	GO:0005096~GTPase activator activity	ENSRNOG00000026293, ENSRNOG00000013351, ENSRNOG00000008517	3	90	207	16650	2.68116	0.303677
GOTERM_MF_DIRECT	GO:0005102~receptor binding	ENSRNOG00000018752, ENSRNOG00000037931, ENSRNOG00000001414, ENSRNOG00000010392	4	90	361	16650	2.04986	0.304006
GOTERM_MF_DIRECT	GO:0000979~RNA polymerase II core promoter sequence-specific DNA binding	ENSRNOG00000019422, ENSRNOG00000008015	2	90	68	16650	5.44118	0.305939
GOTERM_MF_DIRECT	GO:0002039~p53 binding	ENSRNOG00000018484, ENSRNOG00000001345	2	90	71	16650	5.21127	0.317056
GOTERM_MF_DIRECT	GO:0000980~RNA polymerase II distal enhancer sequence-specific DNA binding	ENSRNOG00000026293, ENSRNOG00000034254	2	90	72	16650	5.13889	0.320722
GOTERM_MF_DIRECT	GO:0005525~GTP binding	ENSRNOG00000004624, ENSRNOG00000002097, ENSRNOG00000006545, ENSRNOG00000021403	4	90	380	16650	1.94737	0.331868
GOTERM_MF_DIRECT	GO:0000977~RNA polymerase II regulatory region sequence-specific DNA binding	ENSRNOG00000019422, ENSRNOG00000003745, ENSRNOG00000042838	3	90	228	16650	2.43421	0.344874
GOTERM_MF_DIRECT	GO:0019905~syntaxin binding	ENSRNOG00000013351, ENSRNOG00000017453	2	90	84	16650	4.40476	0.363227
GOTERM_MF_DIRECT	GO:0019900~kinase binding	ENSRNOG00000020254, ENSRNOG00000007387	2	90	91	16650	4.06593	0.386796
GOTERM_MF_DIRECT	GO:0017124~SH3 domain binding	ENSRNOG00000008048, ENSRNOG00000017066	2	90	97	16650	3.81443	0.40631
GOTERM_MF_DIRECT	GO:0004672~protein kinase activity	ENSRNOG00000018484, ENSRNOG00000001345, ENSRNOG00000011815	3	90	278	16650	1.9964	0.439282
GOTERM_MF_DIRECT	GO:0046872~metal ion binding	ENSRNOG00000006118, ENSRNOG00000019422, ENSRNOG00000000640, ENSRNOG00000017066, ENSRNOG00000013520, ENSRNOG00000037613, ENSRNOG00000010799, ENSRNOG00000021548, ENSRNOG00000005067	9	90	1377	16650	1.20915	0.45722
GOTERM_MF_DIRECT	GO:0047485~protein N-terminus binding	ENSRNOG00000018184, ENSRNOG00000021548	2	90	118	16650	3.13559	0.469896
GOTERM_MF_DIRECT	GO:0002020~protease binding	ENSRNOG00000013973, ENSRNOG00000001414	2	90	122	16650	3.03279	0.48122
GOTERM_MF_DIRECT	GO:0016491~oxidoreductase activity	ENSRNOG00000005360, ENSRNOG00000014948	2	90	127	16650	2.91339	0.49504
GOTERM_MF_DIRECT	GO:0008270~zinc ion binding	ENSRNOG00000007541, ENSRNOG00000012791, ENSRNOG00000047028, ENSRNOG00000012806, ENSRNOG00000017299, ENSRNOG00000017354, ENSRNOG00000007607	7	90	1054	16650	1.22865	0.497668
GOTERM_MF_DIRECT	GO:0008201~heparin binding	ENSRNOG00000018646, ENSRNOG00000014350	2	90	146	16650	2.53425	0.544314
GOTERM_MF_DIRECT	GO:0003729~mRNA binding	ENSRNOG00000010799, ENSRNOG00000032034	2	90	149	16650	2.48322	0.551646
GOTERM_MF_DIRECT	GO:0005125~cytokine activity	ENSRNOG00000019661, ENSRNOG00000018752	2	90	157	16650	2.35669	0.570635
GOTERM_MF_DIRECT	GO:0000287~magnesium ion binding	ENSRNOG00000020822, ENSRNOG00000001189	2	90	211	16650	1.75355	0.679574
GOTERM_MF_DIRECT	GO:0004842~ubiquitin-protein transferase activity	ENSRNOG00000013390, ENSRNOG00000012806	2	90	312	16650	1.1859	0.815126
GOTERM_MF_DIRECT	GO:0032403~protein complex binding	ENSRNOG00000004621, ENSRNOG00000001720	2	90	369	16650	1.00271	0.86466
GOTERM_MF_DIRECT	GO:0005509~calcium ion binding	ENSRNOG00000015084, ENSRNOG00000047028, ENSRNOG00000008048	3	90	696	16650	0.797414	0.891452
GOTERM_MF_DIRECT	GO:0003676~nucleic acid binding	ENSRNOG00000006118, ENSRNOG00000017066	2	90	645	16650	0.573643	0.970572
GOTERM_BP_DIRECT	GO:0007623~circadian rhythm	ENSRNOG00000006118, ENSRNOG00000026293, ENSRNOG00000019422, ENSRNOG00000020254, ENSRNOG00000034254, ENSRNOG00000019568, ENSRNOG00000007387, ENSRNOG00000013520, ENSRNOG00000007152, ENSRNOG00000010799	10	97	121	17535	14.9399	2.05773e-08
GOTERM_BP_DIRECT	GO:0035914~skeletal muscle cell differentiation	ENSRNOG00000012886, ENSRNOG00000019422, ENSRNOG00000003745, ENSRNOG00000008015, ENSRNOG00000003300, ENSRNOG00000000640, ENSRNOG00000007607	7	97	54	17535	23.4336	4.80396e-07
GOTERM_BP_DIRECT	GO:0000122~negative regulation of transcription from RNA polymerase II promoter	ENSRNOG00000003745, ENSRNOG00000020254, ENSRNOG00000018484, ENSRNOG00000003300, ENSRNOG00000020426, ENSRNOG00000007152, ENSRNOG00000001720, ENSRNOG00000042838, ENSRNOG00000001189, ENSRNOG00000032034, ENSRNOG00000007319, ENSRNOG00000046207, ENSRNOG00000026293, ENSRNOG00000019422, ENSRNOG00000019568, ENSRNOG00000012791, ENSRNOG00000007387, ENSRNOG00000017453	18	97	746	17535	4.36182	5.4522e-07
GOTERM_BP_DIRECT	GO:0009416~response to light stimulus	ENSRNOG00000019568, ENSRNOG00000007387, ENSRNOG00000008015, ENSRNOG00000013520, ENSRNOG00000007152, ENSRNOG00000042838	6	97	35	17535	30.9897	1.26207e-06
GOTERM_BP_DIRECT	GO:0045944~positive regulation of transcription from RNA polymerase II promoter	ENSRNOG00000012886, ENSRNOG00000018232, ENSRNOG00000003745, ENSRNOG00000000640, ENSRNOG00000008048, ENSRNOG00000017066, ENSRNOG00000001720, ENSRNOG00000042838, ENSRNOG00000010392, ENSRNOG00000032034, ENSRNOG00000026293, ENSRNOG00000019422, ENSRNOG00000033433, ENSRNOG00000019568, ENSRNOG00000007387, ENSRNOG00000008015, ENSRNOG00000004925, ENSRNOG00000037613, ENSRNOG00000007607, ENSRNOG00000014350	20	97	1024	17535	3.53073	2.37682e-06
GOTERM_BP_DIRECT	GO:0006366~transcription from RNA polymerase II promoter	ENSRNOG00000012886, ENSRNOG00000018232, ENSRNOG00000026293, ENSRNOG00000019422, ENSRNOG00000033433, ENSRNOG00000019568, ENSRNOG00000008015, ENSRNOG00000000640, ENSRNOG00000008048, ENSRNOG00000017299, ENSRNOG00000007607, ENSRNOG00000042838	12	97	398	17535	5.45045	1.12295e-05
GOTERM_BP_DIRECT	GO:0043065~positive regulation of apoptotic process	ENSRNOG00000026293, ENSRNOG00000004019, ENSRNOG00000020938, ENSRNOG00000005615, ENSRNOG00000008048, ENSRNOG00000021403, ENSRNOG00000021110, ENSRNOG00000014350, ENSRNOG00000014948, ENSRNOG00000007607, ENSRNOG00000003546	11	97	338	17535	5.88315	1.61082e-05
GOTERM_BP_DIRECT	GO:0009612~response to mechanical stimulus	ENSRNOG00000026293, ENSRNOG00000034254, ENSRNOG00000019568, ENSRNOG00000008015, ENSRNOG00000003300, ENSRNOG00000036701, ENSRNOG00000042838	7	97	104	17535	12.1674	2.26549e-05
GOTERM_BP_DIRECT	GO:0051591~response to cAMP	ENSRNOG00000026293, ENSRNOG00000019568, ENSRNOG00000007387, ENSRNOG00000008015, ENSRNOG00000013520, ENSRNOG00000042838	6	97	77	17535	14.0862	6.4072e-05
GOTERM_BP_DIRECT	GO:0001701~in utero embryonic development	ENSRNOG00000012886, ENSRNOG00000004749, ENSRNOG00000018232, ENSRNOG00000020426, ENSRNOG00000018184, ENSRNOG00000012806, ENSRNOG00000049236, ENSRNOG00000001720, ENSRNOG00000042838	9	97	280	17535	5.81057	0.000150572
GOTERM_BP_DIRECT	GO:0045892~negative regulation of transcription, DNA-templated	ENSRNOG00000007319, ENSRNOG00000006118, ENSRNOG00000026293, ENSRNOG00000046207, ENSRNOG00000008689, ENSRNOG00000003745, ENSRNOG00000020254, ENSRNOG00000007387, ENSRNOG00000007152, ENSRNOG00000001720, ENSRNOG00000010392, ENSRNOG00000014061	12	97	532	17535	4.07759	0.000155192
GOTERM_BP_DIRECT	GO:0034097~response to cytokine	ENSRNOG00000018232, ENSRNOG00000026293, ENSRNOG00000019568, ENSRNOG00000008015, ENSRNOG00000001414, ENSRNOG00000042838	6	97	99	17535	10.956	0.000210975
GOTERM_BP_DIRECT	GO:0032870~cellular response to hormone stimulus	ENSRNOG00000026293, ENSRNOG00000019568, ENSRNOG00000008015, ENSRNOG00000042838, ENSRNOG00000001189	5	97	60	17535	15.0644	0.000325296
GOTERM_BP_DIRECT	GO:0045765~regulation of angiogenesis	ENSRNOG00000009222, ENSRNOG00000020938, ENSRNOG00000001414, ENSRNOG00000003546	4	97	28	17535	25.8247	0.000471692
GOTERM_BP_DIRECT	GO:0051726~regulation of cell cycle	ENSRNOG00000026293, ENSRNOG00000020254, ENSRNOG00000019568, ENSRNOG00000005615, ENSRNOG00000011815, ENSRNOG00000042838	6	97	121	17535	8.96396	0.000533484
GOTERM_BP_DIRECT	GO:0010628~positive regulation of gene expression	ENSRNOG00000019422, ENSRNOG00000003745, ENSRNOG00000013973, ENSRNOG00000020938, ENSRNOG00000037931, ENSRNOG00000008048, ENSRNOG00000001414, ENSRNOG00000001720, ENSRNOG00000010392	9	97	371	17535	4.38533	0.000977894
GOTERM_BP_DIRECT	GO:0006351~transcription, DNA-templated	ENSRNOG00000003745, ENSRNOG00000020254, ENSRNOG00000000250, ENSRNOG00000003300, ENSRNOG00000000640, ENSRNOG00000017066, ENSRNOG00000001720, ENSRNOG00000007152, ENSRNOG00000006118, ENSRNOG00000007319, ENSRNOG00000026293, ENSRNOG00000012791, ENSRNOG00000007387	13	97	788	17535	2.9823	0.00121717
GOTERM_BP_DIRECT	GO:0045597~positive regulation of cell differentiation	ENSRNOG00000018232, ENSRNOG00000019568, ENSRNOG00000014350, ENSRNOG00000042838	4	97	47	17535	15.385	0.00216566
GOTERM_BP_DIRECT	GO:0042752~regulation of circadian rhythm	ENSRNOG00000006118, ENSRNOG00000020254, ENSRNOG00000007387, ENSRNOG00000010799	4	97	48	17535	15.0644	0.00230094
GOTERM_BP_DIRECT	GO:0071277~cellular response to calcium ion	ENSRNOG00000026293, ENSRNOG00000019568, ENSRNOG00000008015, ENSRNOG00000042838	4	97	54	17535	13.3906	0.0032226
GOTERM_BP_DIRECT	GO:0014070~response to organic cyclic compound	ENSRNOG00000026293, ENSRNOG00000019568, ENSRNOG00000020938, ENSRNOG00000008015, ENSRNOG00000003300, ENSRNOG00000001720, ENSRNOG00000042838	7	97	272	17535	4.65225	0.00381312
GOTERM_BP_DIRECT	GO:0006915~apoptotic process	ENSRNOG00000004019, ENSRNOG00000020938, ENSRNOG00000018484, ENSRNOG00000029698, ENSRNOG00000008048, ENSRNOG00000021403, ENSRNOG00000011815, ENSRNOG00000007607	8	97	366	17535	3.95133	0.00396382
GOTERM_BP_DIRECT	GO:0032496~response to lipopolysaccharide	ENSRNOG00000026293, ENSRNOG00000019568, ENSRNOG00000008015, ENSRNOG00000001414, ENSRNOG00000002802, ENSRNOG00000010799, ENSRNOG00000042838	7	97	280	17535	4.51933	0.00438952
GOTERM_BP_DIRECT	GO:0032922~circadian regulation of gene expression	ENSRNOG00000020254, ENSRNOG00000007387, ENSRNOG00000007152, ENSRNOG00000010799	4	97	61	17535	11.854	0.0045488
GOTERM_BP_DIRECT	GO:0007399~nervous system development	ENSRNOG00000004621, ENSRNOG00000018646, ENSRNOG00000020893, ENSRNOG00000008015, ENSRNOG00000007152, ENSRNOG00000010392	6	97	199	17535	5.45045	0.0047525
GOTERM_BP_DIRECT	GO:1902895~positive regulation of pri-miRNA transcription from RNA polymerase II promoter	ENSRNOG00000018232, ENSRNOG00000026293, ENSRNOG00000008015	3	97	19	17535	28.5431	0.0047737
GOTERM_BP_DIRECT	GO:0042060~wound healing	ENSRNOG00000019422, ENSRNOG00000018184, ENSRNOG00000001414, ENSRNOG00000010392, ENSRNOG00000027880	5	97	126	17535	7.17354	0.00507527
GOTERM_BP_DIRECT	GO:0008360~regulation of cell shape	ENSRNOG00000010161, ENSRNOG00000018184, ENSRNOG00000008517, ENSRNOG00000049236, ENSRNOG00000019688	5	97	126	17535	7.17354	0.00507527
GOTERM_BP_DIRECT	GO:0043153~entrainment of circadian clock by photoperiod	ENSRNOG00000007387, ENSRNOG00000007152, ENSRNOG00000001189	3	97	20	17535	27.116	0.00528528
GOTERM_BP_DIRECT	GO:0006397~mRNA processing	ENSRNOG00000000250, ENSRNOG00000012806, ENSRNOG00000017299, ENSRNOG00000010799, ENSRNOG00000032034	5	97	128	17535	7.06145	0.00536481
GOTERM_BP_DIRECT	GO:0030220~platelet formation	ENSRNOG00000018232, ENSRNOG00000049236, ENSRNOG00000027880	3	97	21	17535	25.8247	0.0058209
GOTERM_BP_DIRECT	GO:0002028~regulation of sodium ion transport	ENSRNOG00000015085, ENSRNOG00000007387, ENSRNOG00000001189	3	97	24	17535	22.5966	0.00756926
GOTERM_BP_DIRECT	GO:0060716~labyrinthine layer blood vessel development	ENSRNOG00000001720, ENSRNOG00000014350, ENSRNOG00000042838	3	97	25	17535	21.6928	0.00819831
GOTERM_BP_DIRECT	GO:0030334~regulation of cell migration	ENSRNOG00000020614, ENSRNOG00000004621, ENSRNOG00000012791, ENSRNOG00000021403	4	97	76	17535	9.51438	0.00837705
GOTERM_BP_DIRECT	GO:0006974~cellular response to DNA damage stimulus	ENSRNOG00000018484, ENSRNOG00000005615, ENSRNOG00000003300, ENSRNOG00000012806, ENSRNOG00000011815, ENSRNOG00000021548	6	97	231	17535	4.69541	0.00880392
GOTERM_BP_DIRECT	GO:0070301~cellular response to hydrogen peroxide	ENSRNOG00000013973, ENSRNOG00000001414, ENSRNOG00000037613, ENSRNOG00000021403	4	97	80	17535	9.03866	0.00963808
GOTERM_BP_DIRECT	GO:0048661~positive regulation of smooth muscle cell proliferation	ENSRNOG00000016122, ENSRNOG00000018646, ENSRNOG00000026293, ENSRNOG00000019422	4	97	83	17535	8.71196	0.0106526
GOTERM_BP_DIRECT	GO:0045214~sarcomere organization	ENSRNOG00000018232, ENSRNOG00000018184, ENSRNOG00000036701	3	97	31	17535	17.4942	0.0124401
GOTERM_BP_DIRECT	GO:0055007~cardiac muscle cell differentiation	ENSRNOG00000037613, ENSRNOG00000001189, ENSRNOG00000010392	3	97	33	17535	16.4339	0.014026
GOTERM_BP_DIRECT	GO:0035690~cellular response to drug	ENSRNOG00000019422, ENSRNOG00000020938, ENSRNOG00000001414, ENSRNOG00000004925	4	97	97	17535	7.45456	0.0161845
GOTERM_BP_DIRECT	GO:0007616~long-term memory	ENSRNOG00000018232, ENSRNOG00000019422, ENSRNOG00000011815	3	97	36	17535	15.0644	0.0165591
GOTERM_BP_DIRECT	GO:0001525~angiogenesis	ENSRNOG00000004621, ENSRNOG00000026293, ENSRNOG00000001414, ENSRNOG00000049236, ENSRNOG00000021403	5	97	184	17535	4.91232	0.0184584
GOTERM_BP_DIRECT	GO:0030336~negative regulation of cell migration	ENSRNOG00000018232, ENSRNOG00000018184, ENSRNOG00000001414, ENSRNOG00000021403	4	97	102	17535	7.08914	0.0184839
GOTERM_BP_DIRECT	GO:0071310~cellular response to organic substance	ENSRNOG00000019422, ENSRNOG00000000640, ENSRNOG00000007607	3	97	41	17535	13.2273	0.0211763
GOTERM_BP_DIRECT	GO:0045773~positive regulation of axon extension	ENSRNOG00000018232, ENSRNOG00000003546, ENSRNOG00000010392	3	97	41	17535	13.2273	0.0211763
GOTERM_BP_DIRECT	GO:0070527~platelet aggregation	ENSRNOG00000034254, ENSRNOG00000049236, ENSRNOG00000036701	3	97	41	17535	13.2273	0.0211763
GOTERM_BP_DIRECT	GO:0097167~circadian regulation of translation	ENSRNOG00000020254, ENSRNOG00000007387	2	97	4	17535	90.3866	0.0217217
GOTERM_BP_DIRECT	GO:0044344~cellular response to fibroblast growth factor stimulus	ENSRNOG00000001414, ENSRNOG00000007607, ENSRNOG00000005067	3	97	42	17535	12.9124	0.0221569
GOTERM_BP_DIRECT	GO:0035902~response to immobilization stress	ENSRNOG00000034254, ENSRNOG00000020938, ENSRNOG00000008015	3	97	42	17535	12.9124	0.0221569
GOTERM_BP_DIRECT	GO:0048709~oligodendrocyte differentiation	ENSRNOG00000004621, ENSRNOG00000019422, ENSRNOG00000010392	3	97	42	17535	12.9124	0.0221569
GOTERM_BP_DIRECT	GO:0016477~cell migration	ENSRNOG00000009222, ENSRNOG00000018646, ENSRNOG00000019202, ENSRNOG00000001720, ENSRNOG00000010392	5	97	197	17535	4.58815	0.023048
GOTERM_BP_DIRECT	GO:0043066~negative regulation of apoptotic process	ENSRNOG00000016122, ENSRNOG00000026293, ENSRNOG00000018484, ENSRNOG00000003300, ENSRNOG00000037931, ENSRNOG00000029698, ENSRNOG00000011815, ENSRNOG00000014350	8	97	517	17535	2.79726	0.0233518
GOTERM_BP_DIRECT	GO:0035019~somatic stem cell population maintenance	ENSRNOG00000006118, ENSRNOG00000001720, ENSRNOG00000005067	3	97	44	17535	12.3254	0.0241735
GOTERM_BP_DIRECT	GO:0042493~response to drug	ENSRNOG00000026293, ENSRNOG00000020893, ENSRNOG00000019422, ENSRNOG00000013973, ENSRNOG00000019568, ENSRNOG00000008015, ENSRNOG00000013520, ENSRNOG00000042838	8	97	528	17535	2.73899	0.0258152
GOTERM_BP_DIRECT	GO:1990441~negative regulation of transcription from RNA polymerase II promoter in response to endoplasmic reticulum stress	ENSRNOG00000026293, ENSRNOG00000020938	2	97	5	17535	72.3093	0.0270788
GOTERM_BP_DIRECT	GO:0060856~establishment of blood-brain barrier	ENSRNOG00000014008, ENSRNOG00000021053	2	97	5	17535	72.3093	0.0270788
GOTERM_BP_DIRECT	GO:0006355~regulation of transcription, DNA-templated	ENSRNOG00000006118, ENSRNOG00000018232, ENSRNOG00000026293, ENSRNOG00000019422, ENSRNOG00000012791, ENSRNOG00000033433, ENSRNOG00000000250, ENSRNOG00000019568, ENSRNOG00000008015, ENSRNOG00000000640, ENSRNOG00000007607, ENSRNOG00000042838	12	97	1054	17535	2.05814	0.0289791
GOTERM_BP_DIRECT	GO:0007568~aging	ENSRNOG00000004621, ENSRNOG00000016122, ENSRNOG00000026293, ENSRNOG00000019568, ENSRNOG00000020938, ENSRNOG00000008015	6	97	315	17535	3.4433	0.0294519
GOTERM_BP_DIRECT	GO:0032869~cellular response to insulin stimulus	ENSRNOG00000007319, ENSRNOG00000019422, ENSRNOG00000001414, ENSRNOG00000011815	4	97	123	17535	5.8788	0.0300265
GOTERM_BP_DIRECT	GO:0010830~regulation of myotube differentiation	ENSRNOG00000015085, ENSRNOG00000001189	2	97	6	17535	60.2577	0.0324068
GOTERM_BP_DIRECT	GO:0045893~positive regulation of transcription, DNA-templated	ENSRNOG00000018232, ENSRNOG00000026293, ENSRNOG00000019422, ENSRNOG00000008015, ENSRNOG00000000640, ENSRNOG00000021110, ENSRNOG00000001720, ENSRNOG00000007607	8	97	571	17535	2.53272	0.0371517
GOTERM_BP_DIRECT	GO:0042127~regulation of cell proliferation	ENSRNOG00000019568, ENSRNOG00000001414, ENSRNOG00000002802, ENSRNOG00000011815, ENSRNOG00000042838	5	97	234	17535	3.86268	0.039654
GOTERM_BP_DIRECT	GO:0007265~Ras protein signal transduction	ENSRNOG00000026293, ENSRNOG00000001345, ENSRNOG00000021548	3	97	58	17535	9.35034	0.0402151
GOTERM_BP_DIRECT	GO:0060326~cell chemotaxis	ENSRNOG00000009222, ENSRNOG00000018646, ENSRNOG00000002802	3	97	60	17535	9.03866	0.0427615
GOTERM_BP_DIRECT	GO:0050790~regulation of catalytic activity	ENSRNOG00000015085, ENSRNOG00000011474, ENSRNOG00000004925	3	97	60	17535	9.03866	0.0427615
GOTERM_BP_DIRECT	GO:0032570~response to progesterone	ENSRNOG00000008015, ENSRNOG00000042838, ENSRNOG00000010392	3	97	60	17535	9.03866	0.0427615
GOTERM_BP_DIRECT	GO:0051549~positive regulation of keratinocyte migration	ENSRNOG00000018646, ENSRNOG00000001414	2	97	8	17535	45.1933	0.0429764
GOTERM_BP_DIRECT	GO:0060395~SMAD protein signal transduction	ENSRNOG00000019661, ENSRNOG00000026293, ENSRNOG00000008015	3	97	63	17535	8.60825	0.0466909
GOTERM_BP_DIRECT	GO:0043497~regulation of protein heterodimerization activity	ENSRNOG00000001720, ENSRNOG00000010392	2	97	9	17535	40.1718	0.0482183
GOTERM_BP_DIRECT	GO:0045687~positive regulation of glial cell differentiation	ENSRNOG00000004621, ENSRNOG00000001720	2	97	9	17535	40.1718	0.0482183
GOTERM_BP_DIRECT	GO:0070373~negative regulation of ERK1 and ERK2 cascade	ENSRNOG00000003745, ENSRNOG00000017453, ENSRNOG00000013851	3	97	65	17535	8.34338	0.0493813
GOTERM_BP_DIRECT	GO:0090281~negative regulation of calcium ion import	ENSRNOG00000004749, ENSRNOG00000001720	2	97	10	17535	36.1546	0.0534317
GOTERM_BP_DIRECT	GO:0060710~chorio-allantoic fusion	ENSRNOG00000020426, ENSRNOG00000014350	2	97	10	17535	36.1546	0.0534317
GOTERM_BP_DIRECT	GO:0007179~transforming growth factor beta receptor signaling pathway	ENSRNOG00000026293, ENSRNOG00000008015, ENSRNOG00000017354	3	97	68	17535	7.97529	0.0535197
GOTERM_BP_DIRECT	GO:0007155~cell adhesion	ENSRNOG00000049236, ENSRNOG00000021403, ENSRNOG00000001720, ENSRNOG00000014350, ENSRNOG00000003546	5	97	261	17535	3.46309	0.0551645
GOTERM_BP_DIRECT	GO:0006468~protein phosphorylation	ENSRNOG00000007319, ENSRNOG00000015085, ENSRNOG00000018484, ENSRNOG00000029698, ENSRNOG00000001345, ENSRNOG00000011815, ENSRNOG00000001189	7	97	501	17535	2.52577	0.0570056
GOTERM_BP_DIRECT	GO:0008284~positive regulation of cell proliferation	ENSRNOG00000016122, ENSRNOG00000018646, ENSRNOG00000026293, ENSRNOG00000003745, ENSRNOG00000018752, ENSRNOG00000001720, ENSRNOG00000010392	7	97	503	17535	2.51573	0.0578966
GOTERM_BP_DIRECT	GO:0045995~regulation of embryonic development	ENSRNOG00000020614, ENSRNOG00000010799	2	97	11	17535	32.8679	0.0586169
GOTERM_BP_DIRECT	GO:0061179~negative regulation of insulin secretion involved in cellular response to glucose stimulus	ENSRNOG00000016122, ENSRNOG00000029698	2	97	11	17535	32.8679	0.0586169
GOTERM_BP_DIRECT	GO:0035313~wound healing, spreading of epidermal cells	ENSRNOG00000018646, ENSRNOG00000012791	2	97	12	17535	30.1289	0.063774
GOTERM_BP_DIRECT	GO:0048711~positive regulation of astrocyte differentiation	ENSRNOG00000018752, ENSRNOG00000001720	2	97	12	17535	30.1289	0.063774
GOTERM_BP_DIRECT	GO:2000737~negative regulation of stem cell differentiation	ENSRNOG00000001720, ENSRNOG00000005067	2	97	13	17535	27.8113	0.0689032
GOTERM_BP_DIRECT	GO:0010941~regulation of cell death	ENSRNOG00000019568, ENSRNOG00000042838	2	97	14	17535	25.8247	0.0740045
GOTERM_BP_DIRECT	GO:0030307~positive regulation of cell growth	ENSRNOG00000018646, ENSRNOG00000011815, ENSRNOG00000010392	3	97	85	17535	6.38023	0.0790707
GOTERM_BP_DIRECT	GO:0061029~eyelid development in camera-type eye	ENSRNOG00000018232, ENSRNOG00000026293	2	97	15	17535	24.1031	0.0790781
GOTERM_BP_DIRECT	GO:0043149~stress fiber assembly	ENSRNOG00000018232, ENSRNOG00000017354	2	97	16	17535	22.5966	0.0841243
GOTERM_BP_DIRECT	GO:0009987~cellular process	ENSRNOG00000026293, ENSRNOG00000042838	2	97	16	17535	22.5966	0.0841243
GOTERM_BP_DIRECT	GO:0002042~cell migration involved in sprouting angiogenesis	ENSRNOG00000018232, ENSRNOG00000007607	2	97	17	17535	21.2674	0.0891431
GOTERM_BP_DIRECT	GO:0035855~megakaryocyte development	ENSRNOG00000018232, ENSRNOG00000027880	2	97	18	17535	20.0859	0.0941346
GOTERM_BP_DIRECT	GO:0030224~monocyte differentiation	ENSRNOG00000026293, ENSRNOG00000049236	2	97	18	17535	20.0859	0.0941346
GOTERM_BP_DIRECT	GO:0021766~hippocampus development	ENSRNOG00000014008, ENSRNOG00000018232, ENSRNOG00000037613	3	97	95	17535	5.70863	0.0955421
GOTERM_BP_DIRECT	GO:0071347~cellular response to interleukin-1	ENSRNOG00000013973, ENSRNOG00000001414, ENSRNOG00000001720	3	97	98	17535	5.53387	0.100661
GOTERM_BP_DIRECT	GO:0070932~histone H3 deacetylation	ENSRNOG00000020254, ENSRNOG00000007387	2	97	20	17535	18.0773	0.104037
GOTERM_BP_DIRECT	GO:0035994~response to muscle stretch	ENSRNOG00000026293, ENSRNOG00000008015	2	97	20	17535	18.0773	0.104037
GOTERM_BP_DIRECT	GO:0006469~negative regulation of protein kinase activity	ENSRNOG00000007319, ENSRNOG00000029543, ENSRNOG00000005615	3	97	100	17535	5.4232	0.104116
GOTERM_BP_DIRECT	GO:0035335~peptidyl-tyrosine dephosphorylation	ENSRNOG00000029394, ENSRNOG00000017453, ENSRNOG00000014061	3	97	101	17535	5.3695	0.105856
GOTERM_BP_DIRECT	GO:0000302~response to reactive oxygen species	ENSRNOG00000018484, ENSRNOG00000001414	2	97	21	17535	17.2165	0.108947
GOTERM_BP_DIRECT	GO:0001829~trophectodermal cell differentiation	ENSRNOG00000018232, ENSRNOG00000042838	2	97	21	17535	17.2165	0.108947
GOTERM_BP_DIRECT	GO:0098609~cell-cell adhesion	ENSRNOG00000004621, ENSRNOG00000009222, ENSRNOG00000047028, ENSRNOG00000008517	4	97	211	17535	3.42698	0.109365
GOTERM_BP_DIRECT	GO:0071260~cellular response to mechanical stimulus	ENSRNOG00000019422, ENSRNOG00000005615, ENSRNOG00000001414	3	97	105	17535	5.16495	0.112891
GOTERM_BP_DIRECT	GO:0016337~single organismal cell-cell adhesion	ENSRNOG00000018232, ENSRNOG00000019202, ENSRNOG00000014350	3	97	105	17535	5.16495	0.112891
GOTERM_BP_DIRECT	GO:0000188~inactivation of MAPK activity	ENSRNOG00000029394, ENSRNOG00000014061	2	97	22	17535	16.4339	0.113832
GOTERM_BP_DIRECT	GO:0015914~phospholipid transport	ENSRNOG00000014008, ENSRNOG00000008048	2	97	23	17535	15.7194	0.118689
GOTERM_BP_DIRECT	GO:0097193~intrinsic apoptotic signaling pathway	ENSRNOG00000008048, ENSRNOG00000021110	2	97	23	17535	15.7194	0.118689
GOTERM_BP_DIRECT	GO:0045672~positive regulation of osteoclast differentiation	ENSRNOG00000006118, ENSRNOG00000008015	2	97	23	17535	15.7194	0.118689
GOTERM_BP_DIRECT	GO:0034614~cellular response to reactive oxygen species	ENSRNOG00000008015, ENSRNOG00000018184	2	97	24	17535	15.0644	0.123521
GOTERM_BP_DIRECT	GO:0010001~glial cell differentiation	ENSRNOG00000047028, ENSRNOG00000010392	2	97	24	17535	15.0644	0.123521
GOTERM_BP_DIRECT	GO:0048821~erythrocyte development	ENSRNOG00000018232, ENSRNOG00000000250	2	97	24	17535	15.0644	0.123521
GOTERM_BP_DIRECT	GO:0006470~protein dephosphorylation	ENSRNOG00000017453, ENSRNOG00000011474, ENSRNOG00000004925	3	97	112	17535	4.84214	0.125484
GOTERM_BP_DIRECT	GO:0031667~response to nutrient levels	ENSRNOG00000019422, ENSRNOG00000013973, ENSRNOG00000001414	3	97	112	17535	4.84214	0.125484
GOTERM_BP_DIRECT	GO:0097150~neuronal stem cell population maintenance	ENSRNOG00000047028, ENSRNOG00000001720	2	97	25	17535	14.4619	0.128326
GOTERM_BP_DIRECT	GO:0008016~regulation of heart contraction	ENSRNOG00000018646, ENSRNOG00000015085	2	97	26	17535	13.9056	0.133105
GOTERM_BP_DIRECT	GO:0045766~positive regulation of angiogenesis	ENSRNOG00000001414, ENSRNOG00000021403, ENSRNOG00000014350	3	97	117	17535	4.63521	0.134675
GOTERM_BP_DIRECT	GO:0071372~cellular response to follicle-stimulating hormone stimulus	ENSRNOG00000019422, ENSRNOG00000001414	2	97	27	17535	13.3906	0.137858
GOTERM_BP_DIRECT	GO:0016925~protein sumoylation	ENSRNOG00000046207, ENSRNOG00000000640	2	97	27	17535	13.3906	0.137858
GOTERM_BP_DIRECT	GO:0010765~positive regulation of sodium ion transport	ENSRNOG00000002802, ENSRNOG00000011815	2	97	27	17535	13.3906	0.137858
GOTERM_BP_DIRECT	GO:0071236~cellular response to antibiotic	ENSRNOG00000019422, ENSRNOG00000020938	2	97	27	17535	13.3906	0.137858
GOTERM_BP_DIRECT	GO:0010468~regulation of gene expression	ENSRNOG00000020614, ENSRNOG00000013351, ENSRNOG00000037613, ENSRNOG00000027784	4	97	235	17535	3.07699	0.13824
GOTERM_BP_DIRECT	GO:0001649~osteoblast differentiation	ENSRNOG00000009222, ENSRNOG00000014350, ENSRNOG00000042838	3	97	119	17535	4.55731	0.138394
GOTERM_BP_DIRECT	GO:0007049~cell cycle	ENSRNOG00000012791, ENSRNOG00000029698, ENSRNOG00000001189	3	97	120	17535	4.51933	0.140262
GOTERM_BP_DIRECT	GO:0048168~regulation of neuronal synaptic plasticity	ENSRNOG00000000640, ENSRNOG00000007152	2	97	28	17535	12.9124	0.142585
GOTERM_BP_DIRECT	GO:0060999~positive regulation of dendritic spine development	ENSRNOG00000001345, ENSRNOG00000010392	2	97	29	17535	12.4671	0.147287
GOTERM_BP_DIRECT	GO:0008285~negative regulation of cell proliferation	ENSRNOG00000018232, ENSRNOG00000026293, ENSRNOG00000020938, ENSRNOG00000017453, ENSRNOG00000003300	5	97	374	17535	2.41675	0.149151
GOTERM_BP_DIRECT	GO:0048169~regulation of long-term neuronal synaptic plasticity	ENSRNOG00000019422, ENSRNOG00000018484	2	97	30	17535	12.0515	0.151963
GOTERM_BP_DIRECT	GO:0046697~decidualization	ENSRNOG00000001414, ENSRNOG00000042838	2	97	30	17535	12.0515	0.151963
GOTERM_BP_DIRECT	GO:0043388~positive regulation of DNA binding	ENSRNOG00000037931, ENSRNOG00000001720	2	97	31	17535	11.6628	0.156614
GOTERM_BP_DIRECT	GO:0042517~positive regulation of tyrosine phosphorylation of Stat3 protein	ENSRNOG00000018752, ENSRNOG00000001720	2	97	31	17535	11.6628	0.156614
GOTERM_BP_DIRECT	GO:0030316~osteoclast differentiation	ENSRNOG00000009222, ENSRNOG00000042838	2	97	31	17535	11.6628	0.156614
GOTERM_BP_DIRECT	GO:0090200~positive regulation of release of cytochrome c from mitochondria	ENSRNOG00000037931, ENSRNOG00000021110	2	97	31	17535	11.6628	0.156614
GOTERM_BP_DIRECT	GO:0000910~cytokinesis	ENSRNOG00000049236, ENSRNOG00000021403	2	97	31	17535	11.6628	0.156614
GOTERM_BP_DIRECT	GO:0070372~regulation of ERK1 and ERK2 cascade	ENSRNOG00000009222, ENSRNOG00000014350	2	97	31	17535	11.6628	0.156614
GOTERM_BP_DIRECT	GO:0043434~response to peptide hormone	ENSRNOG00000019568, ENSRNOG00000003300, ENSRNOG00000042838	3	97	129	17535	4.20403	0.157307
GOTERM_BP_DIRECT	GO:0030036~actin cytoskeleton organization	ENSRNOG00000018232, ENSRNOG00000007541, ENSRNOG00000019688	3	97	131	17535	4.13984	0.161148
GOTERM_BP_DIRECT	GO:0018105~peptidyl-serine phosphorylation	ENSRNOG00000015085, ENSRNOG00000001345, ENSRNOG00000011815	3	97	133	17535	4.07759	0.165006
GOTERM_BP_DIRECT	GO:0050767~regulation of neurogenesis	ENSRNOG00000020254, ENSRNOG00000001720	2	97	33	17535	10.956	0.16584
GOTERM_BP_DIRECT	GO:0006094~gluconeogenesis	ENSRNOG00000003745, ENSRNOG00000020254	2	97	33	17535	10.956	0.16584
GOTERM_BP_DIRECT	GO:0071479~cellular response to ionizing radiation	ENSRNOG00000005615, ENSRNOG00000021403	2	97	34	17535	10.6337	0.170415
GOTERM_BP_DIRECT	GO:0001895~retina homeostasis	ENSRNOG00000034254, ENSRNOG00000036701	2	97	35	17535	10.3299	0.174966
GOTERM_BP_DIRECT	GO:0030513~positive regulation of BMP signaling pathway	ENSRNOG00000001720, ENSRNOG00000014350	2	97	36	17535	10.043	0.179492
GOTERM_BP_DIRECT	GO:0046627~negative regulation of insulin receptor signaling pathway	ENSRNOG00000029543, ENSRNOG00000017453	2	97	36	17535	10.043	0.179492
GOTERM_BP_DIRECT	GO:0008306~associative learning	ENSRNOG00000018232, ENSRNOG00000003300	2	97	37	17535	9.77152	0.183993
GOTERM_BP_DIRECT	GO:0043491~protein kinase B signaling	ENSRNOG00000009222, ENSRNOG00000018484	2	97	37	17535	9.77152	0.183993
GOTERM_BP_DIRECT	GO:0003281~ventricular septum development	ENSRNOG00000001720, ENSRNOG00000014350	2	97	38	17535	9.51438	0.18847
GOTERM_BP_DIRECT	GO:0007346~regulation of mitotic cell cycle	ENSRNOG00000029698, ENSRNOG00000001189	2	97	38	17535	9.51438	0.18847
GOTERM_BP_DIRECT	GO:0033077~T cell differentiation in thymus	ENSRNOG00000000250, ENSRNOG00000005067	2	97	38	17535	9.51438	0.18847
GOTERM_BP_DIRECT	GO:0001889~liver development	ENSRNOG00000026293, ENSRNOG00000021053, ENSRNOG00000001720	3	97	145	17535	3.74014	0.188472
GOTERM_BP_DIRECT	GO:0031175~neuron projection development	ENSRNOG00000018232, ENSRNOG00000003300, ENSRNOG00000019688	3	97	146	17535	3.71452	0.190449
GOTERM_BP_DIRECT	GO:0030155~regulation of cell adhesion	ENSRNOG00000018232, ENSRNOG00000004925	2	97	39	17535	9.27042	0.192922
GOTERM_BP_DIRECT	GO:0008333~endosome to lysosome transport	ENSRNOG00000020893, ENSRNOG00000021403	2	97	40	17535	9.03866	0.197351
GOTERM_BP_DIRECT	GO:0030217~T cell differentiation	ENSRNOG00000019422, ENSRNOG00000017453	2	97	41	17535	8.8182	0.201755
GOTERM_BP_DIRECT	GO:0097191~extrinsic apoptotic signaling pathway	ENSRNOG00000021110, ENSRNOG00000003546	2	97	41	17535	8.8182	0.201755
GOTERM_BP_DIRECT	GO:0045786~negative regulation of cell cycle	ENSRNOG00000021403, ENSRNOG00000007607	2	97	41	17535	8.8182	0.201755
GOTERM_BP_DIRECT	GO:0045595~regulation of cell differentiation	ENSRNOG00000001189, ENSRNOG00000010392	2	97	42	17535	8.60825	0.206136
GOTERM_BP_DIRECT	GO:0051412~response to corticosterone	ENSRNOG00000008015, ENSRNOG00000042838	2	97	43	17535	8.40806	0.210492
GOTERM_BP_DIRECT	GO:0030182~neuron differentiation	ENSRNOG00000009222, ENSRNOG00000003300, ENSRNOG00000001720	3	97	157	17535	3.45426	0.212366
GOTERM_BP_DIRECT	GO:0043524~negative regulation of neuron apoptotic process	ENSRNOG00000026293, ENSRNOG00000018752, ENSRNOG00000003300	3	97	158	17535	3.4324	0.214372
GOTERM_BP_DIRECT	GO:0043407~negative regulation of MAP kinase activity	ENSRNOG00000016122, ENSRNOG00000013851	2	97	44	17535	8.21696	0.214825
GOTERM_BP_DIRECT	GO:0030968~endoplasmic reticulum unfolded protein response	ENSRNOG00000003745, ENSRNOG00000020938	2	97	46	17535	7.8597	0.223421
GOTERM_BP_DIRECT	GO:0001975~response to amphetamine	ENSRNOG00000019422, ENSRNOG00000002802	2	97	46	17535	7.8597	0.223421
GOTERM_BP_DIRECT	GO:0045599~negative regulation of fat cell differentiation	ENSRNOG00000007319, ENSRNOG00000005067	2	97	47	17535	7.69248	0.227684
GOTERM_BP_DIRECT	GO:0002931~response to ischemia	ENSRNOG00000019422, ENSRNOG00000020254	2	97	47	17535	7.69248	0.227684
GOTERM_BP_DIRECT	GO:0071222~cellular response to lipopolysaccharide	ENSRNOG00000013973, ENSRNOG00000008048, ENSRNOG00000001414	3	97	167	17535	3.24742	0.232498
GOTERM_BP_DIRECT	GO:1990090~cellular response to nerve growth factor stimulus	ENSRNOG00000001414, ENSRNOG00000001720	2	97	50	17535	7.23093	0.240333
GOTERM_BP_DIRECT	GO:0003151~outflow tract morphogenesis	ENSRNOG00000026293, ENSRNOG00000001720	2	97	50	17535	7.23093	0.240333
GOTERM_BP_DIRECT	GO:0021915~neural tube development	ENSRNOG00000009222, ENSRNOG00000001720	2	97	50	17535	7.23093	0.240333
GOTERM_BP_DIRECT	GO:0051602~response to electrical stimulus	ENSRNOG00000019422, ENSRNOG00000003300	2	97	51	17535	7.08914	0.244504
GOTERM_BP_DIRECT	GO:0009314~response to radiation	ENSRNOG00000026293, ENSRNOG00000018484	2	97	52	17535	6.95282	0.248653
GOTERM_BP_DIRECT	GO:0001890~placenta development	ENSRNOG00000020614, ENSRNOG00000001414	2	97	54	17535	6.6953	0.256881
GOTERM_BP_DIRECT	GO:0006417~regulation of translation	ENSRNOG00000020938, ENSRNOG00000001345	2	97	56	17535	6.45619	0.265021
GOTERM_BP_DIRECT	GO:0001934~positive regulation of protein phosphorylation	ENSRNOG00000020938, ENSRNOG00000037931, ENSRNOG00000014350	3	97	185	17535	2.93146	0.268985
GOTERM_BP_DIRECT	GO:0045785~positive regulation of cell adhesion	ENSRNOG00000018184, ENSRNOG00000010392	2	97	57	17535	6.34292	0.269058
GOTERM_BP_DIRECT	GO:0042220~response to cocaine	ENSRNOG00000019422, ENSRNOG00000020938	2	97	57	17535	6.34292	0.269058
GOTERM_BP_DIRECT	GO:0007611~learning or memory	ENSRNOG00000019422, ENSRNOG00000000640	2	97	57	17535	6.34292	0.269058
GOTERM_BP_DIRECT	GO:0046777~protein autophosphorylation	ENSRNOG00000029698, ENSRNOG00000001345, ENSRNOG00000001189	3	97	186	17535	2.9157	0.271015
GOTERM_BP_DIRECT	GO:0045860~positive regulation of protein kinase activity	ENSRNOG00000014350, ENSRNOG00000010392	2	97	59	17535	6.1279	0.277066
GOTERM_BP_DIRECT	GO:0048538~thymus development	ENSRNOG00000018232, ENSRNOG00000001720	2	97	59	17535	6.1279	0.277066
GOTERM_BP_DIRECT	GO:0030183~B cell differentiation	ENSRNOG00000018752, ENSRNOG00000017453	2	97	59	17535	6.1279	0.277066
GOTERM_BP_DIRECT	GO:0055114~oxidation-reduction process	ENSRNOG00000016122, ENSRNOG00000005360, ENSRNOG00000000250, ENSRNOG00000014948, ENSRNOG00000032297, ENSRNOG00000031167	6	97	651	17535	1.66611	0.284843
GOTERM_BP_DIRECT	GO:0008542~visual learning	ENSRNOG00000016122, ENSRNOG00000011815	2	97	63	17535	5.73883	0.292822
GOTERM_BP_DIRECT	GO:0010977~negative regulation of neuron projection development	ENSRNOG00000004621, ENSRNOG00000001720	2	97	65	17535	5.56225	0.300572
GOTERM_BP_DIRECT	GO:0045669~positive regulation of osteoblast differentiation	ENSRNOG00000019568, ENSRNOG00000014350	2	97	66	17535	5.47798	0.304415
GOTERM_BP_DIRECT	GO:0030335~positive regulation of cell migration	ENSRNOG00000018646, ENSRNOG00000014350, ENSRNOG00000019688	3	97	205	17535	2.64546	0.309508
GOTERM_BP_DIRECT	GO:0006886~intracellular protein transport	ENSRNOG00000020893, ENSRNOG00000010989, ENSRNOG00000021403	3	97	206	17535	2.63262	0.311526
GOTERM_BP_DIRECT	GO:0001570~vasculogenesis	ENSRNOG00000009222, ENSRNOG00000042838	2	97	68	17535	5.31686	0.312039
GOTERM_BP_DIRECT	GO:0001568~blood vessel development	ENSRNOG00000009222, ENSRNOG00000000250	2	97	70	17535	5.16495	0.319581
GOTERM_BP_DIRECT	GO:0048146~positive regulation of fibroblast proliferation	ENSRNOG00000026293, ENSRNOG00000001414	2	97	70	17535	5.16495	0.319581
GOTERM_BP_DIRECT	GO:0001938~positive regulation of endothelial cell proliferation	ENSRNOG00000026293, ENSRNOG00000007607	2	97	70	17535	5.16495	0.319581
GOTERM_BP_DIRECT	GO:0010629~negative regulation of gene expression	ENSRNOG00000001414, ENSRNOG00000001720, ENSRNOG00000010799	3	97	212	17535	2.55811	0.323607
GOTERM_BP_DIRECT	GO:0045665~negative regulation of neuron differentiation	ENSRNOG00000004621, ENSRNOG00000001720	2	97	73	17535	4.95269	0.33074
GOTERM_BP_DIRECT	GO:0007050~cell cycle arrest	ENSRNOG00000005615, ENSRNOG00000021548	2	97	75	17535	4.82062	0.338079
GOTERM_BP_DIRECT	GO:0043525~positive regulation of neuron apoptotic process	ENSRNOG00000026293, ENSRNOG00000019422	2	97	75	17535	4.82062	0.338079
GOTERM_BP_DIRECT	GO:0007160~cell-matrix adhesion	ENSRNOG00000018232, ENSRNOG00000017354	2	97	76	17535	4.75719	0.341718
GOTERM_BP_DIRECT	GO:0071320~cellular response to cAMP	ENSRNOG00000019422, ENSRNOG00000001414	2	97	77	17535	4.69541	0.345338
GOTERM_BP_DIRECT	GO:0045165~cell fate commitment	ENSRNOG00000037613, ENSRNOG00000001720	2	97	77	17535	4.69541	0.345338
GOTERM_BP_DIRECT	GO:0035556~intracellular signal transduction	ENSRNOG00000029543, ENSRNOG00000011815, ENSRNOG00000001189, ENSRNOG00000010392	4	97	381	17535	1.89788	0.34685
GOTERM_BP_DIRECT	GO:0045444~fat cell differentiation	ENSRNOG00000000640, ENSRNOG00000007607	2	97	82	17535	4.4091	0.363143
GOTERM_BP_DIRECT	GO:0071363~cellular response to growth factor stimulus	ENSRNOG00000019422, ENSRNOG00000001414	2	97	82	17535	4.4091	0.363143
GOTERM_BP_DIRECT	GO:0034976~response to endoplasmic reticulum stress	ENSRNOG00000007319, ENSRNOG00000020938	2	97	82	17535	4.4091	0.363143
GOTERM_BP_DIRECT	GO:0007264~small GTPase mediated signal transduction	ENSRNOG00000004624, ENSRNOG00000002097, ENSRNOG00000021403	3	97	234	17535	2.31761	0.367397
GOTERM_BP_DIRECT	GO:1903955~positive regulation of protein targeting to mitochondrion	ENSRNOG00000001720, ENSRNOG00000010392	2	97	85	17535	4.25349	0.373595
GOTERM_BP_DIRECT	GO:0051897~positive regulation of protein kinase B signaling	ENSRNOG00000018646, ENSRNOG00000010392	2	97	85	17535	4.25349	0.373595
GOTERM_BP_DIRECT	GO:0060548~negative regulation of cell death	ENSRNOG00000020938, ENSRNOG00000014350	2	97	88	17535	4.10848	0.383877
GOTERM_BP_DIRECT	GO:0071333~cellular response to glucose stimulus	ENSRNOG00000018232, ENSRNOG00000001414	2	97	89	17535	4.06232	0.387267
GOTERM_BP_DIRECT	GO:0014823~response to activity	ENSRNOG00000004621, ENSRNOG00000037613	2	97	92	17535	3.92985	0.397327
GOTERM_BP_DIRECT	GO:0060041~retina development in camera-type eye	ENSRNOG00000034254, ENSRNOG00000000250	2	97	93	17535	3.8876	0.400644
GOTERM_BP_DIRECT	GO:0000165~MAPK cascade	ENSRNOG00000005067, ENSRNOG00000010392	2	97	97	17535	3.72728	0.413732
GOTERM_BP_DIRECT	GO:0006874~cellular calcium ion homeostasis	ENSRNOG00000004749, ENSRNOG00000015085	2	97	97	17535	3.72728	0.413732
GOTERM_BP_DIRECT	GO:0009725~response to hormone	ENSRNOG00000018232, ENSRNOG00000013520	2	97	99	17535	3.65198	0.42017
GOTERM_BP_DIRECT	GO:0051291~protein heterooligomerization	ENSRNOG00000006545, ENSRNOG00000013520	2	97	100	17535	3.61546	0.423362
GOTERM_BP_DIRECT	GO:0050731~positive regulation of peptidyl-tyrosine phosphorylation	ENSRNOG00000018646, ENSRNOG00000010392	2	97	102	17535	3.54457	0.429695
GOTERM_BP_DIRECT	GO:0001666~response to hypoxia	ENSRNOG00000018232, ENSRNOG00000019422, ENSRNOG00000012791	3	97	270	17535	2.00859	0.436529
GOTERM_BP_DIRECT	GO:0007165~signal transduction	ENSRNOG00000010161, ENSRNOG00000020893, ENSRNOG00000004925, ENSRNOG00000014350, ENSRNOG00000021548	5	97	617	17535	1.46494	0.438497
GOTERM_BP_DIRECT	GO:0006357~regulation of transcription from RNA polymerase II promoter	ENSRNOG00000012886, ENSRNOG00000008015, ENSRNOG00000020426, ENSRNOG00000001720	4	97	443	17535	1.63226	0.438594
GOTERM_BP_DIRECT	GO:0032868~response to insulin	ENSRNOG00000019422, ENSRNOG00000000640	2	97	107	17535	3.37894	0.445227
GOTERM_BP_DIRECT	GO:0007565~female pregnancy	ENSRNOG00000008015, ENSRNOG00000042838	2	97	111	17535	3.25717	0.457351
GOTERM_BP_DIRECT	GO:0007507~heart development	ENSRNOG00000018232, ENSRNOG00000000250, ENSRNOG00000010392	3	97	288	17535	1.88305	0.469582
GOTERM_BP_DIRECT	GO:0030308~negative regulation of cell growth	ENSRNOG00000004621, ENSRNOG00000014948	2	97	122	17535	2.9635	0.489357
GOTERM_BP_DIRECT	GO:0071407~cellular response to organic cyclic compound	ENSRNOG00000020938, ENSRNOG00000001414	2	97	122	17535	2.9635	0.489357
GOTERM_BP_DIRECT	GO:0042593~glucose homeostasis	ENSRNOG00000017453, ENSRNOG00000001414	2	97	123	17535	2.9394	0.492172
GOTERM_BP_DIRECT	GO:0007067~mitotic nuclear division	ENSRNOG00000006545, ENSRNOG00000004925	2	97	125	17535	2.89237	0.497757
GOTERM_BP_DIRECT	GO:0007010~cytoskeleton organization	ENSRNOG00000012791, ENSRNOG00000019688	2	97	128	17535	2.82458	0.50602
GOTERM_BP_DIRECT	GO:0030324~lung development	ENSRNOG00000000250, ENSRNOG00000001720	2	97	132	17535	2.73899	0.516828
GOTERM_BP_DIRECT	GO:0071356~cellular response to tumor necrosis factor	ENSRNOG00000013973, ENSRNOG00000001720	2	97	133	17535	2.71839	0.519493
GOTERM_BP_DIRECT	GO:0071456~cellular response to hypoxia	ENSRNOG00000019422, ENSRNOG00000001414	2	97	137	17535	2.63902	0.53001
GOTERM_BP_DIRECT	GO:0006979~response to oxidative stress	ENSRNOG00000013973, ENSRNOG00000031167	2	97	146	17535	2.47635	0.552846
GOTERM_BP_DIRECT	GO:0010033~response to organic substance	ENSRNOG00000026293, ENSRNOG00000003300	2	97	152	17535	2.37859	0.567457
GOTERM_BP_DIRECT	GO:0042981~regulation of apoptotic process	ENSRNOG00000019661, ENSRNOG00000019422	2	97	170	17535	2.12674	0.608514
GOTERM_BP_DIRECT	GO:0070374~positive regulation of ERK1 and ERK2 cascade	ENSRNOG00000016122, ENSRNOG00000026293	2	97	186	17535	1.9438	0.641757
GOTERM_BP_DIRECT	GO:0043547~positive regulation of GTPase activity	ENSRNOG00000026293, ENSRNOG00000013351, ENSRNOG00000008517	3	97	398	17535	1.36261	0.644397
GOTERM_BP_DIRECT	GO:0007166~cell surface receptor signaling pathway	ENSRNOG00000018752, ENSRNOG00000000250	2	97	192	17535	1.88305	0.653489
GOTERM_BP_DIRECT	GO:0045471~response to ethanol	ENSRNOG00000016122, ENSRNOG00000019422	2	97	193	17535	1.8733	0.655407
GOTERM_BP_DIRECT	GO:0015031~protein transport	ENSRNOG00000013351, ENSRNOG00000049236	2	97	257	17535	1.4068	0.758602
GOTERM_BP_DIRECT	GO:0006955~immune response	ENSRNOG00000008048, ENSRNOG00000002802	2	97	267	17535	1.35411	0.771688
GOTERM_BP_DIRECT	GO:0006954~inflammatory response	ENSRNOG00000009222, ENSRNOG00000002802	2	97	297	17535	1.21733	0.806877
GOTERM_BP_DIRECT	GO:0007420~brain development	ENSRNOG00000010392, ENSRNOG00000019688	2	97	303	17535	1.19322	0.813242
GOTERM_BP_DIRECT	GO:0016567~protein ubiquitination	ENSRNOG00000029543, ENSRNOG00000013390	2	97	349	17535	1.03595	0.855614
GOTERM_BP_DIRECT	GO:0030154~cell differentiation	ENSRNOG00000020426, ENSRNOG00000021403	2	97	371	17535	0.974519	0.872364
GOTERM_CC_DIRECT	GO:0005925~focal adhesion	ENSRNOG00000009222, ENSRNOG00000019202, ENSRNOG00000017066, ENSRNOG00000021403, ENSRNOG00000013851, ENSRNOG00000007541, ENSRNOG00000004624, ENSRNOG00000034254, ENSRNOG00000012791, ENSRNOG00000037931, ENSRNOG00000049236, ENSRNOG00000008517, ENSRNOG00000036701, ENSRNOG00000017354, ENSRNOG00000004925	15	96	396	18520	7.30745	1.41013e-08
GOTERM_CC_DIRECT	GO:0005634~nucleus	ENSRNOG00000019661, ENSRNOG00000018232, ENSRNOG00000003745, ENSRNOG00000020254, ENSRNOG00000000640, ENSRNOG00000001345, ENSRNOG00000008048, ENSRNOG00000021403, ENSRNOG00000001720, ENSRNOG00000010799, ENSRNOG00000042838, ENSRNOG00000001189, ENSRNOG00000010392, ENSRNOG00000006118, ENSRNOG00000046207, ENSRNOG00000028872, ENSRNOG00000019568, ENSRNOG00000008015, ENSRNOG00000007387, ENSRNOG00000005615,…	47	96	4841	18520	1.87298	2.53824e-06
GOTERM_CC_DIRECT	GO:0001725~stress fiber	ENSRNOG00000007541, ENSRNOG00000034254, ENSRNOG00000018184, ENSRNOG00000006545, ENSRNOG00000049236, ENSRNOG00000017354	6	96	69	18520	16.7754	2.76911e-05
GOTERM_CC_DIRECT	GO:0005829~cytosol	ENSRNOG00000020893, ENSRNOG00000013973, ENSRNOG00000000250, ENSRNOG00000020938, ENSRNOG00000008048, ENSRNOG00000021403, ENSRNOG00000001189, ENSRNOG00000010161, ENSRNOG00000026293, ENSRNOG00000034254, ENSRNOG00000015085, ENSRNOG00000012791, ENSRNOG00000008015, ENSRNOG00000049236, ENSRNOG00000013520, ENSRNOG00000004925, ENSRNOG00000036701, ENSRNOG00000014480, ENSRNOG00000005067, ENSRNOG00000031167	20	96	1590	18520	2.42662	0.000398003
GOTERM_CC_DIRECT	GO:0015629~actin cytoskeleton	ENSRNOG00000028872, ENSRNOG00000006545, ENSRNOG00000008517, ENSRNOG00000049236, ENSRNOG00000036701, ENSRNOG00000004925	6	96	190	18520	6.09211	0.0029645
GOTERM_CC_DIRECT	GO:0031965~nuclear membrane	ENSRNOG00000007319, ENSRNOG00000004749, ENSRNOG00000010989, ENSRNOG00000015085, ENSRNOG00000017453, ENSRNOG00000007607	6	96	196	18520	5.90561	0.00338657
GOTERM_CC_DIRECT	GO:0005737~cytoplasm	ENSRNOG00000019661, ENSRNOG00000018232, ENSRNOG00000020254, ENSRNOG00000029543, ENSRNOG00000000640, ENSRNOG00000018184, ENSRNOG00000001345, ENSRNOG00000001414, ENSRNOG00000001720, ENSRNOG00000010799, ENSRNOG00000001189, ENSRNOG00000010392, ENSRNOG00000010161, ENSRNOG00000028872, ENSRNOG00000013351, ENSRNOG00000007387, ENSRNOG00000015084, ENSRNOG00000005615, ENSRNOG00000006545, ENSRNOG00000021110,…	40	96	5227	18520	1.47631	0.0047688
GOTERM_CC_DIRECT	GO:0005667~transcription factor complex	ENSRNOG00000026293, ENSRNOG00000012791, ENSRNOG00000019568, ENSRNOG00000008015, ENSRNOG00000007607, ENSRNOG00000042838	6	96	227	18520	5.09912	0.0062801
GOTERM_CC_DIRECT	GO:0005819~spindle	ENSRNOG00000008689, ENSRNOG00000013390, ENSRNOG00000006545, ENSRNOG00000049236	4	96	96	18520	8.03819	0.0132482
GOTERM_CC_DIRECT	GO:0005622~intracellular	ENSRNOG00000004621, ENSRNOG00000009222, ENSRNOG00000020893, ENSRNOG00000010989, ENSRNOG00000029543, ENSRNOG00000004624, ENSRNOG00000018752, ENSRNOG00000018484, ENSRNOG00000002097, ENSRNOG00000021110, ENSRNOG00000001720, ENSRNOG00000010392	12	96	1016	18520	2.27854	0.0148356
GOTERM_CC_DIRECT	GO:0032156~septin cytoskeleton	ENSRNOG00000001345, ENSRNOG00000006545	2	96	3	18520	128.611	0.0153108
GOTERM_CC_DIRECT	GO:0032154~cleavage furrow	ENSRNOG00000006545, ENSRNOG00000049236, ENSRNOG00000021403	3	96	38	18520	15.2303	0.0162355
GOTERM_CC_DIRECT	GO:0005730~nucleolus	ENSRNOG00000007319, ENSRNOG00000010161, ENSRNOG00000050287, ENSRNOG00000003745, ENSRNOG00000004019, ENSRNOG00000000250, ENSRNOG00000018484, ENSRNOG00000008048, ENSRNOG00000006545, ENSRNOG00000007152	10	96	804	18520	2.39946	0.0221619
GOTERM_CC_DIRECT	GO:0000790~nuclear chromatin	ENSRNOG00000018232, ENSRNOG00000026293, ENSRNOG00000034254, ENSRNOG00000019568, ENSRNOG00000042838	5	96	215	18520	4.48643	0.0247782
GOTERM_CC_DIRECT	GO:0005794~Golgi apparatus	ENSRNOG00000004749, ENSRNOG00000020822, ENSRNOG00000010989, ENSRNOG00000020938, ENSRNOG00000020426, ENSRNOG00000008048, ENSRNOG00000013390, ENSRNOG00000008517, ENSRNOG00000013851, ENSRNOG00000007152	10	96	828	18520	2.32991	0.0261735
GOTERM_CC_DIRECT	GO:0005654~nucleoplasm	ENSRNOG00000020893, ENSRNOG00000010989, ENSRNOG00000020254, ENSRNOG00000000250, ENSRNOG00000001345, ENSRNOG00000001720, ENSRNOG00000042838, ENSRNOG00000032034, ENSRNOG00000007319, ENSRNOG00000026293, ENSRNOG00000019422, ENSRNOG00000028872, ENSRNOG00000008015, ENSRNOG00000005615, ENSRNOG00000012806, ENSRNOG00000011815	16	96	1744	18520	1.76988	0.0318287
GOTERM_CC_DIRECT	GO:0097433~dense body	ENSRNOG00000034254, ENSRNOG00000036701	2	96	7	18520	55.119	0.0353649
GOTERM_CC_DIRECT	GO:0031012~extracellular matrix	ENSRNOG00000047028, ENSRNOG00000008048, ENSRNOG00000001414, ENSRNOG00000049236, ENSRNOG00000014350	5	96	254	18520	3.79757	0.0417797
GOTERM_CC_DIRECT	GO:0005913~cell-cell adherens junction	ENSRNOG00000004621, ENSRNOG00000009222, ENSRNOG00000008517, ENSRNOG00000049236, ENSRNOG00000017354	5	96	259	18520	3.72426	0.0443387
GOTERM_CC_DIRECT	GO:0000164~protein phosphatase type 1 complex	ENSRNOG00000020938, ENSRNOG00000011474	2	96	10	18520	38.5833	0.0501398
GOTERM_CC_DIRECT	GO:0043005~neuron projection	ENSRNOG00000004621, ENSRNOG00000010161, ENSRNOG00000008015, ENSRNOG00000006545, ENSRNOG00000011815, ENSRNOG00000019688	6	96	393	18520	2.94529	0.0516885
GOTERM_CC_DIRECT	GO:0005789~endoplasmic reticulum membrane	ENSRNOG00000004621, ENSRNOG00000016122, ENSRNOG00000005360, ENSRNOG00000020938, ENSRNOG00000002218, ENSRNOG00000011815, ENSRNOG00000032297	7	96	556	18520	2.42881	0.0662701
GOTERM_CC_DIRECT	GO:0001726~ruffle	ENSRNOG00000010161, ENSRNOG00000049236, ENSRNOG00000003546	3	96	88	18520	6.5767	0.0750554
GOTERM_CC_DIRECT	GO:0043209~myelin sheath	ENSRNOG00000004621, ENSRNOG00000034254, ENSRNOG00000006545, ENSRNOG00000036701	4	96	191	18520	4.04014	0.0751824
GOTERM_CC_DIRECT	GO:0043234~protein complex	ENSRNOG00000004621, ENSRNOG00000034254, ENSRNOG00000019568, ENSRNOG00000018184, ENSRNOG00000001345, ENSRNOG00000006545, ENSRNOG00000049236	7	96	611	18520	2.21017	0.094064
GOTERM_CC_DIRECT	GO:0005886~plasma membrane	ENSRNOG00000029543, ENSRNOG00000008048, ENSRNOG00000021403, ENSRNOG00000010392, ENSRNOG00000010161, ENSRNOG00000013351, ENSRNOG00000015085, ENSRNOG00000037931, ENSRNOG00000006545, ENSRNOG00000011815, ENSRNOG00000021548, ENSRNOG00000014008, ENSRNOG00000004749, ENSRNOG00000009222, ENSRNOG00000021053, ENSRNOG00000000250, ENSRNOG00000019202, ENSRNOG00000020822, ENSRNOG00000004621, ENSRNOG00000034254,…	27	96	3963	18520	1.31435	0.0996241
GOTERM_CC_DIRECT	GO:0034399~nuclear periphery	ENSRNOG00000050287, ENSRNOG00000010989	2	96	22	18520	17.5379	0.107033
GOTERM_CC_DIRECT	GO:0000785~chromatin	ENSRNOG00000008689, ENSRNOG00000018484, ENSRNOG00000001720	3	96	124	18520	4.66734	0.133178
GOTERM_CC_DIRECT	GO:0005938~cell cortex	ENSRNOG00000010161, ENSRNOG00000028872, ENSRNOG00000006545	3	96	127	18520	4.55709	0.138397
GOTERM_CC_DIRECT	GO:0005576~extracellular region	ENSRNOG00000013973, ENSRNOG00000018752, ENSRNOG00000037931, ENSRNOG00000001414, ENSRNOG00000014350, ENSRNOG00000010392, ENSRNOG00000027784	7	96	714	18520	1.89134	0.160339
GOTERM_CC_DIRECT	GO:0031941~filamentous actin	ENSRNOG00000018184, ENSRNOG00000036701	2	96	34	18520	11.348	0.160552
GOTERM_CC_DIRECT	GO:0001772~immunological synapse	ENSRNOG00000020893, ENSRNOG00000049236	2	96	34	18520	11.348	0.160552
GOTERM_CC_DIRECT	GO:0030016~myofibril	ENSRNOG00000018184, ENSRNOG00000036701	2	96	40	18520	9.64583	0.186109
GOTERM_CC_DIRECT	GO:0016459~myosin complex	ENSRNOG00000010161, ENSRNOG00000049236	2	96	51	18520	7.56536	0.23098
GOTERM_CC_DIRECT	GO:0005783~endoplasmic reticulum	ENSRNOG00000004749, ENSRNOG00000004621, ENSRNOG00000016122, ENSRNOG00000020938, ENSRNOG00000008015, ENSRNOG00000017453, ENSRNOG00000027880	7	96	821	18520	1.64484	0.245373
GOTERM_CC_DIRECT	GO:0070062~extracellular exosome	ENSRNOG00000019661, ENSRNOG00000021053, ENSRNOG00000013973, ENSRNOG00000019202, ENSRNOG00000003300, ENSRNOG00000008048, ENSRNOG00000001414, ENSRNOG00000021403, ENSRNOG00000004621, ENSRNOG00000004624, ENSRNOG00000034254, ENSRNOG00000018752, ENSRNOG00000047028, ENSRNOG00000037931, ENSRNOG00000006545, ENSRNOG00000049236, ENSRNOG00000036701	17	96	2646	18520	1.23945	0.277666
GOTERM_CC_DIRECT	GO:0031594~neuromuscular junction	ENSRNOG00000049236, ENSRNOG00000010392	2	96	66	18520	5.84596	0.288246
GOTERM_CC_DIRECT	GO:0000932~cytoplasmic mRNA processing body	ENSRNOG00000012791, ENSRNOG00000010799	2	96	68	18520	5.67402	0.295555
GOTERM_CC_DIRECT	GO:0032587~ruffle membrane	ENSRNOG00000018184, ENSRNOG00000019688	2	96	69	18520	5.59179	0.299182
GOTERM_CC_DIRECT	GO:0005903~brush border	ENSRNOG00000049236, ENSRNOG00000019688	2	96	74	18520	5.21396	0.317041
GOTERM_CC_DIRECT	GO:0016020~membrane	ENSRNOG00000010989, ENSRNOG00000005360, ENSRNOG00000020938, ENSRNOG00000002097, ENSRNOG00000008048, ENSRNOG00000021403, ENSRNOG00000013851, ENSRNOG00000034254, ENSRNOG00000008015, ENSRNOG00000002218, ENSRNOG00000017299, ENSRNOG00000006545, ENSRNOG00000036701, ENSRNOG00000027880	14	96	2201	18520	1.22709	0.337847
GOTERM_CC_DIRECT	GO:0005856~cytoskeleton	ENSRNOG00000034254, ENSRNOG00000018184, ENSRNOG00000036701	3	96	241	18520	2.40145	0.351187
GOTERM_CC_DIRECT	GO:0005887~integral component of plasma membrane	ENSRNOG00000014008, ENSRNOG00000009222, ENSRNOG00000018646, ENSRNOG00000047028, ENSRNOG00000037931, ENSRNOG00000008048, ENSRNOG00000010392	7	96	942	18520	1.43356	0.353682
GOTERM_CC_DIRECT	GO:0005615~extracellular space	ENSRNOG00000019661, ENSRNOG00000018646, ENSRNOG00000034254, ENSRNOG00000013973, ENSRNOG00000001414, ENSRNOG00000002802, ENSRNOG00000036701, ENSRNOG00000010392, ENSRNOG00000027784	9	96	1316	18520	1.31934	0.362586
GOTERM_CC_DIRECT	GO:0044297~cell body	ENSRNOG00000006545, ENSRNOG00000010392	2	96	97	18520	3.97766	0.393561
GOTERM_CC_DIRECT	GO:0005815~microtubule organizing center	ENSRNOG00000012791, ENSRNOG00000021110	2	96	116	18520	3.32615	0.450325
GOTERM_CC_DIRECT	GO:0030018~Z disc	ENSRNOG00000007541, ENSRNOG00000004925	2	96	117	18520	3.29772	0.453163
GOTERM_CC_DIRECT	GO:0072562~blood microparticle	ENSRNOG00000034254, ENSRNOG00000036701	2	96	118	18520	3.26977	0.455985
GOTERM_CC_DIRECT	GO:0030529~intracellular ribonucleoprotein complex	ENSRNOG00000034254, ENSRNOG00000000250	2	96	120	18520	3.21528	0.461588
GOTERM_CC_DIRECT	GO:0030027~lamellipodium	ENSRNOG00000010161, ENSRNOG00000012791	2	96	155	18520	2.48925	0.550884
GOTERM_CC_DIRECT	GO:0015630~microtubule cytoskeleton	ENSRNOG00000006545, ENSRNOG00000021548	2	96	157	18520	2.45754	0.555519
GOTERM_CC_DIRECT	GO:0009986~cell surface	ENSRNOG00000009222, ENSRNOG00000018646, ENSRNOG00000019202, ENSRNOG00000003546	4	96	612	18520	1.26089	0.611992
GOTERM_CC_DIRECT	GO:0048471~perinuclear region of cytoplasm	ENSRNOG00000020254, ENSRNOG00000002218, ENSRNOG00000011815, ENSRNOG00000010799	4	96	642	18520	1.20197	0.644463
GOTERM_CC_DIRECT	GO:0005769~early endosome	ENSRNOG00000020893, ENSRNOG00000021403	2	96	213	18520	1.81142	0.667711
GOTERM_CC_DIRECT	GO:0014069~postsynaptic density	ENSRNOG00000004621, ENSRNOG00000034254	2	96	238	18520	1.62115	0.708263
GOTERM_CC_DIRECT	GO:0005578~proteinaceous extracellular matrix	ENSRNOG00000047028, ENSRNOG00000014350	2	96	253	18520	1.52503	0.730202
GOTERM_CC_DIRECT	GO:0043025~neuronal cell body	ENSRNOG00000004621, ENSRNOG00000010161, ENSRNOG00000018484	3	96	540	18520	1.07176	0.769072
GOTERM_CC_DIRECT	GO:0045202~synapse	ENSRNOG00000006545, ENSRNOG00000010392	2	96	294	18520	1.31236	0.782183
GOTERM_CC_DIRECT	GO:0016324~apical plasma membrane	ENSRNOG00000006545, ENSRNOG00000010392	2	96	313	18520	1.23269	0.802781
GOTERM_CC_DIRECT	GO:0030424~axon	ENSRNOG00000034254, ENSRNOG00000010392	2	96	361	18520	1.06879	0.846626
GOTERM_CC_DIRECT	GO:0043231~intracellular membrane-bounded organelle	ENSRNOG00000016122, ENSRNOG00000010989, ENSRNOG00000011474	3	96	688	18520	0.841206	0.872725
GOTERM_CC_DIRECT	GO:0005813~centrosome	ENSRNOG00000018484, ENSRNOG00000004925	2	96	440	18520	0.876894	0.898749
GOTERM_CC_DIRECT	GO:0030425~dendrite	ENSRNOG00000018484, ENSRNOG00000010392	2	96	481	18520	0.802148	0.918438
GOTERM_CC_DIRECT	GO:0005739~mitochondrion	ENSRNOG00000012886, ENSRNOG00000028872, ENSRNOG00000020938, ENSRNOG00000011815	4	96	1602	18520	0.48169	0.990867
GOTERM_CC_DIRECT	GO:0016021~integral component of membrane	ENSRNOG00000004749, ENSRNOG00000021053, ENSRNOG00000005360, ENSRNOG00000019202, ENSRNOG00000015460, ENSRNOG00000010392, ENSRNOG00000020822, ENSRNOG00000004621, ENSRNOG00000016122, ENSRNOG00000013351, ENSRNOG00000047028, ENSRNOG00000002218, ENSRNOG00000032297, ENSRNOG00000003546	14	96	5711	18520	0.472918	0.999971
KEGG_PATHWAY	rno04010:MAPK signaling pathway	ENSRNOG00000018232, ENSRNOG00000026293, ENSRNOG00000029394, ENSRNOG00000019568, ENSRNOG00000008015, ENSRNOG00000005615, ENSRNOG00000001345, ENSRNOG00000007607, ENSRNOG00000014061	9	48	259	7780	5.63224	0.000137909
KEGG_PATHWAY	rno05132:Salmonella infection	ENSRNOG00000026293, ENSRNOG00000034254, ENSRNOG00000008015, ENSRNOG00000002802, ENSRNOG00000036701	5	48	83	7780	9.76406	0.00151559
KEGG_PATHWAY	rno04510:Focal adhesion	ENSRNOG00000026293, ENSRNOG00000034254, ENSRNOG00000036701, ENSRNOG00000004925, ENSRNOG00000017354, ENSRNOG00000019688	6	48	210	7780	4.63095	0.00834317
KEGG_PATHWAY	rno04390:Hippo signaling pathway	ENSRNOG00000034254, ENSRNOG00000012791, ENSRNOG00000001414, ENSRNOG00000036701, ENSRNOG00000021548	5	48	153	7780	5.29684	0.0133157
KEGG_PATHWAY	rno04710:Circadian rhythm	ENSRNOG00000020254, ENSRNOG00000007387, ENSRNOG00000007152	3	48	30	7780	16.2083	0.013954
KEGG_PATHWAY	rno04921:Oxytocin signaling pathway	ENSRNOG00000026293, ENSRNOG00000034254, ENSRNOG00000008015, ENSRNOG00000036701, ENSRNOG00000004925	5	48	160	7780	5.0651	0.0154725
KEGG_PATHWAY	rno04668:TNF signaling pathway	ENSRNOG00000026293, ENSRNOG00000008015, ENSRNOG00000002802, ENSRNOG00000042838	4	48	109	7780	5.94801	0.0277737
KEGG_PATHWAY	rno05166:HTLV-I infection	ENSRNOG00000018232, ENSRNOG00000026293, ENSRNOG00000019422, ENSRNOG00000003745, ENSRNOG00000008015, ENSRNOG00000000640	6	48	291	7780	3.34192	0.0300924
KEGG_PATHWAY	rno05205:Proteoglycans in cancer	ENSRNOG00000018646, ENSRNOG00000034254, ENSRNOG00000037931, ENSRNOG00000036701, ENSRNOG00000004925	5	48	201	7780	4.03192	0.0324867
KEGG_PATHWAY	rno04380:Osteoclast differentiation	ENSRNOG00000026293, ENSRNOG00000019568, ENSRNOG00000008015, ENSRNOG00000042838	4	48	129	7780	5.02584	0.0425543
KEGG_PATHWAY	rno05410:Hypertrophic cardiomyopathy (HCM)	ENSRNOG00000034254, ENSRNOG00000018184, ENSRNOG00000036701	3	48	80	7780	6.07812	0.0838998
KEGG_PATHWAY	rno05414:Dilated cardiomyopathy	ENSRNOG00000034254, ENSRNOG00000018184, ENSRNOG00000036701	3	48	84	7780	5.78869	0.0911816
KEGG_PATHWAY	rno04012:ErbB signaling pathway	ENSRNOG00000018646, ENSRNOG00000026293, ENSRNOG00000010392	3	48	91	7780	5.34341	0.104351
KEGG_PATHWAY	rno04915:Estrogen signaling pathway	ENSRNOG00000018646, ENSRNOG00000026293, ENSRNOG00000008015	3	48	96	7780	5.0651	0.11406
KEGG_PATHWAY	rno04713:Circadian entrainment	ENSRNOG00000020254, ENSRNOG00000007387, ENSRNOG00000008015	3	48	97	7780	5.01289	0.116029
KEGG_PATHWAY	rno05142:Chagas disease (American trypanosomiasis)	ENSRNOG00000026293, ENSRNOG00000008015, ENSRNOG00000001414	3	48	107	7780	4.54439	0.136184
KEGG_PATHWAY	rno05168:Herpes simplex infection	ENSRNOG00000026293, ENSRNOG00000020254, ENSRNOG00000007387, ENSRNOG00000008015	4	48	216	7780	3.00154	0.14121
KEGG_PATHWAY	rno04810:Regulation of actin cytoskeleton	ENSRNOG00000034254, ENSRNOG00000036701, ENSRNOG00000004925, ENSRNOG00000019688	4	48	218	7780	2.97401	0.144017
KEGG_PATHWAY	rno04611:Platelet activation	ENSRNOG00000034254, ENSRNOG00000036701, ENSRNOG00000004925	3	48	135	7780	3.60185	0.195989
KEGG_PATHWAY	rno04068:FoxO signaling pathway	ENSRNOG00000018484, ENSRNOG00000005615, ENSRNOG00000011815	3	48	136	7780	3.57537	0.19819
KEGG_PATHWAY	rno05161:Hepatitis B	ENSRNOG00000026293, ENSRNOG00000008015, ENSRNOG00000000640	3	48	139	7780	3.4982	0.204813
KEGG_PATHWAY	rno04530:Tight junction	ENSRNOG00000034254, ENSRNOG00000049236, ENSRNOG00000036701	3	48	142	7780	3.4243	0.211463
KEGG_PATHWAY	rno05219:Bladder cancer	ENSRNOG00000018646, ENSRNOG00000021548	2	48	40	7780	8.10417	0.21572
KEGG_PATHWAY	rno05164:Influenza A	ENSRNOG00000026293, ENSRNOG00000034254, ENSRNOG00000036701	3	48	171	7780	2.84357	0.276524
KEGG_PATHWAY	rno05210:Colorectal cancer	ENSRNOG00000026293, ENSRNOG00000008015	2	48	64	7780	5.0651	0.322529
KEGG_PATHWAY	rno05031:Amphetamine addiction	ENSRNOG00000026293, ENSRNOG00000008015	2	48	64	7780	5.0651	0.322529
KEGG_PATHWAY	rno04024:cAMP signaling pathway	ENSRNOG00000026293, ENSRNOG00000008015, ENSRNOG00000004925	3	48	195	7780	2.49359	0.330392
KEGG_PATHWAY	rno04662:B cell receptor signaling pathway	ENSRNOG00000026293, ENSRNOG00000008015	2	48	69	7780	4.69807	0.342918
KEGG_PATHWAY	rno04115:p53 signaling pathway	ENSRNOG00000005615, ENSRNOG00000001414	2	48	70	7780	4.63095	0.346923
KEGG_PATHWAY	rno05412:Arrhythmogenic right ventricular cardiomyopathy (ARVC)	ENSRNOG00000034254, ENSRNOG00000036701	2	48	71	7780	4.56573	0.350904
KEGG_PATHWAY	rno04610:Complement and coagulation cascades	ENSRNOG00000037931, ENSRNOG00000001414	2	48	72	7780	4.50231	0.354861
KEGG_PATHWAY	rno05140:Leishmaniasis	ENSRNOG00000026293, ENSRNOG00000008015	2	48	72	7780	4.50231	0.354861
KEGG_PATHWAY	rno04520:Adherens junction	ENSRNOG00000034254, ENSRNOG00000036701	2	48	73	7780	4.44064	0.358795
KEGG_PATHWAY	rno05133:Pertussis	ENSRNOG00000026293, ENSRNOG00000008015	2	48	73	7780	4.44064	0.358795
KEGG_PATHWAY	rno04917:Prolactin signaling pathway	ENSRNOG00000029543, ENSRNOG00000008015	2	48	75	7780	4.32222	0.366592
KEGG_PATHWAY	rno04015:Rap1 signaling pathway	ENSRNOG00000009222, ENSRNOG00000034254, ENSRNOG00000036701	3	48	216	7780	2.25116	0.376718
KEGG_PATHWAY	rno05100:Bacterial invasion of epithelial cells	ENSRNOG00000034254, ENSRNOG00000036701	2	48	81	7780	4.00206	0.389431
KEGG_PATHWAY	rno05203:Viral carcinogenesis	ENSRNOG00000018232, ENSRNOG00000026293, ENSRNOG00000000640	3	48	235	7780	2.06915	0.417553
KEGG_PATHWAY	rno05323:Rheumatoid arthritis	ENSRNOG00000026293, ENSRNOG00000008015	2	48	90	7780	3.60185	0.422186
KEGG_PATHWAY	rno05416:Viral myocarditis	ENSRNOG00000034254, ENSRNOG00000036701	2	48	90	7780	3.60185	0.422186
KEGG_PATHWAY	rno04912:GnRH signaling pathway	ENSRNOG00000018646, ENSRNOG00000026293	2	48	92	7780	3.52355	0.429228
KEGG_PATHWAY	rno04620:Toll-like receptor signaling pathway	ENSRNOG00000026293, ENSRNOG00000008015	2	48	97	7780	3.34192	0.446467
KEGG_PATHWAY	rno05231:Choline metabolism in cancer	ENSRNOG00000026293, ENSRNOG00000008015	2	48	101	7780	3.20957	0.459891
KEGG_PATHWAY	rno04660:T cell receptor signaling pathway	ENSRNOG00000026293, ENSRNOG00000008015	2	48	108	7780	3.00154	0.48262
KEGG_PATHWAY	rno04931:Insulin resistance	ENSRNOG00000007319, ENSRNOG00000011474	2	48	110	7780	2.94697	0.48894
KEGG_PATHWAY	rno04919:Thyroid hormone signaling pathway	ENSRNOG00000034254, ENSRNOG00000036701	2	48	115	7780	2.81884	0.504411
KEGG_PATHWAY	rno04670:Leukocyte transendothelial migration	ENSRNOG00000034254, ENSRNOG00000036701	2	48	120	7780	2.70139	0.519424
KEGG_PATHWAY	rno05206:MicroRNAs in cancer	ENSRNOG00000018184, ENSRNOG00000021548	2	48	143	7780	2.2669	0.582943
KEGG_PATHWAY	rno04151:PI3K-Akt signaling pathway	ENSRNOG00000009222, ENSRNOG00000011815, ENSRNOG00000007607	3	48	339	7780	1.43437	0.613803
KEGG_PATHWAY	rno04022:cGMP-PKG signaling pathway	ENSRNOG00000018232, ENSRNOG00000004925	2	48	170	7780	1.90686	0.647073
KEGG_PATHWAY	rno04145:Phagosome	ENSRNOG00000034254, ENSRNOG00000036701	2	48	196	7780	1.65391	0.699659
KEGG_PATHWAY	rno05200:Pathways in cancer	ENSRNOG00000026293, ENSRNOG00000008015, ENSRNOG00000021548	3	48	398	7780	1.22173	0.701402
KEGG_PATHWAY	rno04060:Cytokine-cytokine receptor interaction	ENSRNOG00000018752, ENSRNOG00000003546	2	48	216	7780	1.50077	0.734814
KEGG_PATHWAY	rno01130:Biosynthesis of antibiotics	ENSRNOG00000016122, ENSRNOG00000032297	2	48	219	7780	1.48021	0.739728
KEGG_PATHWAY	rno04014:Ras signaling pathway	ENSRNOG00000009222, ENSRNOG00000021548	2	48	231	7780	1.40332	0.758505
KEGG_PATHWAY	rno01100:Metabolic pathways	ENSRNOG00000016122, ENSRNOG00000013520, ENSRNOG00000032297	3	48	1293	7780	0.376063	0.998021

## Sheet: down_rat
Statistical Tools	: DAVID v 6.8 (Functional Annotation Chart)
Sample	: Downregulated IRGs (126 DAVID IDs)
Background	: Rattus norvegicus (17,535 DAVID IDs)
Threshold of Counts	: 2
Category	Term	Genes	Sample Hits	Sample Total	BG Hits	BG Total	Odds Ratio	p value
GOTERM_MF_DIRECT	GO:0015125~bile acid transmembrane transporter activity	ENSRNOG00000047493, ENSRNOG00000020578, ENSRNOG00000030538	3	104	10	16650	48.0288	0.00165116
GOTERM_MF_DIRECT	GO:0000977~RNA polymerase II regulatory region sequence-specific DNA binding	ENSRNOG00000006063, ENSRNOG00000009145, ENSRNOG00000002894, ENSRNOG00000011668, ENSRNOG00000001104, ENSRNOG00000001843, ENSRNOG00000032202	7	104	228	16650	4.91523	0.00292726
GOTERM_MF_DIRECT	GO:0005314~high-affinity glutamate transmembrane transporter activity	ENSRNOG00000005479, ENSRNOG00000016163	2	104	2	16650	160.096	0.0123345
GOTERM_MF_DIRECT	GO:0030165~PDZ domain binding	ENSRNOG00000017114, ENSRNOG00000007975, ENSRNOG00000013147, ENSRNOG00000046023	4	104	117	16650	5.47337	0.0360258
GOTERM_MF_DIRECT	GO:0019901~protein kinase binding	ENSRNOG00000006990, ENSRNOG00000007649, ENSRNOG00000033280, ENSRNOG00000013160, ENSRNOG00000023509, ENSRNOG00000028674, ENSRNOG00000020578	7	104	438	16650	2.55861	0.0544632
GOTERM_MF_DIRECT	GO:0001227~transcriptional repressor activity, RNA polymerase II transcription regulatory region sequence-specific binding	ENSRNOG00000009145, ENSRNOG00000002894, ENSRNOG00000001843	3	104	61	16650	7.87358	0.0547856
GOTERM_MF_DIRECT	GO:0005313~L-glutamate transmembrane transporter activity	ENSRNOG00000005479, ENSRNOG00000016163	2	104	11	16650	29.1084	0.0660011
GOTERM_MF_DIRECT	GO:0008195~phosphatidate phosphatase activity	ENSRNOG00000004377, ENSRNOG00000008116	2	104	12	16650	26.6827	0.0717828
GOTERM_MF_DIRECT	GO:0035497~cAMP response element binding	ENSRNOG00000012826, ENSRNOG00000032202	2	104	13	16650	24.6302	0.077529
GOTERM_MF_DIRECT	GO:0003700~transcription factor activity, sequence-specific DNA binding	ENSRNOG00000020769, ENSRNOG00000009145, ENSRNOG00000049662, ENSRNOG00000002894, ENSRNOG00000011668, ENSRNOG00000010536, ENSRNOG00000017808, ENSRNOG00000001843, ENSRNOG00000000983	9	104	750	16650	1.92115	0.0930351
GOTERM_MF_DIRECT	GO:0005545~1-phosphatidylinositol binding	ENSRNOG00000008614, ENSRNOG00000010037	2	104	17	16650	18.8348	0.100164
GOTERM_MF_DIRECT	GO:0019903~protein phosphatase binding	ENSRNOG00000015540, ENSRNOG00000023509, ENSRNOG00000020578	3	104	89	16650	5.3965	0.105075
GOTERM_MF_DIRECT	GO:0008514~organic anion transmembrane transporter activity	ENSRNOG00000047493, ENSRNOG00000030538	2	104	18	16650	17.7885	0.105736
GOTERM_MF_DIRECT	GO:0016922~ligand-dependent nuclear receptor binding	ENSRNOG00000007975, ENSRNOG00000003694	2	104	20	16650	16.0096	0.116778
GOTERM_MF_DIRECT	GO:0046965~retinoid X receptor binding	ENSRNOG00000007975, ENSRNOG00000007229	2	104	20	16650	16.0096	0.116778
GOTERM_MF_DIRECT	GO:0042974~retinoic acid receptor binding	ENSRNOG00000007975, ENSRNOG00000007229	2	104	21	16650	15.2473	0.122249
GOTERM_MF_DIRECT	GO:0015347~sodium-independent organic anion transmembrane transporter activity	ENSRNOG00000047493, ENSRNOG00000030538	2	104	21	16650	15.2473	0.122249
GOTERM_MF_DIRECT	GO:0005506~iron ion binding	ENSRNOG00000009488, ENSRNOG00000033680, ENSRNOG00000002116, ENSRNOG00000019481	4	104	202	16650	3.17022	0.129882
GOTERM_MF_DIRECT	GO:0043565~sequence-specific DNA binding	ENSRNOG00000020769, ENSRNOG00000021787, ENSRNOG00000010536, ENSRNOG00000001104, ENSRNOG00000001843, ENSRNOG00000003694, ENSRNOG00000000983	7	104	568	16650	1.97302	0.140119
GOTERM_MF_DIRECT	GO:0046966~thyroid hormone receptor binding	ENSRNOG00000007975, ENSRNOG00000007229	2	104	25	16650	12.8077	0.143797
GOTERM_MF_DIRECT	GO:0051019~mitogen-activated protein kinase binding	ENSRNOG00000001479, ENSRNOG00000020730	2	104	26	16650	12.3151	0.149101
GOTERM_MF_DIRECT	GO:0001078~transcriptional repressor activity, RNA polymerase II core promoter proximal region sequence-specific binding	ENSRNOG00000011668, ENSRNOG00000021787, ENSRNOG00000003694	3	104	118	16650	4.07024	0.165641
GOTERM_MF_DIRECT	GO:0044212~transcription regulatory region DNA binding	ENSRNOG00000012826, ENSRNOG00000021787, ENSRNOG00000017808, ENSRNOG00000003694	4	104	237	16650	2.70204	0.181316
GOTERM_MF_DIRECT	GO:0032403~protein complex binding	ENSRNOG00000007649, ENSRNOG00000007975, ENSRNOG00000046023, ENSRNOG00000007229, ENSRNOG00000003302	5	104	369	16650	2.16932	0.195033
GOTERM_MF_DIRECT	GO:0003677~DNA binding	ENSRNOG00000008927, ENSRNOG00000009145, ENSRNOG00000010919, ENSRNOG00000002894, ENSRNOG00000001479, ENSRNOG00000001104, ENSRNOG00000017808, ENSRNOG00000001843, ENSRNOG00000003694, ENSRNOG00000007229	10	104	1076	16650	1.48788	0.221135
GOTERM_MF_DIRECT	GO:0015293~symporter activity	ENSRNOG00000005479, ENSRNOG00000016163	2	104	42	16650	7.62363	0.22968
GOTERM_MF_DIRECT	GO:0046872~metal ion binding	ENSRNOG00000008614, ENSRNOG00000009145, ENSRNOG00000010737, ENSRNOG00000049662, ENSRNOG00000021787, ENSRNOG00000019721, ENSRNOG00000013147, ENSRNOG00000017808, ENSRNOG00000001843, ENSRNOG00000007926, ENSRNOG00000000983, ENSRNOG00000006893	12	104	1377	16650	1.39517	0.230833
GOTERM_MF_DIRECT	GO:0042626~ATPase activity, coupled to transmembrane movement of substances	ENSRNOG00000004040, ENSRNOG00000005420	2	104	44	16650	7.2771	0.239205
GOTERM_MF_DIRECT	GO:0020037~heme binding	ENSRNOG00000009488, ENSRNOG00000033680, ENSRNOG00000019481	3	104	166	16650	2.8933	0.274203
GOTERM_MF_DIRECT	GO:0005515~protein binding	ENSRNOG00000017114, ENSRNOG00000008810, ENSRNOG00000007649, ENSRNOG00000004284, ENSRNOG00000019915, ENSRNOG00000033280, ENSRNOG00000013147, ENSRNOG00000023509, ENSRNOG00000010037, ENSRNOG00000046023, ENSRNOG00000020578, ENSRNOG00000003302, ENSRNOG00000009653	13	104	1589	16650	1.30979	0.276784
GOTERM_MF_DIRECT	GO:0046983~protein dimerization activity	ENSRNOG00000002894, ENSRNOG00000007975, ENSRNOG00000020578	3	104	170	16650	2.82523	0.283375
GOTERM_MF_DIRECT	GO:0003707~steroid hormone receptor activity	ENSRNOG00000010536, ENSRNOG00000007229	2	104	56	16650	5.71772	0.293957
GOTERM_MF_DIRECT	GO:0003713~transcription coactivator activity	ENSRNOG00000007975, ENSRNOG00000004377, ENSRNOG00000015447	3	104	180	16650	2.66827	0.306255
GOTERM_MF_DIRECT	GO:0000981~RNA polymerase II transcription factor activity, sequence-specific DNA binding	ENSRNOG00000001479, ENSRNOG00000001104, ENSRNOG00000003694	3	104	187	16650	2.56839	0.322196
GOTERM_MF_DIRECT	GO:0001047~core promoter binding	ENSRNOG00000028149, ENSRNOG00000015447	2	104	63	16650	5.08242	0.324074
GOTERM_MF_DIRECT	GO:0003676~nucleic acid binding	ENSRNOG00000017114, ENSRNOG00000009145, ENSRNOG00000049662, ENSRNOG00000017808, ENSRNOG00000000983, ENSRNOG00000024114	6	104	645	16650	1.48927	0.369132
GOTERM_MF_DIRECT	GO:0000287~magnesium ion binding	ENSRNOG00000020420, ENSRNOG00000028616, ENSRNOG00000014075	3	104	211	16650	2.27625	0.376059
GOTERM_MF_DIRECT	GO:0005102~receptor binding	ENSRNOG00000018662, ENSRNOG00000007975, ENSRNOG00000001770, ENSRNOG00000007395	4	104	361	16650	1.77392	0.387032
GOTERM_MF_DIRECT	GO:0004713~protein tyrosine kinase activity	ENSRNOG00000004964, ENSRNOG00000007926	2	104	80	16650	4.0024	0.392022
GOTERM_MF_DIRECT	GO:0017124~SH3 domain binding	ENSRNOG00000017114, ENSRNOG00000007649	2	104	97	16650	3.30095	0.453199
GOTERM_MF_DIRECT	GO:0008270~zinc ion binding	ENSRNOG00000006063, ENSRNOG00000017244, ENSRNOG00000033280, ENSRNOG00000010536, ENSRNOG00000025353, ENSRNOG00000020730, ENSRNOG00000024114, ENSRNOG00000015158	8	104	1054	16650	1.21515	0.479556
GOTERM_MF_DIRECT	GO:0004672~protein kinase activity	ENSRNOG00000043201, ENSRNOG00000004964, ENSRNOG00000007926	3	104	278	16650	1.72766	0.515411
GOTERM_MF_DIRECT	GO:0003682~chromatin binding	ENSRNOG00000006063, ENSRNOG00000002894, ENSRNOG00000007975, ENSRNOG00000001843	4	104	450	16650	1.42308	0.529815
GOTERM_MF_DIRECT	GO:0003723~RNA binding	ENSRNOG00000008927, ENSRNOG00000006990, ENSRNOG00000017114, ENSRNOG00000015999	4	104	465	16650	1.37717	0.552116
GOTERM_MF_DIRECT	GO:0005215~transporter activity	ENSRNOG00000004040, ENSRNOG00000000588	2	104	129	16650	2.48211	0.552285
GOTERM_MF_DIRECT	GO:0003714~transcription corepressor activity	ENSRNOG00000003694, ENSRNOG00000007229	2	104	140	16650	2.28709	0.582059
GOTERM_MF_DIRECT	GO:0016301~kinase activity	ENSRNOG00000020420, ENSRNOG00000043201	2	104	154	16650	2.07917	0.617131
GOTERM_MF_DIRECT	GO:0000978~RNA polymerase II core promoter proximal region sequence-specific DNA binding	ENSRNOG00000012826, ENSRNOG00000021787, ENSRNOG00000007975	3	104	346	16650	1.38812	0.634566
GOTERM_MF_DIRECT	GO:0005524~ATP binding	ENSRNOG00000004040, ENSRNOG00000020420, ENSRNOG00000043201, ENSRNOG00000004964, ENSRNOG00000005420, ENSRNOG00000007926, ENSRNOG00000025353, ENSRNOG00000020132, ENSRNOG00000015158	9	104	1403	16650	1.02699	0.647179
GOTERM_MF_DIRECT	GO:0016887~ATPase activity	ENSRNOG00000004040, ENSRNOG00000005420	2	104	178	16650	1.79883	0.670603
GOTERM_MF_DIRECT	GO:0046982~protein heterodimerization activity	ENSRNOG00000010536, ENSRNOG00000004964, ENSRNOG00000005420, ENSRNOG00000032202	4	104	556	16650	1.15177	0.673299
GOTERM_MF_DIRECT	GO:0005525~GTP binding	ENSRNOG00000007649, ENSRNOG00000028616, ENSRNOG00000002807	3	104	380	16650	1.26392	0.685102
GOTERM_MF_DIRECT	GO:0005198~structural molecule activity	ENSRNOG00000008334, ENSRNOG00000010037	2	104	189	16650	1.69414	0.692572
GOTERM_MF_DIRECT	GO:0019899~enzyme binding	ENSRNOG00000004284, ENSRNOG00000019915, ENSRNOG00000001770	3	104	389	16650	1.23467	0.697496
GOTERM_MF_DIRECT	GO:0042803~protein homodimerization activity	ENSRNOG00000029651, ENSRNOG00000007229, ENSRNOG00000020578, ENSRNOG00000032202, ENSRNOG00000016337	5	104	805	16650	0.994386	0.73993
GOTERM_MF_DIRECT	GO:0098641~cadherin binding involved in cell-cell adhesion	ENSRNOG00000009653, ENSRNOG00000002807	2	104	220	16650	1.45542	0.746977
GOTERM_MF_DIRECT	GO:0042802~identical protein binding	ENSRNOG00000006990, ENSRNOG00000004964, ENSRNOG00000016337, ENSRNOG00000015177	4	104	647	16650	0.989775	0.768945
GOTERM_MF_DIRECT	GO:0003779~actin binding	ENSRNOG00000008334, ENSRNOG00000010037	2	104	249	16650	1.28591	0.789191
GOTERM_MF_DIRECT	GO:0019904~protein domain specific binding	ENSRNOG00000023509, ENSRNOG00000007229	2	104	309	16650	1.03622	0.855645
GOTERM_MF_DIRECT	GO:0004842~ubiquitin-protein transferase activity	ENSRNOG00000033372, ENSRNOG00000006738	2	104	312	16650	1.02626	0.858358
GOTERM_MF_DIRECT	GO:0000166~nucleotide binding	ENSRNOG00000017114, ENSRNOG00000015999	2	104	322	16650	0.994386	0.867041
GOTERM_MF_DIRECT	GO:0008134~transcription factor binding	ENSRNOG00000007975, ENSRNOG00000007229	2	104	323	16650	0.991307	0.86788
GOTERM_MF_DIRECT	GO:0044822~poly(A) RNA binding	ENSRNOG00000010737, ENSRNOG00000015999	2	104	1134	16650	0.282357	0.999317
GOTERM_BP_DIRECT	GO:0008206~bile acid metabolic process	ENSRNOG00000047493, ENSRNOG00000018662, ENSRNOG00000030538, ENSRNOG00000007395	4	112	22	17535	28.4659	0.000348257
GOTERM_BP_DIRECT	GO:0032869~cellular response to insulin stimulus	ENSRNOG00000020420, ENSRNOG00000028616, ENSRNOG00000004964, ENSRNOG00000023509, ENSRNOG00000004377, ENSRNOG00000020578	6	112	123	17535	7.6372	0.00110903
GOTERM_BP_DIRECT	GO:0006836~neurotransmitter transport	ENSRNOG00000005479, ENSRNOG00000009019, ENSRNOG00000016163, ENSRNOG00000016337	4	112	34	17535	18.4191	0.00128055
GOTERM_BP_DIRECT	GO:0006699~bile acid biosynthetic process	ENSRNOG00000009488, ENSRNOG00000018662, ENSRNOG00000007395	3	112	11	17535	42.6989	0.00210421
GOTERM_BP_DIRECT	GO:0000122~negative regulation of transcription from RNA polymerase II promoter	ENSRNOG00000020769, ENSRNOG00000006063, ENSRNOG00000009145, ENSRNOG00000002894, ENSRNOG00000011668, ENSRNOG00000021787, ENSRNOG00000007975, ENSRNOG00000001843, ENSRNOG00000003694, ENSRNOG00000004377, ENSRNOG00000007926, ENSRNOG00000007229, ENSRNOG00000003302	13	112	746	17535	2.7283	0.002687
GOTERM_BP_DIRECT	GO:0015721~bile acid and bile salt transport	ENSRNOG00000047493, ENSRNOG00000020578, ENSRNOG00000030538	3	112	19	17535	24.7204	0.00632966
GOTERM_BP_DIRECT	GO:0045663~positive regulation of myoblast differentiation	ENSRNOG00000004284, ENSRNOG00000010536, ENSRNOG00000016962	3	112	25	17535	18.7875	0.0108339
GOTERM_BP_DIRECT	GO:0017144~drug metabolic process	ENSRNOG00000033680, ENSRNOG00000003400, ENSRNOG00000028616	3	112	30	17535	15.6562	0.0153902
GOTERM_BP_DIRECT	GO:0042493~response to drug	ENSRNOG00000033680, ENSRNOG00000019915, ENSRNOG00000005479, ENSRNOG00000033280, ENSRNOG00000004964, ENSRNOG00000005420, ENSRNOG00000016163, ENSRNOG00000030538, ENSRNOG00000002946	9	112	528	17535	2.66868	0.0189765
GOTERM_BP_DIRECT	GO:0031100~organ regeneration	ENSRNOG00000004377, ENSRNOG00000007229, ENSRNOG00000002946, ENSRNOG00000007395	4	112	91	17535	6.88187	0.0200522
GOTERM_BP_DIRECT	GO:0009416~response to light stimulus	ENSRNOG00000007649, ENSRNOG00000005479, ENSRNOG00000016163	3	112	35	17535	13.4196	0.0206246
GOTERM_BP_DIRECT	GO:0046326~positive regulation of glucose import	ENSRNOG00000005479, ENSRNOG00000004964, ENSRNOG00000023509	3	112	38	17535	12.3602	0.0240714
GOTERM_BP_DIRECT	GO:0070779~D-aspartate import	ENSRNOG00000005479, ENSRNOG00000016163	2	112	4	17535	78.2812	0.0250835
GOTERM_BP_DIRECT	GO:0021545~cranial nerve development	ENSRNOG00000004964, ENSRNOG00000016163	2	112	4	17535	78.2812	0.0250835
GOTERM_BP_DIRECT	GO:0006469~negative regulation of protein kinase activity	ENSRNOG00000019822, ENSRNOG00000004328, ENSRNOG00000020578, ENSRNOG00000002946	4	112	100	17535	6.2625	0.0256283
GOTERM_BP_DIRECT	GO:0009749~response to glucose	ENSRNOG00000020420, ENSRNOG00000017871, ENSRNOG00000023509, ENSRNOG00000007229	4	112	106	17535	5.90802	0.0297619
GOTERM_BP_DIRECT	GO:0051938~L-glutamate import	ENSRNOG00000005479, ENSRNOG00000016163	2	112	6	17535	52.1875	0.0373904
GOTERM_BP_DIRECT	GO:0007623~circadian rhythm	ENSRNOG00000011668, ENSRNOG00000007975, ENSRNOG00000004964, ENSRNOG00000003694	4	112	121	17535	5.17562	0.0415362
GOTERM_BP_DIRECT	GO:0007165~signal transduction	ENSRNOG00000045649, ENSRNOG00000006990, ENSRNOG00000015829, ENSRNOG00000021787, ENSRNOG00000019472, ENSRNOG00000004964, ENSRNOG00000020578, ENSRNOG00000017660, ENSRNOG00000002946	9	112	617	17535	2.28373	0.0421461
GOTERM_BP_DIRECT	GO:0030308~negative regulation of cell growth	ENSRNOG00000001104, ENSRNOG00000001843, ENSRNOG00000003302, ENSRNOG00000015999	4	112	122	17535	5.1332	0.0423933
GOTERM_BP_DIRECT	GO:0006475~internal protein amino acid acetylation	ENSRNOG00000028616, ENSRNOG00000001770	2	112	8	17535	39.1406	0.0495433
GOTERM_BP_DIRECT	GO:0055085~transmembrane transport	ENSRNOG00000004040, ENSRNOG00000000588, ENSRNOG00000000937, ENSRNOG00000005420, ENSRNOG00000016163	5	112	220	17535	3.55824	0.0511948
GOTERM_BP_DIRECT	GO:0034063~stress granule assembly	ENSRNOG00000006990, ENSRNOG00000015999	2	112	10	17535	31.3125	0.0615442
GOTERM_BP_DIRECT	GO:0015813~L-glutamate transport	ENSRNOG00000005479, ENSRNOG00000016163	2	112	10	17535	31.3125	0.0615442
GOTERM_BP_DIRECT	GO:0042632~cholesterol homeostasis	ENSRNOG00000009488, ENSRNOG00000051171, ENSRNOG00000005420	3	112	64	17535	7.33887	0.0621238
GOTERM_BP_DIRECT	GO:0089711~L-glutamate transmembrane transport	ENSRNOG00000005479, ENSRNOG00000016163	2	112	11	17535	28.4659	0.0674882
GOTERM_BP_DIRECT	GO:0021549~cerebellum development	ENSRNOG00000010536, ENSRNOG00000007975, ENSRNOG00000047247	3	112	69	17535	6.80707	0.0708537
GOTERM_BP_DIRECT	GO:0031065~positive regulation of histone deacetylation	ENSRNOG00000001843, ENSRNOG00000004377	2	112	14	17535	22.3661	0.0850973
GOTERM_BP_DIRECT	GO:0009611~response to wounding	ENSRNOG00000005479, ENSRNOG00000004964, ENSRNOG00000016163	3	112	80	17535	5.87109	0.0913252
GOTERM_BP_DIRECT	GO:0016311~dephosphorylation	ENSRNOG00000004377, ENSRNOG00000008116, ENSRNOG00000017660	3	112	84	17535	5.59152	0.0991522
GOTERM_BP_DIRECT	GO:1900745~positive regulation of p38MAPK cascade	ENSRNOG00000019822, ENSRNOG00000013160	2	112	17	17535	18.4191	0.102377
GOTERM_BP_DIRECT	GO:0035024~negative regulation of Rho protein signal transduction	ENSRNOG00000001843, ENSRNOG00000003302	2	112	17	17535	18.4191	0.102377
GOTERM_BP_DIRECT	GO:0006629~lipid metabolic process	ENSRNOG00000000977, ENSRNOG00000028616, ENSRNOG00000004377	3	112	89	17535	5.27739	0.109189
GOTERM_BP_DIRECT	GO:1901653~cellular response to peptide	ENSRNOG00000017808, ENSRNOG00000023509	2	112	19	17535	16.4803	0.113716
GOTERM_BP_DIRECT	GO:0055114~oxidation-reduction process	ENSRNOG00000009488, ENSRNOG00000033680, ENSRNOG00000009148, ENSRNOG00000003400, ENSRNOG00000019481, ENSRNOG00000033280, ENSRNOG00000029651, ENSRNOG00000024410	8	112	651	17535	1.92396	0.119033
GOTERM_BP_DIRECT	GO:0045892~negative regulation of transcription, DNA-templated	ENSRNOG00000021787, ENSRNOG00000001104, ENSRNOG00000007975, ENSRNOG00000001843, ENSRNOG00000003694, ENSRNOG00000007229, ENSRNOG00000003302	7	112	532	17535	2.06003	0.121596
GOTERM_BP_DIRECT	GO:0006612~protein targeting to membrane	ENSRNOG00000037167, ENSRNOG00000046023	2	112	21	17535	14.9107	0.124914
GOTERM_BP_DIRECT	GO:0006855~drug transmembrane transport	ENSRNOG00000030538, ENSRNOG00000016337	2	112	21	17535	14.9107	0.124914
GOTERM_BP_DIRECT	GO:0006898~receptor-mediated endocytosis	ENSRNOG00000007649, ENSRNOG00000019472, ENSRNOG00000015158	3	112	98	17535	4.79273	0.127882
GOTERM_BP_DIRECT	GO:0034097~response to cytokine	ENSRNOG00000009263, ENSRNOG00000030538, ENSRNOG00000002946	3	112	99	17535	4.74432	0.130004
GOTERM_BP_DIRECT	GO:0016236~macroautophagy	ENSRNOG00000008614, ENSRNOG00000020730	2	112	22	17535	14.233	0.13046
GOTERM_BP_DIRECT	GO:0043252~sodium-independent organic anion transport	ENSRNOG00000047493, ENSRNOG00000030538	2	112	22	17535	14.233	0.13046
GOTERM_BP_DIRECT	GO:0006355~regulation of transcription, DNA-templated	ENSRNOG00000008927, ENSRNOG00000020769, ENSRNOG00000009145, ENSRNOG00000049662, ENSRNOG00000002894, ENSRNOG00000021787, ENSRNOG00000010536, ENSRNOG00000007975, ENSRNOG00000007793, ENSRNOG00000000983, ENSRNOG00000015447	11	112	1054	17535	1.63395	0.130509
GOTERM_BP_DIRECT	GO:0032355~response to estradiol	ENSRNOG00000010919, ENSRNOG00000033280, ENSRNOG00000009263, ENSRNOG00000002946	4	112	201	17535	3.11567	0.135081
GOTERM_BP_DIRECT	GO:0030335~positive regulation of cell migration	ENSRNOG00000006990, ENSRNOG00000023509, ENSRNOG00000009653, ENSRNOG00000015177	4	112	205	17535	3.05488	0.140876
GOTERM_BP_DIRECT	GO:0032868~response to insulin	ENSRNOG00000033680, ENSRNOG00000028616, ENSRNOG00000002946	3	112	107	17535	4.3896	0.147261
GOTERM_BP_DIRECT	GO:0032007~negative regulation of TOR signaling	ENSRNOG00000004328, ENSRNOG00000003302	2	112	28	17535	11.183	0.163013
GOTERM_BP_DIRECT	GO:0009968~negative regulation of signal transduction	ENSRNOG00000004964, ENSRNOG00000002946	2	112	28	17535	11.183	0.163013
GOTERM_BP_DIRECT	GO:0010038~response to metal ion	ENSRNOG00000033680, ENSRNOG00000020420	2	112	29	17535	10.7974	0.168319
GOTERM_BP_DIRECT	GO:0045746~negative regulation of Notch signaling pathway	ENSRNOG00000001843, ENSRNOG00000009653	2	112	29	17535	10.7974	0.168319
GOTERM_BP_DIRECT	GO:0033993~response to lipid	ENSRNOG00000028616, ENSRNOG00000030538	2	112	30	17535	10.4375	0.173593
GOTERM_BP_DIRECT	GO:0051726~regulation of cell cycle	ENSRNOG00000002089, ENSRNOG00000002894, ENSRNOG00000019822	3	112	121	17535	3.88171	0.178459
GOTERM_BP_DIRECT	GO:0042593~glucose homeostasis	ENSRNOG00000028616, ENSRNOG00000051171, ENSRNOG00000017871	3	112	123	17535	3.8186	0.182999
GOTERM_BP_DIRECT	GO:0032008~positive regulation of TOR signaling	ENSRNOG00000018967, ENSRNOG00000003302	2	112	32	17535	9.78516	0.184041
GOTERM_BP_DIRECT	GO:0032094~response to food	ENSRNOG00000051171, ENSRNOG00000002946	2	112	32	17535	9.78516	0.184041
GOTERM_BP_DIRECT	GO:0006094~gluconeogenesis	ENSRNOG00000028616, ENSRNOG00000051171	2	112	33	17535	9.48864	0.189215
GOTERM_BP_DIRECT	GO:0043434~response to peptide hormone	ENSRNOG00000004284, ENSRNOG00000030538, ENSRNOG00000002946	3	112	129	17535	3.64099	0.196717
GOTERM_BP_DIRECT	GO:0045944~positive regulation of transcription from RNA polymerase II promoter	ENSRNOG00000009145, ENSRNOG00000012826, ENSRNOG00000010536, ENSRNOG00000007975, ENSRNOG00000017808, ENSRNOG00000004377, ENSRNOG00000003694, ENSRNOG00000007926, ENSRNOG00000032202, ENSRNOG00000003302	10	112	1024	17535	1.52893	0.200201
GOTERM_BP_DIRECT	GO:0007605~sensory perception of sound	ENSRNOG00000012952, ENSRNOG00000013147, ENSRNOG00000016163	3	112	132	17535	3.55824	0.203625
GOTERM_BP_DIRECT	GO:0042476~odontogenesis	ENSRNOG00000033280, ENSRNOG00000004964	2	112	36	17535	8.69792	0.204545
GOTERM_BP_DIRECT	GO:0007339~binding of sperm to zona pellucida	ENSRNOG00000001806, ENSRNOG00000007255	2	112	36	17535	8.69792	0.204545
GOTERM_BP_DIRECT	GO:0051384~response to glucocorticoid	ENSRNOG00000033280, ENSRNOG00000030538, ENSRNOG00000002946	3	112	133	17535	3.53148	0.205934
GOTERM_BP_DIRECT	GO:0060135~maternal process involved in female pregnancy	ENSRNOG00000033280, ENSRNOG00000009263	2	112	39	17535	8.02885	0.219587
GOTERM_BP_DIRECT	GO:0010595~positive regulation of endothelial cell migration	ENSRNOG00000013160, ENSRNOG00000003694	2	112	41	17535	7.6372	0.229458
GOTERM_BP_DIRECT	GO:0006351~transcription, DNA-templated	ENSRNOG00000008927, ENSRNOG00000001479, ENSRNOG00000010536, ENSRNOG00000007975, ENSRNOG00000007793, ENSRNOG00000007229, ENSRNOG00000000983, ENSRNOG00000015447	8	112	788	17535	1.58947	0.232137
GOTERM_BP_DIRECT	GO:0001889~liver development	ENSRNOG00000003694, ENSRNOG00000030538, ENSRNOG00000007395	3	112	145	17535	3.23922	0.233831
GOTERM_BP_DIRECT	GO:0030890~positive regulation of B cell proliferation	ENSRNOG00000023509, ENSRNOG00000001843	2	112	43	17535	7.28198	0.239206
GOTERM_BP_DIRECT	GO:0001666~response to hypoxia	ENSRNOG00000020420, ENSRNOG00000019915, ENSRNOG00000033280, ENSRNOG00000002946	4	112	270	17535	2.31944	0.24433
GOTERM_BP_DIRECT	GO:0030968~endoplasmic reticulum unfolded protein response	ENSRNOG00000012826, ENSRNOG00000032202	2	112	46	17535	6.80707	0.253598
GOTERM_BP_DIRECT	GO:0046677~response to antibiotic	ENSRNOG00000016163, ENSRNOG00000030538	2	112	47	17535	6.66223	0.258336
GOTERM_BP_DIRECT	GO:0032024~positive regulation of insulin secretion	ENSRNOG00000023509, ENSRNOG00000007229	2	112	50	17535	6.2625	0.272369
GOTERM_BP_DIRECT	GO:0006357~regulation of transcription from RNA polymerase II promoter	ENSRNOG00000033280, ENSRNOG00000001479, ENSRNOG00000001104, ENSRNOG00000001843, ENSRNOG00000004377	5	112	443	17535	1.76707	0.308281
GOTERM_BP_DIRECT	GO:0043401~steroid hormone mediated signaling pathway	ENSRNOG00000010536, ENSRNOG00000007229	2	112	58	17535	5.39871	0.308519
GOTERM_BP_DIRECT	GO:0006631~fatty acid metabolic process	ENSRNOG00000018662, ENSRNOG00000007395	2	112	60	17535	5.21875	0.317275
GOTERM_BP_DIRECT	GO:0001932~regulation of protein phosphorylation	ENSRNOG00000002946, ENSRNOG00000003302	2	112	62	17535	5.0504	0.325921
GOTERM_BP_DIRECT	GO:0001558~regulation of cell growth	ENSRNOG00000020578, ENSRNOG00000002946	2	112	63	17535	4.97024	0.330203
GOTERM_BP_DIRECT	GO:0017148~negative regulation of translation	ENSRNOG00000006990, ENSRNOG00000015999	2	112	64	17535	4.89258	0.334459
GOTERM_BP_DIRECT	GO:0045727~positive regulation of translation	ENSRNOG00000002116, ENSRNOG00000015999	2	112	64	17535	4.89258	0.334459
GOTERM_BP_DIRECT	GO:0042102~positive regulation of T cell proliferation	ENSRNOG00000024931, ENSRNOG00000020578	2	112	66	17535	4.74432	0.342889
GOTERM_BP_DIRECT	GO:0048839~inner ear development	ENSRNOG00000003694, ENSRNOG00000004221	2	112	67	17535	4.67351	0.347064
GOTERM_BP_DIRECT	GO:0046330~positive regulation of JNK cascade	ENSRNOG00000019822, ENSRNOG00000020578	2	112	68	17535	4.60478	0.351213
GOTERM_BP_DIRECT	GO:0043433~negative regulation of sequence-specific DNA binding transcription factor activity	ENSRNOG00000003694, ENSRNOG00000007229	2	112	70	17535	4.47321	0.359433
GOTERM_BP_DIRECT	GO:0001568~blood vessel development	ENSRNOG00000020578, ENSRNOG00000008116	2	112	70	17535	4.47321	0.359433
GOTERM_BP_DIRECT	GO:0016567~protein ubiquitination	ENSRNOG00000033372, ENSRNOG00000006738, ENSRNOG00000028674, ENSRNOG00000002946	4	112	349	17535	1.79441	0.380483
GOTERM_BP_DIRECT	GO:0098609~cell-cell adhesion	ENSRNOG00000020578, ENSRNOG00000009653, ENSRNOG00000002807	3	112	211	17535	2.22601	0.386837
GOTERM_BP_DIRECT	GO:0071320~cellular response to cAMP	ENSRNOG00000002116, ENSRNOG00000028616	2	112	77	17535	4.06656	0.387398
GOTERM_BP_DIRECT	GO:0009408~response to heat	ENSRNOG00000020420, ENSRNOG00000002946	2	112	78	17535	4.01442	0.391293
GOTERM_BP_DIRECT	GO:0008104~protein localization	ENSRNOG00000008334, ENSRNOG00000001843	2	112	80	17535	3.91406	0.39901
GOTERM_BP_DIRECT	GO:0000902~cell morphogenesis	ENSRNOG00000017871, ENSRNOG00000001843	2	112	80	17535	3.91406	0.39901
GOTERM_BP_DIRECT	GO:0034976~response to endoplasmic reticulum stress	ENSRNOG00000020769, ENSRNOG00000012826	2	112	82	17535	3.8186	0.40663
GOTERM_BP_DIRECT	GO:0007283~spermatogenesis	ENSRNOG00000004284, ENSRNOG00000007649, ENSRNOG00000010536, ENSRNOG00000001843	4	112	374	17535	1.67447	0.423105
GOTERM_BP_DIRECT	GO:0006974~cellular response to DNA damage stimulus	ENSRNOG00000019915, ENSRNOG00000010919, ENSRNOG00000001843	3	112	231	17535	2.03328	0.430994
GOTERM_BP_DIRECT	GO:0071333~cellular response to glucose stimulus	ENSRNOG00000009488, ENSRNOG00000023509	2	112	89	17535	3.51826	0.432552
GOTERM_BP_DIRECT	GO:0042127~regulation of cell proliferation	ENSRNOG00000004964, ENSRNOG00000001843, ENSRNOG00000004221	3	112	234	17535	2.00721	0.437477
GOTERM_BP_DIRECT	GO:0010468~regulation of gene expression	ENSRNOG00000051171, ENSRNOG00000017808, ENSRNOG00000003694	3	112	235	17535	1.99867	0.439629
GOTERM_BP_DIRECT	GO:0021766~hippocampus development	ENSRNOG00000019915, ENSRNOG00000047247	2	112	95	17535	3.29605	0.453875
GOTERM_BP_DIRECT	GO:0006366~transcription from RNA polymerase II promoter	ENSRNOG00000012826, ENSRNOG00000011668, ENSRNOG00000021787, ENSRNOG00000032202	4	112	398	17535	1.57349	0.463088
GOTERM_BP_DIRECT	GO:0035264~multicellular organism growth	ENSRNOG00000005479, ENSRNOG00000051171	2	112	105	17535	2.98214	0.487664
GOTERM_BP_DIRECT	GO:0007155~cell adhesion	ENSRNOG00000047247, ENSRNOG00000020578, ENSRNOG00000008116	3	112	261	17535	1.79957	0.493953
GOTERM_BP_DIRECT	GO:0070588~calcium ion transmembrane transport	ENSRNOG00000015829, ENSRNOG00000013147	2	112	111	17535	2.82095	0.506934
GOTERM_BP_DIRECT	GO:0014070~response to organic cyclic compound	ENSRNOG00000033680, ENSRNOG00000020420, ENSRNOG00000002946	3	112	272	17535	1.72679	0.515931
GOTERM_BP_DIRECT	GO:0018108~peptidyl-tyrosine phosphorylation	ENSRNOG00000004964, ENSRNOG00000007926	2	112	117	17535	2.67628	0.525486
GOTERM_BP_DIRECT	GO:0007409~axonogenesis	ENSRNOG00000004964, ENSRNOG00000009653	2	112	117	17535	2.67628	0.525486
GOTERM_BP_DIRECT	GO:0045766~positive regulation of angiogenesis	ENSRNOG00000004284, ENSRNOG00000013160	2	112	117	17535	2.67628	0.525486
GOTERM_BP_DIRECT	GO:0032496~response to lipopolysaccharide	ENSRNOG00000028616, ENSRNOG00000030538, ENSRNOG00000002946	3	112	280	17535	1.67746	0.53152
GOTERM_BP_DIRECT	GO:0007507~heart development	ENSRNOG00000033280, ENSRNOG00000013147, ENSRNOG00000007926	3	112	288	17535	1.63086	0.546768
GOTERM_BP_DIRECT	GO:0016055~Wnt signaling pathway	ENSRNOG00000008927, ENSRNOG00000015447	2	112	128	17535	2.44629	0.557718
GOTERM_BP_DIRECT	GO:0098779~mitophagy in response to mitochondrial depolarization	ENSRNOG00000010536, ENSRNOG00000016163	2	112	131	17535	2.39027	0.566126
GOTERM_BP_DIRECT	GO:0007420~brain development	ENSRNOG00000017114, ENSRNOG00000023509, ENSRNOG00000003694	3	112	303	17535	1.55012	0.574426
GOTERM_BP_DIRECT	GO:0007584~response to nutrient	ENSRNOG00000020420, ENSRNOG00000005420	2	112	137	17535	2.28558	0.582469
GOTERM_BP_DIRECT	GO:0007568~aging	ENSRNOG00000028616, ENSRNOG00000013147, ENSRNOG00000002946	3	112	315	17535	1.49107	0.595666
GOTERM_BP_DIRECT	GO:0010951~negative regulation of endopeptidase activity	ENSRNOG00000001806, ENSRNOG00000011141	2	112	148	17535	2.11571	0.610862
GOTERM_BP_DIRECT	GO:0043065~positive regulation of apoptotic process	ENSRNOG00000019822, ENSRNOG00000001843, ENSRNOG00000003302	3	112	338	17535	1.38961	0.634161
GOTERM_BP_DIRECT	GO:0006281~DNA repair	ENSRNOG00000019915, ENSRNOG00000010919	2	112	168	17535	1.86384	0.657671
GOTERM_BP_DIRECT	GO:0010628~positive regulation of gene expression	ENSRNOG00000011668, ENSRNOG00000004964, ENSRNOG00000007229	3	112	371	17535	1.266	0.684362
GOTERM_BP_DIRECT	GO:0008285~negative regulation of cell proliferation	ENSRNOG00000004284, ENSRNOG00000001843, ENSRNOG00000003694	3	112	374	17535	1.25585	0.688638
GOTERM_BP_DIRECT	GO:0035556~intracellular signal transduction	ENSRNOG00000004328, ENSRNOG00000015158, ENSRNOG00000002946	3	112	381	17535	1.23278	0.698431
GOTERM_BP_DIRECT	GO:0045893~positive regulation of transcription, DNA-templated	ENSRNOG00000012826, ENSRNOG00000001104, ENSRNOG00000017808, ENSRNOG00000003694	4	112	571	17535	1.09676	0.705411
GOTERM_BP_DIRECT	GO:0051260~protein homooligomerization	ENSRNOG00000033280, ENSRNOG00000016337	2	112	195	17535	1.60577	0.712127
GOTERM_BP_DIRECT	GO:0007399~nervous system development	ENSRNOG00000005479, ENSRNOG00000009653	2	112	199	17535	1.57349	0.719428
GOTERM_BP_DIRECT	GO:0006886~intracellular protein transport	ENSRNOG00000031283, ENSRNOG00000025115	2	112	206	17535	1.52002	0.731766
GOTERM_BP_DIRECT	GO:0010629~negative regulation of gene expression	ENSRNOG00000007229, ENSRNOG00000003302	2	112	212	17535	1.477	0.741913
GOTERM_BP_DIRECT	GO:0008283~cell proliferation	ENSRNOG00000023509, ENSRNOG00000009653	2	112	232	17535	1.34968	0.773066
GOTERM_BP_DIRECT	GO:0030154~cell differentiation	ENSRNOG00000010536, ENSRNOG00000009653	2	112	371	17535	0.844003	0.907566
GOTERM_BP_DIRECT	GO:0006468~protein phosphorylation	ENSRNOG00000043201, ENSRNOG00000007926	2	112	501	17535	0.625	0.960359
GOTERM_BP_DIRECT	GO:0008284~positive regulation of cell proliferation	ENSRNOG00000023509, ENSRNOG00000003694	2	112	503	17535	0.622515	0.960874
GOTERM_BP_DIRECT	GO:0043066~negative regulation of apoptotic process	ENSRNOG00000001843, ENSRNOG00000002946	2	112	517	17535	0.605658	0.964298
GOTERM_BP_DIRECT	GO:0007186~G-protein coupled receptor signaling pathway	ENSRNOG00000019472, ENSRNOG00000004221	2	112	2034	17535	0.153945	0.999999
GOTERM_CC_DIRECT	GO:0016323~basolateral plasma membrane	ENSRNOG00000000588, ENSRNOG00000004964, ENSRNOG00000016163, ENSRNOG00000030538, ENSRNOG00000016337, ENSRNOG00000009653	6	116	207	18520	4.62769	0.00946481
GOTERM_CC_DIRECT	GO:0014069~postsynaptic density	ENSRNOG00000008810, ENSRNOG00000007649, ENSRNOG00000007975, ENSRNOG00000046023, ENSRNOG00000010037	5	116	238	18520	3.3541	0.061103
GOTERM_CC_DIRECT	GO:0031090~organelle membrane	ENSRNOG00000009488, ENSRNOG00000033680, ENSRNOG00000003400	3	116	90	18520	5.32184	0.107757
GOTERM_CC_DIRECT	GO:0042995~cell projection	ENSRNOG00000006990, ENSRNOG00000001479, ENSRNOG00000016163	3	116	96	18520	4.98922	0.119856
GOTERM_CC_DIRECT	GO:0005654~nucleoplasm	ENSRNOG00000020769, ENSRNOG00000008927, ENSRNOG00000012826, ENSRNOG00000021787, ENSRNOG00000001479, ENSRNOG00000007975, ENSRNOG00000015540, ENSRNOG00000024410, ENSRNOG00000000983, ENSRNOG00000015999, ENSRNOG00000009148, ENSRNOG00000008810, ENSRNOG00000009145, ENSRNOG00000010919, ENSRNOG00000010536, ENSRNOG00000006738	16	116	1744	18520	1.46473	0.122161
GOTERM_CC_DIRECT	GO:0000407~pre-autophagosomal structure	ENSRNOG00000008614, ENSRNOG00000020730	2	116	21	18520	15.2053	0.122674
GOTERM_CC_DIRECT	GO:0016324~apical plasma membrane	ENSRNOG00000013147, ENSRNOG00000004964, ENSRNOG00000005420, ENSRNOG00000020578, ENSRNOG00000009653	5	116	313	18520	2.5504	0.130666
GOTERM_CC_DIRECT	GO:0005789~endoplasmic reticulum membrane	ENSRNOG00000009488, ENSRNOG00000033680, ENSRNOG00000003400, ENSRNOG00000019481, ENSRNOG00000012826, ENSRNOG00000032202, ENSRNOG00000008116	7	116	556	18520	2.01005	0.132458
GOTERM_CC_DIRECT	GO:0030863~cortical cytoskeleton	ENSRNOG00000008810, ENSRNOG00000010037	2	116	30	18520	10.6437	0.170567
GOTERM_CC_DIRECT	GO:0005777~peroxisome	ENSRNOG00000018662, ENSRNOG00000001770, ENSRNOG00000007395	3	116	122	18520	3.92595	0.175475
GOTERM_CC_DIRECT	GO:0000118~histone deacetylase complex	ENSRNOG00000006063, ENSRNOG00000021787	2	116	31	18520	10.3003	0.175726
GOTERM_CC_DIRECT	GO:0005874~microtubule	ENSRNOG00000007649, ENSRNOG00000007975, ENSRNOG00000020132, ENSRNOG00000002807	4	116	236	18520	2.70602	0.181247
GOTERM_CC_DIRECT	GO:0010494~cytoplasmic stress granule	ENSRNOG00000006990, ENSRNOG00000015999	2	116	36	18520	8.86973	0.201046
GOTERM_CC_DIRECT	GO:0005768~endosome	ENSRNOG00000045649, ENSRNOG00000007649, ENSRNOG00000025115, ENSRNOG00000046023	4	116	250	18520	2.55448	0.203258
GOTERM_CC_DIRECT	GO:0001917~photoreceptor inner segment	ENSRNOG00000007649, ENSRNOG00000008334	2	116	41	18520	7.78806	0.225595
GOTERM_CC_DIRECT	GO:0043005~neuron projection	ENSRNOG00000008810, ENSRNOG00000005479, ENSRNOG00000033280, ENSRNOG00000046023, ENSRNOG00000016163	5	116	393	18520	2.03124	0.22808
GOTERM_CC_DIRECT	GO:0005634~nucleus	ENSRNOG00000008927, ENSRNOG00000001479, ENSRNOG00000021787, ENSRNOG00000017808, ENSRNOG00000004377, ENSRNOG00000007229, ENSRNOG00000007926, ENSRNOG00000007793, ENSRNOG00000032202, ENSRNOG00000015999, ENSRNOG00000009148, ENSRNOG00000008810, ENSRNOG00000019915, ENSRNOG00000010737, ENSRNOG00000001104, ENSRNOG00000004964, ENSRNOG00000015447, ENSRNOG00000007649, ENSRNOG00000012826, ENSRNOG00000002894,…	35	116	4841	18520	1.15429	0.22967
GOTERM_CC_DIRECT	GO:0005887~integral component of plasma membrane	ENSRNOG00000047493, ENSRNOG00000009019, ENSRNOG00000000588, ENSRNOG00000019472, ENSRNOG00000020578, ENSRNOG00000008116, ENSRNOG00000004221, ENSRNOG00000030538, ENSRNOG00000016337	9	116	942	18520	1.52537	0.230939
GOTERM_CC_DIRECT	GO:0043197~dendritic spine	ENSRNOG00000005479, ENSRNOG00000007975, ENSRNOG00000016163	3	116	148	18520	3.23625	0.234254
GOTERM_CC_DIRECT	GO:0043204~perikaryon	ENSRNOG00000033372, ENSRNOG00000008810, ENSRNOG00000033280	3	116	149	18520	3.21453	0.236547
GOTERM_CC_DIRECT	GO:0043025~neuronal cell body	ENSRNOG00000033280, ENSRNOG00000001479, ENSRNOG00000007975, ENSRNOG00000013147, ENSRNOG00000046023, ENSRNOG00000016163	6	116	540	18520	1.77395	0.244962
GOTERM_CC_DIRECT	GO:0031410~cytoplasmic vesicle	ENSRNOG00000020468, ENSRNOG00000020730, ENSRNOG00000015158, ENSRNOG00000009653	4	116	278	18520	2.2972	0.248921
GOTERM_CC_DIRECT	GO:0045202~synapse	ENSRNOG00000008810, ENSRNOG00000005479, ENSRNOG00000046023, ENSRNOG00000016163	4	116	294	18520	2.17218	0.275698
GOTERM_CC_DIRECT	GO:0019005~SCF ubiquitin ligase complex	ENSRNOG00000006738, ENSRNOG00000028674	2	116	52	18520	6.14058	0.277002
GOTERM_CC_DIRECT	GO:0005829~cytosol	ENSRNOG00000020420, ENSRNOG00000007649, ENSRNOG00000016962, ENSRNOG00000024410, ENSRNOG00000007926, ENSRNOG00000020730, ENSRNOG00000006990, ENSRNOG00000020468, ENSRNOG00000028616, ENSRNOG00000001770, ENSRNOG00000023509, ENSRNOG00000015158, ENSRNOG00000007395	13	116	1590	18520	1.30536	0.282572
GOTERM_CC_DIRECT	GO:0016328~lateral plasma membrane	ENSRNOG00000004964, ENSRNOG00000020578	2	116	54	18520	5.91315	0.285979
GOTERM_CC_DIRECT	GO:0005776~autophagosome	ENSRNOG00000008614, ENSRNOG00000020730	2	116	58	18520	5.50535	0.303601
GOTERM_CC_DIRECT	GO:0043198~dendritic shaft	ENSRNOG00000005479, ENSRNOG00000046023	2	116	60	18520	5.32184	0.31225
GOTERM_CC_DIRECT	GO:0043234~protein complex	ENSRNOG00000007649, ENSRNOG00000013160, ENSRNOG00000023509, ENSRNOG00000046023, ENSRNOG00000010037, ENSRNOG00000007229	6	116	611	18520	1.56781	0.330148
GOTERM_CC_DIRECT	GO:0005737~cytoplasm	ENSRNOG00000020769, ENSRNOG00000037167, ENSRNOG00000008334, ENSRNOG00000005341, ENSRNOG00000001479, ENSRNOG00000018662, ENSRNOG00000015540, ENSRNOG00000016962, ENSRNOG00000007229, ENSRNOG00000028674, ENSRNOG00000020132, ENSRNOG00000015999, ENSRNOG00000017114, ENSRNOG00000008810, ENSRNOG00000010737, ENSRNOG00000009145, ENSRNOG00000028616, ENSRNOG00000046023, ENSRNOG00000015447, ENSRNOG00000007649,…	36	116	5227	18520	1.0996	0.331215
GOTERM_CC_DIRECT	GO:0045211~postsynaptic membrane	ENSRNOG00000008810, ENSRNOG00000007649, ENSRNOG00000004964	3	116	197	18520	2.4313	0.346434
GOTERM_CC_DIRECT	GO:0032587~ruffle membrane	ENSRNOG00000017114, ENSRNOG00000007649	2	116	69	18520	4.62769	0.349871
GOTERM_CC_DIRECT	GO:0048471~perinuclear region of cytoplasm	ENSRNOG00000008614, ENSRNOG00000017114, ENSRNOG00000007649, ENSRNOG00000033280, ENSRNOG00000015158, ENSRNOG00000002807	6	116	642	18520	1.4921	0.368428
GOTERM_CC_DIRECT	GO:0005930~axoneme	ENSRNOG00000020132, ENSRNOG00000002807	2	116	77	18520	4.14689	0.381595
GOTERM_CC_DIRECT	GO:0005769~early endosome	ENSRNOG00000045649, ENSRNOG00000019472, ENSRNOG00000009653	3	116	213	18520	2.24866	0.382171
GOTERM_CC_DIRECT	GO:0016020~membrane	ENSRNOG00000008614, ENSRNOG00000047493, ENSRNOG00000024931, ENSRNOG00000000977, ENSRNOG00000033280, ENSRNOG00000001479, ENSRNOG00000013160, ENSRNOG00000016962, ENSRNOG00000007926, ENSRNOG00000032202, ENSRNOG00000020578, ENSRNOG00000020730, ENSRNOG00000009653, ENSRNOG00000008810, ENSRNOG00000046023, ENSRNOG00000010037	16	116	2201	18520	1.1606	0.391731
GOTERM_CC_DIRECT	GO:0005783~endoplasmic reticulum	ENSRNOG00000008614, ENSRNOG00000020468, ENSRNOG00000000977, ENSRNOG00000012826, ENSRNOG00000051171, ENSRNOG00000029651, ENSRNOG00000032202	7	116	821	18520	1.36125	0.401624
GOTERM_CC_DIRECT	GO:0000151~ubiquitin ligase complex	ENSRNOG00000006738, ENSRNOG00000028674	2	116	95	18520	3.36116	0.447473
GOTERM_CC_DIRECT	GO:0030054~cell junction	ENSRNOG00000008810, ENSRNOG00000007649, ENSRNOG00000010037, ENSRNOG00000020578	4	116	410	18520	1.55761	0.469876
GOTERM_CC_DIRECT	GO:0030018~Z disc	ENSRNOG00000006738, ENSRNOG00000013147	2	116	117	18520	2.72915	0.518609
GOTERM_CC_DIRECT	GO:0030496~midbody	ENSRNOG00000007649, ENSRNOG00000003302	2	116	118	18520	2.70602	0.521617
GOTERM_CC_DIRECT	GO:0043235~receptor complex	ENSRNOG00000004964, ENSRNOG00000005420	2	116	132	18520	2.41902	0.561827
GOTERM_CC_DIRECT	GO:0005635~nuclear envelope	ENSRNOG00000008810, ENSRNOG00000015177	2	116	147	18520	2.17218	0.601195
GOTERM_CC_DIRECT	GO:0030426~growth cone	ENSRNOG00000007649, ENSRNOG00000046023	2	116	148	18520	2.1575	0.603691
GOTERM_CC_DIRECT	GO:0005802~trans-Golgi network	ENSRNOG00000007649, ENSRNOG00000033280	2	116	155	18520	2.06007	0.620736
GOTERM_CC_DIRECT	GO:0015630~microtubule cytoskeleton	ENSRNOG00000008425, ENSRNOG00000020132	2	116	157	18520	2.03382	0.625471
GOTERM_CC_DIRECT	GO:0005929~cilium	ENSRNOG00000008757, ENSRNOG00000020132	2	116	163	18520	1.95896	0.639328
GOTERM_CC_DIRECT	GO:0005911~cell-cell junction	ENSRNOG00000020578, ENSRNOG00000015158	2	116	189	18520	1.68947	0.693731
GOTERM_CC_DIRECT	GO:0015629~actin cytoskeleton	ENSRNOG00000008334, ENSRNOG00000002807	2	116	190	18520	1.68058	0.695652
GOTERM_CC_DIRECT	GO:0031965~nuclear membrane	ENSRNOG00000008810, ENSRNOG00000015177	2	116	196	18520	1.62913	0.706932
GOTERM_CC_DIRECT	GO:0005925~focal adhesion	ENSRNOG00000006990, ENSRNOG00000007649, ENSRNOG00000009653	3	116	396	18520	1.20951	0.708437
GOTERM_CC_DIRECT	GO:0009986~cell surface	ENSRNOG00000005479, ENSRNOG00000033280, ENSRNOG00000020578, ENSRNOG00000016163	4	116	612	18520	1.0435	0.736912
GOTERM_CC_DIRECT	GO:0005856~cytoskeleton	ENSRNOG00000010037, ENSRNOG00000002807	2	116	241	18520	1.32494	0.77931
GOTERM_CC_DIRECT	GO:0005764~lysosome	ENSRNOG00000045649, ENSRNOG00000020730	2	116	244	18520	1.30865	0.78345
GOTERM_CC_DIRECT	GO:0005913~cell-cell adherens junction	ENSRNOG00000009653, ENSRNOG00000002807	2	116	259	18520	1.23286	0.80302
GOTERM_CC_DIRECT	GO:0030425~dendrite	ENSRNOG00000008810, ENSRNOG00000007975, ENSRNOG00000013147	3	116	481	18520	0.99577	0.803712
GOTERM_CC_DIRECT	GO:0043231~intracellular membrane-bounded organelle	ENSRNOG00000009488, ENSRNOG00000033680, ENSRNOG00000051171, ENSRNOG00000016962	4	116	688	18520	0.928228	0.805463
GOTERM_CC_DIRECT	GO:0045121~membrane raft	ENSRNOG00000017114, ENSRNOG00000015158	2	116	266	18520	1.20041	0.811543
GOTERM_CC_DIRECT	GO:0000139~Golgi membrane	ENSRNOG00000007649, ENSRNOG00000007625	2	116	300	18520	1.06437	0.848012
GOTERM_CC_DIRECT	GO:0005743~mitochondrial inner membrane	ENSRNOG00000004040, ENSRNOG00000016163	2	116	313	18520	1.02016	0.860026
GOTERM_CC_DIRECT	GO:0005739~mitochondrion	ENSRNOG00000020468, ENSRNOG00000018662, ENSRNOG00000043201, ENSRNOG00000014075, ENSRNOG00000001770, ENSRNOG00000025353, ENSRNOG00000020730, ENSRNOG00000006893	8	116	1602	18520	0.797279	0.87857
GOTERM_CC_DIRECT	GO:0005622~intracellular	ENSRNOG00000049662, ENSRNOG00000004328, ENSRNOG00000004964, ENSRNOG00000010941, ENSRNOG00000002946	5	116	1016	18520	0.785705	0.882076
GOTERM_CC_DIRECT	GO:0005794~Golgi apparatus	ENSRNOG00000007649, ENSRNOG00000007975, ENSRNOG00000046023, ENSRNOG00000008116	4	116	828	18520	0.771281	0.892984
GOTERM_CC_DIRECT	GO:0030424~axon	ENSRNOG00000033372, ENSRNOG00000005479	2	116	361	18520	0.884516	0.896774
GOTERM_CC_DIRECT	GO:0070062~extracellular exosome	ENSRNOG00000020420, ENSRNOG00000007649, ENSRNOG00000008334, ENSRNOG00000001806, ENSRNOG00000033280, ENSRNOG00000047247, ENSRNOG00000024410, ENSRNOG00000008116, ENSRNOG00000020578, ENSRNOG00000020730, ENSRNOG00000001376, ENSRNOG00000028616, ENSRNOG00000000937	13	116	2646	18520	0.784398	0.910992
GOTERM_CC_DIRECT	GO:0005813~centrosome	ENSRNOG00000007649, ENSRNOG00000008334	2	116	440	18520	0.725705	0.937576
GOTERM_CC_DIRECT	GO:0016021~integral component of membrane	ENSRNOG00000037167, ENSRNOG00000000977, ENSRNOG00000031283, ENSRNOG00000033280, ENSRNOG00000020742, ENSRNOG00000047247, ENSRNOG00000032202, ENSRNOG00000008116, ENSRNOG00000007625, ENSRNOG00000026965, ENSRNOG00000000937, ENSRNOG00000051171, ENSRNOG00000004964, ENSRNOG00000009263, ENSRNOG00000004040, ENSRNOG00000015829, ENSRNOG00000012826, ENSRNOG00000017244, ENSRNOG00000017871, ENSRNOG00000043201,…	29	116	5711	18520	0.810716	0.94918
GOTERM_CC_DIRECT	GO:0005886~plasma membrane	ENSRNOG00000045649, ENSRNOG00000015829, ENSRNOG00000007649, ENSRNOG00000008334, ENSRNOG00000031283, ENSRNOG00000033280, ENSRNOG00000019472, ENSRNOG00000015540, ENSRNOG00000024410, ENSRNOG00000008116, ENSRNOG00000020578, ENSRNOG00000003302, ENSRNOG00000006990, ENSRNOG00000005479, ENSRNOG00000013147, ENSRNOG00000023509, ENSRNOG00000010037, ENSRNOG00000016163, ENSRNOG00000030538	19	116	3963	18520	0.765442	0.951886
GOTERM_CC_DIRECT	GO:0005615~extracellular space	ENSRNOG00000001806, ENSRNOG00000033280, ENSRNOG00000004964, ENSRNOG00000020578, ENSRNOG00000011141	5	116	1316	18520	0.606593	0.967333
GOTERM_CC_DIRECT	GO:0005576~extracellular region	ENSRNOG00000001806, ENSRNOG00000007255	2	116	714	18520	0.447213	0.989279
KEGG_PATHWAY	rno04976:Bile secretion	ENSRNOG00000009488, ENSRNOG00000047493, ENSRNOG00000005420, ENSRNOG00000007229, ENSRNOG00000030538, ENSRNOG00000016337, ENSRNOG00000007395	7	56	71	7780	13.6972	9.49798e-06
KEGG_PATHWAY	rno00120:Primary bile acid biosynthesis	ENSRNOG00000009488, ENSRNOG00000019481, ENSRNOG00000018662, ENSRNOG00000007395	4	56	16	7780	34.7321	0.000175431
KEGG_PATHWAY	rno04068:FoxO signaling pathway	ENSRNOG00000002089, ENSRNOG00000019822, ENSRNOG00000028616, ENSRNOG00000051171, ENSRNOG00000006738, ENSRNOG00000023509, ENSRNOG00000001843	7	56	136	7780	7.15074	0.00036659
KEGG_PATHWAY	rno04931:Insulin resistance	ENSRNOG00000012826, ENSRNOG00000028616, ENSRNOG00000051171, ENSRNOG00000023509, ENSRNOG00000032202, ENSRNOG00000002946	6	56	110	7780	7.57792	0.00102246
KEGG_PATHWAY	rno04930:Type II diabetes mellitus	ENSRNOG00000020420, ENSRNOG00000013147, ENSRNOG00000023509, ENSRNOG00000002946	4	56	52	7780	10.6868	0.00578482
KEGG_PATHWAY	rno01100:Metabolic pathways	ENSRNOG00000033680, ENSRNOG00000020420, ENSRNOG00000019481, ENSRNOG00000005341, ENSRNOG00000018662, ENSRNOG00000004377, ENSRNOG00000029651, ENSRNOG00000008116, ENSRNOG00000009488, ENSRNOG00000017114, ENSRNOG00000007625, ENSRNOG00000028616, ENSRNOG00000051171, ENSRNOG00000013419, ENSRNOG00000001770, ENSRNOG00000025353, ENSRNOG00000017660, ENSRNOG00000007395	18	56	1293	7780	1.93404	0.00624881
KEGG_PATHWAY	rno04152:AMPK signaling pathway	ENSRNOG00000012826, ENSRNOG00000028616, ENSRNOG00000051171, ENSRNOG00000023509, ENSRNOG00000032202	5	56	127	7780	5.46963	0.0121595
KEGG_PATHWAY	rno04920:Adipocytokine signaling pathway	ENSRNOG00000028616, ENSRNOG00000051171, ENSRNOG00000023509, ENSRNOG00000002946	4	56	75	7780	7.40952	0.0157724
KEGG_PATHWAY	rno04910:Insulin signaling pathway	ENSRNOG00000020420, ENSRNOG00000028616, ENSRNOG00000051171, ENSRNOG00000023509, ENSRNOG00000002946	5	56	140	7780	4.96173	0.0168645
KEGG_PATHWAY	rno03320:PPAR signaling pathway	ENSRNOG00000009488, ENSRNOG00000019481, ENSRNOG00000028616, ENSRNOG00000001770	4	56	77	7780	7.21707	0.0169185
KEGG_PATHWAY	rno04022:cGMP-PKG signaling pathway	ENSRNOG00000012826, ENSRNOG00000001479, ENSRNOG00000013147, ENSRNOG00000023509, ENSRNOG00000032202	5	56	170	7780	4.08613	0.0316594
KEGG_PATHWAY	rno04922:Glucagon signaling pathway	ENSRNOG00000012826, ENSRNOG00000028616, ENSRNOG00000051171, ENSRNOG00000032202	4	56	100	7780	5.55714	0.0333991
KEGG_PATHWAY	rno05031:Amphetamine addiction	ENSRNOG00000012826, ENSRNOG00000013147, ENSRNOG00000032202	3	56	64	7780	6.51228	0.0749169
KEGG_PATHWAY	rno00010:Glycolysis / Gluconeogenesis	ENSRNOG00000020420, ENSRNOG00000028616, ENSRNOG00000051171	3	56	70	7780	5.95408	0.0874026
KEGG_PATHWAY	rno00562:Inositol phosphate metabolism	ENSRNOG00000017114, ENSRNOG00000015158, ENSRNOG00000017660	3	56	74	7780	5.63224	0.09605
KEGG_PATHWAY	rno04925:Aldosterone synthesis and secretion	ENSRNOG00000012826, ENSRNOG00000013147, ENSRNOG00000032202	3	56	84	7780	4.96173	0.118656
KEGG_PATHWAY	rno04146:Peroxisome	ENSRNOG00000018662, ENSRNOG00000001770, ENSRNOG00000007395	3	56	85	7780	4.90336	0.120986
KEGG_PATHWAY	rno04911:Insulin secretion	ENSRNOG00000012826, ENSRNOG00000013147, ENSRNOG00000032202	3	56	86	7780	4.84635	0.123327
KEGG_PATHWAY	rno00564:Glycerophospholipid metabolism	ENSRNOG00000000977, ENSRNOG00000004377, ENSRNOG00000008116	3	56	95	7780	4.38722	0.144874
KEGG_PATHWAY	rno04070:Phosphatidylinositol signaling system	ENSRNOG00000017114, ENSRNOG00000015158, ENSRNOG00000017660	3	56	96	7780	4.34152	0.147316
KEGG_PATHWAY	rno04668:TNF signaling pathway	ENSRNOG00000012826, ENSRNOG00000032202, ENSRNOG00000002946	3	56	109	7780	3.82372	0.17977
KEGG_PATHWAY	rno04725:Cholinergic synapse	ENSRNOG00000012826, ENSRNOG00000013147, ENSRNOG00000032202	3	56	112	7780	3.7213	0.187415
KEGG_PATHWAY	rno04724:Glutamatergic synapse	ENSRNOG00000005479, ENSRNOG00000013147, ENSRNOG00000016163	3	56	115	7780	3.62422	0.195108
KEGG_PATHWAY	rno03410:Base excision repair	ENSRNOG00000019915, ENSRNOG00000010919	2	56	37	7780	7.50965	0.231341
KEGG_PATHWAY	rno04728:Dopaminergic synapse	ENSRNOG00000012826, ENSRNOG00000013147, ENSRNOG00000032202	3	56	129	7780	3.2309	0.231475
KEGG_PATHWAY	rno04975:Fat digestion and absorption	ENSRNOG00000005420, ENSRNOG00000008116	2	56	38	7780	7.31203	0.236801
KEGG_PATHWAY	rno00620:Pyruvate metabolism	ENSRNOG00000020420, ENSRNOG00000028616	2	56	40	7780	6.94643	0.247607
KEGG_PATHWAY	rno04973:Carbohydrate digestion and absorption	ENSRNOG00000051171, ENSRNOG00000013147	2	56	41	7780	6.777	0.252954
KEGG_PATHWAY	rno00860:Porphyrin and chlorophyll metabolism	ENSRNOG00000025353, ENSRNOG00000024410	2	56	41	7780	6.777	0.252954
KEGG_PATHWAY	rno04962:Vasopressin-regulated water reabsorption	ENSRNOG00000012826, ENSRNOG00000032202	2	56	43	7780	6.46179	0.263535
KEGG_PATHWAY	rno04261:Adrenergic signaling in cardiomyocytes	ENSRNOG00000012826, ENSRNOG00000013147, ENSRNOG00000032202	3	56	146	7780	2.8547	0.276178
KEGG_PATHWAY	rno05030:Cocaine addiction	ENSRNOG00000012826, ENSRNOG00000032202	2	56	46	7780	6.04037	0.279132
KEGG_PATHWAY	rno02010:ABC transporters	ENSRNOG00000004040, ENSRNOG00000005420	2	56	47	7780	5.91185	0.284258
KEGG_PATHWAY	rno00600:Sphingolipid metabolism	ENSRNOG00000016962, ENSRNOG00000008116	2	56	49	7780	5.67055	0.294404
KEGG_PATHWAY	rno00310:Lysine degradation	ENSRNOG00000013419, ENSRNOG00000001770	2	56	52	7780	5.34341	0.309358
KEGG_PATHWAY	rno04932:Non-alcoholic fatty liver disease (NAFLD)	ENSRNOG00000020420, ENSRNOG00000023509, ENSRNOG00000002946	3	56	162	7780	2.57275	0.318208
KEGG_PATHWAY	rno00561:Glycerolipid metabolism	ENSRNOG00000004377, ENSRNOG00000008116	2	56	59	7780	4.70944	0.343052
KEGG_PATHWAY	rno04918:Thyroid hormone synthesis	ENSRNOG00000012826, ENSRNOG00000032202	2	56	68	7780	4.08613	0.38401
KEGG_PATHWAY	rno04115:p53 signaling pathway	ENSRNOG00000002089, ENSRNOG00000019822	2	56	70	7780	3.96939	0.392765
KEGG_PATHWAY	rno04024:cAMP signaling pathway	ENSRNOG00000012826, ENSRNOG00000013147, ENSRNOG00000032202	3	56	195	7780	2.13736	0.40284
KEGG_PATHWAY	rno04151:PI3K-Akt signaling pathway	ENSRNOG00000012826, ENSRNOG00000028616, ENSRNOG00000051171, ENSRNOG00000032202	4	56	339	7780	1.63928	0.432015
KEGG_PATHWAY	rno00140:Steroid hormone biosynthesis	ENSRNOG00000009488, ENSRNOG00000033680	2	56	81	7780	3.43034	0.43878
KEGG_PATHWAY	rno05100:Bacterial invasion of epithelial cells	ENSRNOG00000007649, ENSRNOG00000002807	2	56	81	7780	3.43034	0.43878
KEGG_PATHWAY	rno00830:Retinol metabolism	ENSRNOG00000033680, ENSRNOG00000029651	2	56	83	7780	3.34768	0.44677
KEGG_PATHWAY	rno01130:Biosynthesis of antibiotics	ENSRNOG00000020420, ENSRNOG00000028616, ENSRNOG00000001770	3	56	219	7780	1.90313	0.461367
KEGG_PATHWAY	rno05215:Prostate cancer	ENSRNOG00000012826, ENSRNOG00000032202	2	56	88	7780	3.15747	0.46626
KEGG_PATHWAY	rno04915:Estrogen signaling pathway	ENSRNOG00000012826, ENSRNOG00000032202	2	56	96	7780	2.89435	0.496051
KEGG_PATHWAY	rno04916:Melanogenesis	ENSRNOG00000012826, ENSRNOG00000032202	2	56	99	7780	2.80664	0.506797
KEGG_PATHWAY	rno05231:Choline metabolism in cancer	ENSRNOG00000008116, ENSRNOG00000016337	2	56	101	7780	2.75106	0.513835
KEGG_PATHWAY	rno04010:MAPK signaling pathway	ENSRNOG00000019822, ENSRNOG00000013147, ENSRNOG00000007926	3	56	259	7780	1.60921	0.551291
KEGG_PATHWAY	rno04919:Thyroid hormone signaling pathway	ENSRNOG00000000588, ENSRNOG00000007975	2	56	115	7780	2.41615	0.560417
KEGG_PATHWAY	rno01200:Carbon metabolism	ENSRNOG00000020420, ENSRNOG00000001770	2	56	121	7780	2.29634	0.579012
KEGG_PATHWAY	rno05161:Hepatitis B	ENSRNOG00000012826, ENSRNOG00000032202	2	56	139	7780	1.99897	0.630284
KEGG_PATHWAY	rno04530:Tight junction	ENSRNOG00000046023, ENSRNOG00000010037	2	56	142	7780	1.95674	0.638212
KEGG_PATHWAY	rno05206:MicroRNAs in cancer	ENSRNOG00000004964, ENSRNOG00000023509	2	56	143	7780	1.94306	0.640817
KEGG_PATHWAY	rno04921:Oxytocin signaling pathway	ENSRNOG00000013147, ENSRNOG00000007926	2	56	160	7780	1.73661	0.682388
KEGG_PATHWAY	rno05034:Alcoholism	ENSRNOG00000012826, ENSRNOG00000032202	2	56	176	7780	1.57873	0.71718
KEGG_PATHWAY	rno04020:Calcium signaling pathway	ENSRNOG00000013147, ENSRNOG00000004964	2	56	185	7780	1.50193	0.735076
KEGG_PATHWAY	rno05016:Huntington's disease	ENSRNOG00000012826, ENSRNOG00000032202	2	56	203	7780	1.36875	0.767597
KEGG_PATHWAY	rno05168:Herpes simplex infection	ENSRNOG00000001479, ENSRNOG00000002946	2	56	216	7780	1.28638	0.788613
KEGG_PATHWAY	rno05203:Viral carcinogenesis	ENSRNOG00000012826, ENSRNOG00000032202	2	56	235	7780	1.18237	0.816013
KEGG_PATHWAY	rno04144:Endocytosis	ENSRNOG00000007649, ENSRNOG00000004964	2	56	287	7780	0.968143	0.874398

## Sheet: Fastup_rat
Statistical Tools	: DAVID v 6.8 (Functional Annotation Chart)
Sample	: Fast responsive genes of upregulated IRGs (69 DAVID IDs)
Background	: Rattus norvegicus (17,535 DAVID IDs)
Threshold of Counts	: 2
Category	Term	Genes	Sample Hits	Sample Total	BG Hits	BG Total	Odds Ratio	p value
GOTERM_MF_DIRECT	GO:0008134~transcription factor binding	ENSRNOG00000018232, ENSRNOG00000026293, ENSRNOG00000019422, ENSRNOG00000020254, ENSRNOG00000019568, ENSRNOG00000007387, ENSRNOG00000008015, ENSRNOG00000001720, ENSRNOG00000007607, ENSRNOG00000042838	10	61	323	16650	8.45049	2.15688e-06
GOTERM_MF_DIRECT	GO:0043565~sequence-specific DNA binding	ENSRNOG00000018232, ENSRNOG00000026293, ENSRNOG00000019422, ENSRNOG00000033433, ENSRNOG00000019568, ENSRNOG00000008015, ENSRNOG00000020426, ENSRNOG00000017066, ENSRNOG00000037613, ENSRNOG00000001720, ENSRNOG00000007607, ENSRNOG00000042838	12	61	568	16650	5.76657	4.96612e-06
GOTERM_MF_DIRECT	GO:0000978~RNA polymerase II core promoter proximal region sequence-specific DNA binding	ENSRNOG00000018232, ENSRNOG00000026293, ENSRNOG00000003745, ENSRNOG00000034254, ENSRNOG00000019568, ENSRNOG00000007387, ENSRNOG00000008015, ENSRNOG00000000640, ENSRNOG00000042838	9	61	346	16650	7.09988	3.20034e-05
GOTERM_MF_DIRECT	GO:0001077~transcriptional activator activity, RNA polymerase II core promoter proximal region sequence-specific binding	ENSRNOG00000018232, ENSRNOG00000026293, ENSRNOG00000019422, ENSRNOG00000008015, ENSRNOG00000000640, ENSRNOG00000008048, ENSRNOG00000007607, ENSRNOG00000042838	8	61	254	16650	8.59688	3.4318e-05
GOTERM_MF_DIRECT	GO:0000982~transcription factor activity, RNA polymerase II core promoter proximal region sequence-specific binding	ENSRNOG00000026293, ENSRNOG00000019422, ENSRNOG00000003745, ENSRNOG00000008015	4	61	28	16650	38.993	0.000136689
GOTERM_MF_DIRECT	GO:0044212~transcription regulatory region DNA binding	ENSRNOG00000026293, ENSRNOG00000046207, ENSRNOG00000019422, ENSRNOG00000003745, ENSRNOG00000019568, ENSRNOG00000008015, ENSRNOG00000000640	7	61	237	16650	8.06184	0.000205648
GOTERM_MF_DIRECT	GO:0000976~transcription regulatory region sequence-specific DNA binding	ENSRNOG00000019422, ENSRNOG00000003745, ENSRNOG00000020254, ENSRNOG00000007387	4	61	56	16650	19.4965	0.00107663
GOTERM_MF_DIRECT	GO:0003690~double-stranded DNA binding	ENSRNOG00000026293, ENSRNOG00000019422, ENSRNOG00000019568, ENSRNOG00000008015, ENSRNOG00000042838	5	61	130	16650	10.4981	0.0012339
GOTERM_MF_DIRECT	GO:0003700~transcription factor activity, sequence-specific DNA binding	ENSRNOG00000018232, ENSRNOG00000026293, ENSRNOG00000019422, ENSRNOG00000003745, ENSRNOG00000033433, ENSRNOG00000019568, ENSRNOG00000008015, ENSRNOG00000000640, ENSRNOG00000001720, ENSRNOG00000042838	10	61	750	16650	3.63934	0.00136868
GOTERM_MF_DIRECT	GO:0003677~DNA binding	ENSRNOG00000018232, ENSRNOG00000026293, ENSRNOG00000019422, ENSRNOG00000003745, ENSRNOG00000019568, ENSRNOG00000008015, ENSRNOG00000000640, ENSRNOG00000008048, ENSRNOG00000001720, ENSRNOG00000007607, ENSRNOG00000042838	11	61	1076	16650	2.79039	0.00477711
GOTERM_MF_DIRECT	GO:0003682~chromatin binding	ENSRNOG00000018232, ENSRNOG00000026293, ENSRNOG00000046207, ENSRNOG00000008015, ENSRNOG00000000640, ENSRNOG00000037613, ENSRNOG00000001720	7	61	450	16650	4.2459	0.00550338
GOTERM_MF_DIRECT	GO:0004674~protein serine/threonine kinase activity	ENSRNOG00000015085, ENSRNOG00000018484, ENSRNOG00000029698, ENSRNOG00000001345, ENSRNOG00000011815, ENSRNOG00000001189	6	61	316	16650	5.18261	0.00555473
GOTERM_MF_DIRECT	GO:0042826~histone deacetylase binding	ENSRNOG00000018232, ENSRNOG00000020254, ENSRNOG00000001720, ENSRNOG00000001189	4	61	112	16650	9.74824	0.00767667
GOTERM_MF_DIRECT	GO:0005515~protein binding	ENSRNOG00000018232, ENSRNOG00000020254, ENSRNOG00000020938, ENSRNOG00000018484, ENSRNOG00000003300, ENSRNOG00000001720, ENSRNOG00000001189, ENSRNOG00000026293, ENSRNOG00000034254, ENSRNOG00000008015, ENSRNOG00000007387, ENSRNOG00000021548, ENSRNOG00000007607	13	61	1589	16650	2.23308	0.0101728
GOTERM_MF_DIRECT	GO:0008083~growth factor activity	ENSRNOG00000019661, ENSRNOG00000018646, ENSRNOG00000002802, ENSRNOG00000014948	4	61	142	16650	7.68876	0.0145855
GOTERM_MF_DIRECT	GO:0003713~transcription coactivator activity	ENSRNOG00000026293, ENSRNOG00000020254, ENSRNOG00000019568, ENSRNOG00000042838	4	61	180	16650	6.06557	0.0271203
GOTERM_MF_DIRECT	GO:0005524~ATP binding	ENSRNOG00000020822, ENSRNOG00000009222, ENSRNOG00000034254, ENSRNOG00000015085, ENSRNOG00000018484, ENSRNOG00000029698, ENSRNOG00000001345, ENSRNOG00000013520, ENSRNOG00000011815, ENSRNOG00000001189, ENSRNOG00000031167	11	61	1403	16650	2.14003	0.0273135
GOTERM_MF_DIRECT	GO:0000981~RNA polymerase II transcription factor activity, sequence-specific DNA binding	ENSRNOG00000019568, ENSRNOG00000020426, ENSRNOG00000001720, ENSRNOG00000042838	4	61	187	16650	5.83852	0.0298985
GOTERM_MF_DIRECT	GO:0017017~MAP kinase tyrosine/serine/threonine phosphatase activity	ENSRNOG00000029394, ENSRNOG00000014061	2	61	14	16650	38.993	0.0493044
GOTERM_MF_DIRECT	GO:0000989~transcription factor activity, transcription factor binding	ENSRNOG00000020254, ENSRNOG00000007387	2	61	18	16650	30.3279	0.0629469
GOTERM_MF_DIRECT	GO:0070063~RNA polymerase binding	ENSRNOG00000020254, ENSRNOG00000017299	2	61	18	16650	30.3279	0.0629469
GOTERM_MF_DIRECT	GO:0001078~transcriptional repressor activity, RNA polymerase II core promoter proximal region sequence-specific binding	ENSRNOG00000003745, ENSRNOG00000003300, ENSRNOG00000001720	3	61	118	16650	6.93943	0.0675775
GOTERM_MF_DIRECT	GO:0042803~protein homodimerization activity	ENSRNOG00000016122, ENSRNOG00000018232, ENSRNOG00000026293, ENSRNOG00000003745, ENSRNOG00000013973, ENSRNOG00000001720, ENSRNOG00000007607	7	61	805	16650	2.37349	0.0689966
GOTERM_MF_DIRECT	GO:0070412~R-SMAD binding	ENSRNOG00000026293, ENSRNOG00000008015	2	61	22	16650	24.8137	0.0763968
GOTERM_MF_DIRECT	GO:0071837~HMG box domain binding	ENSRNOG00000026293, ENSRNOG00000000640	2	61	23	16650	23.7349	0.0797295
GOTERM_MF_DIRECT	GO:0005154~epidermal growth factor receptor binding	ENSRNOG00000018646, ENSRNOG00000008048	2	61	33	16650	16.5425	0.112413
GOTERM_MF_DIRECT	GO:0070888~E-box binding	ENSRNOG00000007387, ENSRNOG00000001720	2	61	34	16650	16.0559	0.115618
GOTERM_MF_DIRECT	GO:0046872~metal ion binding	ENSRNOG00000006118, ENSRNOG00000019422, ENSRNOG00000000640, ENSRNOG00000017066, ENSRNOG00000013520, ENSRNOG00000037613, ENSRNOG00000010799, ENSRNOG00000021548, ENSRNOG00000005067	9	61	1377	16650	1.78399	0.119872
GOTERM_MF_DIRECT	GO:0001102~RNA polymerase II activating transcription factor binding	ENSRNOG00000026293, ENSRNOG00000000640	2	61	36	16650	15.1639	0.121993
GOTERM_MF_DIRECT	GO:0046982~protein heterodimerization activity	ENSRNOG00000026293, ENSRNOG00000003745, ENSRNOG00000018752, ENSRNOG00000008015, ENSRNOG00000007607	5	61	556	16650	2.45459	0.140089
GOTERM_MF_DIRECT	GO:0005160~transforming growth factor beta receptor binding	ENSRNOG00000019661, ENSRNOG00000002097	2	61	42	16650	12.9977	0.14085
GOTERM_MF_DIRECT	GO:0019899~enzyme binding	ENSRNOG00000026293, ENSRNOG00000046207, ENSRNOG00000019568, ENSRNOG00000008048	4	61	389	16650	2.80669	0.16493
GOTERM_MF_DIRECT	GO:0005096~GTPase activator activity	ENSRNOG00000026293, ENSRNOG00000013351, ENSRNOG00000008517	3	61	207	16650	3.95581	0.171182
GOTERM_MF_DIRECT	GO:0000977~RNA polymerase II regulatory region sequence-specific DNA binding	ENSRNOG00000019422, ENSRNOG00000003745, ENSRNOG00000042838	3	61	228	16650	3.59146	0.198421
GOTERM_MF_DIRECT	GO:0001047~core promoter binding	ENSRNOG00000020254, ENSRNOG00000005615	2	61	63	16650	8.66511	0.203766
GOTERM_MF_DIRECT	GO:0031490~chromatin DNA binding	ENSRNOG00000018232, ENSRNOG00000007387	2	61	65	16650	8.39849	0.209516
GOTERM_MF_DIRECT	GO:0003705~transcription factor activity, RNA polymerase II distal enhancer sequence-specific binding	ENSRNOG00000018232, ENSRNOG00000026293	2	61	66	16650	8.27124	0.212376
GOTERM_MF_DIRECT	GO:0000979~RNA polymerase II core promoter sequence-specific DNA binding	ENSRNOG00000019422, ENSRNOG00000008015	2	61	68	16650	8.02797	0.218065
GOTERM_MF_DIRECT	GO:0002039~p53 binding	ENSRNOG00000018484, ENSRNOG00000001345	2	61	71	16650	7.68876	0.226523
GOTERM_MF_DIRECT	GO:0000980~RNA polymerase II distal enhancer sequence-specific DNA binding	ENSRNOG00000026293, ENSRNOG00000034254	2	61	72	16650	7.58197	0.229322
GOTERM_MF_DIRECT	GO:0004672~protein kinase activity	ENSRNOG00000018484, ENSRNOG00000001345, ENSRNOG00000011815	3	61	278	16650	2.94551	0.264891
GOTERM_MF_DIRECT	GO:0019900~kinase binding	ENSRNOG00000020254, ENSRNOG00000007387	2	61	91	16650	5.99892	0.280654
GOTERM_MF_DIRECT	GO:0017124~SH3 domain binding	ENSRNOG00000008048, ENSRNOG00000017066	2	61	97	16650	5.62785	0.296154
GOTERM_MF_DIRECT	GO:0004725~protein tyrosine phosphatase activity	ENSRNOG00000029394, ENSRNOG00000014061	2	61	101	16650	5.40497	0.306305
GOTERM_MF_DIRECT	GO:0001228~transcriptional activator activity, RNA polymerase II transcription regulatory region sequence-specific binding	ENSRNOG00000018232, ENSRNOG00000033433	2	61	111	16650	4.91803	0.331056
GOTERM_MF_DIRECT	GO:0016491~oxidoreductase activity	ENSRNOG00000005360, ENSRNOG00000014948	2	61	127	16650	4.29844	0.368862
GOTERM_MF_DIRECT	GO:0005525~GTP binding	ENSRNOG00000004624, ENSRNOG00000002097, ENSRNOG00000021403	3	61	380	16650	2.15487	0.399248
GOTERM_MF_DIRECT	GO:0008201~heparin binding	ENSRNOG00000018646, ENSRNOG00000014350	2	61	146	16650	3.73905	0.411035
GOTERM_MF_DIRECT	GO:0042802~identical protein binding	ENSRNOG00000026293, ENSRNOG00000003745, ENSRNOG00000034254, ENSRNOG00000021548	4	61	647	16650	1.68749	0.414168
GOTERM_MF_DIRECT	GO:0005125~cytokine activity	ENSRNOG00000019661, ENSRNOG00000018752	2	61	157	16650	3.47708	0.434172
GOTERM_MF_DIRECT	GO:0019901~protein kinase binding	ENSRNOG00000034254, ENSRNOG00000020938, ENSRNOG00000001189	3	61	438	16650	1.86953	0.470895
GOTERM_MF_DIRECT	GO:0005506~iron ion binding	ENSRNOG00000013973, ENSRNOG00000032297	2	61	202	16650	2.70248	0.519865
GOTERM_MF_DIRECT	GO:0008270~zinc ion binding	ENSRNOG00000007541, ENSRNOG00000012806, ENSRNOG00000017299, ENSRNOG00000017354, ENSRNOG00000007607	5	61	1054	16650	1.29483	0.531779
GOTERM_MF_DIRECT	GO:0000287~magnesium ion binding	ENSRNOG00000020822, ENSRNOG00000001189	2	61	211	16650	2.58721	0.535404
GOTERM_MF_DIRECT	GO:0098641~cadherin binding involved in cell-cell adhesion	ENSRNOG00000009222, ENSRNOG00000008517	2	61	220	16650	2.48137	0.550448
GOTERM_MF_DIRECT	GO:0031625~ubiquitin protein ligase binding	ENSRNOG00000007387, ENSRNOG00000000640	2	61	293	16650	1.86315	0.656018
GOTERM_MF_DIRECT	GO:0004842~ubiquitin-protein transferase activity	ENSRNOG00000013390, ENSRNOG00000012806	2	61	312	16650	1.74968	0.679229
GOTERM_MF_DIRECT	GO:0044822~poly(A) RNA binding	ENSRNOG00000026293, ENSRNOG00000012806, ENSRNOG00000017354, ENSRNOG00000005067	4	61	1134	16650	0.962789	0.785064
GOTERM_MF_DIRECT	GO:0003676~nucleic acid binding	ENSRNOG00000006118, ENSRNOG00000017066	2	61	645	16650	0.846359	0.90697
GOTERM_BP_DIRECT	GO:0007623~circadian rhythm	ENSRNOG00000006118, ENSRNOG00000026293, ENSRNOG00000019422, ENSRNOG00000020254, ENSRNOG00000034254, ENSRNOG00000019568, ENSRNOG00000007387, ENSRNOG00000013520, ENSRNOG00000010799	9	67	121	17535	19.4665	1.67338e-08
GOTERM_BP_DIRECT	GO:0043065~positive regulation of apoptotic process	ENSRNOG00000026293, ENSRNOG00000004019, ENSRNOG00000020938, ENSRNOG00000005615, ENSRNOG00000008048, ENSRNOG00000021403, ENSRNOG00000021110, ENSRNOG00000014350, ENSRNOG00000014948, ENSRNOG00000007607, ENSRNOG00000003546	11	67	338	17535	8.5174	5.02203e-07
GOTERM_BP_DIRECT	GO:0035914~skeletal muscle cell differentiation	ENSRNOG00000019422, ENSRNOG00000003745, ENSRNOG00000008015, ENSRNOG00000003300, ENSRNOG00000000640, ENSRNOG00000007607	6	67	54	17535	29.0796	1.77572e-06
GOTERM_BP_DIRECT	GO:0006366~transcription from RNA polymerase II promoter	ENSRNOG00000018232, ENSRNOG00000026293, ENSRNOG00000019422, ENSRNOG00000033433, ENSRNOG00000019568, ENSRNOG00000008015, ENSRNOG00000000640, ENSRNOG00000008048, ENSRNOG00000017299, ENSRNOG00000007607, ENSRNOG00000042838	11	67	398	17535	7.23337	2.20247e-06
GOTERM_BP_DIRECT	GO:0045944~positive regulation of transcription from RNA polymerase II promoter	ENSRNOG00000018232, ENSRNOG00000003745, ENSRNOG00000000640, ENSRNOG00000008048, ENSRNOG00000017066, ENSRNOG00000001720, ENSRNOG00000042838, ENSRNOG00000026293, ENSRNOG00000019422, ENSRNOG00000033433, ENSRNOG00000019568, ENSRNOG00000008015, ENSRNOG00000007387, ENSRNOG00000037613, ENSRNOG00000007607, ENSRNOG00000014350	16	67	1024	17535	4.08932	4.56359e-06
GOTERM_BP_DIRECT	GO:0009416~response to light stimulus	ENSRNOG00000019568, ENSRNOG00000007387, ENSRNOG00000008015, ENSRNOG00000013520, ENSRNOG00000042838	5	67	35	17535	37.3881	8.77807e-06
GOTERM_BP_DIRECT	GO:0051591~response to cAMP	ENSRNOG00000026293, ENSRNOG00000019568, ENSRNOG00000007387, ENSRNOG00000008015, ENSRNOG00000013520, ENSRNOG00000042838	6	67	77	17535	20.3935	1.03786e-05
GOTERM_BP_DIRECT	GO:0000122~negative regulation of transcription from RNA polymerase II promoter	ENSRNOG00000003745, ENSRNOG00000020254, ENSRNOG00000018484, ENSRNOG00000003300, ENSRNOG00000020426, ENSRNOG00000001720, ENSRNOG00000042838, ENSRNOG00000001189, ENSRNOG00000046207, ENSRNOG00000026293, ENSRNOG00000019422, ENSRNOG00000019568, ENSRNOG00000007387	13	67	746	17535	4.56074	1.91292e-05
GOTERM_BP_DIRECT	GO:0009612~response to mechanical stimulus	ENSRNOG00000026293, ENSRNOG00000034254, ENSRNOG00000019568, ENSRNOG00000008015, ENSRNOG00000003300, ENSRNOG00000042838	6	67	104	17535	15.099	4.46749e-05
GOTERM_BP_DIRECT	GO:0032870~cellular response to hormone stimulus	ENSRNOG00000026293, ENSRNOG00000019568, ENSRNOG00000008015, ENSRNOG00000042838, ENSRNOG00000001189	5	67	60	17535	21.8097	7.61779e-05
GOTERM_BP_DIRECT	GO:0051726~regulation of cell cycle	ENSRNOG00000026293, ENSRNOG00000020254, ENSRNOG00000019568, ENSRNOG00000005615, ENSRNOG00000011815, ENSRNOG00000042838	6	67	121	17535	12.9777	9.1939e-05
GOTERM_BP_DIRECT	GO:0006915~apoptotic process	ENSRNOG00000004019, ENSRNOG00000020938, ENSRNOG00000018484, ENSRNOG00000029698, ENSRNOG00000008048, ENSRNOG00000021403, ENSRNOG00000011815, ENSRNOG00000007607	8	67	366	17535	5.72058	0.000440592
GOTERM_BP_DIRECT	GO:0034097~response to cytokine	ENSRNOG00000018232, ENSRNOG00000026293, ENSRNOG00000019568, ENSRNOG00000008015, ENSRNOG00000042838	5	67	99	17535	13.218	0.000526874
GOTERM_BP_DIRECT	GO:0014070~response to organic cyclic compound	ENSRNOG00000026293, ENSRNOG00000019568, ENSRNOG00000020938, ENSRNOG00000008015, ENSRNOG00000003300, ENSRNOG00000001720, ENSRNOG00000042838	7	67	272	17535	6.73535	0.000549382
GOTERM_BP_DIRECT	GO:0045597~positive regulation of cell differentiation	ENSRNOG00000018232, ENSRNOG00000019568, ENSRNOG00000014350, ENSRNOG00000042838	4	67	47	17535	22.2737	0.000733657
GOTERM_BP_DIRECT	GO:0042752~regulation of circadian rhythm	ENSRNOG00000006118, ENSRNOG00000020254, ENSRNOG00000007387, ENSRNOG00000010799	4	67	48	17535	21.8097	0.000780472
GOTERM_BP_DIRECT	GO:0071277~cellular response to calcium ion	ENSRNOG00000026293, ENSRNOG00000019568, ENSRNOG00000008015, ENSRNOG00000042838	4	67	54	17535	19.3864	0.00110141
GOTERM_BP_DIRECT	GO:0006974~cellular response to DNA damage stimulus	ENSRNOG00000018484, ENSRNOG00000005615, ENSRNOG00000003300, ENSRNOG00000012806, ENSRNOG00000011815, ENSRNOG00000021548	6	67	231	17535	6.79783	0.00176715
GOTERM_BP_DIRECT	GO:1902895~positive regulation of pri-miRNA transcription from RNA polymerase II promoter	ENSRNOG00000018232, ENSRNOG00000026293, ENSRNOG00000008015	3	67	19	17535	41.3236	0.00228937
GOTERM_BP_DIRECT	GO:0002028~regulation of sodium ion transport	ENSRNOG00000015085, ENSRNOG00000007387, ENSRNOG00000001189	3	67	24	17535	32.7146	0.00365061
GOTERM_BP_DIRECT	GO:0045892~negative regulation of transcription, DNA-templated	ENSRNOG00000006118, ENSRNOG00000026293, ENSRNOG00000046207, ENSRNOG00000003745, ENSRNOG00000020254, ENSRNOG00000007387, ENSRNOG00000001720, ENSRNOG00000014061	8	67	532	17535	3.93559	0.00377267
GOTERM_BP_DIRECT	GO:0048661~positive regulation of smooth muscle cell proliferation	ENSRNOG00000016122, ENSRNOG00000018646, ENSRNOG00000026293, ENSRNOG00000019422	4	67	83	17535	12.6128	0.00377546
GOTERM_BP_DIRECT	GO:0060716~labyrinthine layer blood vessel development	ENSRNOG00000001720, ENSRNOG00000014350, ENSRNOG00000042838	3	67	25	17535	31.406	0.00395845
GOTERM_BP_DIRECT	GO:0032496~response to lipopolysaccharide	ENSRNOG00000026293, ENSRNOG00000019568, ENSRNOG00000008015, ENSRNOG00000002802, ENSRNOG00000010799, ENSRNOG00000042838	6	67	280	17535	5.60821	0.00404761
GOTERM_BP_DIRECT	GO:0001701~in utero embryonic development	ENSRNOG00000004749, ENSRNOG00000018232, ENSRNOG00000020426, ENSRNOG00000012806, ENSRNOG00000001720, ENSRNOG00000042838	6	67	280	17535	5.60821	0.00404761
GOTERM_BP_DIRECT	GO:0045765~regulation of angiogenesis	ENSRNOG00000009222, ENSRNOG00000020938, ENSRNOG00000003546	3	67	28	17535	28.041	0.00495155
GOTERM_BP_DIRECT	GO:0045893~positive regulation of transcription, DNA-templated	ENSRNOG00000018232, ENSRNOG00000026293, ENSRNOG00000019422, ENSRNOG00000008015, ENSRNOG00000000640, ENSRNOG00000021110, ENSRNOG00000001720, ENSRNOG00000007607	8	67	571	17535	3.66678	0.0055349
GOTERM_BP_DIRECT	GO:0007616~long-term memory	ENSRNOG00000018232, ENSRNOG00000019422, ENSRNOG00000011815	3	67	36	17535	21.8097	0.00809452
GOTERM_BP_DIRECT	GO:0006351~transcription, DNA-templated	ENSRNOG00000006118, ENSRNOG00000026293, ENSRNOG00000003745, ENSRNOG00000020254, ENSRNOG00000007387, ENSRNOG00000003300, ENSRNOG00000000640, ENSRNOG00000017066, ENSRNOG00000001720	9	67	788	17535	2.98915	0.00921567
GOTERM_BP_DIRECT	GO:0071310~cellular response to organic substance	ENSRNOG00000019422, ENSRNOG00000000640, ENSRNOG00000007607	3	67	41	17535	19.15	0.0104094
GOTERM_BP_DIRECT	GO:0035902~response to immobilization stress	ENSRNOG00000034254, ENSRNOG00000020938, ENSRNOG00000008015	3	67	42	17535	18.694	0.0109035
GOTERM_BP_DIRECT	GO:0035019~somatic stem cell population maintenance	ENSRNOG00000006118, ENSRNOG00000001720, ENSRNOG00000005067	3	67	44	17535	17.8443	0.0119223
GOTERM_BP_DIRECT	GO:0010628~positive regulation of gene expression	ENSRNOG00000019422, ENSRNOG00000003745, ENSRNOG00000013973, ENSRNOG00000020938, ENSRNOG00000008048, ENSRNOG00000001720	6	67	371	17535	4.23261	0.0128536
GOTERM_BP_DIRECT	GO:0043066~negative regulation of apoptotic process	ENSRNOG00000016122, ENSRNOG00000026293, ENSRNOG00000018484, ENSRNOG00000003300, ENSRNOG00000029698, ENSRNOG00000011815, ENSRNOG00000014350	7	67	517	17535	3.54355	0.0130269
GOTERM_BP_DIRECT	GO:0042493~response to drug	ENSRNOG00000026293, ENSRNOG00000019422, ENSRNOG00000013973, ENSRNOG00000019568, ENSRNOG00000008015, ENSRNOG00000013520, ENSRNOG00000042838	7	67	528	17535	3.46973	0.0143254
GOTERM_BP_DIRECT	GO:0097167~circadian regulation of translation	ENSRNOG00000020254, ENSRNOG00000007387	2	67	4	17535	130.858	0.0149721
GOTERM_BP_DIRECT	GO:0006355~regulation of transcription, DNA-templated	ENSRNOG00000006118, ENSRNOG00000018232, ENSRNOG00000026293, ENSRNOG00000019422, ENSRNOG00000033433, ENSRNOG00000019568, ENSRNOG00000008015, ENSRNOG00000000640, ENSRNOG00000007607, ENSRNOG00000042838	10	67	1054	17535	2.48308	0.0167475
GOTERM_BP_DIRECT	GO:1990441~negative regulation of transcription from RNA polymerase II promoter in response to endoplasmic reticulum stress	ENSRNOG00000026293, ENSRNOG00000020938	2	67	5	17535	104.687	0.0186805
GOTERM_BP_DIRECT	GO:0007265~Ras protein signal transduction	ENSRNOG00000026293, ENSRNOG00000001345, ENSRNOG00000021548	3	67	58	17535	13.5371	0.0201429
GOTERM_BP_DIRECT	GO:0060326~cell chemotaxis	ENSRNOG00000009222, ENSRNOG00000018646, ENSRNOG00000002802	3	67	60	17535	13.0858	0.0214653
GOTERM_BP_DIRECT	GO:0032922~circadian regulation of gene expression	ENSRNOG00000020254, ENSRNOG00000007387, ENSRNOG00000010799	3	67	61	17535	12.8713	0.0221398
GOTERM_BP_DIRECT	GO:0010830~regulation of myotube differentiation	ENSRNOG00000015085, ENSRNOG00000001189	2	67	6	17535	87.2388	0.0223751
GOTERM_BP_DIRECT	GO:0060395~SMAD protein signal transduction	ENSRNOG00000019661, ENSRNOG00000026293, ENSRNOG00000008015	3	67	63	17535	12.4627	0.0235148
GOTERM_BP_DIRECT	GO:0007179~transforming growth factor beta receptor signaling pathway	ENSRNOG00000026293, ENSRNOG00000008015, ENSRNOG00000017354	3	67	68	17535	11.5463	0.0271014
GOTERM_BP_DIRECT	GO:0007568~aging	ENSRNOG00000016122, ENSRNOG00000026293, ENSRNOG00000019568, ENSRNOG00000020938, ENSRNOG00000008015	5	67	315	17535	4.15423	0.0308581
GOTERM_BP_DIRECT	GO:0070301~cellular response to hydrogen peroxide	ENSRNOG00000013973, ENSRNOG00000037613, ENSRNOG00000021403	3	67	80	17535	9.81437	0.036532
GOTERM_BP_DIRECT	GO:0090281~negative regulation of calcium ion import	ENSRNOG00000004749, ENSRNOG00000001720	2	67	10	17535	52.3433	0.0370172
GOTERM_BP_DIRECT	GO:0060710~chorio-allantoic fusion	ENSRNOG00000020426, ENSRNOG00000014350	2	67	10	17535	52.3433	0.0370172
GOTERM_BP_DIRECT	GO:0016477~cell migration	ENSRNOG00000009222, ENSRNOG00000018646, ENSRNOG00000019202, ENSRNOG00000001720	4	67	197	17535	5.31404	0.0381407
GOTERM_BP_DIRECT	GO:0006468~protein phosphorylation	ENSRNOG00000015085, ENSRNOG00000018484, ENSRNOG00000029698, ENSRNOG00000001345, ENSRNOG00000011815, ENSRNOG00000001189	6	67	501	17535	3.13433	0.0401764
GOTERM_BP_DIRECT	GO:0061179~negative regulation of insulin secretion involved in cellular response to glucose stimulus	ENSRNOG00000016122, ENSRNOG00000029698	2	67	11	17535	47.5848	0.0406438
GOTERM_BP_DIRECT	GO:0045995~regulation of embryonic development	ENSRNOG00000020614, ENSRNOG00000010799	2	67	11	17535	47.5848	0.0406438
GOTERM_BP_DIRECT	GO:0008284~positive regulation of cell proliferation	ENSRNOG00000016122, ENSRNOG00000018646, ENSRNOG00000026293, ENSRNOG00000003745, ENSRNOG00000018752, ENSRNOG00000001720	6	67	503	17535	3.12187	0.0407568
GOTERM_BP_DIRECT	GO:0048711~positive regulation of astrocyte differentiation	ENSRNOG00000018752, ENSRNOG00000001720	2	67	12	17535	43.6194	0.044257
GOTERM_BP_DIRECT	GO:2000737~negative regulation of stem cell differentiation	ENSRNOG00000001720, ENSRNOG00000005067	2	67	13	17535	40.2641	0.0478568
GOTERM_BP_DIRECT	GO:0021766~hippocampus development	ENSRNOG00000014008, ENSRNOG00000018232, ENSRNOG00000037613	3	67	95	17535	8.26473	0.0498082
GOTERM_BP_DIRECT	GO:0010941~regulation of cell death	ENSRNOG00000019568, ENSRNOG00000042838	2	67	14	17535	37.3881	0.0514432
GOTERM_BP_DIRECT	GO:0061029~eyelid development in camera-type eye	ENSRNOG00000018232, ENSRNOG00000026293	2	67	15	17535	34.8955	0.0550164
GOTERM_BP_DIRECT	GO:0042127~regulation of cell proliferation	ENSRNOG00000019568, ENSRNOG00000002802, ENSRNOG00000011815, ENSRNOG00000042838	4	67	234	17535	4.47378	0.0581713
GOTERM_BP_DIRECT	GO:0009987~cellular process	ENSRNOG00000026293, ENSRNOG00000042838	2	67	16	17535	32.7146	0.0585762
GOTERM_BP_DIRECT	GO:0043149~stress fiber assembly	ENSRNOG00000018232, ENSRNOG00000017354	2	67	16	17535	32.7146	0.0585762
GOTERM_BP_DIRECT	GO:0010468~regulation of gene expression	ENSRNOG00000020614, ENSRNOG00000013351, ENSRNOG00000037613, ENSRNOG00000027784	4	67	235	17535	4.45475	0.0587703
GOTERM_BP_DIRECT	GO:0016337~single organismal cell-cell adhesion	ENSRNOG00000018232, ENSRNOG00000019202, ENSRNOG00000014350	3	67	105	17535	7.47761	0.0594801
GOTERM_BP_DIRECT	GO:0002042~cell migration involved in sprouting angiogenesis	ENSRNOG00000018232, ENSRNOG00000007607	2	67	17	17535	30.7902	0.0621229
GOTERM_BP_DIRECT	GO:0043153~entrainment of circadian clock by photoperiod	ENSRNOG00000007387, ENSRNOG00000001189	2	67	20	17535	26.1716	0.0726841
GOTERM_BP_DIRECT	GO:0070932~histone H3 deacetylation	ENSRNOG00000020254, ENSRNOG00000007387	2	67	20	17535	26.1716	0.0726841
GOTERM_BP_DIRECT	GO:0035994~response to muscle stretch	ENSRNOG00000026293, ENSRNOG00000008015	2	67	20	17535	26.1716	0.0726841
GOTERM_BP_DIRECT	GO:0001649~osteoblast differentiation	ENSRNOG00000009222, ENSRNOG00000014350, ENSRNOG00000042838	3	67	119	17535	6.59789	0.0739959
GOTERM_BP_DIRECT	GO:0007155~cell adhesion	ENSRNOG00000021403, ENSRNOG00000001720, ENSRNOG00000014350, ENSRNOG00000003546	4	67	261	17535	4.01098	0.0753525
GOTERM_BP_DIRECT	GO:0001829~trophectodermal cell differentiation	ENSRNOG00000018232, ENSRNOG00000042838	2	67	21	17535	24.9254	0.0761784
GOTERM_BP_DIRECT	GO:0000188~inactivation of MAPK activity	ENSRNOG00000029394, ENSRNOG00000014061	2	67	22	17535	23.7924	0.0796598
GOTERM_BP_DIRECT	GO:0045672~positive regulation of osteoclast differentiation	ENSRNOG00000006118, ENSRNOG00000008015	2	67	23	17535	22.7579	0.0831282
GOTERM_BP_DIRECT	GO:0097193~intrinsic apoptotic signaling pathway	ENSRNOG00000008048, ENSRNOG00000021110	2	67	23	17535	22.7579	0.0831282
GOTERM_BP_DIRECT	GO:0015914~phospholipid transport	ENSRNOG00000014008, ENSRNOG00000008048	2	67	23	17535	22.7579	0.0831282
GOTERM_BP_DIRECT	GO:0006397~mRNA processing	ENSRNOG00000012806, ENSRNOG00000017299, ENSRNOG00000010799	3	67	128	17535	6.13398	0.0838659
GOTERM_BP_DIRECT	GO:0043434~response to peptide hormone	ENSRNOG00000019568, ENSRNOG00000003300, ENSRNOG00000042838	3	67	129	17535	6.08643	0.0849865
GOTERM_BP_DIRECT	GO:0018105~peptidyl-serine phosphorylation	ENSRNOG00000015085, ENSRNOG00000001345, ENSRNOG00000011815	3	67	133	17535	5.90338	0.0895145
GOTERM_BP_DIRECT	GO:0008016~regulation of heart contraction	ENSRNOG00000018646, ENSRNOG00000015085	2	67	26	17535	20.132	0.0934564
GOTERM_BP_DIRECT	GO:0071236~cellular response to antibiotic	ENSRNOG00000019422, ENSRNOG00000020938	2	67	27	17535	19.3864	0.0968736
GOTERM_BP_DIRECT	GO:0010765~positive regulation of sodium ion transport	ENSRNOG00000002802, ENSRNOG00000011815	2	67	27	17535	19.3864	0.0968736
GOTERM_BP_DIRECT	GO:0016925~protein sumoylation	ENSRNOG00000046207, ENSRNOG00000000640	2	67	27	17535	19.3864	0.0968736
GOTERM_BP_DIRECT	GO:0048169~regulation of long-term neuronal synaptic plasticity	ENSRNOG00000019422, ENSRNOG00000018484	2	67	30	17535	17.4478	0.107049
GOTERM_BP_DIRECT	GO:0042517~positive regulation of tyrosine phosphorylation of Stat3 protein	ENSRNOG00000018752, ENSRNOG00000001720	2	67	31	17535	16.8849	0.110416
GOTERM_BP_DIRECT	GO:0030316~osteoclast differentiation	ENSRNOG00000009222, ENSRNOG00000042838	2	67	31	17535	16.8849	0.110416
GOTERM_BP_DIRECT	GO:0070372~regulation of ERK1 and ERK2 cascade	ENSRNOG00000009222, ENSRNOG00000014350	2	67	31	17535	16.8849	0.110416
GOTERM_BP_DIRECT	GO:0006094~gluconeogenesis	ENSRNOG00000003745, ENSRNOG00000020254	2	67	33	17535	15.8616	0.117112
GOTERM_BP_DIRECT	GO:0050767~regulation of neurogenesis	ENSRNOG00000020254, ENSRNOG00000001720	2	67	33	17535	15.8616	0.117112
GOTERM_BP_DIRECT	GO:0055007~cardiac muscle cell differentiation	ENSRNOG00000037613, ENSRNOG00000001189	2	67	33	17535	15.8616	0.117112
GOTERM_BP_DIRECT	GO:0030182~neuron differentiation	ENSRNOG00000009222, ENSRNOG00000003300, ENSRNOG00000001720	3	67	157	17535	5.00095	0.118059
GOTERM_BP_DIRECT	GO:0043524~negative regulation of neuron apoptotic process	ENSRNOG00000026293, ENSRNOG00000018752, ENSRNOG00000003300	3	67	158	17535	4.9693	0.119294
GOTERM_BP_DIRECT	GO:0071479~cellular response to ionizing radiation	ENSRNOG00000005615, ENSRNOG00000021403	2	67	34	17535	15.3951	0.120441
GOTERM_BP_DIRECT	GO:0030513~positive regulation of BMP signaling pathway	ENSRNOG00000001720, ENSRNOG00000014350	2	67	36	17535	14.5398	0.127063
GOTERM_BP_DIRECT	GO:0043491~protein kinase B signaling	ENSRNOG00000009222, ENSRNOG00000018484	2	67	37	17535	14.1468	0.130356
GOTERM_BP_DIRECT	GO:0008306~associative learning	ENSRNOG00000018232, ENSRNOG00000003300	2	67	37	17535	14.1468	0.130356
GOTERM_BP_DIRECT	GO:0003281~ventricular septum development	ENSRNOG00000001720, ENSRNOG00000014350	2	67	38	17535	13.7745	0.133636
GOTERM_BP_DIRECT	GO:0007346~regulation of mitotic cell cycle	ENSRNOG00000029698, ENSRNOG00000001189	2	67	38	17535	13.7745	0.133636
GOTERM_BP_DIRECT	GO:0045786~negative regulation of cell cycle	ENSRNOG00000021403, ENSRNOG00000007607	2	67	41	17535	12.7667	0.143403
GOTERM_BP_DIRECT	GO:0097191~extrinsic apoptotic signaling pathway	ENSRNOG00000021110, ENSRNOG00000003546	2	67	41	17535	12.7667	0.143403
GOTERM_BP_DIRECT	GO:0045773~positive regulation of axon extension	ENSRNOG00000018232, ENSRNOG00000003546	2	67	41	17535	12.7667	0.143403
GOTERM_BP_DIRECT	GO:0044344~cellular response to fibroblast growth factor stimulus	ENSRNOG00000007607, ENSRNOG00000005067	2	67	42	17535	12.4627	0.146635
GOTERM_BP_DIRECT	GO:0051412~response to corticosterone	ENSRNOG00000008015, ENSRNOG00000042838	2	67	43	17535	12.1729	0.149855
GOTERM_BP_DIRECT	GO:0043407~negative regulation of MAP kinase activity	ENSRNOG00000016122, ENSRNOG00000013851	2	67	44	17535	11.8962	0.153062
GOTERM_BP_DIRECT	GO:0046777~protein autophosphorylation	ENSRNOG00000029698, ENSRNOG00000001345, ENSRNOG00000001189	3	67	186	17535	4.22123	0.155068
GOTERM_BP_DIRECT	GO:0001975~response to amphetamine	ENSRNOG00000019422, ENSRNOG00000002802	2	67	46	17535	11.379	0.159442
GOTERM_BP_DIRECT	GO:0030968~endoplasmic reticulum unfolded protein response	ENSRNOG00000003745, ENSRNOG00000020938	2	67	46	17535	11.379	0.159442
GOTERM_BP_DIRECT	GO:0002931~response to ischemia	ENSRNOG00000019422, ENSRNOG00000020254	2	67	47	17535	11.1369	0.162614
GOTERM_BP_DIRECT	GO:0008285~negative regulation of cell proliferation	ENSRNOG00000018232, ENSRNOG00000026293, ENSRNOG00000020938, ENSRNOG00000003300	4	67	374	17535	2.79911	0.166515
GOTERM_BP_DIRECT	GO:0021915~neural tube development	ENSRNOG00000009222, ENSRNOG00000001720	2	67	50	17535	10.4687	0.17206
GOTERM_BP_DIRECT	GO:0003151~outflow tract morphogenesis	ENSRNOG00000026293, ENSRNOG00000001720	2	67	50	17535	10.4687	0.17206
GOTERM_BP_DIRECT	GO:0051602~response to electrical stimulus	ENSRNOG00000019422, ENSRNOG00000003300	2	67	51	17535	10.2634	0.175185
GOTERM_BP_DIRECT	GO:0009314~response to radiation	ENSRNOG00000026293, ENSRNOG00000018484	2	67	52	17535	10.066	0.178299
GOTERM_BP_DIRECT	GO:0006417~regulation of translation	ENSRNOG00000020938, ENSRNOG00000001345	2	67	56	17535	9.34701	0.190638
GOTERM_BP_DIRECT	GO:0007611~learning or memory	ENSRNOG00000019422, ENSRNOG00000000640	2	67	57	17535	9.18303	0.193694
GOTERM_BP_DIRECT	GO:0042220~response to cocaine	ENSRNOG00000019422, ENSRNOG00000020938	2	67	57	17535	9.18303	0.193694
GOTERM_BP_DIRECT	GO:0048538~thymus development	ENSRNOG00000018232, ENSRNOG00000001720	2	67	59	17535	8.87174	0.199772
GOTERM_BP_DIRECT	GO:0032570~response to progesterone	ENSRNOG00000008015, ENSRNOG00000042838	2	67	60	17535	8.72388	0.202794
GOTERM_BP_DIRECT	GO:0008542~visual learning	ENSRNOG00000016122, ENSRNOG00000011815	2	67	63	17535	8.30846	0.211793
GOTERM_BP_DIRECT	GO:0070373~negative regulation of ERK1 and ERK2 cascade	ENSRNOG00000003745, ENSRNOG00000013851	2	67	65	17535	8.05281	0.217737
GOTERM_BP_DIRECT	GO:0007264~small GTPase mediated signal transduction	ENSRNOG00000004624, ENSRNOG00000002097, ENSRNOG00000021403	3	67	234	17535	3.35534	0.220091
GOTERM_BP_DIRECT	GO:0045669~positive regulation of osteoblast differentiation	ENSRNOG00000019568, ENSRNOG00000014350	2	67	66	17535	7.9308	0.220692
GOTERM_BP_DIRECT	GO:0001570~vasculogenesis	ENSRNOG00000009222, ENSRNOG00000042838	2	67	68	17535	7.69754	0.22657
GOTERM_BP_DIRECT	GO:0055114~oxidation-reduction process	ENSRNOG00000016122, ENSRNOG00000005360, ENSRNOG00000014948, ENSRNOG00000032297, ENSRNOG00000031167	5	67	651	17535	2.01011	0.229367
GOTERM_BP_DIRECT	GO:0001938~positive regulation of endothelial cell proliferation	ENSRNOG00000026293, ENSRNOG00000007607	2	67	70	17535	7.47761	0.232404
GOTERM_BP_DIRECT	GO:0043525~positive regulation of neuron apoptotic process	ENSRNOG00000026293, ENSRNOG00000019422	2	67	75	17535	6.9791	0.2468
GOTERM_BP_DIRECT	GO:0007050~cell cycle arrest	ENSRNOG00000005615, ENSRNOG00000021548	2	67	75	17535	6.9791	0.2468
GOTERM_BP_DIRECT	GO:0007160~cell-matrix adhesion	ENSRNOG00000018232, ENSRNOG00000017354	2	67	76	17535	6.88727	0.249647
GOTERM_BP_DIRECT	GO:0030334~regulation of cell migration	ENSRNOG00000020614, ENSRNOG00000021403	2	67	76	17535	6.88727	0.249647
GOTERM_BP_DIRECT	GO:0045165~cell fate commitment	ENSRNOG00000037613, ENSRNOG00000001720	2	67	77	17535	6.79783	0.252484
GOTERM_BP_DIRECT	GO:0045444~fat cell differentiation	ENSRNOG00000000640, ENSRNOG00000007607	2	67	82	17535	6.38333	0.266509
GOTERM_BP_DIRECT	GO:0030307~positive regulation of cell growth	ENSRNOG00000018646, ENSRNOG00000011815	2	67	85	17535	6.15803	0.274799
GOTERM_BP_DIRECT	GO:0060548~negative regulation of cell death	ENSRNOG00000020938, ENSRNOG00000014350	2	67	88	17535	5.9481	0.282997
GOTERM_BP_DIRECT	GO:0006874~cellular calcium ion homeostasis	ENSRNOG00000004749, ENSRNOG00000015085	2	67	97	17535	5.39621	0.307048
GOTERM_BP_DIRECT	GO:0035690~cellular response to drug	ENSRNOG00000019422, ENSRNOG00000020938	2	67	97	17535	5.39621	0.307048
GOTERM_BP_DIRECT	GO:0071347~cellular response to interleukin-1	ENSRNOG00000013973, ENSRNOG00000001720	2	67	98	17535	5.34115	0.30967
GOTERM_BP_DIRECT	GO:0009725~response to hormone	ENSRNOG00000018232, ENSRNOG00000013520	2	67	99	17535	5.2872	0.312283
GOTERM_BP_DIRECT	GO:0035335~peptidyl-tyrosine dephosphorylation	ENSRNOG00000029394, ENSRNOG00000014061	2	67	101	17535	5.1825	0.31748
GOTERM_BP_DIRECT	GO:0030336~negative regulation of cell migration	ENSRNOG00000018232, ENSRNOG00000021403	2	67	102	17535	5.13169	0.320064
GOTERM_BP_DIRECT	GO:0071260~cellular response to mechanical stimulus	ENSRNOG00000019422, ENSRNOG00000005615	2	67	105	17535	4.98507	0.327758
GOTERM_BP_DIRECT	GO:0032868~response to insulin	ENSRNOG00000019422, ENSRNOG00000000640	2	67	107	17535	4.8919	0.332839
GOTERM_BP_DIRECT	GO:0007565~female pregnancy	ENSRNOG00000008015, ENSRNOG00000042838	2	67	111	17535	4.71561	0.342889
GOTERM_BP_DIRECT	GO:0031667~response to nutrient levels	ENSRNOG00000019422, ENSRNOG00000013973	2	67	112	17535	4.67351	0.345378
GOTERM_BP_DIRECT	GO:0045766~positive regulation of angiogenesis	ENSRNOG00000021403, ENSRNOG00000014350	2	67	117	17535	4.47378	0.357685
GOTERM_BP_DIRECT	GO:0007049~cell cycle	ENSRNOG00000029698, ENSRNOG00000001189	2	67	120	17535	4.36194	0.364959
GOTERM_BP_DIRECT	GO:0032869~cellular response to insulin stimulus	ENSRNOG00000019422, ENSRNOG00000011815	2	67	123	17535	4.25555	0.372152
GOTERM_BP_DIRECT	GO:0030036~actin cytoskeleton organization	ENSRNOG00000018232, ENSRNOG00000007541	2	67	131	17535	3.99567	0.390944
GOTERM_BP_DIRECT	GO:0071356~cellular response to tumor necrosis factor	ENSRNOG00000013973, ENSRNOG00000001720	2	67	133	17535	3.93559	0.395555
GOTERM_BP_DIRECT	GO:0001889~liver development	ENSRNOG00000026293, ENSRNOG00000001720	2	67	145	17535	3.60988	0.422506
GOTERM_BP_DIRECT	GO:0031175~neuron projection development	ENSRNOG00000018232, ENSRNOG00000003300	2	67	146	17535	3.58516	0.424698
GOTERM_BP_DIRECT	GO:0006979~response to oxidative stress	ENSRNOG00000013973, ENSRNOG00000031167	2	67	146	17535	3.58516	0.424698
GOTERM_BP_DIRECT	GO:0010033~response to organic substance	ENSRNOG00000026293, ENSRNOG00000003300	2	67	152	17535	3.44364	0.437677
GOTERM_BP_DIRECT	GO:0043547~positive regulation of GTPase activity	ENSRNOG00000026293, ENSRNOG00000013351, ENSRNOG00000008517	3	67	398	17535	1.97274	0.443733
GOTERM_BP_DIRECT	GO:0071222~cellular response to lipopolysaccharide	ENSRNOG00000013973, ENSRNOG00000008048	2	67	167	17535	3.13433	0.468878
GOTERM_BP_DIRECT	GO:0042981~regulation of apoptotic process	ENSRNOG00000019661, ENSRNOG00000019422	2	67	170	17535	3.07902	0.47491
GOTERM_BP_DIRECT	GO:0006357~regulation of transcription from RNA polymerase II promoter	ENSRNOG00000008015, ENSRNOG00000020426, ENSRNOG00000001720	3	67	443	17535	1.77235	0.499639
GOTERM_BP_DIRECT	GO:0001525~angiogenesis	ENSRNOG00000026293, ENSRNOG00000021403	2	67	184	17535	2.84474	0.50218
GOTERM_BP_DIRECT	GO:0001934~positive regulation of protein phosphorylation	ENSRNOG00000020938, ENSRNOG00000014350	2	67	185	17535	2.82937	0.504074
GOTERM_BP_DIRECT	GO:0070374~positive regulation of ERK1 and ERK2 cascade	ENSRNOG00000016122, ENSRNOG00000026293	2	67	186	17535	2.81416	0.505961
GOTERM_BP_DIRECT	GO:0045471~response to ethanol	ENSRNOG00000016122, ENSRNOG00000019422	2	67	193	17535	2.71209	0.51897
GOTERM_BP_DIRECT	GO:0007399~nervous system development	ENSRNOG00000018646, ENSRNOG00000008015	2	67	199	17535	2.63032	0.529851
GOTERM_BP_DIRECT	GO:0030335~positive regulation of cell migration	ENSRNOG00000018646, ENSRNOG00000014350	2	67	205	17535	2.55333	0.540491
GOTERM_BP_DIRECT	GO:0098609~cell-cell adhesion	ENSRNOG00000009222, ENSRNOG00000008517	2	67	211	17535	2.48072	0.550893
GOTERM_BP_DIRECT	GO:0010629~negative regulation of gene expression	ENSRNOG00000001720, ENSRNOG00000010799	2	67	212	17535	2.46902	0.552604
GOTERM_BP_DIRECT	GO:0006955~immune response	ENSRNOG00000008048, ENSRNOG00000002802	2	67	267	17535	1.96042	0.637448
GOTERM_BP_DIRECT	GO:0001666~response to hypoxia	ENSRNOG00000018232, ENSRNOG00000019422	2	67	270	17535	1.93864	0.64159
GOTERM_BP_DIRECT	GO:0006954~inflammatory response	ENSRNOG00000009222, ENSRNOG00000002802	2	67	297	17535	1.7624	0.676827
GOTERM_BP_DIRECT	GO:0030154~cell differentiation	ENSRNOG00000020426, ENSRNOG00000021403	2	67	371	17535	1.41087	0.756842
GOTERM_BP_DIRECT	GO:0035556~intracellular signal transduction	ENSRNOG00000011815, ENSRNOG00000001189	2	67	381	17535	1.37384	0.766034
GOTERM_BP_DIRECT	GO:0007165~signal transduction	ENSRNOG00000014350, ENSRNOG00000021548	2	67	617	17535	0.848351	0.906392
GOTERM_CC_DIRECT	GO:0005925~focal adhesion	ENSRNOG00000009222, ENSRNOG00000007541, ENSRNOG00000034254, ENSRNOG00000004624, ENSRNOG00000019202, ENSRNOG00000017066, ENSRNOG00000008517, ENSRNOG00000013851, ENSRNOG00000021403, ENSRNOG00000017354	10	64	396	18520	7.30745	7.27953e-06
GOTERM_CC_DIRECT	GO:0005634~nucleus	ENSRNOG00000019661, ENSRNOG00000018232, ENSRNOG00000020254, ENSRNOG00000003745, ENSRNOG00000000640, ENSRNOG00000008048, ENSRNOG00000001345, ENSRNOG00000021403, ENSRNOG00000001720, ENSRNOG00000010799, ENSRNOG00000042838, ENSRNOG00000001189, ENSRNOG00000006118, ENSRNOG00000046207, ENSRNOG00000019568, ENSRNOG00000008015, ENSRNOG00000007387, ENSRNOG00000005615, ENSRNOG00000021110, ENSRNOG00000011815,…	33	64	4841	18520	1.9726	2.46318e-05
GOTERM_CC_DIRECT	GO:0000790~nuclear chromatin	ENSRNOG00000018232, ENSRNOG00000026293, ENSRNOG00000034254, ENSRNOG00000019568, ENSRNOG00000042838	5	64	215	18520	6.72965	0.00616461
GOTERM_CC_DIRECT	GO:0005667~transcription factor complex	ENSRNOG00000026293, ENSRNOG00000019568, ENSRNOG00000008015, ENSRNOG00000007607, ENSRNOG00000042838	5	64	227	18520	6.3739	0.00744396
GOTERM_CC_DIRECT	GO:0005829~cytosol	ENSRNOG00000026293, ENSRNOG00000034254, ENSRNOG00000013973, ENSRNOG00000015085, ENSRNOG00000020938, ENSRNOG00000008015, ENSRNOG00000008048, ENSRNOG00000013520, ENSRNOG00000021403, ENSRNOG00000005067, ENSRNOG00000001189, ENSRNOG00000031167	12	64	1590	18520	2.18396	0.0174191
GOTERM_CC_DIRECT	GO:0005794~Golgi apparatus	ENSRNOG00000004749, ENSRNOG00000020822, ENSRNOG00000020938, ENSRNOG00000020426, ENSRNOG00000008048, ENSRNOG00000013390, ENSRNOG00000008517, ENSRNOG00000013851	8	64	828	18520	2.79589	0.0219298
GOTERM_CC_DIRECT	GO:0001725~stress fiber	ENSRNOG00000007541, ENSRNOG00000034254, ENSRNOG00000017354	3	64	69	18520	12.5815	0.0230853
GOTERM_CC_DIRECT	GO:0005737~cytoplasm	ENSRNOG00000014008, ENSRNOG00000004749, ENSRNOG00000019661, ENSRNOG00000018232, ENSRNOG00000020254, ENSRNOG00000020938, ENSRNOG00000018484, ENSRNOG00000000640, ENSRNOG00000001345, ENSRNOG00000001720, ENSRNOG00000013851, ENSRNOG00000010799, ENSRNOG00000001189, ENSRNOG00000019422, ENSRNOG00000013351, ENSRNOG00000007387, ENSRNOG00000005615, ENSRNOG00000029698, ENSRNOG00000008517, ENSRNOG00000011815,…	26	64	5227	18520	1.4394	0.0326702
GOTERM_CC_DIRECT	GO:0005789~endoplasmic reticulum membrane	ENSRNOG00000016122, ENSRNOG00000005360, ENSRNOG00000020938, ENSRNOG00000011815, ENSRNOG00000032297	5	64	556	18520	2.60229	0.120588
GOTERM_CC_DIRECT	GO:0005622~intracellular	ENSRNOG00000009222, ENSRNOG00000004624, ENSRNOG00000018752, ENSRNOG00000018484, ENSRNOG00000002097, ENSRNOG00000021110, ENSRNOG00000001720	7	64	1016	18520	1.99373	0.130563
GOTERM_CC_DIRECT	GO:0005654~nucleoplasm	ENSRNOG00000026293, ENSRNOG00000019422, ENSRNOG00000020254, ENSRNOG00000008015, ENSRNOG00000005615, ENSRNOG00000001345, ENSRNOG00000012806, ENSRNOG00000011815, ENSRNOG00000001720, ENSRNOG00000042838	10	64	1744	18520	1.65926	0.134992
GOTERM_CC_DIRECT	GO:0031965~nuclear membrane	ENSRNOG00000004749, ENSRNOG00000015085, ENSRNOG00000007607	3	64	196	18520	4.42921	0.143515
GOTERM_CC_DIRECT	GO:0005913~cell-cell adherens junction	ENSRNOG00000009222, ENSRNOG00000008517, ENSRNOG00000017354	3	64	259	18520	3.35183	0.220193
GOTERM_CC_DIRECT	GO:0000785~chromatin	ENSRNOG00000018484, ENSRNOG00000001720	2	64	124	18520	4.66734	0.34554
GOTERM_CC_DIRECT	GO:0009986~cell surface	ENSRNOG00000009222, ENSRNOG00000018646, ENSRNOG00000019202, ENSRNOG00000003546	4	64	612	18520	1.89134	0.345841
GOTERM_CC_DIRECT	GO:0005576~extracellular region	ENSRNOG00000013973, ENSRNOG00000018752, ENSRNOG00000014350, ENSRNOG00000027784	4	64	714	18520	1.62115	0.440166
GOTERM_CC_DIRECT	GO:0005615~extracellular space	ENSRNOG00000019661, ENSRNOG00000018646, ENSRNOG00000034254, ENSRNOG00000013973, ENSRNOG00000002802, ENSRNOG00000027784	6	64	1316	18520	1.31934	0.466923
GOTERM_CC_DIRECT	GO:0016020~membrane	ENSRNOG00000034254, ENSRNOG00000005360, ENSRNOG00000020938, ENSRNOG00000008015, ENSRNOG00000002097, ENSRNOG00000008048, ENSRNOG00000017299, ENSRNOG00000013851, ENSRNOG00000021403	9	64	2201	18520	1.18327	0.478059
GOTERM_CC_DIRECT	GO:0005886~plasma membrane	ENSRNOG00000004749, ENSRNOG00000014008, ENSRNOG00000009222, ENSRNOG00000019202, ENSRNOG00000008048, ENSRNOG00000021403, ENSRNOG00000020822, ENSRNOG00000004624, ENSRNOG00000034254, ENSRNOG00000015085, ENSRNOG00000013351, ENSRNOG00000008517, ENSRNOG00000011815, ENSRNOG00000021548, ENSRNOG00000003546	15	64	3963	18520	1.09529	0.485933
GOTERM_CC_DIRECT	GO:0005730~nucleolus	ENSRNOG00000003745, ENSRNOG00000004019, ENSRNOG00000018484, ENSRNOG00000008048	4	64	804	18520	1.43968	0.519161
GOTERM_CC_DIRECT	GO:0005783~endoplasmic reticulum	ENSRNOG00000004749, ENSRNOG00000016122, ENSRNOG00000020938, ENSRNOG00000008015	4	64	821	18520	1.40987	0.533442
GOTERM_CC_DIRECT	GO:0031012~extracellular matrix	ENSRNOG00000008048, ENSRNOG00000014350	2	64	254	18520	2.27854	0.581672
GOTERM_CC_DIRECT	GO:0043234~protein complex	ENSRNOG00000034254, ENSRNOG00000019568, ENSRNOG00000001345	3	64	611	18520	1.42083	0.619988
GOTERM_CC_DIRECT	GO:0005887~integral component of plasma membrane	ENSRNOG00000014008, ENSRNOG00000009222, ENSRNOG00000018646, ENSRNOG00000008048	4	64	942	18520	1.22877	0.627996
GOTERM_CC_DIRECT	GO:0048471~perinuclear region of cytoplasm	ENSRNOG00000020254, ENSRNOG00000011815, ENSRNOG00000010799	3	64	642	18520	1.35222	0.647111
GOTERM_CC_DIRECT	GO:0070062~extracellular exosome	ENSRNOG00000019661, ENSRNOG00000034254, ENSRNOG00000004624, ENSRNOG00000013973, ENSRNOG00000018752, ENSRNOG00000019202, ENSRNOG00000003300, ENSRNOG00000008048, ENSRNOG00000021403	9	64	2646	18520	0.984269	0.69482
GOTERM_CC_DIRECT	GO:0043005~neuron projection	ENSRNOG00000008015, ENSRNOG00000011815	2	64	393	18520	1.47265	0.741681
GOTERM_CC_DIRECT	GO:0005739~mitochondrion	ENSRNOG00000020938, ENSRNOG00000011815	2	64	1602	18520	0.361267	0.996687
GOTERM_CC_DIRECT	GO:0016021~integral component of membrane	ENSRNOG00000004749, ENSRNOG00000020822, ENSRNOG00000016122, ENSRNOG00000005360, ENSRNOG00000013351, ENSRNOG00000019202, ENSRNOG00000032297, ENSRNOG00000003546	8	64	5711	18520	0.405358	0.999945
KEGG_PATHWAY	rno04010:MAPK signaling pathway	ENSRNOG00000018232, ENSRNOG00000026293, ENSRNOG00000029394, ENSRNOG00000019568, ENSRNOG00000008015, ENSRNOG00000005615, ENSRNOG00000001345, ENSRNOG00000007607, ENSRNOG00000014061	9	34	259	7780	7.9514	9.12068e-06
KEGG_PATHWAY	rno05132:Salmonella infection	ENSRNOG00000026293, ENSRNOG00000034254, ENSRNOG00000008015, ENSRNOG00000002802	4	34	83	7780	11.0276	0.00507222
KEGG_PATHWAY	rno05166:HTLV-I infection	ENSRNOG00000018232, ENSRNOG00000026293, ENSRNOG00000019422, ENSRNOG00000003745, ENSRNOG00000008015, ENSRNOG00000000640	6	34	291	7780	4.71801	0.00710076
KEGG_PATHWAY	rno04668:TNF signaling pathway	ENSRNOG00000026293, ENSRNOG00000008015, ENSRNOG00000002802, ENSRNOG00000042838	4	34	109	7780	8.39719	0.0107558
KEGG_PATHWAY	rno04380:Osteoclast differentiation	ENSRNOG00000026293, ENSRNOG00000019568, ENSRNOG00000008015, ENSRNOG00000042838	4	34	129	7780	7.0953	0.0169101
KEGG_PATHWAY	rno04915:Estrogen signaling pathway	ENSRNOG00000018646, ENSRNOG00000026293, ENSRNOG00000008015	3	34	96	7780	7.15074	0.0621377
KEGG_PATHWAY	rno05168:Herpes simplex infection	ENSRNOG00000026293, ENSRNOG00000020254, ENSRNOG00000007387, ENSRNOG00000008015	4	34	216	7780	4.23747	0.0625735
KEGG_PATHWAY	rno04713:Circadian entrainment	ENSRNOG00000020254, ENSRNOG00000007387, ENSRNOG00000008015	3	34	97	7780	7.07702	0.0632812
KEGG_PATHWAY	rno04068:FoxO signaling pathway	ENSRNOG00000018484, ENSRNOG00000005615, ENSRNOG00000011815	3	34	136	7780	5.04758	0.11281
KEGG_PATHWAY	rno05161:Hepatitis B	ENSRNOG00000026293, ENSRNOG00000008015, ENSRNOG00000000640	3	34	139	7780	4.93864	0.116957
KEGG_PATHWAY	rno04710:Circadian rhythm	ENSRNOG00000020254, ENSRNOG00000007387	2	34	30	7780	15.2549	0.119934
KEGG_PATHWAY	rno04921:Oxytocin signaling pathway	ENSRNOG00000026293, ENSRNOG00000034254, ENSRNOG00000008015	3	34	160	7780	4.29044	0.146997
KEGG_PATHWAY	rno05219:Bladder cancer	ENSRNOG00000018646, ENSRNOG00000021548	2	34	40	7780	11.4412	0.156719
KEGG_PATHWAY	rno04510:Focal adhesion	ENSRNOG00000026293, ENSRNOG00000034254, ENSRNOG00000017354	3	34	210	7780	3.26891	0.223449
KEGG_PATHWAY	rno05210:Colorectal cancer	ENSRNOG00000026293, ENSRNOG00000008015	2	34	64	7780	7.15074	0.239023
KEGG_PATHWAY	rno05031:Amphetamine addiction	ENSRNOG00000026293, ENSRNOG00000008015	2	34	64	7780	7.15074	0.239023
KEGG_PATHWAY	rno04662:B cell receptor signaling pathway	ENSRNOG00000026293, ENSRNOG00000008015	2	34	69	7780	6.63257	0.255162
KEGG_PATHWAY	rno05203:Viral carcinogenesis	ENSRNOG00000018232, ENSRNOG00000026293, ENSRNOG00000000640	3	34	235	7780	2.92115	0.262985
KEGG_PATHWAY	rno05140:Leishmaniasis	ENSRNOG00000026293, ENSRNOG00000008015	2	34	72	7780	6.35621	0.264685
KEGG_PATHWAY	rno05133:Pertussis	ENSRNOG00000026293, ENSRNOG00000008015	2	34	73	7780	6.26914	0.267833
KEGG_PATHWAY	rno05323:Rheumatoid arthritis	ENSRNOG00000026293, ENSRNOG00000008015	2	34	90	7780	5.08497	0.319393
KEGG_PATHWAY	rno04012:ErbB signaling pathway	ENSRNOG00000018646, ENSRNOG00000026293	2	34	91	7780	5.02909	0.322313
KEGG_PATHWAY	rno04912:GnRH signaling pathway	ENSRNOG00000018646, ENSRNOG00000026293	2	34	92	7780	4.97442	0.325222
KEGG_PATHWAY	rno04620:Toll-like receptor signaling pathway	ENSRNOG00000026293, ENSRNOG00000008015	2	34	97	7780	4.71801	0.339584
KEGG_PATHWAY	rno05231:Choline metabolism in cancer	ENSRNOG00000026293, ENSRNOG00000008015	2	34	101	7780	4.53116	0.35086
KEGG_PATHWAY	rno05142:Chagas disease (American trypanosomiasis)	ENSRNOG00000026293, ENSRNOG00000008015	2	34	107	7780	4.27708	0.367424
KEGG_PATHWAY	rno04660:T cell receptor signaling pathway	ENSRNOG00000026293, ENSRNOG00000008015	2	34	108	7780	4.23747	0.370145
KEGG_PATHWAY	rno04151:PI3K-Akt signaling pathway	ENSRNOG00000009222, ENSRNOG00000011815, ENSRNOG00000007607	3	34	339	7780	2.02499	0.424799
KEGG_PATHWAY	rno04390:Hippo signaling pathway	ENSRNOG00000034254, ENSRNOG00000021548	2	34	153	7780	2.99116	0.481494
KEGG_PATHWAY	rno05200:Pathways in cancer	ENSRNOG00000026293, ENSRNOG00000008015, ENSRNOG00000021548	3	34	398	7780	1.7248	0.509148
KEGG_PATHWAY	rno05164:Influenza A	ENSRNOG00000026293, ENSRNOG00000034254	2	34	171	7780	2.6763	0.520466
KEGG_PATHWAY	rno04024:cAMP signaling pathway	ENSRNOG00000026293, ENSRNOG00000008015	2	34	195	7780	2.34691	0.568036
KEGG_PATHWAY	rno05205:Proteoglycans in cancer	ENSRNOG00000018646, ENSRNOG00000034254	2	34	201	7780	2.27685	0.579194
KEGG_PATHWAY	rno04015:Rap1 signaling pathway	ENSRNOG00000009222, ENSRNOG00000034254	2	34	216	7780	2.11874	0.605879
KEGG_PATHWAY	rno04060:Cytokine-cytokine receptor interaction	ENSRNOG00000018752, ENSRNOG00000003546	2	34	216	7780	2.11874	0.605879
KEGG_PATHWAY	rno01130:Biosynthesis of antibiotics	ENSRNOG00000016122, ENSRNOG00000032297	2	34	219	7780	2.08971	0.611016
KEGG_PATHWAY	rno04014:Ras signaling pathway	ENSRNOG00000009222, ENSRNOG00000021548	2	34	231	7780	1.98116	0.630921
KEGG_PATHWAY	rno01100:Metabolic pathways	ENSRNOG00000016122, ENSRNOG00000013520, ENSRNOG00000032297	3	34	1293	7780	0.530913	0.981352

## Sheet: Slowup_rat
Statistical Tools	: DAVID v 6.8 (Functional Annotation Chart)
Sample	: Slow responsive genes of upregulated IRGs (33 DAVID IDs)
Background	: Rattus norvegicus (17,535 DAVID IDs)
Threshold of Counts	: 2
Category	Term	Genes	Sample Hits	Sample Total	BG Hits	BG Total	Odds Ratio	p value	FDR
GOTERM_MF_DIRECT	GO:0051015~actin filament binding	ENSRNOG00000010161, ENSRNOG00000012791, ENSRNOG00000018184, ENSRNOG00000049236	4	29	139	16650	16.522	0.00160088	0.00522805
GOTERM_MF_DIRECT	GO:0019899~enzyme binding	ENSRNOG00000007319, ENSRNOG00000008689, ENSRNOG00000037931, ENSRNOG00000011474, ENSRNOG00000032034	5	29	389	16650	7.37966	0.00385352	0.00789962
GOTERM_MF_DIRECT	GO:0003714~transcription corepressor activity	ENSRNOG00000007319, ENSRNOG00000012791, ENSRNOG00000007152	3	29	140	16650	12.303	0.0230025	0.0198803
GOTERM_MF_DIRECT	GO:0030898~actin-dependent ATPase activity	ENSRNOG00000010161, ENSRNOG00000049236	2	29	14	16650	82.0197	0.0232969	0.0198803
GOTERM_MF_DIRECT	GO:0019901~protein kinase binding	ENSRNOG00000007319, ENSRNOG00000017453, ENSRNOG00000049236, ENSRNOG00000004925	4	29	438	16650	5.24327	0.0364078	0.0198803
GOTERM_MF_DIRECT	GO:0044822~poly(A) RNA binding	ENSRNOG00000004621, ENSRNOG00000050287, ENSRNOG00000010989, ENSRNOG00000049236, ENSRNOG00000019688, ENSRNOG00000032034	6	29	1134	16650	3.03777	0.038514	0.0198803
GOTERM_MF_DIRECT	GO:0042803~protein homodimerization activity	ENSRNOG00000008689, ENSRNOG00000000250, ENSRNOG00000018184, ENSRNOG00000049236, ENSRNOG00000007152	5	29	805	16650	3.56607	0.0441348	0.0198803
GOTERM_MF_DIRECT	GO:0003779~actin binding	ENSRNOG00000010161, ENSRNOG00000018184, ENSRNOG00000019688	3	29	249	16650	6.91732	0.0652868	0.0204247
GOTERM_MF_DIRECT	GO:0004860~protein kinase inhibitor activity	ENSRNOG00000007319, ENSRNOG00000029543	2	29	43	16650	26.7041	0.0699014	0.0205121
GOTERM_MF_DIRECT	GO:0004721~phosphoprotein phosphatase activity	ENSRNOG00000011474, ENSRNOG00000004925	2	29	46	16650	24.9625	0.0745983	0.0211842
GOTERM_MF_DIRECT	GO:0030971~receptor tyrosine kinase binding	ENSRNOG00000017453, ENSRNOG00000010392	2	29	51	16650	22.5152	0.0823757	0.0215214
GOTERM_MF_DIRECT	GO:0003774~motor activity	ENSRNOG00000010161, ENSRNOG00000049236	2	29	54	16650	21.2644	0.0870118	0.0219924
GOTERM_MF_DIRECT	GO:0042802~identical protein binding	ENSRNOG00000008689, ENSRNOG00000000250, ENSRNOG00000006545, ENSRNOG00000036701	4	29	647	16650	3.54954	0.093361	0.0220884
GOTERM_MF_DIRECT	GO:0019904~protein domain specific binding	ENSRNOG00000037931, ENSRNOG00000049236, ENSRNOG00000007152	3	29	309	16650	5.57415	0.0946743	0.0220884
GOTERM_MF_DIRECT	GO:0005102~receptor binding	ENSRNOG00000037931, ENSRNOG00000001414, ENSRNOG00000010392	3	29	361	16650	4.77123	0.122671	0.0256815
GOTERM_MF_DIRECT	GO:0005178~integrin binding	ENSRNOG00000017453, ENSRNOG00000010392	2	29	100	16650	11.4828	0.155333	0.0278725
GOTERM_MF_DIRECT	GO:0005516~calmodulin binding	ENSRNOG00000010161, ENSRNOG00000049236	2	29	157	16650	7.31386	0.233172	0.0360168
GOTERM_MF_DIRECT	GO:0046982~protein heterodimerization activity	ENSRNOG00000006545, ENSRNOG00000007152, ENSRNOG00000032034	3	29	556	16650	3.09787	0.239875	0.0360168
GOTERM_MF_DIRECT	GO:0098641~cadherin binding involved in cell-cell adhesion	ENSRNOG00000004621, ENSRNOG00000049236	2	29	220	16650	5.21944	0.311156	0.044666
GOTERM_MF_DIRECT	GO:0031625~ubiquitin protein ligase binding	ENSRNOG00000007319, ENSRNOG00000036701	2	29	293	16650	3.91903	0.391967	0.052786
GOTERM_MF_DIRECT	GO:0005524~ATP binding	ENSRNOG00000007319, ENSRNOG00000010161, ENSRNOG00000049236, ENSRNOG00000036701	4	29	1403	16650	1.63689	0.423812	0.0548141
GOTERM_MF_DIRECT	GO:0005515~protein binding	ENSRNOG00000004621, ENSRNOG00000020893, ENSRNOG00000049236, ENSRNOG00000004925	4	29	1589	16650	1.44528	0.507987	0.0636621
GOTERM_MF_DIRECT	GO:0003682~chromatin binding	ENSRNOG00000012791, ENSRNOG00000032034	2	29	450	16650	2.55172	0.535968	0.0660502
GOTERM_MF_DIRECT	GO:0005509~calcium ion binding	ENSRNOG00000015084, ENSRNOG00000047028	2	29	696	16650	1.64982	0.697783	0.0821179
GOTERM_MF_DIRECT	GO:0008270~zinc ion binding	ENSRNOG00000012791, ENSRNOG00000047028	2	29	1054	16650	1.08945	0.840006	0.0961217
GOTERM_MF_DIRECT	GO:0003677~DNA binding	ENSRNOG00000017453, ENSRNOG00000007152	2	29	1076	16650	1.06717	0.846211	0.0961217
GOTERM_BP_DIRECT	GO:0008360~regulation of cell shape	ENSRNOG00000010161, ENSRNOG00000018184, ENSRNOG00000049236, ENSRNOG00000019688	4	30	126	17535	18.5556	0.00115475	0.00502815
GOTERM_BP_DIRECT	GO:0042060~wound healing	ENSRNOG00000018184, ENSRNOG00000001414, ENSRNOG00000010392, ENSRNOG00000027880	4	30	126	17535	18.5556	0.00115475	0.00502815
GOTERM_BP_DIRECT	GO:0007399~nervous system development	ENSRNOG00000004621, ENSRNOG00000020893, ENSRNOG00000007152, ENSRNOG00000010392	4	30	199	17535	11.7487	0.00423315	0.00789962
[truncated: 88 more rows]

## Sheet: Hiup_rat
Statistical Tools	: DAVID v 6.8 (Functional Annotation Chart)
[truncated: 61 more rows]

[truncated: 5 more sheets: Loup_rat, Fastdn_rat, Slowdn_rat, Hidn_rat, Lodn_rat]
