# Supplementary material for: Trans-omic Analysis Reveals Selective Responses to Induced and Basal Insulin across Signaling, Transcriptional, and Metabolic Networks
Source: iScience. 2018 Sep 10;7:212–29. doi: 10.1016/j.isci.2018.07.022 (PMC6161632; doi:10.1016/j.isci.2018.07.022)
Supplement: Table S3. Prediction of Transcription Factors (TFs) for Each Class of IRGs, Related to Figure 2 [file mmc4.xlsx]

## Sheet: Sheet1
Upregulated or downregulated IRG	Class	Matrix identifier	Matrix accession number	TF accession number	TF name	Number of predicted binding region	Number of objected binding region	Odds ratio	Raw p value	FDR	Significance
Upregulated IRG	Class 1	V$ZFP161_04	M02933	T02349	ZF5 secondary motif	184	3170	1.52794	1.23523e-07	9.15e-06	**
Upregulated IRG	Class 1	V$ZFP161_04	M02933	T14521	ZF5 secondary motif	184	3170	1.52794	1.23523e-07	9.15e-06	**
Upregulated IRG	Class 1	V$CHCH_01	M00986	T05881	Churchill	131	2170	1.5939	9.52866e-07	5.21e-05	**
Upregulated IRG	Class 1	V$AP2ALPHA_03	M01047	T00033	AP-2alphaA	196	3579	1.43004	2.87626e-06	0.000131	**
Upregulated IRG	Class 1	V$AP2ALPHA_03	M01047	T00035	AP-2alphaA	196	3579	1.43004	2.87626e-06	0.000131	**
Upregulated IRG	Class 1	V$AP2ALPHA_03	M01047	T02466	AP-2alphaA	196	3579	1.43004	2.87626e-06	0.000131	**
Upregulated IRG	Class 1	V$AP2ALPHA_03	M01047	T02488	AP-2alphaA	196	3579	1.43004	2.87626e-06	0.000131	**
Upregulated IRG	Class 1	V$AP2ALPHA_03	M01047	T02489	AP-2alphaA	196	3579	1.43004	2.87626e-06	0.000131	**
Upregulated IRG	Class 1	V$AP2ALPHA_03	M01047	T02490	AP-2alphaA	196	3579	1.43004	2.87626e-06	0.000131	**
Upregulated IRG	Class 1	V$AP2ALPHA_03	M01047	T06374	AP-2alphaA	196	3579	1.43004	2.87626e-06	0.000131	**
Upregulated IRG	Class 1	V$AP2ALPHA_03	M01047	T08146	AP-2alphaA	196	3579	1.43004	2.87626e-06	0.000131	**
Upregulated IRG	Class 1	V$AP2ALPHA_03	M01047	T10025	AP-2alphaA	196	3579	1.43004	2.87626e-06	0.000131	**
Upregulated IRG	Class 1	V$AP2ALPHA_03	M01047	T10369	AP-2alphaA	196	3579	1.43004	2.87626e-06	0.000131	**
Upregulated IRG	Class 1	V$CPBP_Q6	M01822	T04964	CPBP	106	1807	1.54029	3.32609e-05	0.00104	**
Upregulated IRG	Class 1	V$CPBP_Q6	M01822	T11236	CPBP	106	1807	1.54029	3.32609e-05	0.00104	**
Upregulated IRG	Class 1	V$CPBP_Q6	M01822	T16461	CPBP	106	1807	1.54029	3.32609e-05	0.00104	**
Upregulated IRG	Class 1	V$P53_04	M01652	T00671	p53	105	1803	1.52775	4.84994e-05	0.00145	**
Upregulated IRG	Class 1	V$P53_04	M01652	T01806	p53	105	1803	1.52775	4.84994e-05	0.00145	**
Upregulated IRG	Class 1	V$P53_04	M01652	T02103	p53	105	1803	1.52775	4.84994e-05	0.00145	**
Upregulated IRG	Class 1	V$P53_04	M01652	T04997	p53	105	1803	1.52775	4.84994e-05	0.00145	**
Upregulated IRG	Class 1	V$P53_04	M01652	T08321	p53	105	1803	1.52775	4.84994e-05	0.00145	**
Upregulated IRG	Class 1	V$P53_04	M01652	T08323	p53	105	1803	1.52775	4.84994e-05	0.00145	**
Upregulated IRG	Class 1	V$P53_04	M01652	T08404	p53	105	1803	1.52775	4.84994e-05	0.00145	**
Upregulated IRG	Class 1	V$P53_04	M01652	T08422	p53	105	1803	1.52775	4.84994e-05	0.00145	**
Upregulated IRG	Class 1	V$P53_04	M01652	T08423	p53	105	1803	1.52775	4.84994e-05	0.00145	**
Upregulated IRG	Class 1	V$P53_04	M01652	T08424	p53	105	1803	1.52775	4.84994e-05	0.00145	**
Upregulated IRG	Class 1	V$P53_04	M01652	T08425	p53	105	1803	1.52775	4.84994e-05	0.00145	**
Upregulated IRG	Class 1	V$P53_04	M01652	T08426	p53	105	1803	1.52775	4.84994e-05	0.00145	**
Upregulated IRG	Class 1	V$P53_04	M01652	T08427	p53	105	1803	1.52775	4.84994e-05	0.00145	**
Upregulated IRG	Class 1	V$P53_04	M01652	T08428	p53	105	1803	1.52775	4.84994e-05	0.00145	**
Upregulated IRG	Class 1	V$P53_04	M01652	T08884	p53	105	1803	1.52775	4.84994e-05	0.00145	**
Upregulated IRG	Class 1	V$MYOGENIN_Q6_01	M02101	T00520	myogenin	18	226	2.18722	0.00286551	0.0448	**
Upregulated IRG	Class 1	V$MYOGENIN_Q6_01	M02101	T00528	myogenin	18	226	2.18722	0.00286551	0.0448	**
Upregulated IRG	Class 1	V$MYOGENIN_Q6_01	M02101	T01532	myogenin	18	226	2.18722	0.00286551	0.0448	**
Upregulated IRG	Class 1	V$MYOGENIN_Q6_01	M02101	T08836	myogenin	18	226	2.18722	0.00286551	0.0448	**
Upregulated IRG	Class 1	V$MYOGENIN_Q6_01	M02101	T08853	myogenin	18	226	2.18722	0.00286551	0.0448	**
Upregulated IRG	Class 1	V$MYOGENIN_Q6_01	M02101	T15573	myogenin	18	226	2.18722	0.00286551	0.0448	**
Upregulated IRG	Class 1	V$HES1_Q6	M02011	T01648	HES-1	25	366	1.82695	0.00482458	0.0671	*
Upregulated IRG	Class 1	V$HES1_Q6	M02011	T01649	HES-1	25	366	1.82695	0.00482458	0.0671	*
Upregulated IRG	Class 1	V$HES1_Q6	M02011	T04892	HES-1	25	366	1.82695	0.00482458	0.0671	*
Upregulated IRG	Class 1	V$HES1_Q6	M02011	T09895	HES-1	25	366	1.82695	0.00482458	0.0671	*
Upregulated IRG	Class 1	V$HES1_Q6	M02011	T09896	HES-1	25	366	1.82695	0.00482458	0.0671	*
Upregulated IRG	Class 1	V$HES1_Q6	M02011	T09897	HES-1	25	366	1.82695	0.00482458	0.0671	*
Upregulated IRG	Class 1	V$COE1_Q6	M01871	T01040	COE1	8	84	2.71439	0.0136157	0.147
Upregulated IRG	Class 1	V$COE1_Q6	M01871	T01112	COE1	8	84	2.71439	0.0136157	0.147
Upregulated IRG	Class 1	V$COE1_Q6	M01871	T05427	COE1	8	84	2.71439	0.0136157	0.147
Upregulated IRG	Class 1	V$COE1_Q6	M01871	T05428	COE1	8	84	2.71439	0.0136157	0.147
Upregulated IRG	Class 1	V$COE1_Q6	M01871	T09926	COE1	8	84	2.71439	0.0136157	0.147
Upregulated IRG	Class 1	V$COE1_Q6	M01871	T11252	COE1	8	84	2.71439	0.0136157	0.147
Upregulated IRG	Class 1	V$COE1_Q6	M01871	T16021	COE1	8	84	2.71439	0.0136157	0.147
Upregulated IRG	Class 1	V$COE1_Q6	M01871	T18848	COE1	8	84	2.71439	0.0136157	0.147
Upregulated IRG	Class 1	V$INSM1_01	M02268	T05887	INSM1	4	27	4.856	0.0140229	0.148
Upregulated IRG	Class 1	V$INSM1_01	M02268	T10317	INSM1	4	27	4.856	0.0140229	0.148
Upregulated IRG	Class 1	V$SP100_04	M02913	T16749	SP100 secondary motif	44	814	1.39984	0.0226515	0.204
Upregulated IRG	Class 1	V$ZFX_01	M01593	T02367	Zfx	9	109	2.28188	0.0236119	0.209
Upregulated IRG	Class 1	V$ZFX_01	M01593	T14520	Zfx	9	109	2.28188	0.0236119	0.209
Upregulated IRG	Class 1	V$ZFX_01	M01593	T16098	Zfx	9	109	2.28188	0.0236119	0.209
Upregulated IRG	Class 1	V$ZFX_01	M01593	T16099	Zfx	9	109	2.28188	0.0236119	0.209
Upregulated IRG	Class 1	V$GCM2_01	M04002	T16623	GCMb	6	60	2.88355	0.0241853	0.213
Upregulated IRG	Class 1	V$XBP1_01	M00251	T00902	XBP-1	67	1343	1.2804	0.0324502	0.26
Upregulated IRG	Class 1	V$XBP1_01	M00251	T05026	XBP-1	67	1343	1.2804	0.0324502	0.26
Upregulated IRG	Class 1	V$XBP1_01	M00251	T08152	XBP-1	67	1343	1.2804	0.0324502	0.26
Upregulated IRG	Class 1	V$CREB1_Q6	M03544	T00163	CREB1	16	249	1.70155	0.0353032	0.276
Upregulated IRG	Class 1	V$CREB1_Q6	M03544	T00164	CREB1	16	249	1.70155	0.0353032	0.276
Upregulated IRG	Class 1	V$CREB1_Q6	M03544	T00165	CREB1	16	249	1.70155	0.0353032	0.276
Upregulated IRG	Class 1	V$CREB1_Q6	M03544	T00166	CREB1	16	249	1.70155	0.0353032	0.276
Upregulated IRG	Class 1	V$CREB1_Q6	M03544	T00989	CREB1	16	249	1.70155	0.0353032	0.276
Upregulated IRG	Class 1	V$CREB1_Q6	M03544	T01311	CREB1	16	249	1.70155	0.0353032	0.276
Upregulated IRG	Class 1	V$CREB1_Q6	M03544	T01312	CREB1	16	249	1.70155	0.0353032	0.276
Upregulated IRG	Class 1	V$CREB1_Q6	M03544	T02361	CREB1	16	249	1.70155	0.0353032	0.276
Upregulated IRG	Class 1	V$CREB1_Q6	M03544	T08452	CREB1	16	249	1.70155	0.0353032	0.276
Upregulated IRG	Class 1	V$CREB1_Q6	M03544	T08562	CREB1	16	249	1.70155	0.0353032	0.276
Upregulated IRG	Class 1	V$CREB1_Q6	M03544	T09440	CREB1	16	249	1.70155	0.0353032	0.276
Upregulated IRG	Class 1	V$MECP2_02	M01299	T04936	MECP2	9	118	2.07638	0.0382147	0.279
Upregulated IRG	Class 1	V$MECP2_02	M01299	T05946	MECP2	9	118	2.07638	0.0382147	0.279
Upregulated IRG	Class 1	V$MECP2_02	M01299	T08704	MECP2	9	118	2.07638	0.0382147	0.279
Upregulated IRG	Class 1	V$MECP2_02	M01299	T09374	MECP2	9	118	2.07638	0.0382147	0.279
Upregulated IRG	Class 1	V$MECP2_02	M01299	T20007	MECP2	9	118	2.07638	0.0382147	0.279
Upregulated IRG	Class 1	V$MECP2_02	M01299	T20008	MECP2	9	118	2.07638	0.0382147	0.279
Upregulated IRG	Class 1	V$MECP2_02	M01299	T20009	MECP2	9	118	2.07638	0.0382147	0.279
Upregulated IRG	Class 1	V$DELTAEF1_01	M00073	T00625	deltaEF1	11	155	1.90827	0.0385426	0.279
Upregulated IRG	Class 1	V$DELTAEF1_01	M00073	T02324	deltaEF1	11	155	1.90827	0.0385426	0.279
Upregulated IRG	Class 1	V$DELTAEF1_01	M00073	T03915	deltaEF1	11	155	1.90827	0.0385426	0.279
Upregulated IRG	Class 1	V$DELTAEF1_01	M00073	T14845	deltaEF1	11	155	1.90827	0.0385426	0.279
Upregulated IRG	Class 1	V$DELTAEF1_01	M00073	T15251	deltaEF1	11	155	1.90827	0.0385426	0.279
Upregulated IRG	Class 1	V$DELTAEF1_01	M00073	T18263	deltaEF1	11	155	1.90827	0.0385426	0.279
Upregulated IRG	Class 1	V$DELTAEF1_01	M00073	T18264	deltaEF1	11	155	1.90827	0.0385426	0.279
Upregulated IRG	Class 1	V$DELTAEF1_01	M00073	T18265	deltaEF1	11	155	1.90827	0.0385426	0.279
Upregulated IRG	class 1	V$MUSCLEINI_B	-	-	-	33	605	1.41356	0.0385843	0.279
Upregulated IRG	Class 1	V$RNF96_01	M01199	T16076	RNF96	26	457	1.48189	0.0390905	0.281
Upregulated IRG	Class 1	V$RNF96_01	M01199	T17026	RNF96	26	457	1.48189	0.0390905	0.281
Upregulated IRG	Class 1	V$GKLF_Q4	M01835	T02450	GKLF	141	3077	1.1664	0.0449682	0.309
Upregulated IRG	Class 1	V$GKLF_Q4	M01835	T14002	GKLF	141	3077	1.1664	0.0449682	0.309
Upregulated IRG	Class 1	V$GKLF_Q4	M01835	T14242	GKLF	141	3077	1.1664	0.0449682	0.309
Upregulated IRG	Class 1	V$GKLF_Q4	M01835	T14243	GKLF	141	3077	1.1664	0.0449682	0.309
Upregulated IRG	Class 1	V$GKLF_Q4	M01835	T14244	GKLF	141	3077	1.1664	0.0449682	0.309
Upregulated IRG	Class 1	V$GKLF_Q4	M01835	T15112	GKLF	141	3077	1.1664	0.0449682	0.309
Upregulated IRG	Class 1	V$GKLF_Q4	M01835	T15187	GKLF	141	3077	1.1664	0.0449682	0.309
Upregulated IRG	Class 1	V$E2A_Q6_01	M02088	T00204	E2A	12	183	1.74132	0.0543781	0.359
Upregulated IRG	Class 1	V$E2A_Q6_01	M02088	T00207	E2A	12	183	1.74132	0.0543781	0.359
Upregulated IRG	Class 1	V$E2A_Q6_01	M02088	T00674	E2A	12	183	1.74132	0.0543781	0.359
Upregulated IRG	Class 1	V$E2A_Q6_01	M02088	T00675	E2A	12	183	1.74132	0.0543781	0.359
Upregulated IRG	Class 1	V$E2A_Q6_01	M02088	T01786	E2A	12	183	1.74132	0.0543781	0.359
Upregulated IRG	Class 1	V$E2A_Q6_01	M02088	T01788	E2A	12	183	1.74132	0.0543781	0.359
Upregulated IRG	Class 1	V$E2A_Q6_01	M02088	T09296	E2A	12	183	1.74132	0.0543781	0.359
Upregulated IRG	Class 1	V$E2A_Q6_01	M02088	T10541	E2A	12	183	1.74132	0.0543781	0.359
Upregulated IRG	Class 1	V$E2A_Q6_01	M02088	T15605	E2A	12	183	1.74132	0.0543781	0.359
Upregulated IRG	Class 1	V$BEN_01	M01240	T10495	BEN	92	2032	1.14973	0.108721	0.555
Upregulated IRG	Class 1	V$BEN_01	M01240	T15762	BEN	92	2032	1.14973	0.108721	0.555
Upregulated IRG	Class 1	V$BEN_01	M01240	T16290	BEN	92	2032	1.14973	0.108721	0.555
Upregulated IRG	Class 1	V$BEN_01	M01240	T16293	BEN	92	2032	1.14973	0.108721	0.555
Upregulated IRG	Class 1	V$ELK1_08	M03970	T00250	ELK1	68	1495	1.15512	0.138647	0.636
Upregulated IRG	Class 1	V$ETS_Q6	M00971	T00111	Ets	25	505	1.26773	0.149127	0.659
Upregulated IRG	Class 1	V$ETS_Q6	M00971	T00112	Ets	25	505	1.26773	0.149127	0.659
Upregulated IRG	Class 1	V$ETS_Q6	M00971	T00113	Ets	25	505	1.26773	0.149127	0.659
Upregulated IRG	Class 1	V$ETS_Q6	M00971	T00250	Ets	25	505	1.26773	0.149127	0.659
Upregulated IRG	Class 1	V$ETS_Q6	M00971	T00265	Ets	25	505	1.26773	0.149127	0.659
Upregulated IRG	Class 1	V$ETS_Q6	M00971	T00266	Ets	25	505	1.26773	0.149127	0.659
Upregulated IRG	Class 1	V$ETS_Q6	M00971	T00268	Ets	25	505	1.26773	0.149127	0.659
Upregulated IRG	Class 1	V$ETS_Q6	M00971	T00298	Ets	25	505	1.26773	0.149127	0.659
Upregulated IRG	Class 1	V$ETS_Q6	M00971	T00684	Ets	25	505	1.26773	0.149127	0.659
Upregulated IRG	Class 1	V$ETS_Q6	M00971	T00685	Ets	25	505	1.26773	0.149127	0.659
Upregulated IRG	Class 1	V$ETS_Q6	M00971	T00686	Ets	25	505	1.26773	0.149127	0.659
Upregulated IRG	Class 1	V$ETS_Q6	M00971	T00702	Ets	25	505	1.26773	0.149127	0.659
Upregulated IRG	Class 1	V$ETS_Q6	M00971	T00737	Ets	25	505	1.26773	0.149127	0.659
Upregulated IRG	Class 1	V$ETS_Q6	M00971	T00801	Ets	25	505	1.26773	0.149127	0.659
Upregulated IRG	Class 1	V$ETS_Q6	M00971	T01113	Ets	25	505	1.26773	0.149127	0.659
Upregulated IRG	Class 1	V$ETS_Q6	M00971	T01390	Ets	25	505	1.26773	0.149127	0.659
Upregulated IRG	Class 1	V$ETS_Q6	M00971	T01391	Ets	25	505	1.26773	0.149127	0.659
Upregulated IRG	Class 1	V$ETS_Q6	M00971	T01392	Ets	25	505	1.26773	0.149127	0.659
Upregulated IRG	Class 1	V$ETS_Q6	M00971	T01397	Ets	25	505	1.26773	0.149127	0.659
Upregulated IRG	Class 1	V$ETS_Q6	M00971	T01399	Ets	25	505	1.26773	0.149127	0.659
Upregulated IRG	Class 1	V$ETS_Q6	M00971	T01400	Ets	25	505	1.26773	0.149127	0.659
Upregulated IRG	Class 1	V$ETS_Q6	M00971	T01401	Ets	25	505	1.26773	0.149127	0.659
Upregulated IRG	Class 1	V$ETS_Q6	M00971	T01402	Ets	25	505	1.26773	0.149127	0.659
Upregulated IRG	Class 1	V$ETS_Q6	M00971	T01403	Ets	25	505	1.26773	0.149127	0.659
Upregulated IRG	Class 1	V$ETS_Q6	M00971	T01404	Ets	25	505	1.26773	0.149127	0.659
Upregulated IRG	Class 1	V$ETS_Q6	M00971	T01406	Ets	25	505	1.26773	0.149127	0.659
Upregulated IRG	Class 1	V$ETS_Q6	M00971	T01407	Ets	25	505	1.26773	0.149127	0.659
Upregulated IRG	Class 1	V$ETS_Q6	M00971	T01408	Ets	25	505	1.26773	0.149127	0.659
Upregulated IRG	Class 1	V$ETS_Q6	M00971	T01409	Ets	25	505	1.26773	0.149127	0.659
Upregulated IRG	Class 1	V$ETS_Q6	M00971	T01413	Ets	25	505	1.26773	0.149127	0.659
Upregulated IRG	Class 1	V$ETS_Q6	M00971	T01414	Ets	25	505	1.26773	0.149127	0.659
Upregulated IRG	Class 1	V$ETS_Q6	M00971	T01417	Ets	25	505	1.26773	0.149127	0.659
Upregulated IRG	Class 1	V$ETS_Q6	M00971	T01805	Ets	25	505	1.26773	0.149127	0.659
Upregulated IRG	Class 1	V$ETS_Q6	M00971	T02066	Ets	25	505	1.26773	0.149127	0.659
Upregulated IRG	Class 1	V$ETS_Q6	M00971	T02068	Ets	25	505	1.26773	0.149127	0.659
Upregulated IRG	Class 1	V$ETS_Q6	M00971	T02128	Ets	25	505	1.26773	0.149127	0.659
Upregulated IRG	Class 1	V$ETS_Q6	M00971	T02129	Ets	25	505	1.26773	0.149127	0.659
Upregulated IRG	Class 1	V$ETS_Q6	M00971	T02130	Ets	25	505	1.26773	0.149127	0.659
Upregulated IRG	Class 1	V$ETS_Q6	M00971	T04886	Ets	25	505	1.26773	0.149127	0.659
Upregulated IRG	Class 1	V$ETS_Q6	M00971	T04998	Ets	25	505	1.26773	0.149127	0.659
Upregulated IRG	Class 1	V$ETS_Q6	M00971	T04999	Ets	25	505	1.26773	0.149127	0.659
Upregulated IRG	Class 1	V$ETS_Q6	M00971	T05000	Ets	25	505	1.26773	0.149127	0.659
Upregulated IRG	Class 1	V$ETS_Q6	M00971	T05001	Ets	25	505	1.26773	0.149127	0.659
Upregulated IRG	Class 1	V$ETS_Q6	M00971	T05002	Ets	25	505	1.26773	0.149127	0.659
Upregulated IRG	Class 1	V$ETS_Q6	M00971	T05012	Ets	25	505	1.26773	0.149127	0.659
Upregulated IRG	Class 1	V$ETS_Q6	M00971	T05013	Ets	25	505	1.26773	0.149127	0.659
Upregulated IRG	Class 1	V$ETS_Q6	M00971	T05014	Ets	25	505	1.26773	0.149127	0.659
Upregulated IRG	Class 1	V$ETS_Q6	M00971	T05015	Ets	25	505	1.26773	0.149127	0.659
Upregulated IRG	Class 1	V$ETS_Q6	M00971	T05018	Ets	25	505	1.26773	0.149127	0.659
Upregulated IRG	Class 1	V$ETS_Q6	M00971	T05021	Ets	25	505	1.26773	0.149127	0.659
Upregulated IRG	Class 1	V$ETS_Q6	M00971	T05022	Ets	25	505	1.26773	0.149127	0.659
Upregulated IRG	Class 1	V$ETS_Q6	M00971	T05023	Ets	25	505	1.26773	0.149127	0.659
Upregulated IRG	Class 1	V$ETS_Q6	M00971	T05039	Ets	25	505	1.26773	0.149127	0.659
Upregulated IRG	Class 1	V$ETS_Q6	M00971	T05966	Ets	25	505	1.26773	0.149127	0.659
Upregulated IRG	Class 1	V$ETS_Q6	M00971	T06073	Ets	25	505	1.26773	0.149127	0.659
Upregulated IRG	Class 1	V$ETS_Q6	M00971	T06074	Ets	25	505	1.26773	0.149127	0.659
Upregulated IRG	Class 1	V$ETS_Q6	M00971	T08317	Ets	25	505	1.26773	0.149127	0.659
Upregulated IRG	Class 1	V$ETS_Q6	M00971	T08318	Ets	25	505	1.26773	0.149127	0.659
Upregulated IRG	Class 1	V$ETS_Q6	M00971	T08420	Ets	25	505	1.26773	0.149127	0.659
Upregulated IRG	Class 1	V$ETS_Q6	M00971	T08445	Ets	25	505	1.26773	0.149127	0.659
Upregulated IRG	Class 1	V$ETS_Q6	M00971	T08494	Ets	25	505	1.26773	0.149127	0.659
Upregulated IRG	Class 1	V$ETS_Q6	M00971	T08495	Ets	25	505	1.26773	0.149127	0.659
Upregulated IRG	Class 1	V$ETS_Q6	M00971	T08872	Ets	25	505	1.26773	0.149127	0.659
Upregulated IRG	Class 1	V$ETS_Q6	M00971	T08988	Ets	25	505	1.26773	0.149127	0.659
Upregulated IRG	Class 1	V$ETS_Q6	M00971	T09000	Ets	25	505	1.26773	0.149127	0.659
Upregulated IRG	Class 1	V$ETS_Q6	M00971	T09269	Ets	25	505	1.26773	0.149127	0.659
Upregulated IRG	Class 1	V$ETS_Q6	M00971	T09270	Ets	25	505	1.26773	0.149127	0.659
Upregulated IRG	Class 1	V$ETS_Q6	M00971	T09318	Ets	25	505	1.26773	0.149127	0.659
Upregulated IRG	Class 1	V$ETS_Q6	M00971	T09326	Ets	25	505	1.26773	0.149127	0.659
Upregulated IRG	Class 1	V$ETS_Q6	M00971	T09351	Ets	25	505	1.26773	0.149127	0.659
Upregulated IRG	Class 1	V$ETS_Q6	M00971	T09383	Ets	25	505	1.26773	0.149127	0.659
Upregulated IRG	Class 1	V$ETS_Q6	M00971	T09489	Ets	25	505	1.26773	0.149127	0.659
Upregulated IRG	Class 1	V$ETS_Q6	M00971	T09976	Ets	25	505	1.26773	0.149127	0.659
Upregulated IRG	Class 1	V$ETS_Q6	M00971	T09982	Ets	25	505	1.26773	0.149127	0.659
Upregulated IRG	Class 1	V$ETS_Q6	M00971	T09992	Ets	25	505	1.26773	0.149127	0.659
Upregulated IRG	Class 1	V$ETS_Q6	M00971	T10058	Ets	25	505	1.26773	0.149127	0.659
Upregulated IRG	Class 1	V$ETS_Q6	M00971	T10091	Ets	25	505	1.26773	0.149127	0.659
Upregulated IRG	Class 1	V$ETS_Q6	M00971	T10092	Ets	25	505	1.26773	0.149127	0.659
Upregulated IRG	Class 1	V$ETS_Q6	M00971	T10095	Ets	25	505	1.26773	0.149127	0.659
Upregulated IRG	Class 1	V$ETS_Q6	M00971	T10214	Ets	25	505	1.26773	0.149127	0.659
Upregulated IRG	Class 1	V$ETS_Q6	M00971	T10429	Ets	25	505	1.26773	0.149127	0.659
Upregulated IRG	Class 1	V$ETS_Q6	M00971	T10523	Ets	25	505	1.26773	0.149127	0.659
Upregulated IRG	Class 1	V$ETS_Q6	M00971	T10569	Ets	25	505	1.26773	0.149127	0.659
Upregulated IRG	Class 1	V$ETS_Q6	M00971	T10610	Ets	25	505	1.26773	0.149127	0.659
Upregulated IRG	Class 1	V$ETS_Q6	M00971	T11079	Ets	25	505	1.26773	0.149127	0.659
Upregulated IRG	Class 1	V$ETS_Q6	M00971	T11152	Ets	25	505	1.26773	0.149127	0.659
Upregulated IRG	Class 1	V$ETS_Q6	M00971	T11185	Ets	25	505	1.26773	0.149127	0.659
Upregulated IRG	Class 1	V$ETS_Q6	M00971	T14146	Ets	25	505	1.26773	0.149127	0.659
Upregulated IRG	Class 1	V$ETS_Q6	M00971	T15213	Ets	25	505	1.26773	0.149127	0.659
Upregulated IRG	Class 1	V$ETS_Q6	M00971	T15606	Ets	25	505	1.26773	0.149127	0.659
Upregulated IRG	Class 1	V$ETS_Q6	M00971	T15607	Ets	25	505	1.26773	0.149127	0.659
Upregulated IRG	Class 1	V$ETS_Q6	M00971	T15865	Ets	25	505	1.26773	0.149127	0.659
Upregulated IRG	Class 1	V$ETS_Q6	M00971	T16604	Ets	25	505	1.26773	0.149127	0.659
Upregulated IRG	Class 1	V$ETS_Q6	M00971	T16717	Ets	25	505	1.26773	0.149127	0.659
Upregulated IRG	Class 1	V$ETS_Q6	M00971	T16718	Ets	25	505	1.26773	0.149127	0.659
Upregulated IRG	Class 1	V$ETS_Q6	M00971	T17953	Ets	25	505	1.26773	0.149127	0.659
Upregulated IRG	Class 1	V$ETS_Q6	M00971	T17954	Ets	25	505	1.26773	0.149127	0.659
Upregulated IRG	Class 1	V$ETS_Q6	M00971	T17955	Ets	25	505	1.26773	0.149127	0.659
Upregulated IRG	Class 1	V$ETS_Q6	M00971	T17956	Ets	25	505	1.26773	0.149127	0.659
Upregulated IRG	Class 1	V$ETS_Q6	M00971	T17957	Ets	25	505	1.26773	0.149127	0.659
Upregulated IRG	Class 1	V$ETS_Q6	M00971	T18897	Ets	25	505	1.26773	0.149127	0.659
Upregulated IRG	Class 1	V$ETS_Q6	M00971	T18898	Ets	25	505	1.26773	0.149127	0.659
Upregulated IRG	Class 1	V$ETS_Q6	M00971	T18899	Ets	25	505	1.26773	0.149127	0.659
Upregulated IRG	Class 1	V$ETS_Q6	M00971	T18900	Ets	25	505	1.26773	0.149127	0.659
Upregulated IRG	Class 1	V$ETS_Q6	M00971	T18902	Ets	25	505	1.26773	0.149127	0.659
Upregulated IRG	Class 1	V$ETS_Q6	M00971	T19267	Ets	25	505	1.26773	0.149127	0.659
Upregulated IRG	Class 1	V$ETS_Q6	M00971	T19268	Ets	25	505	1.26773	0.149127	0.659
Upregulated IRG	Class 1	V$ETS_Q6	M00971	T19269	Ets	25	505	1.26773	0.149127	0.659
Upregulated IRG	Class 1	V$ETS_Q6	M00971	T19270	Ets	25	505	1.26773	0.149127	0.659
Upregulated IRG	Class 1	V$ETS_Q6	M00971	T19271	Ets	25	505	1.26773	0.149127	0.659
Upregulated IRG	Class 1	V$ETS_Q6	M00971	T19637	Ets	25	505	1.26773	0.149127	0.659
Upregulated IRG	Class 1	V$ETS_Q6	M00971	T21528	Ets	25	505	1.26773	0.149127	0.659
Upregulated IRG	Class 1	V$PBX_Q3	M00998	T01481	Pbx	29	609	1.21434	0.17858	0.704
Upregulated IRG	Class 1	V$PBX_Q3	M00998	T02087	Pbx	29	609	1.21434	0.17858	0.704
Upregulated IRG	Class 1	V$PBX_Q3	M00998	T02088	Pbx	29	609	1.21434	0.17858	0.704
Upregulated IRG	Class 1	V$PBX_Q3	M00998	T03451	Pbx	29	609	1.21434	0.17858	0.704
Upregulated IRG	Class 1	V$PBX_Q3	M00998	T04123	Pbx	29	609	1.21434	0.17858	0.704
Upregulated IRG	Class 1	V$PBX_Q3	M00998	T04124	Pbx	29	609	1.21434	0.17858	0.704
Upregulated IRG	Class 1	V$PBX_Q3	M00998	T04125	Pbx	29	609	1.21434	0.17858	0.704
Upregulated IRG	Class 1	V$PBX_Q3	M00998	T04126	Pbx	29	609	1.21434	0.17858	0.704
Upregulated IRG	Class 1	V$PBX_Q3	M00998	T04127	Pbx	29	609	1.21434	0.17858	0.704
Upregulated IRG	Class 1	V$PBX_Q3	M00998	T04128	Pbx	29	609	1.21434	0.17858	0.704
Upregulated IRG	Class 1	V$PBX_Q3	M00998	T05895	Pbx	29	609	1.21434	0.17858	0.704
Upregulated IRG	Class 1	V$PBX_Q3	M00998	T05896	Pbx	29	609	1.21434	0.17858	0.704
Upregulated IRG	Class 1	V$PBX_Q3	M00998	T05898	Pbx	29	609	1.21434	0.17858	0.704
Upregulated IRG	Class 1	V$PBX_Q3	M00998	T05899	Pbx	29	609	1.21434	0.17858	0.704
Upregulated IRG	Class 1	V$PBX_Q3	M00998	T05900	Pbx	29	609	1.21434	0.17858	0.704
Upregulated IRG	Class 1	V$PBX_Q3	M00998	T05901	Pbx	29	609	1.21434	0.17858	0.704
Upregulated IRG	Class 1	V$PBX_Q3	M00998	T05902	Pbx	29	609	1.21434	0.17858	0.704
Upregulated IRG	Class 1	V$PBX_Q3	M00998	T05903	Pbx	29	609	1.21434	0.17858	0.704
Upregulated IRG	Class 1	V$PBX_Q3	M00998	T05904	Pbx	29	609	1.21434	0.17858	0.704
Upregulated IRG	Class 1	V$PBX_Q3	M00998	T05905	Pbx	29	609	1.21434	0.17858	0.704
Upregulated IRG	Class 1	V$PBX_Q3	M00998	T05906	Pbx	29	609	1.21434	0.17858	0.704
Upregulated IRG	Class 1	V$PBX_Q3	M00998	T05910	Pbx	29	609	1.21434	0.17858	0.704
Upregulated IRG	Class 1	V$PBX_Q3	M00998	T05911	Pbx	29	609	1.21434	0.17858	0.704
Upregulated IRG	Class 1	V$PBX_Q3	M00998	T05912	Pbx	29	609	1.21434	0.17858	0.704
Upregulated IRG	Class 1	V$PBX_Q3	M00998	T05913	Pbx	29	609	1.21434	0.17858	0.704
Upregulated IRG	Class 1	V$PBX_Q3	M00998	T06000	Pbx	29	609	1.21434	0.17858	0.704
Upregulated IRG	Class 1	V$PBX_Q3	M00998	T08131	Pbx	29	609	1.21434	0.17858	0.704
Upregulated IRG	Class 1	V$PBX_Q3	M00998	T08594	Pbx	29	609	1.21434	0.17858	0.704
Upregulated IRG	Class 1	V$PBX_Q3	M00998	T08601	Pbx	29	609	1.21434	0.17858	0.704
Upregulated IRG	Class 1	V$PBX_Q3	M00998	T08602	Pbx	29	609	1.21434	0.17858	0.704
Upregulated IRG	Class 1	V$PBX_Q3	M00998	T10770	Pbx	29	609	1.21434	0.17858	0.704
Upregulated IRG	Class 1	V$PBX_Q3	M00998	T14294	Pbx	29	609	1.21434	0.17858	0.704
Upregulated IRG	Class 1	V$PBX_Q3	M00998	T14296	Pbx	29	609	1.21434	0.17858	0.704
Upregulated IRG	Class 1	V$PBX_Q3	M00998	T18721	Pbx	29	609	1.21434	0.17858	0.704
Upregulated IRG	Class 1	V$PBX_Q3	M00998	T18722	Pbx	29	609	1.21434	0.17858	0.704
Upregulated IRG	Class 1	V$CREBP1_01	M00040	T00167	ATF-2	39	844	1.17481	0.18474	0.715
Upregulated IRG	Class 1	V$CREBP1_01	M00040	T01017	ATF-2	39	844	1.17481	0.18474	0.715
Upregulated IRG	Class 1	V$CREBP1_01	M00040	T01382	ATF-2	39	844	1.17481	0.18474	0.715
Upregulated IRG	Class 1	V$CREBP1_01	M00040	T02036	ATF-2	39	844	1.17481	0.18474	0.715
Upregulated IRG	Class 1	V$CREBP1_01	M00040	T02056	ATF-2	39	844	1.17481	0.18474	0.715
Upregulated IRG	Class 1	V$CREBP1_01	M00040	T09335	ATF-2	39	844	1.17481	0.18474	0.715
Upregulated IRG	Class 1	V$CREBP1_01	M00040	T10136	ATF-2	39	844	1.17481	0.18474	0.715
Upregulated IRG	Class 1	V$CREBP1_01	M00040	T10202	ATF-2	39	844	1.17481	0.18474	0.715
Upregulated IRG	Class 1	V$CREBP1_01	M00040	T10213	ATF-2	39	844	1.17481	0.18474	0.715
Upregulated IRG	Class 1	V$CREBP1_01	M00040	T10238	ATF-2	39	844	1.17481	0.18474	0.715
Upregulated IRG	Class 1	V$CREBP1_01	M00040	T18791	ATF-2	39	844	1.17481	0.18474	0.715
Upregulated IRG	Class 1	V$GMEB2_04	M04504	T27588	GMEB2	2	22	2.56217	0.201159	0.761
Upregulated IRG	Class 1	V$P53_Q3	M07053	T00671	P53	27	574	1.19788	0.206429	0.775
Upregulated IRG	Class 1	V$P53_Q3	M07053	T08321	P53	27	574	1.19788	0.206429	0.775
Upregulated IRG	Class 1	V$P53_Q3	M07053	T08422	P53	27	574	1.19788	0.206429	0.775
Upregulated IRG	Class 1	V$HIF1A_Q5	M07043	T01610	HIF-1alpha	13	260	1.28138	0.230651	0.814
Upregulated IRG	Class 1	V$HIF1A_Q5	M07043	T04666	HIF-1alpha	13	260	1.28138	0.230651	0.814
Upregulated IRG	Class 1	V$HIF1A_Q5	M07043	T05461	HIF-1alpha	13	260	1.28138	0.230651	0.814
Upregulated IRG	Class 1	V$HIF1A_Q5	M07043	T08994	HIF-1alpha	13	260	1.28138	0.230651	0.814
Upregulated IRG	Class 1	V$HIF1A_Q5	M07043	T10419	HIF-1alpha	13	260	1.28138	0.230651	0.814
Upregulated IRG	Class 1	V$HIF1A_Q5	M07043	T17446	HIF-1alpha	13	260	1.28138	0.230651	0.814
Upregulated IRG	Class 1	V$HIF1A_Q5	M07043	T18977	HIF-1alpha	13	260	1.28138	0.230651	0.814
Upregulated IRG	Class 1	V$HIF1A_Q5	M07043	T18978	HIF-1alpha	13	260	1.28138	0.230651	0.814
Upregulated IRG	Class 1	V$HIF1A_Q5	M07043	T26140	HIF-1alpha	13	260	1.28138	0.230651	0.814
Upregulated IRG	Class 1	V$HIF1A_Q5	M07043	T27988	HIF-1alpha	13	260	1.28138	0.230651	0.814
Upregulated IRG	Class 1	V$NFY_Q3	M07302	T00084	NF-Y	9	174	1.33055	0.24952	0.849
Upregulated IRG	Class 1	V$NFY_Q3	M07302	T00087	NF-Y	9	174	1.33055	0.24952	0.849
Upregulated IRG	Class 1	V$NFY_Q3	M07302	T00088	NF-Y	9	174	1.33055	0.24952	0.849
Upregulated IRG	Class 1	V$NFY_Q3	M07302	T00150	NF-Y	9	174	1.33055	0.24952	0.849
Upregulated IRG	Class 1	V$NFY_Q3	M07302	T00154	NF-Y	9	174	1.33055	0.24952	0.849
Upregulated IRG	Class 1	V$NFY_Q3	M07302	T00613	NF-Y	9	174	1.33055	0.24952	0.849
Upregulated IRG	Class 1	V$NFY_Q3	M07302	T00615	NF-Y	9	174	1.33055	0.24952	0.849
Upregulated IRG	Class 1	V$NFY_Q3	M07302	T00616	NF-Y	9	174	1.33055	0.24952	0.849
Upregulated IRG	Class 1	V$NFY_Q3	M07302	T01595	NF-Y	9	174	1.33055	0.24952	0.849
Upregulated IRG	Class 1	V$NFY_Q3	M07302	T01804	NF-Y	9	174	1.33055	0.24952	0.849
Upregulated IRG	Class 1	V$NFY_Q3	M07302	T02477	NF-Y	9	174	1.33055	0.24952	0.849
Upregulated IRG	Class 1	V$NFY_Q3	M07302	T02478	NF-Y	9	174	1.33055	0.24952	0.849
Upregulated IRG	Class 1	V$NFY_Q3	M07302	T05219	NF-Y	9	174	1.33055	0.24952	0.849
Upregulated IRG	Class 1	V$NFY_Q3	M07302	T08081	NF-Y	9	174	1.33055	0.24952	0.849
Upregulated IRG	Class 1	V$NFY_Q3	M07302	T08679	NF-Y	9	174	1.33055	0.24952	0.849
Upregulated IRG	Class 1	V$NFY_Q3	M07302	T08680	NF-Y	9	174	1.33055	0.24952	0.849
Upregulated IRG	Class 1	V$NFY_Q3	M07302	T08967	NF-Y	9	174	1.33055	0.24952	0.849
Upregulated IRG	Class 1	V$NFY_Q3	M07302	T09316	NF-Y	9	174	1.33055	0.24952	0.849
Upregulated IRG	Class 1	V$NFY_Q3	M07302	T09471	NF-Y	9	174	1.33055	0.24952	0.849
Upregulated IRG	Class 1	V$NFY_Q3	M07302	T09472	NF-Y	9	174	1.33055	0.24952	0.849
Upregulated IRG	Class 1	V$NFY_Q3	M07302	T10234	NF-Y	9	174	1.33055	0.24952	0.849
Upregulated IRG	Class 1	V$NFY_Q3	M07302	T10241	NF-Y	9	174	1.33055	0.24952	0.849
Upregulated IRG	Class 1	V$NFY_Q3	M07302	T10242	NF-Y	9	174	1.33055	0.24952	0.849
Upregulated IRG	Class 1	V$NFY_Q3	M07302	T10326	NF-Y	9	174	1.33055	0.24952	0.849
Upregulated IRG	Class 1	V$NFY_Q3	M07302	T10617	NF-Y	9	174	1.33055	0.24952	0.849
Upregulated IRG	Class 1	V$NFY_Q3	M07302	T10663	NF-Y	9	174	1.33055	0.24952	0.849
Upregulated IRG	Class 1	V$NFY_Q3	M07302	T10947	NF-Y	9	174	1.33055	0.24952	0.849
Upregulated IRG	Class 1	V$NFY_Q3	M07302	T18512	NF-Y	9	174	1.33055	0.24952	0.849
Upregulated IRG	Class 1	V$NFY_Q3	M07302	T18613	NF-Y	9	174	1.33055	0.24952	0.849
Upregulated IRG	Class 1	V$NFY_Q3	M07302	T19131	NF-Y	9	174	1.33055	0.24952	0.849
Upregulated IRG	Class 1	V$NFY_Q3	M07302	T22000	NF-Y	9	174	1.33055	0.24952	0.849
Upregulated IRG	Class 1	V$NFY_Q3	M07302	T23943	NF-Y	9	174	1.33055	0.24952	0.849
Upregulated IRG	Class 1	V$NFY_Q3	M07302	T24178	NF-Y	9	174	1.33055	0.24952	0.849
Upregulated IRG	Class 1	V$NFY_Q3	M07302	T24681	NF-Y	9	174	1.33055	0.24952	0.849
Upregulated IRG	Class 1	V$NFY_Q3	M07302	T26456	NF-Y	9	174	1.33055	0.24952	0.849
Upregulated IRG	Class 1	V$NFY_Q3	M07302	T26457	NF-Y	9	174	1.33055	0.24952	0.849
Upregulated IRG	Class 1	V$NFY_Q3	M07302	T26458	NF-Y	9	174	1.33055	0.24952	0.849
Upregulated IRG	Class 1	V$NFY_Q3	M07302	T28878	NF-Y	9	174	1.33055	0.24952	0.849
Upregulated IRG	Class 1	V$NFY_Q3	M07302	T29019	NF-Y	9	174	1.33055	0.24952	0.849
Upregulated IRG	Class 1	V$RFX1_01	M00280	T00229	RFX1	23	515	1.13109	0.312078	0.932
Upregulated IRG	Class 1	V$RFX1_01	M00280	T01666	RFX1	23	515	1.13109	0.312078	0.932
Upregulated IRG	Class 1	V$RFX1_01	M00280	T01673	RFX1	23	515	1.13109	0.312078	0.932
Upregulated IRG	Class 1	V$RFX1_01	M00280	T14262	RFX1	23	515	1.13109	0.312078	0.932
Upregulated IRG	Class 1	V$RFX1_01	M00280	T16561	RFX1	23	515	1.13109	0.312078	0.932
Upregulated IRG	Class 1	V$ZIC1_05	M02939	T04669	ZIC1 secondary motif	180	4351	1.0409	0.31252	0.932
Upregulated IRG	Class 1	V$ZIC1_05	M02939	T14519	ZIC1 secondary motif	180	4351	1.0409	0.31252	0.932
Upregulated IRG	Class 1	V$SRF_Q5_02	M01007	T00764	SRF	2	30	1.77373	0.325549	0.932
Upregulated IRG	Class 1	V$SRF_Q5_02	M01007	T00765	SRF	2	30	1.77373	0.325549	0.932
Upregulated IRG	Class 1	V$SRF_Q5_02	M01007	T00766	SRF	2	30	1.77373	0.325549	0.932
Upregulated IRG	Class 1	V$SRF_Q5_02	M01007	T03995	SRF	2	30	1.77373	0.325549	0.932
Upregulated IRG	Class 1	V$SRF_Q5_02	M01007	T03996	SRF	2	30	1.77373	0.325549	0.932
Upregulated IRG	Class 1	V$SRF_Q5_02	M01007	T03997	SRF	2	30	1.77373	0.325549	0.932
Upregulated IRG	Class 1	V$SRF_Q5_02	M01007	T05114	SRF	2	30	1.77373	0.325549	0.932
Upregulated IRG	Class 1	V$SRF_Q5_02	M01007	T09343	SRF	2	30	1.77373	0.325549	0.932
Upregulated IRG	Class 1	V$SRF_Q5_02	M01007	T14064	SRF	2	30	1.77373	0.325549	0.932
Upregulated IRG	Class 1	V$CEBPA_Q6	M01866	T00104	C/EBPalpha	38	893	1.07275	0.359744	0.932
Upregulated IRG	Class 1	V$CEBPA_Q6	M01866	T00105	C/EBPalpha	38	893	1.07275	0.359744	0.932
Upregulated IRG	Class 1	V$CEBPA_Q6	M01866	T00108	C/EBPalpha	38	893	1.07275	0.359744	0.932
Upregulated IRG	Class 1	V$CEBPA_Q6	M01866	T02026	C/EBPalpha	38	893	1.07275	0.359744	0.932
Upregulated IRG	Class 1	V$CEBPA_Q6	M01866	T02027	C/EBPalpha	38	893	1.07275	0.359744	0.932
Upregulated IRG	Class 1	V$CEBPA_Q6	M01866	T02359	C/EBPalpha	38	893	1.07275	0.359744	0.932
Upregulated IRG	Class 1	V$CEBPA_Q6	M01866	T08464	C/EBPalpha	38	893	1.07275	0.359744	0.932
Upregulated IRG	Class 1	V$CEBPA_Q6	M01866	T08465	C/EBPalpha	38	893	1.07275	0.359744	0.932
Upregulated IRG	Class 1	V$CEBPA_Q6	M01866	T08574	C/EBPalpha	38	893	1.07275	0.359744	0.932
Upregulated IRG	Class 1	V$ERALPHA_01	M01801	T00258	ER-alpha	6	124	1.23532	0.367038	0.932
Upregulated IRG	Class 1	V$ERALPHA_01	M01801	T00259	ER-alpha	6	124	1.23532	0.367038	0.932
Upregulated IRG	Class 1	V$ERALPHA_01	M01801	T00261	ER-alpha	6	124	1.23532	0.367038	0.932
Upregulated IRG	Class 1	V$E2F_Q6_01	M00920	T00221	E2F	23	533	1.08916	0.374696	0.932
Upregulated IRG	Class 1	V$E2F_Q6_01	M00920	T00232	E2F	23	533	1.08916	0.374696	0.932
Upregulated IRG	Class 1	V$E2F_Q6_01	M00920	T01542	E2F	23	533	1.08916	0.374696	0.932
Upregulated IRG	Class 1	V$E2F_Q6_01	M00920	T01543	E2F	23	533	1.08916	0.374696	0.932
Upregulated IRG	Class 1	V$E2F_Q6_01	M00920	T01545	E2F	23	533	1.08916	0.374696	0.932
Upregulated IRG	Class 1	V$E2F_Q6_01	M00920	T01546	E2F	23	533	1.08916	0.374696	0.932
Upregulated IRG	Class 1	V$E2F_Q6_01	M00920	T01548	E2F	23	533	1.08916	0.374696	0.932
Upregulated IRG	Class 1	V$E2F_Q6_01	M00920	T01549	E2F	23	533	1.08916	0.374696	0.932
Upregulated IRG	Class 1	V$E2F_Q6_01	M00920	T02947	E2F	23	533	1.08916	0.374696	0.932
Upregulated IRG	Class 1	V$E2F_Q6_01	M00920	T02952	E2F	23	533	1.08916	0.374696	0.932
Upregulated IRG	Class 1	V$E2F_Q6_01	M00920	T04056	E2F	23	533	1.08916	0.374696	0.932
Upregulated IRG	Class 1	V$E2F_Q6_01	M00920	T04107	E2F	23	533	1.08916	0.374696	0.932
Upregulated IRG	Class 1	V$E2F_Q6_01	M00920	T04747	E2F	23	533	1.08916	0.374696	0.932
Upregulated IRG	Class 1	V$E2F_Q6_01	M00920	T05204	E2F	23	533	1.08916	0.374696	0.932
Upregulated IRG	Class 1	V$E2F_Q6_01	M00920	T06110	E2F	23	533	1.08916	0.374696	0.932
Upregulated IRG	Class 1	V$E2F_Q6_01	M00920	T06112	E2F	23	533	1.08916	0.374696	0.932
Upregulated IRG	Class 1	V$E2F_Q6_01	M00920	T09117	E2F	23	533	1.08916	0.374696	0.932
Upregulated IRG	Class 1	V$E2F_Q6_01	M00920	T09126	E2F	23	533	1.08916	0.374696	0.932
Upregulated IRG	Class 1	V$E2F_Q6_01	M00920	T09191	E2F	23	533	1.08916	0.374696	0.932
Upregulated IRG	Class 1	V$E2F_Q6_01	M00920	T09417	E2F	23	533	1.08916	0.374696	0.932
Upregulated IRG	Class 1	V$E2F_Q6_01	M00920	T09979	E2F	23	533	1.08916	0.374696	0.932
Upregulated IRG	Class 1	V$E2F_Q6_01	M00920	T09988	E2F	23	533	1.08916	0.374696	0.932
Upregulated IRG	Class 1	V$E2F_Q6_01	M00920	T14606	E2F	23	533	1.08916	0.374696	0.932
Upregulated IRG	Class 1	V$E2F_Q6_01	M00920	T15104	E2F	23	533	1.08916	0.374696	0.932
Upregulated IRG	Class 1	V$E2F_Q6_01	M00920	T16329	E2F	23	533	1.08916	0.374696	0.932
Upregulated IRG	Class 1	V$E2F_Q6_01	M00920	T16710	E2F	23	533	1.08916	0.374696	0.932
Upregulated IRG	Class 1	V$BBX_04	M02843	T16783	BBX secondary motif	11	248	1.12237	0.398042	0.932
Upregulated IRG	Class 1	V$RFX_Q6	M00975	T00229	RFX	21	492	1.07615	0.402754	0.932
Upregulated IRG	Class 1	V$RFX_Q6	M00975	T01666	RFX	21	492	1.07615	0.402754	0.932
Upregulated IRG	Class 1	V$RFX_Q6	M00975	T01667	RFX	21	492	1.07615	0.402754	0.932
Upregulated IRG	Class 1	V$RFX_Q6	M00975	T01669	RFX	21	492	1.07615	0.402754	0.932
Upregulated IRG	Class 1	V$RFX_Q6	M00975	T01670	RFX	21	492	1.07615	0.402754	0.932
Upregulated IRG	Class 1	V$RFX_Q6	M00975	T01671	RFX	21	492	1.07615	0.402754	0.932
Upregulated IRG	Class 1	V$RFX_Q6	M00975	T01672	RFX	21	492	1.07615	0.402754	0.932
Upregulated IRG	Class 1	V$RFX_Q6	M00975	T01673	RFX	21	492	1.07615	0.402754	0.932
Upregulated IRG	Class 1	V$RFX_Q6	M00975	T05433	RFX	21	492	1.07615	0.402754	0.932
Upregulated IRG	Class 1	V$RFX_Q6	M00975	T05438	RFX	21	492	1.07615	0.402754	0.932
Upregulated IRG	Class 1	V$RFX_Q6	M00975	T05439	RFX	21	492	1.07615	0.402754	0.932
Upregulated IRG	Class 1	V$RFX_Q6	M00975	T05440	RFX	21	492	1.07615	0.402754	0.932
Upregulated IRG	Class 1	V$RFX_Q6	M00975	T05441	RFX	21	492	1.07615	0.402754	0.932
Upregulated IRG	Class 1	V$RFX_Q6	M00975	T05442	RFX	21	492	1.07615	0.402754	0.932
Upregulated IRG	Class 1	V$RFX_Q6	M00975	T05443	RFX	21	492	1.07615	0.402754	0.932
Upregulated IRG	Class 1	V$RFX_Q6	M00975	T05444	RFX	21	492	1.07615	0.402754	0.932
Upregulated IRG	Class 1	V$RFX_Q6	M00975	T05445	RFX	21	492	1.07615	0.402754	0.932
Upregulated IRG	Class 1	V$RFX_Q6	M00975	T05446	RFX	21	492	1.07615	0.402754	0.932
Upregulated IRG	Class 1	V$RFX_Q6	M00975	T05447	RFX	21	492	1.07615	0.402754	0.932
Upregulated IRG	Class 1	V$RFX_Q6	M00975	T11070	RFX	21	492	1.07615	0.402754	0.932
Upregulated IRG	Class 1	V$RFX_Q6	M00975	T11076	RFX	21	492	1.07615	0.402754	0.932
Upregulated IRG	Class 1	V$RFX_Q6	M00975	T14262	RFX	21	492	1.07615	0.402754	0.932
Upregulated IRG	Class 1	V$RFX_Q6	M00975	T15278	RFX	21	492	1.07615	0.402754	0.932
Upregulated IRG	Class 1	V$RFX_Q6	M00975	T15279	RFX	21	492	1.07615	0.402754	0.932
Upregulated IRG	Class 1	V$RFX_Q6	M00975	T15282	RFX	21	492	1.07615	0.402754	0.932
Upregulated IRG	Class 1	V$RFX_Q6	M00975	T16561	RFX	21	492	1.07615	0.402754	0.932
Upregulated IRG	Class 1	V$RFX_Q6	M00975	T19203	RFX	21	492	1.07615	0.402754	0.932
Upregulated IRG	Class 1	V$RFX_Q6	M00975	T19204	RFX	21	492	1.07615	0.402754	0.932
Upregulated IRG	Class 1	V$RFX_Q6	M00975	T19205	RFX	21	492	1.07615	0.402754	0.932
Upregulated IRG	Class 1	V$RFX_Q6	M00975	T19206	RFX	21	492	1.07615	0.402754	0.932
Upregulated IRG	Class 1	V$RFX_Q6	M00975	T19207	RFX	21	492	1.07615	0.402754	0.932
Upregulated IRG	Class 1	V$RFX_Q6	M00975	T19208	RFX	21	492	1.07615	0.402754	0.932
Upregulated IRG	Class 1	V$RFX_Q6	M00975	T19209	RFX	21	492	1.07615	0.402754	0.932
Upregulated IRG	Class 1	V$RFX_Q6	M00975	T19210	RFX	21	492	1.07615	0.402754	0.932
Upregulated IRG	Class 1	V$AHR_Q6	M01855	T00018	AHR	3	59	1.30516	0.413194	0.932
Upregulated IRG	Class 1	V$AHR_Q6	M01855	T00019	AHR	3	59	1.30516	0.413194	0.932
Upregulated IRG	Class 1	V$AHR_Q6	M01855	T01795	AHR	3	59	1.30516	0.413194	0.932
Upregulated IRG	Class 1	V$AHR_Q6	M01855	T08992	AHR	3	59	1.30516	0.413194	0.932
Upregulated IRG	Class 1	V$AHR_Q6	M01855	T09051	AHR	3	59	1.30516	0.413194	0.932
Upregulated IRG	Class 1	V$MEF2_03	M00232	T00505	MEF-2A	4	84	1.21358	0.426843	0.932
Upregulated IRG	Class 1	V$MEF2_03	M00232	T01004	MEF-2A	4	84	1.21358	0.426843	0.932
Upregulated IRG	Class 1	V$MEF2_03	M00232	T01005	MEF-2A	4	84	1.21358	0.426843	0.932
Upregulated IRG	Class 1	V$MEF2_03	M00232	T01006	MEF-2A	4	84	1.21358	0.426843	0.932
Upregulated IRG	Class 1	V$MEF2_03	M00232	T01009	MEF-2A	4	84	1.21358	0.426843	0.932
Upregulated IRG	Class 1	V$MEF2_03	M00232	T01010	MEF-2A	4	84	1.21358	0.426843	0.932
Upregulated IRG	Class 1	V$MEF2_03	M00232	T06051	MEF-2A	4	84	1.21358	0.426843	0.932
Upregulated IRG	Class 1	V$MEF2_03	M00232	T09508	MEF-2A	4	84	1.21358	0.426843	0.932
Upregulated IRG	Class 1	V$MEF2_03	M00232	T10368	MEF-2A	4	84	1.21358	0.426843	0.932
Upregulated IRG	Class 1	V$MEF2_03	M00232	T11401	MEF-2A	4	84	1.21358	0.426843	0.932
Upregulated IRG	Class 1	V$MEF2_03	M00232	T15781	MEF-2A	4	84	1.21358	0.426843	0.932
Upregulated IRG	Class 1	V$MEF2_03	M00232	T19055	MEF-2A	4	84	1.21358	0.426843	0.932
Upregulated IRG	Class 1	V$RREB1_01	M00257	T01975	RREB-1	22	524	1.05689	0.43062	0.932
Upregulated IRG	Class 1	V$RREB1_01	M00257	T09923	RREB-1	22	524	1.05689	0.43062	0.932
Upregulated IRG	Class 1	V$RREB1_01	M00257	T17651	RREB-1	22	524	1.05689	0.43062	0.932
Upregulated IRG	Class 1	V$RREB1_01	M00257	T17652	RREB-1	22	524	1.05689	0.43062	0.932
Upregulated IRG	Class 1	V$RREB1_01	M00257	T17653	RREB-1	22	524	1.05689	0.43062	0.932
Upregulated IRG	Class 1	V$RREB1_01	M00257	T17654	RREB-1	22	524	1.05689	0.43062	0.932
Upregulated IRG	Class 1	V$RREB1_01	M00257	T17655	RREB-1	22	524	1.05689	0.43062	0.932
Upregulated IRG	Class 1	V$MAZR_01	M00491	T04796	MAZR	7	159	1.11314	0.445835	0.932
Upregulated IRG	Class 1	V$MAZR_01	M00491	T04797	MAZR	7	159	1.11314	0.445835	0.932
Upregulated IRG	Class 1	V$DEAF1_02	M01002	T14829	DEAF1	1	16	1.64692	0.471079	0.932
Upregulated IRG	Class 1	V$DEAF1_02	M01002	T14830	DEAF1	1	16	1.64692	0.471079	0.932
Upregulated IRG	Class 1	V$DEAF1_02	M01002	T19902	DEAF1	1	16	1.64692	0.471079	0.932
Upregulated IRG	Class 1	V$DEAF1_02	M01002	T19903	DEAF1	1	16	1.64692	0.471079	0.932
Upregulated IRG	Class 1	V$DEAF1_02	M01002	T19904	DEAF1	1	16	1.64692	0.471079	0.932
Upregulated IRG	Class 1	V$DEAF1_02	M01002	T19905	DEAF1	1	16	1.64692	0.471079	0.932
Upregulated IRG	Class 1	V$DEAF1_02	M01002	T19906	DEAF1	1	16	1.64692	0.471079	0.932
Upregulated IRG	Class 1	V$DEAF1_02	M01002	T21277	DEAF1	1	16	1.64692	0.471079	0.932
Upregulated IRG	Class 1	V$DEAF1_02	M01002	T21278	DEAF1	1	16	1.64692	0.471079	0.932
Upregulated IRG	Class 1	V$DEAF1_02	M01002	T21279	DEAF1	1	16	1.64692	0.471079	0.932
Upregulated IRG	Class 1	V$MEIS1_01	M00419	T03388	MEIS1	4	90	1.12473	0.482105	0.932
Upregulated IRG	Class 1	V$MEIS1_01	M00419	T03389	MEIS1	4	90	1.12473	0.482105	0.932
Upregulated IRG	Class 1	V$MEIS1_01	M00419	T03419	MEIS1	4	90	1.12473	0.482105	0.932
Upregulated IRG	Class 1	V$MEIS1_01	M00419	T04129	MEIS1	4	90	1.12473	0.482105	0.932
Upregulated IRG	Class 1	V$MEIS1_01	M00419	T09943	MEIS1	4	90	1.12473	0.482105	0.932
Upregulated IRG	Class 1	V$MEIS1_01	M00419	T09993	MEIS1	4	90	1.12473	0.482105	0.932
Upregulated IRG	Class 1	V$ERALPHA_Q6_01	M03547	T00258	ER-alpha	11	266	1.03945	0.493266	0.932
Upregulated IRG	Class 1	V$ERALPHA_Q6_01	M03547	T00259	ER-alpha	11	266	1.03945	0.493266	0.932
Upregulated IRG	Class 1	V$ERALPHA_Q6_01	M03547	T00261	ER-alpha	11	266	1.03945	0.493266	0.932
Upregulated IRG	Class 1	V$ERALPHA_Q6_01	M03547	T08300	ER-alpha	11	266	1.03945	0.493266	0.932
Upregulated IRG	Class 1	V$ERALPHA_Q6_01	M03547	T08596	ER-alpha	11	266	1.03945	0.493266	0.932
Upregulated IRG	Class 1	V$ERALPHA_Q6_01	M03547	T18904	ER-alpha	11	266	1.03945	0.493266	0.932
Upregulated IRG	Class 1	V$ERALPHA_Q6_01	M03547	T18905	ER-alpha	11	266	1.03945	0.493266	0.932
Upregulated IRG	Class 1	V$CTCF_01	M01200	T02284	CTCF	11	268	1.03099	0.503685	0.932
Upregulated IRG	Class 1	V$CTCF_01	M01200	T02285	CTCF	11	268	1.03099	0.503685	0.932
Upregulated IRG	Class 1	V$CTCF_01	M01200	T14314	CTCF	11	268	1.03099	0.503685	0.932
Upregulated IRG	Class 1	V$HNF1A_Q4	M07044	T00368	HNF-1alpha	2	44	1.15282	0.525745	0.932
Upregulated IRG	Class 1	V$HNF1A_Q4	M07044	T09015	HNF-1alpha	2	44	1.15282	0.525745	0.932
Upregulated IRG	Class 1	V$CDC5_01	M00478	T04728	Cdc5	1	19	1.35626	0.534343	0.932
Upregulated IRG	Class 1	V$CDC5_01	M00478	T18829	Cdc5	1	19	1.35626	0.534343	0.932
Upregulated IRG	Class 1	V$CDC5_01	M00478	T18830	Cdc5	1	19	1.35626	0.534343	0.932
Upregulated IRG	Class 1	V$CDC5_01	M00478	T18831	Cdc5	1	19	1.35626	0.534343	0.932
Upregulated IRG	Class 1	V$CDC5_01	M00478	T18832	Cdc5	1	19	1.35626	0.534343	0.932
Upregulated IRG	Class 1	V$CDC5_01	M00478	T18833	Cdc5	1	19	1.35626	0.534343	0.932
Upregulated IRG	Class 1	V$SP1_Q6_01	M00931	T00752	Sp1	31	781	0.994024	0.538524	0.932
Upregulated IRG	Class 1	V$SP1_Q6_01	M00931	T00754	Sp1	31	781	0.994024	0.538524	0.932
Upregulated IRG	Class 1	V$SP1_Q6_01	M00931	T00759	Sp1	31	781	0.994024	0.538524	0.932
Upregulated IRG	Class 1	V$SP1_Q6_01	M00931	T02338	Sp1	31	781	0.994024	0.538524	0.932
Upregulated IRG	Class 1	V$SP1_Q6_01	M00931	T02339	Sp1	31	781	0.994024	0.538524	0.932
Upregulated IRG	Class 1	V$SP1_Q6_01	M00931	T02414	Sp1	31	781	0.994024	0.538524	0.932
Upregulated IRG	Class 1	V$SP1_Q6_01	M00931	T02453	Sp1	31	781	0.994024	0.538524	0.932
Upregulated IRG	Class 1	V$SP1_Q6_01	M00931	T02456	Sp1	31	781	0.994024	0.538524	0.932
Upregulated IRG	Class 1	V$SP1_Q6_01	M00931	T05840	Sp1	31	781	0.994024	0.538524	0.932
Upregulated IRG	Class 1	V$SP1_Q6_01	M00931	T08484	Sp1	31	781	0.994024	0.538524	0.932
Upregulated IRG	Class 1	V$SP1_Q6_01	M00931	T09118	Sp1	31	781	0.994024	0.538524	0.932
Upregulated IRG	Class 1	V$SP1_Q6_01	M00931	T09426	Sp1	31	781	0.994024	0.538524	0.932
Upregulated IRG	Class 1	V$SP1_Q6_01	M00931	T09431	Sp1	31	781	0.994024	0.538524	0.932
Upregulated IRG	Class 1	V$SP1_Q6_01	M00931	T09483	Sp1	31	781	0.994024	0.538524	0.932
Upregulated IRG	Class 1	V$SP1_Q6_01	M00931	T11472	Sp1	31	781	0.994024	0.538524	0.932
Upregulated IRG	Class 1	V$SP1_Q6_01	M00931	T19256	Sp1	31	781	0.994024	0.538524	0.932
Upregulated IRG	Class 1	V$SP1_Q6_01	M00931	T19257	Sp1	31	781	0.994024	0.538524	0.932
Upregulated IRG	Class 1	V$SP1_Q6_01	M00931	T19258	Sp1	31	781	0.994024	0.538524	0.932
Upregulated IRG	Class 1	V$SP1_Q6_01	M00931	T19259	Sp1	31	781	0.994024	0.538524	0.932
Upregulated IRG	Class 1	V$SP1_Q6_01	M00931	T19260	Sp1	31	781	0.994024	0.538524	0.932
Upregulated IRG	Class 1	V$SP1_Q6_01	M00931	T19261	Sp1	31	781	0.994024	0.538524	0.932
Upregulated IRG	Class 1	V$SP1_Q6_01	M00931	T19262	Sp1	31	781	0.994024	0.538524	0.932
Upregulated IRG	Class 1	V$NF1_Q6	M00193	T00174	NF-1	21	529	0.994164	0.541408	0.932
Upregulated IRG	Class 1	V$NF1_Q6	M00193	T00176	NF-1	21	529	0.994164	0.541408	0.932
Upregulated IRG	Class 1	V$NF1_Q6	M00193	T00177	NF-1	21	529	0.994164	0.541408	0.932
Upregulated IRG	Class 1	V$NF1_Q6	M00193	T00178	NF-1	21	529	0.994164	0.541408	0.932
Upregulated IRG	Class 1	V$NF1_Q6	M00193	T00535	NF-1	21	529	0.994164	0.541408	0.932
Upregulated IRG	Class 1	V$NF1_Q6	M00193	T00537	NF-1	21	529	0.994164	0.541408	0.932
Upregulated IRG	Class 1	V$NF1_Q6	M00193	T00539	NF-1	21	529	0.994164	0.541408	0.932
Upregulated IRG	Class 1	V$NF1_Q6	M00193	T00599	NF-1	21	529	0.994164	0.541408	0.932
Upregulated IRG	Class 1	V$NF1_Q6	M00193	T02296	NF-1	21	529	0.994164	0.541408	0.932
Upregulated IRG	Class 1	V$NF1_Q6	M00193	T02297	NF-1	21	529	0.994164	0.541408	0.932
Upregulated IRG	Class 1	V$NF1_Q6	M00193	T02298	NF-1	21	529	0.994164	0.541408	0.932
Upregulated IRG	Class 1	V$NF1_Q6	M00193	T02299	NF-1	21	529	0.994164	0.541408	0.932
Upregulated IRG	Class 1	V$NF1_Q6	M00193	T02300	NF-1	21	529	0.994164	0.541408	0.932
Upregulated IRG	Class 1	V$NF1_Q6	M00193	T02301	NF-1	21	529	0.994164	0.541408	0.932
Upregulated IRG	Class 1	V$NF1_Q6	M00193	T02331	NF-1	21	529	0.994164	0.541408	0.932
Upregulated IRG	Class 1	V$NF1_Q6	M00193	T04933	NF-1	21	529	0.994164	0.541408	0.932
Upregulated IRG	Class 1	V$NF1_Q6	M00193	T08175	NF-1	21	529	0.994164	0.541408	0.932
Upregulated IRG	Class 1	V$NF1_Q6	M00193	T08176	NF-1	21	529	0.994164	0.541408	0.932
Upregulated IRG	Class 1	V$NF1_Q6	M00193	T08177	NF-1	21	529	0.994164	0.541408	0.932
Upregulated IRG	Class 1	V$NF1_Q6	M00193	T08178	NF-1	21	529	0.994164	0.541408	0.932
Upregulated IRG	Class 1	V$NF1_Q6	M00193	T08183	NF-1	21	529	0.994164	0.541408	0.932
Upregulated IRG	Class 1	V$NF1_Q6	M00193	T08184	NF-1	21	529	0.994164	0.541408	0.932
Upregulated IRG	Class 1	V$NF1_Q6	M00193	T08185	NF-1	21	529	0.994164	0.541408	0.932
Upregulated IRG	Class 1	V$NF1_Q6	M00193	T08186	NF-1	21	529	0.994164	0.541408	0.932
Upregulated IRG	Class 1	V$NF1_Q6	M00193	T08188	NF-1	21	529	0.994164	0.541408	0.932
Upregulated IRG	Class 1	V$NF1_Q6	M00193	T08189	NF-1	21	529	0.994164	0.541408	0.932
Upregulated IRG	Class 1	V$NF1_Q6	M00193	T08190	NF-1	21	529	0.994164	0.541408	0.932
Upregulated IRG	Class 1	V$NF1_Q6	M00193	T08191	NF-1	21	529	0.994164	0.541408	0.932
Upregulated IRG	Class 1	V$NF1_Q6	M00193	T09202	NF-1	21	529	0.994164	0.541408	0.932
Upregulated IRG	Class 1	V$NF1_Q6	M00193	T10277	NF-1	21	529	0.994164	0.541408	0.932
Upregulated IRG	Class 1	V$NF1_Q6	M00193	T15519	NF-1	21	529	0.994164	0.541408	0.932
Upregulated IRG	Class 1	V$NF1_Q6	M00193	T15976	NF-1	21	529	0.994164	0.541408	0.932
Upregulated IRG	Class 1	V$NF1_Q6	M00193	T19125	NF-1	21	529	0.994164	0.541408	0.932
Upregulated IRG	Class 1	V$NF1_Q6	M00193	T19126	NF-1	21	529	0.994164	0.541408	0.932
Upregulated IRG	Class 1	V$DR4_Q2	M00965	T00045	LXR, PXR, CAR, COUP, RAR	26	657	0.990783	0.546216	0.932
Upregulated IRG	Class 1	V$DR4_Q2	M00965	T00147	LXR, PXR, CAR, COUP, RAR	26	657	0.990783	0.546216	0.932
Upregulated IRG	Class 1	V$DR4_Q2	M00965	T00149	LXR, PXR, CAR, COUP, RAR	26	657	0.990783	0.546216	0.932
Upregulated IRG	Class 1	V$DR4_Q2	M00965	T00719	LXR, PXR, CAR, COUP, RAR	26	657	0.990783	0.546216	0.932
Upregulated IRG	Class 1	V$DR4_Q2	M00965	T00720	LXR, PXR, CAR, COUP, RAR	26	657	0.990783	0.546216	0.932
Upregulated IRG	Class 1	V$DR4_Q2	M00965	T00721	LXR, PXR, CAR, COUP, RAR	26	657	0.990783	0.546216	0.932
Upregulated IRG	Class 1	V$DR4_Q2	M00965	T00994	LXR, PXR, CAR, COUP, RAR	26	657	0.990783	0.546216	0.932
Upregulated IRG	Class 1	V$DR4_Q2	M00965	T01327	LXR, PXR, CAR, COUP, RAR	26	657	0.990783	0.546216	0.932
Upregulated IRG	Class 1	V$DR4_Q2	M00965	T01328	LXR, PXR, CAR, COUP, RAR	26	657	0.990783	0.546216	0.932
Upregulated IRG	Class 1	V$DR4_Q2	M00965	T01329	LXR, PXR, CAR, COUP, RAR	26	657	0.990783	0.546216	0.932
Upregulated IRG	Class 1	V$DR4_Q2	M00965	T01331	LXR, PXR, CAR, COUP, RAR	26	657	0.990783	0.546216	0.932
Upregulated IRG	Class 1	V$DR4_Q2	M00965	T01332	LXR, PXR, CAR, COUP, RAR	26	657	0.990783	0.546216	0.932
Upregulated IRG	Class 1	V$DR4_Q2	M00965	T01334	LXR, PXR, CAR, COUP, RAR	26	657	0.990783	0.546216	0.932
Upregulated IRG	Class 1	V$DR4_Q2	M00965	T01335	LXR, PXR, CAR, COUP, RAR	26	657	0.990783	0.546216	0.932
Upregulated IRG	Class 1	V$DR4_Q2	M00965	T01336	LXR, PXR, CAR, COUP, RAR	26	657	0.990783	0.546216	0.932
Upregulated IRG	Class 1	V$DR4_Q2	M00965	T01345	LXR, PXR, CAR, COUP, RAR	26	657	0.990783	0.546216	0.932
Upregulated IRG	Class 1	V$DR4_Q2	M00965	T01349	LXR, PXR, CAR, COUP, RAR	26	657	0.990783	0.546216	0.932
Upregulated IRG	Class 1	V$DR4_Q2	M00965	T01366	LXR, PXR, CAR, COUP, RAR	26	657	0.990783	0.546216	0.932
Upregulated IRG	Class 1	V$DR4_Q2	M00965	T02261	LXR, PXR, CAR, COUP, RAR	26	657	0.990783	0.546216	0.932
Upregulated IRG	Class 1	V$DR4_Q2	M00965	T02752	LXR, PXR, CAR, COUP, RAR	26	657	0.990783	0.546216	0.932
Upregulated IRG	Class 1	V$DR4_Q2	M00965	T02779	LXR, PXR, CAR, COUP, RAR	26	657	0.990783	0.546216	0.932
Upregulated IRG	Class 1	V$DR4_Q2	M00965	T04383	LXR, PXR, CAR, COUP, RAR	26	657	0.990783	0.546216	0.932
Upregulated IRG	Class 1	V$DR4_Q2	M00965	T04430	LXR, PXR, CAR, COUP, RAR	26	657	0.990783	0.546216	0.932
Upregulated IRG	Class 1	V$DR4_Q2	M00965	T04434	LXR, PXR, CAR, COUP, RAR	26	657	0.990783	0.546216	0.932
Upregulated IRG	Class 1	V$DR4_Q2	M00965	T04451	LXR, PXR, CAR, COUP, RAR	26	657	0.990783	0.546216	0.932
Upregulated IRG	Class 1	V$DR4_Q2	M00965	T04453	LXR, PXR, CAR, COUP, RAR	26	657	0.990783	0.546216	0.932
Upregulated IRG	Class 1	V$DR4_Q2	M00965	T04467	LXR, PXR, CAR, COUP, RAR	26	657	0.990783	0.546216	0.932
Upregulated IRG	Class 1	V$DR4_Q2	M00965	T04610	LXR, PXR, CAR, COUP, RAR	26	657	0.990783	0.546216	0.932
Upregulated IRG	Class 1	V$DR4_Q2	M00965	T04617	LXR, PXR, CAR, COUP, RAR	26	657	0.990783	0.546216	0.932
Upregulated IRG	Class 1	V$DR4_Q2	M00965	T04618	LXR, PXR, CAR, COUP, RAR	26	657	0.990783	0.546216	0.932
Upregulated IRG	Class 1	V$DR4_Q2	M00965	T04619	LXR, PXR, CAR, COUP, RAR	26	657	0.990783	0.546216	0.932
Upregulated IRG	Class 1	V$DR4_Q2	M00965	T04629	LXR, PXR, CAR, COUP, RAR	26	657	0.990783	0.546216	0.932
Upregulated IRG	Class 1	V$DR4_Q2	M00965	T04641	LXR, PXR, CAR, COUP, RAR	26	657	0.990783	0.546216	0.932
Upregulated IRG	Class 1	V$DR4_Q2	M00965	T05257	LXR, PXR, CAR, COUP, RAR	26	657	0.990783	0.546216	0.932
Upregulated IRG	Class 1	V$DR4_Q2	M00965	T05273	LXR, PXR, CAR, COUP, RAR	26	657	0.990783	0.546216	0.932
Upregulated IRG	Class 1	V$DR4_Q2	M00965	T05274	LXR, PXR, CAR, COUP, RAR	26	657	0.990783	0.546216	0.932
Upregulated IRG	Class 1	V$DR4_Q2	M00965	T05298	LXR, PXR, CAR, COUP, RAR	26	657	0.990783	0.546216	0.932
Upregulated IRG	Class 1	V$DR4_Q2	M00965	T05299	LXR, PXR, CAR, COUP, RAR	26	657	0.990783	0.546216	0.932
Upregulated IRG	Class 1	V$DR4_Q2	M00965	T05300	LXR, PXR, CAR, COUP, RAR	26	657	0.990783	0.546216	0.932
Upregulated IRG	Class 1	V$DR4_Q2	M00965	T05312	LXR, PXR, CAR, COUP, RAR	26	657	0.990783	0.546216	0.932
Upregulated IRG	Class 1	V$DR4_Q2	M00965	T05315	LXR, PXR, CAR, COUP, RAR	26	657	0.990783	0.546216	0.932
Upregulated IRG	Class 1	V$DR4_Q2	M00965	T05320	LXR, PXR, CAR, COUP, RAR	26	657	0.990783	0.546216	0.932
Upregulated IRG	Class 1	V$DR4_Q2	M00965	T05324	LXR, PXR, CAR, COUP, RAR	26	657	0.990783	0.546216	0.932
Upregulated IRG	Class 1	V$DR4_Q2	M00965	T05325	LXR, PXR, CAR, COUP, RAR	26	657	0.990783	0.546216	0.932
Upregulated IRG	Class 1	V$DR4_Q2	M00965	T05357	LXR, PXR, CAR, COUP, RAR	26	657	0.990783	0.546216	0.932
Upregulated IRG	Class 1	V$DR4_Q2	M00965	T05370	LXR, PXR, CAR, COUP, RAR	26	657	0.990783	0.546216	0.932
Upregulated IRG	Class 1	V$DR4_Q2	M00965	T05670	LXR, PXR, CAR, COUP, RAR	26	657	0.990783	0.546216	0.932
Upregulated IRG	Class 1	V$DR4_Q2	M00965	T05671	LXR, PXR, CAR, COUP, RAR	26	657	0.990783	0.546216	0.932
Upregulated IRG	Class 1	V$DR4_Q2	M00965	T05672	LXR, PXR, CAR, COUP, RAR	26	657	0.990783	0.546216	0.932
Upregulated IRG	Class 1	V$DR4_Q2	M00965	T05673	LXR, PXR, CAR, COUP, RAR	26	657	0.990783	0.546216	0.932
Upregulated IRG	Class 1	V$DR4_Q2	M00965	T05674	LXR, PXR, CAR, COUP, RAR	26	657	0.990783	0.546216	0.932
Upregulated IRG	Class 1	V$DR4_Q2	M00965	T05676	LXR, PXR, CAR, COUP, RAR	26	657	0.990783	0.546216	0.932
Upregulated IRG	Class 1	V$DR4_Q2	M00965	T05687	LXR, PXR, CAR, COUP, RAR	26	657	0.990783	0.546216	0.932
Upregulated IRG	Class 1	V$DR4_Q2	M00965	T06154	LXR, PXR, CAR, COUP, RAR	26	657	0.990783	0.546216	0.932
Upregulated IRG	Class 1	V$DR4_Q2	M00965	T06156	LXR, PXR, CAR, COUP, RAR	26	657	0.990783	0.546216	0.932
Upregulated IRG	Class 1	V$DR4_Q2	M00965	T06251	LXR, PXR, CAR, COUP, RAR	26	657	0.990783	0.546216	0.932
Upregulated IRG	Class 1	V$DR4_Q2	M00965	T08348	LXR, PXR, CAR, COUP, RAR	26	657	0.990783	0.546216	0.932
Upregulated IRG	Class 1	V$DR4_Q2	M00965	T08433	LXR, PXR, CAR, COUP, RAR	26	657	0.990783	0.546216	0.932
Upregulated IRG	Class 1	V$DR4_Q2	M00965	T08505	LXR, PXR, CAR, COUP, RAR	26	657	0.990783	0.546216	0.932
Upregulated IRG	Class 1	V$DR4_Q2	M00965	T08793	LXR, PXR, CAR, COUP, RAR	26	657	0.990783	0.546216	0.932
Upregulated IRG	Class 1	V$DR4_Q2	M00965	T08867	LXR, PXR, CAR, COUP, RAR	26	657	0.990783	0.546216	0.932
Upregulated IRG	Class 1	V$DR4_Q2	M00965	T08888	LXR, PXR, CAR, COUP, RAR	26	657	0.990783	0.546216	0.932
Upregulated IRG	Class 1	V$DR4_Q2	M00965	T08930	LXR, PXR, CAR, COUP, RAR	26	657	0.990783	0.546216	0.932
Upregulated IRG	Class 1	V$DR4_Q2	M00965	T08949	LXR, PXR, CAR, COUP, RAR	26	657	0.990783	0.546216	0.932
Upregulated IRG	Class 1	V$DR4_Q2	M00965	T09029	LXR, PXR, CAR, COUP, RAR	26	657	0.990783	0.546216	0.932
Upregulated IRG	Class 1	V$DR4_Q2	M00965	T09428	LXR, PXR, CAR, COUP, RAR	26	657	0.990783	0.546216	0.932
Upregulated IRG	Class 1	V$DR4_Q2	M00965	T09429	LXR, PXR, CAR, COUP, RAR	26	657	0.990783	0.546216	0.932
Upregulated IRG	Class 1	V$DR4_Q2	M00965	T10068	LXR, PXR, CAR, COUP, RAR	26	657	0.990783	0.546216	0.932
Upregulated IRG	Class 1	V$DR4_Q2	M00965	T10152	LXR, PXR, CAR, COUP, RAR	26	657	0.990783	0.546216	0.932
Upregulated IRG	Class 1	V$DR4_Q2	M00965	T10280	LXR, PXR, CAR, COUP, RAR	26	657	0.990783	0.546216	0.932
Upregulated IRG	Class 1	V$DR4_Q2	M00965	T10857	LXR, PXR, CAR, COUP, RAR	26	657	0.990783	0.546216	0.932
Upregulated IRG	Class 1	V$DR4_Q2	M00965	T10946	LXR, PXR, CAR, COUP, RAR	26	657	0.990783	0.546216	0.932
Upregulated IRG	Class 1	V$DR4_Q2	M00965	T10954	LXR, PXR, CAR, COUP, RAR	26	657	0.990783	0.546216	0.932
Upregulated IRG	Class 1	V$DR4_Q2	M00965	T11002	LXR, PXR, CAR, COUP, RAR	26	657	0.990783	0.546216	0.932
Upregulated IRG	Class 1	V$DR4_Q2	M00965	T14410	LXR, PXR, CAR, COUP, RAR	26	657	0.990783	0.546216	0.932
Upregulated IRG	Class 1	V$DR4_Q2	M00965	T15803	LXR, PXR, CAR, COUP, RAR	26	657	0.990783	0.546216	0.932
Upregulated IRG	Class 1	V$DR4_Q2	M00965	T19135	LXR, PXR, CAR, COUP, RAR	26	657	0.990783	0.546216	0.932
Upregulated IRG	Class 1	V$DR4_Q2	M00965	T19136	LXR, PXR, CAR, COUP, RAR	26	657	0.990783	0.546216	0.932
Upregulated IRG	Class 1	V$DR4_Q2	M00965	T19137	LXR, PXR, CAR, COUP, RAR	26	657	0.990783	0.546216	0.932
Upregulated IRG	Class 1	V$DR4_Q2	M00965	T19138	LXR, PXR, CAR, COUP, RAR	26	657	0.990783	0.546216	0.932
Upregulated IRG	Class 1	V$DR4_Q2	M00965	T19139	LXR, PXR, CAR, COUP, RAR	26	657	0.990783	0.546216	0.932
Upregulated IRG	Class 1	V$DR4_Q2	M00965	T19140	LXR, PXR, CAR, COUP, RAR	26	657	0.990783	0.546216	0.932
Upregulated IRG	Class 1	V$REST_Q5	M03883	T05934	REST	2	46	1.09791	0.550967	0.932
Upregulated IRG	Class 1	V$REST_Q5	M03883	T05957	REST	2	46	1.09791	0.550967	0.932
Upregulated IRG	Class 1	V$REST_Q5	M03883	T06124	REST	2	46	1.09791	0.550967	0.932
Upregulated IRG	Class 1	V$MRF2_01	M00454	T04675	MRF2	1	20	1.2809	0.553702	0.932
Upregulated IRG	Class 1	V$MRF2_01	M00454	T06434	MRF2	1	20	1.2809	0.553702	0.932
Upregulated IRG	Class 1	V$MRF2_01	M00454	T06463	MRF2	1	20	1.2809	0.553702	0.932
Upregulated IRG	Class 1	V$MRF2_01	M00454	T06464	MRF2	1	20	1.2809	0.553702	0.932
Upregulated IRG	Class 1	V$MRF2_01	M00454	T09936	MRF2	1	20	1.2809	0.553702	0.932
Upregulated IRG	Class 1	V$MRF2_01	M00454	T09937	MRF2	1	20	1.2809	0.553702	0.932
Upregulated IRG	Class 1	V$MRF2_01	M00454	T11231	MRF2	1	20	1.2809	0.553702	0.932
Upregulated IRG	Class 1	V$SMAD4_Q6_01	M01889	T03882	Smad4	20	515	0.970678	0.583247	0.932
Upregulated IRG	Class 1	V$SMAD4_Q6_01	M01889	T04292	Smad4	20	515	0.970678	0.583247	0.932
Upregulated IRG	Class 1	V$SMAD4_Q6_01	M01889	T04554	Smad4	20	515	0.970678	0.583247	0.932
Upregulated IRG	Class 1	V$SMAD4_Q6_01	M01889	T04555	Smad4	20	515	0.970678	0.583247	0.932
Upregulated IRG	Class 1	V$SMAD4_Q6_01	M01889	T04557	Smad4	20	515	0.970678	0.583247	0.932
Upregulated IRG	Class 1	V$SMAD4_Q6_01	M01889	T04558	Smad4	20	515	0.970678	0.583247	0.932
Upregulated IRG	Class 1	V$SMAD4_Q6_01	M01889	T04559	Smad4	20	515	0.970678	0.583247	0.932
Upregulated IRG	Class 1	V$SMAD4_Q6_01	M01889	T04560	Smad4	20	515	0.970678	0.583247	0.932
Upregulated IRG	Class 1	V$SMAD4_Q6_01	M01889	T05067	Smad4	20	515	0.970678	0.583247	0.932
Upregulated IRG	Class 1	V$SMAD4_Q6_01	M01889	T09304	Smad4	20	515	0.970678	0.583247	0.932
Upregulated IRG	Class 1	V$SMAD4_Q6_01	M01889	T09461	Smad4	20	515	0.970678	0.583247	0.932
Upregulated IRG	Class 1	V$SMAD4_Q6_01	M01889	T10235	Smad4	20	515	0.970678	0.583247	0.932
Upregulated IRG	Class 1	V$BRCA_01	M01082	T04074	BRCA1:USF2	22	568	0.967881	0.589493	0.932
Upregulated IRG	Class 1	V$BRCA_01	M01082	T05105	BRCA1:USF2	22	568	0.967881	0.589493	0.932
Upregulated IRG	Class 1	V$BRCA_01	M01082	T08485	BRCA1:USF2	22	568	0.967881	0.589493	0.932
Upregulated IRG	Class 1	V$NF1A_Q6_01	M03554	T00535	NF-1A	38	979	0.970062	0.595489	0.932
Upregulated IRG	Class 1	V$NF1A_Q6_01	M03554	T00599	NF-1A	38	979	0.970062	0.595489	0.932
Upregulated IRG	Class 1	V$NF1A_Q6_01	M03554	T02296	NF-1A	38	979	0.970062	0.595489	0.932
Upregulated IRG	Class 1	V$NF1A_Q6_01	M03554	T02297	NF-1A	38	979	0.970062	0.595489	0.932
Upregulated IRG	Class 1	V$NF1A_Q6_01	M03554	T02298	NF-1A	38	979	0.970062	0.595489	0.932
Upregulated IRG	Class 1	V$NF1A_Q6_01	M03554	T02299	NF-1A	38	979	0.970062	0.595489	0.932
Upregulated IRG	Class 1	V$NF1A_Q6_01	M03554	T02331	NF-1A	38	979	0.970062	0.595489	0.932
Upregulated IRG	Class 1	V$NF1A_Q6_01	M03554	T04933	NF-1A	38	979	0.970062	0.595489	0.932
Upregulated IRG	Class 1	V$NF1A_Q6_01	M03554	T08175	NF-1A	38	979	0.970062	0.595489	0.932
Upregulated IRG	Class 1	V$NF1A_Q6_01	M03554	T08176	NF-1A	38	979	0.970062	0.595489	0.932
Upregulated IRG	Class 1	V$NF1A_Q6_01	M03554	T08177	NF-1A	38	979	0.970062	0.595489	0.932
Upregulated IRG	Class 1	V$NF1A_Q6_01	M03554	T08178	NF-1A	38	979	0.970062	0.595489	0.932
Upregulated IRG	Class 1	V$NF1A_Q6_01	M03554	T15519	NF-1A	38	979	0.970062	0.595489	0.932
Upregulated IRG	Class 1	V$NF1A_Q6_01	M03554	T15976	NF-1A	38	979	0.970062	0.595489	0.932
Upregulated IRG	Class 1	V$NF1A_Q6_01	M03554	T19125	NF-1A	38	979	0.970062	0.595489	0.932
Upregulated IRG	Class 1	V$NF1A_Q6_01	M03554	T19126	NF-1A	38	979	0.970062	0.595489	0.932
Upregulated IRG	Class 1	V$NF1A_Q6_01	M03554	T23991	NF-1A	38	979	0.970062	0.595489	0.932
Upregulated IRG	Class 1	V$ZFP206_01	M01742	T18325	Zfp206	2	52	0.960637	0.620824	0.932
Upregulated IRG	Class 1	V$HIC1_08	M03911	T06430	Hic1	8	215	0.926773	0.632339	0.932
Upregulated IRG	Class 1	V$MEF2A_Q6	M02024	T00505	mef-2A	1	25	1.00242	0.639077	0.932
Upregulated IRG	Class 1	V$MEF2A_Q6	M02024	T01004	mef-2A	1	25	1.00242	0.639077	0.932
Upregulated IRG	Class 1	V$MEF2A_Q6	M02024	T01005	mef-2A	1	25	1.00242	0.639077	0.932
Upregulated IRG	Class 1	V$MEF2A_Q6	M02024	T01006	mef-2A	1	25	1.00242	0.639077	0.932
Upregulated IRG	Class 1	V$MEF2A_Q6	M02024	T01009	mef-2A	1	25	1.00242	0.639077	0.932
Upregulated IRG	Class 1	V$MEF2A_Q6	M02024	T01010	mef-2A	1	25	1.00242	0.639077	0.932
Upregulated IRG	Class 1	V$MEF2A_Q6	M02024	T06051	mef-2A	1	25	1.00242	0.639077	0.932
Upregulated IRG	Class 1	V$MEF2A_Q6	M02024	T09508	mef-2A	1	25	1.00242	0.639077	0.932
Upregulated IRG	Class 1	V$MEF2A_Q6	M02024	T10368	mef-2A	1	25	1.00242	0.639077	0.932
Upregulated IRG	Class 1	V$MEF2A_Q6	M02024	T11401	mef-2A	1	25	1.00242	0.639077	0.932
Upregulated IRG	Class 1	V$MEF2A_Q6	M02024	T15781	mef-2A	1	25	1.00242	0.639077	0.932
Upregulated IRG	Class 1	V$MEF2A_Q6	M02024	T19055	mef-2A	1	25	1.00242	0.639077	0.932
Upregulated IRG	Class 1	V$SREBP_Q6	M01168	T01556	SREBP	57	1487	0.956795	0.646117	0.932
Upregulated IRG	Class 1	V$SREBP_Q6	M01168	T01557	SREBP	57	1487	0.956795	0.646117	0.932
Upregulated IRG	Class 1	V$SREBP_Q6	M01168	T01558	SREBP	57	1487	0.956795	0.646117	0.932
Upregulated IRG	Class 1	V$SREBP_Q6	M01168	T01560	SREBP	57	1487	0.956795	0.646117	0.932
Upregulated IRG	Class 1	V$SREBP_Q6	M01168	T01562	SREBP	57	1487	0.956795	0.646117	0.932
Upregulated IRG	Class 1	V$SREBP_Q6	M01168	T04562	SREBP	57	1487	0.956795	0.646117	0.932
Upregulated IRG	Class 1	V$SREBP_Q6	M01168	T08890	SREBP	57	1487	0.956795	0.646117	0.932
Upregulated IRG	Class 1	V$SREBP_Q6	M01168	T08912	SREBP	57	1487	0.956795	0.646117	0.932
Upregulated IRG	Class 1	V$SREBP_Q6	M01168	T09098	SREBP	57	1487	0.956795	0.646117	0.932
Upregulated IRG	Class 1	V$SREBP_Q6	M01168	T10028	SREBP	57	1487	0.956795	0.646117	0.932
Upregulated IRG	Class 1	V$SREBP_Q6	M01168	T10488	SREBP	57	1487	0.956795	0.646117	0.932
Upregulated IRG	Class 1	V$SREBP_Q6	M01168	T15263	SREBP	57	1487	0.956795	0.646117	0.932
Upregulated IRG	Class 1	V$SREBP_Q6	M01168	T15631	SREBP	57	1487	0.956795	0.646117	0.932
Upregulated IRG	Class 1	V$SREBP_Q6	M01168	T16667	SREBP	57	1487	0.956795	0.646117	0.932
Upregulated IRG	Class 1	V$SREBP_Q6	M01168	T16668	SREBP	57	1487	0.956795	0.646117	0.932
Upregulated IRG	Class 1	V$SREBP_Q6	M01168	T17434	SREBP	57	1487	0.956795	0.646117	0.932
Upregulated IRG	Class 1	V$SREBP_Q6	M01168	T19272	SREBP	57	1487	0.956795	0.646117	0.932
Upregulated IRG	Class 1	V$MAFA_Q4	M01709	T08225	MAFA	22	588	0.932183	0.655904	0.932
Upregulated IRG	Class 1	V$MAFA_Q4	M01709	T08226	MAFA	22	588	0.932183	0.655904	0.932
Upregulated IRG	Class 1	V$MAFA_Q4	M01709	T09599	MAFA	22	588	0.932183	0.655904	0.932
Upregulated IRG	Class 1	V$MAFA_Q4	M01709	T09908	MAFA	22	588	0.932183	0.655904	0.932
Upregulated IRG	Class 1	V$MAFA_Q4	M01709	T10383	MAFA	22	588	0.932183	0.655904	0.932
Upregulated IRG	Class 1	V$MAFA_Q4	M01709	T10384	MAFA	22	588	0.932183	0.655904	0.932
Upregulated IRG	Class 1	V$MAFA_Q4	M01709	T17540	MAFA	22	588	0.932183	0.655904	0.932
Upregulated IRG	Class 1	V$IK_Q5_01	M07260	T00479	Ikaros	78	2031	0.958656	0.657726	0.932
Upregulated IRG	Class 1	V$IK_Q5_01	M07260	T01469	Ikaros	78	2031	0.958656	0.657726	0.932
Upregulated IRG	Class 1	V$IK_Q5_01	M07260	T01470	Ikaros	78	2031	0.958656	0.657726	0.932
Upregulated IRG	Class 1	V$IK_Q5_01	M07260	T01471	Ikaros	78	2031	0.958656	0.657726	0.932
Upregulated IRG	Class 1	V$IK_Q5_01	M07260	T01472	Ikaros	78	2031	0.958656	0.657726	0.932
Upregulated IRG	Class 1	V$IK_Q5_01	M07260	T01473	Ikaros	78	2031	0.958656	0.657726	0.932
Upregulated IRG	Class 1	V$IK_Q5_01	M07260	T02702	Ikaros	78	2031	0.958656	0.657726	0.932
Upregulated IRG	Class 1	V$IK_Q5_01	M07260	T08148	Ikaros	78	2031	0.958656	0.657726	0.932
Upregulated IRG	Class 1	V$IK_Q5_01	M07260	T09490	Ikaros	78	2031	0.958656	0.657726	0.932
Upregulated IRG	Class 1	V$IK_Q5_01	M07260	T09491	Ikaros	78	2031	0.958656	0.657726	0.932
Upregulated IRG	Class 1	V$IK_Q5_01	M07260	T09492	Ikaros	78	2031	0.958656	0.657726	0.932
Upregulated IRG	Class 1	V$IK_Q5_01	M07260	T09493	Ikaros	78	2031	0.958656	0.657726	0.932
Upregulated IRG	Class 1	V$IK_Q5_01	M07260	T09494	Ikaros	78	2031	0.958656	0.657726	0.932
Upregulated IRG	Class 1	V$IK_Q5_01	M07260	T09495	Ikaros	78	2031	0.958656	0.657726	0.932
Upregulated IRG	Class 1	V$IK_Q5_01	M07260	T09496	Ikaros	78	2031	0.958656	0.657726	0.932
Upregulated IRG	Class 1	V$IK_Q5_01	M07260	T19007	Ikaros	78	2031	0.958656	0.657726	0.932
Upregulated IRG	Class 1	V$IK_Q5_01	M07260	T30281	Ikaros	78	2031	0.958656	0.657726	0.932
Upregulated IRG	class 1	V$GEN_INI_B	-	-	-	42	1107	0.946243	0.658265	0.932
Upregulated IRG	Class 1	V$NKX25_Q6	M02108	T01675	Nkx2.5	30	798	0.936948	0.661704	0.932
Upregulated IRG	Class 1	V$NKX25_Q6	M02108	T04323	Nkx2.5	30	798	0.936948	0.661704	0.932
Upregulated IRG	Class 1	V$NKX25_Q6	M02108	T06362	Nkx2.5	30	798	0.936948	0.661704	0.932
Upregulated IRG	Class 1	V$NKX25_Q6	M02108	T11251	Nkx2.5	30	798	0.936948	0.661704	0.932
Upregulated IRG	Class 1	V$NKX25_Q6	M02108	T15272	Nkx2.5	30	798	0.936948	0.661704	0.932
Upregulated IRG	Class 1	V$NKX25_Q6	M02108	T15273	Nkx2.5	30	798	0.936948	0.661704	0.932
Upregulated IRG	Class 1	V$DBP_Q6	M00624	T00183	DBP	100	2615	0.954033	0.690429	0.932
Upregulated IRG	Class 1	V$DBP_Q6	M00624	T04875	DBP	100	2615	0.954033	0.690429	0.932
Upregulated IRG	Class 1	V$DBP_Q6	M00624	T05865	DBP	100	2615	0.954033	0.690429	0.932
Upregulated IRG	Class 1	V$DBP_Q6	M00624	T09554	DBP	100	2615	0.954033	0.690429	0.932
Upregulated IRG	Class 1	V$DBP_Q6	M00624	T10264	DBP	100	2615	0.954033	0.690429	0.932
Upregulated IRG	Class 1	V$DBP_Q6	M00624	T15097	DBP	100	2615	0.954033	0.690429	0.932
Upregulated IRG	Class 1	V$MTF1_Q5	M04619	T00515	MTF-1	2	59	0.838338	0.691343	0.932
Upregulated IRG	Class 1	V$MTF1_Q5	M04619	T02354	MTF-1	2	59	0.838338	0.691343	0.932
Upregulated IRG	Class 1	V$MTF1_Q5	M04619	T10644	MTF-1	2	59	0.838338	0.691343	0.932
Upregulated IRG	Class 1	V$MTF1_Q5	M04619	T10747	MTF-1	2	59	0.838338	0.691343	0.932
Upregulated IRG	Class 1	V$MTF1_Q5	M04619	T16624	MTF-1	2	59	0.838338	0.691343	0.932
Upregulated IRG	Class 1	V$GLI_Q3	M07292	T00330	GLI	70	1847	0.944905	0.69465	0.932
Upregulated IRG	Class 1	V$GLI_Q3	M07292	T00331	GLI	70	1847	0.944905	0.69465	0.932
Upregulated IRG	Class 1	V$GLI_Q3	M07292	T04237	GLI	70	1847	0.944905	0.69465	0.932
Upregulated IRG	Class 1	V$GLI_Q3	M07292	T04669	GLI	70	1847	0.944905	0.69465	0.932
Upregulated IRG	Class 1	V$GLI_Q3	M07292	T04670	GLI	70	1847	0.944905	0.69465	0.932
Upregulated IRG	Class 1	V$GLI_Q3	M07292	T04671	GLI	70	1847	0.944905	0.69465	0.932
Upregulated IRG	Class 1	V$GLI_Q3	M07292	T04961	GLI	70	1847	0.944905	0.69465	0.932
Upregulated IRG	Class 1	V$GLI_Q3	M07292	T05131	GLI	70	1847	0.944905	0.69465	0.932
Upregulated IRG	Class 1	V$GLI_Q3	M07292	T06385	GLI	70	1847	0.944905	0.69465	0.932
Upregulated IRG	Class 1	V$GLI_Q3	M07292	T06386	GLI	70	1847	0.944905	0.69465	0.932
Upregulated IRG	Class 1	V$GLI_Q3	M07292	T06387	GLI	70	1847	0.944905	0.69465	0.932
Upregulated IRG	Class 1	V$GLI_Q3	M07292	T06390	GLI	70	1847	0.944905	0.69465	0.932
Upregulated IRG	Class 1	V$GLI_Q3	M07292	T06558	GLI	70	1847	0.944905	0.69465	0.932
Upregulated IRG	Class 1	V$GLI_Q3	M07292	T08167	GLI	70	1847	0.944905	0.69465	0.932
Upregulated IRG	Class 1	V$GLI_Q3	M07292	T08168	GLI	70	1847	0.944905	0.69465	0.932
Upregulated IRG	Class 1	V$GLI_Q3	M07292	T08169	GLI	70	1847	0.944905	0.69465	0.932
Upregulated IRG	Class 1	V$GLI_Q3	M07292	T11115	GLI	70	1847	0.944905	0.69465	0.932
Upregulated IRG	Class 1	V$GLI_Q3	M07292	T11124	GLI	70	1847	0.944905	0.69465	0.932
Upregulated IRG	Class 1	V$GLI_Q3	M07292	T11180	GLI	70	1847	0.944905	0.69465	0.932
Upregulated IRG	Class 1	V$GLI_Q3	M07292	T11183	GLI	70	1847	0.944905	0.69465	0.932
Upregulated IRG	Class 1	V$GLI_Q3	M07292	T11184	GLI	70	1847	0.944905	0.69465	0.932
Upregulated IRG	Class 1	V$GLI_Q3	M07292	T11246	GLI	70	1847	0.944905	0.69465	0.932
Upregulated IRG	Class 1	V$GLI_Q3	M07292	T14518	GLI	70	1847	0.944905	0.69465	0.932
Upregulated IRG	Class 1	V$GLI_Q3	M07292	T14519	GLI	70	1847	0.944905	0.69465	0.932
Upregulated IRG	Class 1	V$GLI_Q3	M07292	T15311	GLI	70	1847	0.944905	0.69465	0.932
Upregulated IRG	Class 1	V$GLI_Q3	M07292	T15791	GLI	70	1847	0.944905	0.69465	0.932
Upregulated IRG	Class 1	V$GLI_Q3	M07292	T16590	GLI	70	1847	0.944905	0.69465	0.932
Upregulated IRG	Class 1	V$GLI_Q3	M07292	T16591	GLI	70	1847	0.944905	0.69465	0.932
Upregulated IRG	Class 1	V$GLI_Q3	M07292	T17364	GLI	70	1847	0.944905	0.69465	0.932
Upregulated IRG	Class 1	V$GLI_Q3	M07292	T17410	GLI	70	1847	0.944905	0.69465	0.932
Upregulated IRG	Class 1	V$GLI_Q3	M07292	T17504	GLI	70	1847	0.944905	0.69465	0.932
Upregulated IRG	Class 1	V$GLI_Q3	M07292	T17629	GLI	70	1847	0.944905	0.69465	0.932
Upregulated IRG	Class 1	V$GLI_Q3	M07292	T18953	GLI	70	1847	0.944905	0.69465	0.932
Upregulated IRG	Class 1	V$GLI_Q3	M07292	T19959	GLI	70	1847	0.944905	0.69465	0.932
Upregulated IRG	Class 1	V$GLI_Q3	M07292	T19960	GLI	70	1847	0.944905	0.69465	0.932
Upregulated IRG	Class 1	V$GLI_Q3	M07292	T20329	GLI	70	1847	0.944905	0.69465	0.932
Upregulated IRG	Class 1	V$GLI_Q3	M07292	T24060	GLI	70	1847	0.944905	0.69465	0.932
Upregulated IRG	Class 1	V$GLI_Q3	M07292	T26133	GLI	70	1847	0.944905	0.69465	0.932
Upregulated IRG	Class 1	V$GLI_Q3	M07292	T26134	GLI	70	1847	0.944905	0.69465	0.932
Upregulated IRG	Class 1	V$MAF_Q4	M07296	T00673	MAF	9	255	0.875368	0.69734	0.932
Upregulated IRG	Class 1	V$MAF_Q4	M07296	T01432	MAF	9	255	0.875368	0.69734	0.932
Upregulated IRG	Class 1	V$MAF_Q4	M07296	T01435	MAF	9	255	0.875368	0.69734	0.932
Upregulated IRG	Class 1	V$MAF_Q4	M07296	T01439	MAF	9	255	0.875368	0.69734	0.932
Upregulated IRG	Class 1	V$MAF_Q4	M07296	T01440	MAF	9	255	0.875368	0.69734	0.932
Upregulated IRG	Class 1	V$MAF_Q4	M07296	T01441	MAF	9	255	0.875368	0.69734	0.932
Upregulated IRG	Class 1	V$MAF_Q4	M07296	T01442	MAF	9	255	0.875368	0.69734	0.932
Upregulated IRG	Class 1	V$MAF_Q4	M07296	T01443	MAF	9	255	0.875368	0.69734	0.932
Upregulated IRG	Class 1	V$MAF_Q4	M07296	T01463	MAF	9	255	0.875368	0.69734	0.932
Upregulated IRG	Class 1	V$MAF_Q4	M07296	T01599	MAF	9	255	0.875368	0.69734	0.932
Upregulated IRG	Class 1	V$MAF_Q4	M07296	T02203	MAF	9	255	0.875368	0.69734	0.932
Upregulated IRG	Class 1	V$MAF_Q4	M07296	T04791	MAF	9	255	0.875368	0.69734	0.932
Upregulated IRG	Class 1	V$MAF_Q4	M07296	T04792	MAF	9	255	0.875368	0.69734	0.932
Upregulated IRG	Class 1	V$MAF_Q4	M07296	T04793	MAF	9	255	0.875368	0.69734	0.932
Upregulated IRG	Class 1	V$MAF_Q4	M07296	T04795	MAF	9	255	0.875368	0.69734	0.932
Upregulated IRG	Class 1	V$MAF_Q4	M07296	T04798	MAF	9	255	0.875368	0.69734	0.932
Upregulated IRG	Class 1	V$MAF_Q4	M07296	T04870	MAF	9	255	0.875368	0.69734	0.932
Upregulated IRG	Class 1	V$MAF_Q4	M07296	T04874	MAF	9	255	0.875368	0.69734	0.932
Upregulated IRG	Class 1	V$MAF_Q4	M07296	T04938	MAF	9	255	0.875368	0.69734	0.932
Upregulated IRG	Class 1	V$MAF_Q4	M07296	T05126	MAF	9	255	0.875368	0.69734	0.932
Upregulated IRG	Class 1	V$MAF_Q4	M07296	T05668	MAF	9	255	0.875368	0.69734	0.932
Upregulated IRG	Class 1	V$MAF_Q4	M07296	T05675	MAF	9	255	0.875368	0.69734	0.932
Upregulated IRG	Class 1	V$MAF_Q4	M07296	T05712	MAF	9	255	0.875368	0.69734	0.932
Upregulated IRG	Class 1	V$MAF_Q4	M07296	T05748	MAF	9	255	0.875368	0.69734	0.932
Upregulated IRG	Class 1	V$MAF_Q4	M07296	T05749	MAF	9	255	0.875368	0.69734	0.932
Upregulated IRG	Class 1	V$MAF_Q4	M07296	T05750	MAF	9	255	0.875368	0.69734	0.932
Upregulated IRG	Class 1	V$MAF_Q4	M07296	T05752	MAF	9	255	0.875368	0.69734	0.932
Upregulated IRG	Class 1	V$MAF_Q4	M07296	T05753	MAF	9	255	0.875368	0.69734	0.932
Upregulated IRG	Class 1	V$MAF_Q4	M07296	T05754	MAF	9	255	0.875368	0.69734	0.932
Upregulated IRG	Class 1	V$MAF_Q4	M07296	T08469	MAF	9	255	0.875368	0.69734	0.932
Upregulated IRG	Class 1	V$MAF_Q4	M07296	T09066	MAF	9	255	0.875368	0.69734	0.932
Upregulated IRG	Class 1	V$MAF_Q4	M07296	T09212	MAF	9	255	0.875368	0.69734	0.932
Upregulated IRG	Class 1	V$MAF_Q4	M07296	T09217	MAF	9	255	0.875368	0.69734	0.932
Upregulated IRG	Class 1	V$MAF_Q4	M07296	T09244	MAF	9	255	0.875368	0.69734	0.932
Upregulated IRG	Class 1	V$MAF_Q4	M07296	T09252	MAF	9	255	0.875368	0.69734	0.932
Upregulated IRG	Class 1	V$MAF_Q4	M07296	T09484	MAF	9	255	0.875368	0.69734	0.932
Upregulated IRG	Class 1	V$MAF_Q4	M07296	T09555	MAF	9	255	0.875368	0.69734	0.932
Upregulated IRG	Class 1	V$MAF_Q4	M07296	T09558	MAF	9	255	0.875368	0.69734	0.932
Upregulated IRG	Class 1	V$MAF_Q4	M07296	T09572	MAF	9	255	0.875368	0.69734	0.932
Upregulated IRG	Class 1	V$MAF_Q4	M07296	T09645	MAF	9	255	0.875368	0.69734	0.932
Upregulated IRG	Class 1	V$MAF_Q4	M07296	T09646	MAF	9	255	0.875368	0.69734	0.932
Upregulated IRG	Class 1	V$MAF_Q4	M07296	T09648	MAF	9	255	0.875368	0.69734	0.932
Upregulated IRG	Class 1	V$MAF_Q4	M07296	T10145	MAF	9	255	0.875368	0.69734	0.932
Upregulated IRG	Class 1	V$MAF_Q4	M07296	T10187	MAF	9	255	0.875368	0.69734	0.932
Upregulated IRG	Class 1	V$MAF_Q4	M07296	T10331	MAF	9	255	0.875368	0.69734	0.932
Upregulated IRG	Class 1	V$MAF_Q4	M07296	T10598	MAF	9	255	0.875368	0.69734	0.932
Upregulated IRG	Class 1	V$MAF_Q4	M07296	T10674	MAF	9	255	0.875368	0.69734	0.932
Upregulated IRG	Class 1	V$MAF_Q4	M07296	T10676	MAF	9	255	0.875368	0.69734	0.932
Upregulated IRG	Class 1	V$MAF_Q4	M07296	T10769	MAF	9	255	0.875368	0.69734	0.932
Upregulated IRG	Class 1	V$MAF_Q4	M07296	T10935	MAF	9	255	0.875368	0.69734	0.932
Upregulated IRG	Class 1	V$MAF_Q4	M07296	T10936	MAF	9	255	0.875368	0.69734	0.932
Upregulated IRG	Class 1	V$MAF_Q4	M07296	T13761	MAF	9	255	0.875368	0.69734	0.932
Upregulated IRG	Class 1	V$MAF_Q4	M07296	T13800	MAF	9	255	0.875368	0.69734	0.932
Upregulated IRG	Class 1	V$MAF_Q4	M07296	T13883	MAF	9	255	0.875368	0.69734	0.932
Upregulated IRG	Class 1	V$MAF_Q4	M07296	T14765	MAF	9	255	0.875368	0.69734	0.932
Upregulated IRG	Class 1	V$MAF_Q4	M07296	T14842	MAF	9	255	0.875368	0.69734	0.932
Upregulated IRG	Class 1	V$MAF_Q4	M07296	T16529	MAF	9	255	0.875368	0.69734	0.932
Upregulated IRG	Class 1	V$MAF_Q4	M07296	T16530	MAF	9	255	0.875368	0.69734	0.932
Upregulated IRG	Class 1	V$MAF_Q4	M07296	T16601	MAF	9	255	0.875368	0.69734	0.932
Upregulated IRG	Class 1	V$MAF_Q4	M07296	T16602	MAF	9	255	0.875368	0.69734	0.932
Upregulated IRG	Class 1	V$MAF_Q4	M07296	T16625	MAF	9	255	0.875368	0.69734	0.932
Upregulated IRG	Class 1	V$MAF_Q4	M07296	T16663	MAF	9	255	0.875368	0.69734	0.932
Upregulated IRG	Class 1	V$MAF_Q4	M07296	T19051	MAF	9	255	0.875368	0.69734	0.932
Upregulated IRG	Class 1	V$MAF_Q4	M07296	T19117	MAF	9	255	0.875368	0.69734	0.932
Upregulated IRG	Class 1	V$MAF_Q4	M07296	T26005	MAF	9	255	0.875368	0.69734	0.932
Upregulated IRG	Class 1	V$MAF_Q4	M07296	T26181	MAF	9	255	0.875368	0.69734	0.932
Upregulated IRG	Class 1	V$MAF_Q4	M07296	T26182	MAF	9	255	0.875368	0.69734	0.932
Upregulated IRG	Class 1	V$MAF_Q4	M07296	T26227	MAF	9	255	0.875368	0.69734	0.932
Upregulated IRG	Class 1	V$MAF_Q4	M07296	T26228	MAF	9	255	0.875368	0.69734	0.932
Upregulated IRG	Class 1	V$MAF_Q4	M07296	T28012	MAF	9	255	0.875368	0.69734	0.932
Upregulated IRG	Class 1	V$MAF_Q4	M07296	T28874	MAF	9	255	0.875368	0.69734	0.932
Upregulated IRG	Class 1	V$NANOG_01	M01123	T08798	Nanog	85	2248	0.942382	0.717913	0.932
Upregulated IRG	Class 1	V$NANOG_01	M01123	T08800	Nanog	85	2248	0.942382	0.717913	0.932
Upregulated IRG	Class 1	V$NANOG_01	M01123	T08969	Nanog	85	2248	0.942382	0.717913	0.932
Upregulated IRG	Class 1	V$NANOG_01	M01123	T15043	Nanog	85	2248	0.942382	0.717913	0.932
Upregulated IRG	Class 1	V$NANOG_01	M01123	T15044	Nanog	85	2248	0.942382	0.717913	0.932
Upregulated IRG	Class 1	V$NANOG_01	M01123	T15045	Nanog	85	2248	0.942382	0.717913	0.932
Upregulated IRG	Class 1	V$AIRE_01	M00999	T05990	AIRE	2	64	0.76845	0.734806	0.932
Upregulated IRG	Class 1	V$AIRE_01	M00999	T05991	AIRE	2	64	0.76845	0.734806	0.932
Upregulated IRG	Class 1	V$AIRE_01	M00999	T11050	AIRE	2	64	0.76845	0.734806	0.932
Upregulated IRG	Class 1	V$AIRE_01	M00999	T14187	AIRE	2	64	0.76845	0.734806	0.932
Upregulated IRG	Class 1	V$AIRE_01	M00999	T18750	AIRE	2	64	0.76845	0.734806	0.932
Upregulated IRG	Class 1	V$AIRE_01	M00999	T18751	AIRE	2	64	0.76845	0.734806	0.932
Upregulated IRG	Class 1	V$AIRE_01	M00999	T18752	AIRE	2	64	0.76845	0.734806	0.932
Upregulated IRG	Class 1	V$AIRE_01	M00999	T18753	AIRE	2	64	0.76845	0.734806	0.932
Upregulated IRG	Class 1	V$AIRE_01	M00999	T18754	AIRE	2	64	0.76845	0.734806	0.932
Upregulated IRG	Class 1	V$AIRE_01	M00999	T18755	AIRE	2	64	0.76845	0.734806	0.932
Upregulated IRG	Class 1	V$AIRE_01	M00999	T18756	AIRE	2	64	0.76845	0.734806	0.932
Upregulated IRG	Class 1	V$AIRE_01	M00999	T18757	AIRE	2	64	0.76845	0.734806	0.932
Upregulated IRG	Class 1	V$AIRE_01	M00999	T18758	AIRE	2	64	0.76845	0.734806	0.932
Upregulated IRG	Class 1	V$AIRE_01	M00999	T18759	AIRE	2	64	0.76845	0.734806	0.932
Upregulated IRG	Class 1	V$AIRE_01	M00999	T18760	AIRE	2	64	0.76845	0.734806	0.932
Upregulated IRG	Class 1	V$AIRE_01	M00999	T18761	AIRE	2	64	0.76845	0.734806	0.932
Upregulated IRG	Class 1	V$AIRE_01	M00999	T18762	AIRE	2	64	0.76845	0.734806	0.932
Upregulated IRG	Class 1	V$HSF1_01	M00146	T00384	HSF1	5	153	0.806	0.740748	0.932
Upregulated IRG	Class 1	V$HSF1_01	M00146	T01042	HSF1	5	153	0.806	0.740748	0.932
Upregulated IRG	Class 1	V$HSF1_01	M00146	T01525	HSF1	5	153	0.806	0.740748	0.932
Upregulated IRG	Class 1	V$HSF1_01	M00146	T02104	HSF1	5	153	0.806	0.740748	0.932
Upregulated IRG	Class 1	V$HSF1_01	M00146	T05813	HSF1	5	153	0.806	0.740748	0.932
Upregulated IRG	Class 1	V$HSF1_01	M00146	T05814	HSF1	5	153	0.806	0.740748	0.932
Upregulated IRG	Class 1	V$HSF1_01	M00146	T10036	HSF1	5	153	0.806	0.740748	0.932
Upregulated IRG	Class 1	V$HSF1_01	M00146	T15372	HSF1	5	153	0.806	0.740748	0.932
Upregulated IRG	Class 1	V$DMRT4_01	M01149	T10727	DMRT4	1	33	0.743691	0.743037	0.932
Upregulated IRG	Class 1	V$DMRT4_01	M01149	T10728	DMRT4	1	33	0.743691	0.743037	0.932
Upregulated IRG	Class 1	V$DMRT4_01	M01149	T15940	DMRT4	1	33	0.743691	0.743037	0.932
Upregulated IRG	Class 1	V$DMRT4_01	M01149	T18887	DMRT4	1	33	0.743691	0.743037	0.932
Upregulated IRG	Class 1	V$DMRT4_01	M01149	T18888	DMRT4	1	33	0.743691	0.743037	0.932
Upregulated IRG	Class 1	V$RBPJK_01	M01112	T01616	RBP-Jkappa	6	182	0.813566	0.743712	0.932
Upregulated IRG	Class 1	V$RBPJK_01	M01112	T01617	RBP-Jkappa	6	182	0.813566	0.743712	0.932
Upregulated IRG	Class 1	V$RBPJK_01	M01112	T09441	RBP-Jkappa	6	182	0.813566	0.743712	0.932
Upregulated IRG	Class 1	V$RBPJK_01	M01112	T15292	RBP-Jkappa	6	182	0.813566	0.743712	0.932
Upregulated IRG	Class 1	V$RBPJK_01	M01112	T16116	RBP-Jkappa	6	182	0.813566	0.743712	0.932
Upregulated IRG	Class 1	V$RBPJK_01	M01112	T16117	RBP-Jkappa	6	182	0.813566	0.743712	0.932
Upregulated IRG	Class 1	V$RBPJK_01	M01112	T19280	RBP-Jkappa	6	182	0.813566	0.743712	0.932
Upregulated IRG	Class 1	V$RBPJK_01	M01112	T19281	RBP-Jkappa	6	182	0.813566	0.743712	0.932
Upregulated IRG	Class 1	V$RBPJK_01	M01112	T19282	RBP-Jkappa	6	182	0.813566	0.743712	0.932
Upregulated IRG	Class 1	V$RBPJK_01	M01112	T19283	RBP-Jkappa	6	182	0.813566	0.743712	0.932
Upregulated IRG	Class 1	V$RBPJK_01	M01112	T19284	RBP-Jkappa	6	182	0.813566	0.743712	0.932
Upregulated IRG	Class 1	V$PAX_Q6	M00808	T00070	Pax	91	2423	0.935376	0.746816	0.932
Upregulated IRG	Class 1	V$PAX_Q6	M00808	T00398	Pax	91	2423	0.935376	0.746816	0.932
Upregulated IRG	Class 1	V$PAX_Q6	M00808	T00677	Pax	91	2423	0.935376	0.746816	0.932
Upregulated IRG	Class 1	V$PAX_Q6	M00808	T00678	Pax	91	2423	0.935376	0.746816	0.932
Upregulated IRG	Class 1	V$PAX_Q6	M00808	T00679	Pax	91	2423	0.935376	0.746816	0.932
Upregulated IRG	Class 1	V$PAX_Q6	M00808	T00680	Pax	91	2423	0.935376	0.746816	0.932
Upregulated IRG	Class 1	V$PAX_Q6	M00808	T00681	Pax	91	2423	0.935376	0.746816	0.932
Upregulated IRG	Class 1	V$PAX_Q6	M00808	T01122	Pax	91	2423	0.935376	0.746816	0.932
Upregulated IRG	Class 1	V$PAX_Q6	M00808	T01201	Pax	91	2423	0.935376	0.746816	0.932
Upregulated IRG	Class 1	V$PAX_Q6	M00808	T01814	Pax	91	2423	0.935376	0.746816	0.932
Upregulated IRG	Class 1	V$PAX_Q6	M00808	T01822	Pax	91	2423	0.935376	0.746816	0.932
Upregulated IRG	Class 1	V$PAX_Q6	M00808	T01823	Pax	91	2423	0.935376	0.746816	0.932
Upregulated IRG	Class 1	V$PAX_Q6	M00808	T01824	Pax	91	2423	0.935376	0.746816	0.932
Upregulated IRG	Class 1	V$PAX_Q6	M00808	T01826	Pax	91	2423	0.935376	0.746816	0.932
Upregulated IRG	Class 1	V$PAX_Q6	M00808	T01827	Pax	91	2423	0.935376	0.746816	0.932
Upregulated IRG	Class 1	V$PAX_Q6	M00808	T01828	Pax	91	2423	0.935376	0.746816	0.932
Upregulated IRG	Class 1	V$PAX_Q6	M00808	T01829	Pax	91	2423	0.935376	0.746816	0.932
Upregulated IRG	Class 1	V$PAX_Q6	M00808	T02898	Pax	91	2423	0.935376	0.746816	0.932
Upregulated IRG	Class 1	V$PAX_Q6	M00808	T02923	Pax	91	2423	0.935376	0.746816	0.932
Upregulated IRG	Class 1	V$PAX_Q6	M00808	T02932	Pax	91	2423	0.935376	0.746816	0.932
Upregulated IRG	Class 1	V$PAX_Q6	M00808	T02982	Pax	91	2423	0.935376	0.746816	0.932
Upregulated IRG	Class 1	V$PAX_Q6	M00808	T02983	Pax	91	2423	0.935376	0.746816	0.932
Upregulated IRG	Class 1	V$PAX_Q6	M00808	T03001	Pax	91	2423	0.935376	0.746816	0.932
Upregulated IRG	Class 1	V$PAX_Q6	M00808	T03003	Pax	91	2423	0.935376	0.746816	0.932
Upregulated IRG	Class 1	V$PAX_Q6	M00808	T03008	Pax	91	2423	0.935376	0.746816	0.932
Upregulated IRG	Class 1	V$PAX_Q6	M00808	T09150	Pax	91	2423	0.935376	0.746816	0.932
Upregulated IRG	Class 1	V$PAX_Q6	M00808	T09155	Pax	91	2423	0.935376	0.746816	0.932
Upregulated IRG	Class 1	V$PAX_Q6	M00808	T09162	Pax	91	2423	0.935376	0.746816	0.932
Upregulated IRG	Class 1	V$PAX_Q6	M00808	T09182	Pax	91	2423	0.935376	0.746816	0.932
Upregulated IRG	Class 1	V$PAX_Q6	M00808	T09184	Pax	91	2423	0.935376	0.746816	0.932
Upregulated IRG	Class 1	V$PAX_Q6	M00808	T09204	Pax	91	2423	0.935376	0.746816	0.932
Upregulated IRG	Class 1	V$PAX_Q6	M00808	T09981	Pax	91	2423	0.935376	0.746816	0.932
Upregulated IRG	Class 1	V$PAX_Q6	M00808	T10031	Pax	91	2423	0.935376	0.746816	0.932
Upregulated IRG	Class 1	V$PAX_Q6	M00808	T10033	Pax	91	2423	0.935376	0.746816	0.932
Upregulated IRG	Class 1	V$PAX_Q6	M00808	T11179	Pax	91	2423	0.935376	0.746816	0.932
Upregulated IRG	Class 1	V$PAX_Q6	M00808	T11181	Pax	91	2423	0.935376	0.746816	0.932
Upregulated IRG	Class 1	V$PAX_Q6	M00808	T11221	Pax	91	2423	0.935376	0.746816	0.932
Upregulated IRG	Class 1	V$PAX_Q6	M00808	T11270	Pax	91	2423	0.935376	0.746816	0.932
Upregulated IRG	Class 1	V$PAX_Q6	M00808	T14153	Pax	91	2423	0.935376	0.746816	0.932
Upregulated IRG	Class 1	V$PAX_Q6	M00808	T15529	Pax	91	2423	0.935376	0.746816	0.932
Upregulated IRG	Class 1	V$PAX_Q6	M00808	T16059	Pax	91	2423	0.935376	0.746816	0.932
Upregulated IRG	Class 1	V$PAX_Q6	M00808	T16574	Pax	91	2423	0.935376	0.746816	0.932
Upregulated IRG	Class 1	V$PAX_Q6	M00808	T17830	Pax	91	2423	0.935376	0.746816	0.932
Upregulated IRG	Class 1	V$PAX_Q6	M00808	T19178	Pax	91	2423	0.935376	0.746816	0.932
Upregulated IRG	Class 1	V$PAX_Q6	M00808	T19179	Pax	91	2423	0.935376	0.746816	0.932
Upregulated IRG	Class 1	V$MAZ_Q6_01	M02023	T00490	MAZ	20	569	0.871296	0.756601	0.932
Upregulated IRG	Class 1	V$MAZ_Q6_01	M02023	T02303	MAZ	20	569	0.871296	0.756601	0.932
Upregulated IRG	Class 1	V$MAZ_Q6_01	M02023	T02305	MAZ	20	569	0.871296	0.756601	0.932
Upregulated IRG	Class 1	V$MAZ_Q6_01	M02023	T06574	MAZ	20	569	0.871296	0.756601	0.932
Upregulated IRG	Class 1	V$MAZ_Q6_01	M02023	T10433	MAZ	20	569	0.871296	0.756601	0.932
Upregulated IRG	Class 1	V$MAZ_Q6_01	M02023	T10487	MAZ	20	569	0.871296	0.756601	0.932
Upregulated IRG	Class 1	V$MAZ_Q6_01	M02023	T10493	MAZ	20	569	0.871296	0.756601	0.932
Upregulated IRG	Class 1	V$CP2_Q6	M03868	T00151	CP2	12	352	0.843229	0.756809	0.932
Upregulated IRG	Class 1	V$CP2_Q6	M03868	T00152	CP2	12	352	0.843229	0.756809	0.932
Upregulated IRG	Class 1	V$CP2_Q6	M03868	T05680	CP2	12	352	0.843229	0.756809	0.932
Upregulated IRG	Class 1	V$CP2_Q6	M03868	T08971	CP2	12	352	0.843229	0.756809	0.932
Upregulated IRG	Class 1	V$CP2_Q6	M03868	T11264	CP2	12	352	0.843229	0.756809	0.932
Upregulated IRG	Class 1	V$CP2_Q6	M03868	T11455	CP2	12	352	0.843229	0.756809	0.932
Upregulated IRG	Class 1	V$CP2_Q6	M03868	T16543	CP2	12	352	0.843229	0.756809	0.932
Upregulated IRG	Class 1	V$CP2_Q6	M03868	T16544	CP2	12	352	0.843229	0.756809	0.932
Upregulated IRG	Class 1	V$CP2_Q6	M03868	T19332	CP2	12	352	0.843229	0.756809	0.932
Upregulated IRG	Class 1	V$CP2_Q6	M03868	T23989	CP2	12	352	0.843229	0.756809	0.932
Upregulated IRG	Class 1	V$CP2_Q6	M03868	T23990	CP2	12	352	0.843229	0.756809	0.932
Upregulated IRG	Class 1	V$LEF1_Q5_01	M03794	T00930	LEF-1	13	383	0.839263	0.768524	0.932
Upregulated IRG	Class 1	V$LEF1_Q5_01	M03794	T01389	LEF-1	13	383	0.839263	0.768524	0.932
Upregulated IRG	Class 1	V$LEF1_Q5_01	M03794	T02905	LEF-1	13	383	0.839263	0.768524	0.932
Upregulated IRG	Class 1	V$LEF1_Q5_01	M03794	T03554	LEF-1	13	383	0.839263	0.768524	0.932
Upregulated IRG	Class 1	V$LEF1_Q5_01	M03794	T03730	LEF-1	13	383	0.839263	0.768524	0.932
Upregulated IRG	Class 1	V$LEF1_Q5_01	M03794	T09576	LEF-1	13	383	0.839263	0.768524	0.932
Upregulated IRG	Class 1	V$LEF1_Q5_01	M03794	T16141	LEF-1	13	383	0.839263	0.768524	0.932
Upregulated IRG	Class 1	V$LEF1_Q5_01	M03794	T19040	LEF-1	13	383	0.839263	0.768524	0.932
Upregulated IRG	Class 1	V$LEF1_Q5_01	M03794	T19041	LEF-1	13	383	0.839263	0.768524	0.932
Upregulated IRG	Class 1	V$LEF1_Q5_01	M03794	T19042	LEF-1	13	383	0.839263	0.768524	0.932
Upregulated IRG	Class 1	V$LEF1_Q5_01	M03794	T22149	LEF-1	13	383	0.839263	0.768524	0.932
Upregulated IRG	Class 1	V$CIZ_01	M00734	T05136	CIZ	1	36	0.678059	0.773775	0.932
Upregulated IRG	Class 1	V$CIZ_01	M00734	T05137	CIZ	1	36	0.678059	0.773775	0.932
Upregulated IRG	Class 1	V$CIZ_01	M00734	T05138	CIZ	1	36	0.678059	0.773775	0.932
Upregulated IRG	Class 1	V$CIZ_01	M00734	T05141	CIZ	1	36	0.678059	0.773775	0.932
Upregulated IRG	Class 1	V$CIZ_01	M00734	T05142	CIZ	1	36	0.678059	0.773775	0.932
Upregulated IRG	Class 1	V$CIZ_01	M00734	T08337	CIZ	1	36	0.678059	0.773775	0.932
Upregulated IRG	Class 1	V$CIZ_01	M00734	T08339	CIZ	1	36	0.678059	0.773775	0.932
Upregulated IRG	Class 1	V$CIZ_01	M00734	T16375	CIZ	1	36	0.678059	0.773775	0.932
Upregulated IRG	Class 1	V$CIZ_01	M00734	T19471	CIZ	1	36	0.678059	0.773775	0.932
Upregulated IRG	Class 1	V$CIZ_01	M00734	T19472	CIZ	1	36	0.678059	0.773775	0.932
Upregulated IRG	Class 1	V$RELA_Q6	M03563	T00594	RelA-p65	9	276	0.804012	0.782602	0.932
Upregulated IRG	Class 1	V$RELA_Q6	M03563	T00595	RelA-p65	9	276	0.804012	0.782602	0.932
Upregulated IRG	Class 1	V$RELA_Q6	M03563	T01523	RelA-p65	9	276	0.804012	0.782602	0.932
Upregulated IRG	Class 1	V$RELA_Q6	M03563	T05016	RelA-p65	9	276	0.804012	0.782602	0.932
Upregulated IRG	Class 1	V$RELA_Q6	M03563	T08711	RelA-p65	9	276	0.804012	0.782602	0.932
Upregulated IRG	Class 1	V$RELA_Q6	M03563	T09106	RelA-p65	9	276	0.804012	0.782602	0.932
Upregulated IRG	Class 1	V$RELA_Q6	M03563	T09559	RelA-p65	9	276	0.804012	0.782602	0.932
Upregulated IRG	Class 1	V$RELA_Q6	M03563	T09631	RelA-p65	9	276	0.804012	0.782602	0.932
Upregulated IRG	Class 1	V$RELA_Q6	M03563	T19314	RelA-p65	9	276	0.804012	0.782602	0.932
Upregulated IRG	Class 1	V$RELA_Q6	M03563	T23953	RelA-p65	9	276	0.804012	0.782602	0.932
Upregulated IRG	Class 1	V$TTF1_Q5_01	M03891	T00856	TTF-1	20	579	0.855085	0.782798	0.932
Upregulated IRG	Class 1	V$TTF1_Q5_01	M03891	T00857	TTF-1	20	579	0.855085	0.782798	0.932
Upregulated IRG	Class 1	V$TTF1_Q5_01	M03891	T00859	TTF-1	20	579	0.855085	0.782798	0.932
Upregulated IRG	Class 1	V$TTF1_Q5_01	M03891	T10206	TTF-1	20	579	0.855085	0.782798	0.932
Upregulated IRG	Class 1	V$TTF1_Q5_01	M03891	T10209	TTF-1	20	579	0.855085	0.782798	0.932
Upregulated IRG	Class 1	V$TTF1_Q5_01	M03891	T10215	TTF-1	20	579	0.855085	0.782798	0.932
Upregulated IRG	Class 1	V$TTF1_Q5_01	M03891	T23794	TTF-1	20	579	0.855085	0.782798	0.932
Upregulated IRG	Class 1	V$NFAT1_Q4	M03555	T00550	NF-AT1	5	167	0.734066	0.807395	0.932
Upregulated IRG	Class 1	V$NFAT1_Q4	M03555	T01944	NF-AT1	5	167	0.734066	0.807395	0.932
Upregulated IRG	Class 1	V$NFAT1_Q4	M03555	T01948	NF-AT1	5	167	0.734066	0.807395	0.932
Upregulated IRG	Class 1	V$NFAT1_Q4	M03555	T05171	NF-AT1	5	167	0.734066	0.807395	0.932
Upregulated IRG	Class 1	V$NFAT1_Q4	M03555	T09194	NF-AT1	5	167	0.734066	0.807395	0.932
Upregulated IRG	Class 1	V$NFAT1_Q4	M03555	T15616	NF-AT1	5	167	0.734066	0.807395	0.932
Upregulated IRG	Class 1	V$NFAT1_Q4	M03555	T15617	NF-AT1	5	167	0.734066	0.807395	0.932
Upregulated IRG	Class 1	V$NFAT1_Q4	M03555	T19122	NF-AT1	5	167	0.734066	0.807395	0.932
Upregulated IRG	Class 1	V$NFAT1_Q4	M03555	T19123	NF-AT1	5	167	0.734066	0.807395	0.932
Upregulated IRG	Class 1	V$NFAT1_Q4	M03555	T19124	NF-AT1	5	167	0.734066	0.807395	0.932
Upregulated IRG	Class 1	V$EBOX_Q6_01	M01034	T00140	Ebox	17	508	0.826468	0.810295	0.932
Upregulated IRG	Class 1	V$EBOX_Q6_01	M01034	T00142	Ebox	17	508	0.826468	0.810295	0.932
Upregulated IRG	Class 1	V$EBOX_Q6_01	M01034	T00143	Ebox	17	508	0.826468	0.810295	0.932
Upregulated IRG	Class 1	V$EBOX_Q6_01	M01034	T00204	Ebox	17	508	0.826468	0.810295	0.932
Upregulated IRG	Class 1	V$EBOX_Q6_01	M01034	T00207	Ebox	17	508	0.826468	0.810295	0.932
Upregulated IRG	Class 1	V$EBOX_Q6_01	M01034	T00431	Ebox	17	508	0.826468	0.810295	0.932
Upregulated IRG	Class 1	V$EBOX_Q6_01	M01034	T00432	Ebox	17	508	0.826468	0.810295	0.932
Upregulated IRG	Class 1	V$EBOX_Q6_01	M01034	T00433	Ebox	17	508	0.826468	0.810295	0.932
Upregulated IRG	Class 1	V$EBOX_Q6_01	M01034	T00484	Ebox	17	508	0.826468	0.810295	0.932
Upregulated IRG	Class 1	V$EBOX_Q6_01	M01034	T00485	Ebox	17	508	0.826468	0.810295	0.932
Upregulated IRG	Class 1	V$EBOX_Q6_01	M01034	T00489	Ebox	17	508	0.826468	0.810295	0.932
Upregulated IRG	Class 1	V$EBOX_Q6_01	M01034	T00512	Ebox	17	508	0.826468	0.810295	0.932
Upregulated IRG	Class 1	V$EBOX_Q6_01	M01034	T00520	Ebox	17	508	0.826468	0.810295	0.932
Upregulated IRG	Class 1	V$EBOX_Q6_01	M01034	T00521	Ebox	17	508	0.826468	0.810295	0.932
Upregulated IRG	Class 1	V$EBOX_Q6_01	M01034	T00522	Ebox	17	508	0.826468	0.810295	0.932
Upregulated IRG	Class 1	V$EBOX_Q6_01	M01034	T00523	Ebox	17	508	0.826468	0.810295	0.932
Upregulated IRG	Class 1	V$EBOX_Q6_01	M01034	T00525	Ebox	17	508	0.826468	0.810295	0.932
Upregulated IRG	Class 1	V$EBOX_Q6_01	M01034	T00526	Ebox	17	508	0.826468	0.810295	0.932
Upregulated IRG	Class 1	V$EBOX_Q6_01	M01034	T00528	Ebox	17	508	0.826468	0.810295	0.932
Upregulated IRG	Class 1	V$EBOX_Q6_01	M01034	T00674	Ebox	17	508	0.826468	0.810295	0.932
Upregulated IRG	Class 1	V$EBOX_Q6_01	M01034	T00675	Ebox	17	508	0.826468	0.810295	0.932
Upregulated IRG	Class 1	V$EBOX_Q6_01	M01034	T00790	Ebox	17	508	0.826468	0.810295	0.932
Upregulated IRG	Class 1	V$EBOX_Q6_01	M01034	T00810	Ebox	17	508	0.826468	0.810295	0.932
Upregulated IRG	Class 1	V$EBOX_Q6_01	M01034	T00811	Ebox	17	508	0.826468	0.810295	0.932
Upregulated IRG	Class 1	V$EBOX_Q6_01	M01034	T00812	Ebox	17	508	0.826468	0.810295	0.932
Upregulated IRG	Class 1	V$EBOX_Q6_01	M01034	T00814	Ebox	17	508	0.826468	0.810295	0.932
Upregulated IRG	Class 1	V$EBOX_Q6_01	M01034	T00874	Ebox	17	508	0.826468	0.810295	0.932
Upregulated IRG	Class 1	V$EBOX_Q6_01	M01034	T00875	Ebox	17	508	0.826468	0.810295	0.932
Upregulated IRG	Class 1	V$EBOX_Q6_01	M01034	T00877	Ebox	17	508	0.826468	0.810295	0.932
Upregulated IRG	Class 1	V$EBOX_Q6_01	M01034	T00878	Ebox	17	508	0.826468	0.810295	0.932
Upregulated IRG	Class 1	V$EBOX_Q6_01	M01034	T01188	Ebox	17	508	0.826468	0.810295	0.932
Upregulated IRG	Class 1	V$EBOX_Q6_01	M01034	T01189	Ebox	17	508	0.826468	0.810295	0.932
Upregulated IRG	Class 1	V$EBOX_Q6_01	M01034	T01445	Ebox	17	508	0.826468	0.810295	0.932
Upregulated IRG	Class 1	V$EBOX_Q6_01	M01034	T01447	Ebox	17	508	0.826468	0.810295	0.932
Upregulated IRG	Class 1	V$EBOX_Q6_01	M01034	T01448	Ebox	17	508	0.826468	0.810295	0.932
Upregulated IRG	Class 1	V$EBOX_Q6_01	M01034	T01496	Ebox	17	508	0.826468	0.810295	0.932
Upregulated IRG	Class 1	V$EBOX_Q6_01	M01034	T01497	Ebox	17	508	0.826468	0.810295	0.932
Upregulated IRG	Class 1	V$EBOX_Q6_01	M01034	T01503	Ebox	17	508	0.826468	0.810295	0.932
Upregulated IRG	Class 1	V$EBOX_Q6_01	M01034	T01532	Ebox	17	508	0.826468	0.810295	0.932
Upregulated IRG	Class 1	V$EBOX_Q6_01	M01034	T01534	Ebox	17	508	0.826468	0.810295	0.932
Upregulated IRG	Class 1	V$EBOX_Q6_01	M01034	T01537	Ebox	17	508	0.826468	0.810295	0.932
Upregulated IRG	Class 1	V$EBOX_Q6_01	M01034	T01553	Ebox	17	508	0.826468	0.810295	0.932
Upregulated IRG	Class 1	V$EBOX_Q6_01	M01034	T01554	Ebox	17	508	0.826468	0.810295	0.932
Upregulated IRG	Class 1	V$EBOX_Q6_01	M01034	T01555	Ebox	17	508	0.826468	0.810295	0.932
Upregulated IRG	Class 1	V$EBOX_Q6_01	M01034	T01564	Ebox	17	508	0.826468	0.810295	0.932
Upregulated IRG	Class 1	V$EBOX_Q6_01	M01034	T01565	Ebox	17	508	0.826468	0.810295	0.932
Upregulated IRG	Class 1	V$EBOX_Q6_01	M01034	T01566	Ebox	17	508	0.826468	0.810295	0.932
Upregulated IRG	Class 1	V$EBOX_Q6_01	M01034	T01567	Ebox	17	508	0.826468	0.810295	0.932
Upregulated IRG	Class 1	V$EBOX_Q6_01	M01034	T01569	Ebox	17	508	0.826468	0.810295	0.932
Upregulated IRG	Class 1	V$EBOX_Q6_01	M01034	T01619	Ebox	17	508	0.826468	0.810295	0.932
Upregulated IRG	Class 1	V$EBOX_Q6_01	M01034	T01620	Ebox	17	508	0.826468	0.810295	0.932
Upregulated IRG	Class 1	V$EBOX_Q6_01	M01034	T01630	Ebox	17	508	0.826468	0.810295	0.932
Upregulated IRG	Class 1	V$EBOX_Q6_01	M01034	T01631	Ebox	17	508	0.826468	0.810295	0.932
Upregulated IRG	Class 1	V$EBOX_Q6_01	M01034	T01654	Ebox	17	508	0.826468	0.810295	0.932
Upregulated IRG	Class 1	V$EBOX_Q6_01	M01034	T01655	Ebox	17	508	0.826468	0.810295	0.932
Upregulated IRG	Class 1	V$EBOX_Q6_01	M01034	T01786	Ebox	17	508	0.826468	0.810295	0.932
Upregulated IRG	Class 1	V$EBOX_Q6_01	M01034	T01788	Ebox	17	508	0.826468	0.810295	0.932
Upregulated IRG	Class 1	V$EBOX_Q6_01	M01034	T01789	Ebox	17	508	0.826468	0.810295	0.932
Upregulated IRG	Class 1	V$EBOX_Q6_01	M01034	T01790	Ebox	17	508	0.826468	0.810295	0.932
Upregulated IRG	Class 1	V$EBOX_Q6_01	M01034	T01791	Ebox	17	508	0.826468	0.810295	0.932
Upregulated IRG	Class 1	V$EBOX_Q6_01	M01034	T01794	Ebox	17	508	0.826468	0.810295	0.932
Upregulated IRG	Class 1	V$EBOX_Q6_01	M01034	T01799	Ebox	17	508	0.826468	0.810295	0.932
Upregulated IRG	Class 1	V$EBOX_Q6_01	M01034	T02115	Ebox	17	508	0.826468	0.810295	0.932
Upregulated IRG	Class 1	V$EBOX_Q6_01	M01034	T02271	Ebox	17	508	0.826468	0.810295	0.932
Upregulated IRG	Class 1	V$EBOX_Q6_01	M01034	T02272	Ebox	17	508	0.826468	0.810295	0.932
Upregulated IRG	Class 1	V$EBOX_Q6_01	M01034	T02327	Ebox	17	508	0.826468	0.810295	0.932
Upregulated IRG	Class 1	V$EBOX_Q6_01	M01034	T02377	Ebox	17	508	0.826468	0.810295	0.932
Upregulated IRG	Class 1	V$EBOX_Q6_01	M01034	T02379	Ebox	17	508	0.826468	0.810295	0.932
Upregulated IRG	Class 1	V$EBOX_Q6_01	M01034	T02390	Ebox	17	508	0.826468	0.810295	0.932
Upregulated IRG	Class 1	V$EBOX_Q6_01	M01034	T02391	Ebox	17	508	0.826468	0.810295	0.932
Upregulated IRG	Class 1	V$EBOX_Q6_01	M01034	T02392	Ebox	17	508	0.826468	0.810295	0.932
Upregulated IRG	Class 1	V$EBOX_Q6_01	M01034	T03341	Ebox	17	508	0.826468	0.810295	0.932
Upregulated IRG	Class 1	V$EBOX_Q6_01	M01034	T03442	Ebox	17	508	0.826468	0.810295	0.932
Upregulated IRG	Class 1	V$EBOX_Q6_01	M01034	T03595	Ebox	17	508	0.826468	0.810295	0.932
Upregulated IRG	Class 1	V$EBOX_Q6_01	M01034	T04370	Ebox	17	508	0.826468	0.810295	0.932
Upregulated IRG	Class 1	V$EBOX_Q6_01	M01034	T04373	Ebox	17	508	0.826468	0.810295	0.932
Upregulated IRG	Class 1	V$EBOX_Q6_01	M01034	T04374	Ebox	17	508	0.826468	0.810295	0.932
Upregulated IRG	Class 1	V$EBOX_Q6_01	M01034	T04375	Ebox	17	508	0.826468	0.810295	0.932
Upregulated IRG	Class 1	V$EBOX_Q6_01	M01034	T05056	Ebox	17	508	0.826468	0.810295	0.932
Upregulated IRG	Class 1	V$EBOX_Q6_01	M01034	T05262	Ebox	17	508	0.826468	0.810295	0.932
Upregulated IRG	Class 1	V$EBOX_Q6_01	M01034	T05838	Ebox	17	508	0.826468	0.810295	0.932
Upregulated IRG	Class 1	V$EBOX_Q6_01	M01034	T05839	Ebox	17	508	0.826468	0.810295	0.932
Upregulated IRG	Class 1	V$EBOX_Q6_01	M01034	T05845	Ebox	17	508	0.826468	0.810295	0.932
Upregulated IRG	Class 1	V$EBOX_Q6_01	M01034	T05848	Ebox	17	508	0.826468	0.810295	0.932
Upregulated IRG	Class 1	V$EBOX_Q6_01	M01034	T05851	Ebox	17	508	0.826468	0.810295	0.932
Upregulated IRG	Class 1	V$EBOX_Q6_01	M01034	T06082	Ebox	17	508	0.826468	0.810295	0.932
Upregulated IRG	Class 1	V$EBOX_Q6_01	M01034	T06388	Ebox	17	508	0.826468	0.810295	0.932
Upregulated IRG	Class 1	V$EBOX_Q6_01	M01034	T06415	Ebox	17	508	0.826468	0.810295	0.932
Upregulated IRG	Class 1	V$EBOX_Q6_01	M01034	T06416	Ebox	17	508	0.826468	0.810295	0.932
Upregulated IRG	Class 1	V$EBOX_Q6_01	M01034	T08258	Ebox	17	508	0.826468	0.810295	0.932
Upregulated IRG	Class 1	V$EBOX_Q6_01	M01034	T08279	Ebox	17	508	0.826468	0.810295	0.932
Upregulated IRG	Class 1	V$EBOX_Q6_01	M01034	T08313	Ebox	17	508	0.826468	0.810295	0.932
Upregulated IRG	Class 1	V$EBOX_Q6_01	M01034	T08314	Ebox	17	508	0.826468	0.810295	0.932
Upregulated IRG	Class 1	V$EBOX_Q6_01	M01034	T08315	Ebox	17	508	0.826468	0.810295	0.932
Upregulated IRG	Class 1	V$EBOX_Q6_01	M01034	T08836	Ebox	17	508	0.826468	0.810295	0.932
Upregulated IRG	Class 1	V$EBOX_Q6_01	M01034	T08853	Ebox	17	508	0.826468	0.810295	0.932
Upregulated IRG	Class 1	V$EBOX_Q6_01	M01034	T09007	Ebox	17	508	0.826468	0.810295	0.932
Upregulated IRG	Class 1	V$EBOX_Q6_01	M01034	T09018	Ebox	17	508	0.826468	0.810295	0.932
Upregulated IRG	Class 1	V$EBOX_Q6_01	M01034	T09050	Ebox	17	508	0.826468	0.810295	0.932
Upregulated IRG	Class 1	V$EBOX_Q6_01	M01034	T09059	Ebox	17	508	0.826468	0.810295	0.932
Upregulated IRG	Class 1	V$EBOX_Q6_01	M01034	T09074	Ebox	17	508	0.826468	0.810295	0.932
Upregulated IRG	Class 1	V$EBOX_Q6_01	M01034	T09177	Ebox	17	508	0.826468	0.810295	0.932
Upregulated IRG	Class 1	V$EBOX_Q6_01	M01034	T09188	Ebox	17	508	0.826468	0.810295	0.932
Upregulated IRG	Class 1	V$EBOX_Q6_01	M01034	T09192	Ebox	17	508	0.826468	0.810295	0.932
Upregulated IRG	Class 1	V$EBOX_Q6_01	M01034	T09197	Ebox	17	508	0.826468	0.810295	0.932
Upregulated IRG	Class 1	V$EBOX_Q6_01	M01034	T09265	Ebox	17	508	0.826468	0.810295	0.932
Upregulated IRG	Class 1	V$EBOX_Q6_01	M01034	T09283	Ebox	17	508	0.826468	0.810295	0.932
Upregulated IRG	Class 1	V$EBOX_Q6_01	M01034	T09287	Ebox	17	508	0.826468	0.810295	0.932
Upregulated IRG	Class 1	V$EBOX_Q6_01	M01034	T09296	Ebox	17	508	0.826468	0.810295	0.932
Upregulated IRG	Class 1	V$EBOX_Q6_01	M01034	T09328	Ebox	17	508	0.826468	0.810295	0.932
Upregulated IRG	Class 1	V$EBOX_Q6_01	M01034	T09362	Ebox	17	508	0.826468	0.810295	0.932
Upregulated IRG	Class 1	V$EBOX_Q6_01	M01034	T09499	Ebox	17	508	0.826468	0.810295	0.932
Upregulated IRG	Class 1	V$EBOX_Q6_01	M01034	T09513	Ebox	17	508	0.826468	0.810295	0.932
Upregulated IRG	Class 1	V$EBOX_Q6_01	M01034	T09514	Ebox	17	508	0.826468	0.810295	0.932
Upregulated IRG	Class 1	V$EBOX_Q6_01	M01034	T09580	Ebox	17	508	0.826468	0.810295	0.932
Upregulated IRG	Class 1	V$EBOX_Q6_01	M01034	T09909	Ebox	17	508	0.826468	0.810295	0.932
Upregulated IRG	Class 1	V$EBOX_Q6_01	M01034	T09998	Ebox	17	508	0.826468	0.810295	0.932
Upregulated IRG	Class 1	V$EBOX_Q6_01	M01034	T10006	Ebox	17	508	0.826468	0.810295	0.932
Upregulated IRG	Class 1	V$EBOX_Q6_01	M01034	T10289	Ebox	17	508	0.826468	0.810295	0.932
Upregulated IRG	Class 1	V$EBOX_Q6_01	M01034	T10290	Ebox	17	508	0.826468	0.810295	0.932
Upregulated IRG	Class 1	V$EBOX_Q6_01	M01034	T10291	Ebox	17	508	0.826468	0.810295	0.932
Upregulated IRG	Class 1	V$EBOX_Q6_01	M01034	T10541	Ebox	17	508	0.826468	0.810295	0.932
Upregulated IRG	Class 1	V$EBOX_Q6_01	M01034	T11000	Ebox	17	508	0.826468	0.810295	0.932
Upregulated IRG	Class 1	V$EBOX_Q6_01	M01034	T11134	Ebox	17	508	0.826468	0.810295	0.932
Upregulated IRG	Class 1	V$EBOX_Q6_01	M01034	T11136	Ebox	17	508	0.826468	0.810295	0.932
Upregulated IRG	Class 1	V$EBOX_Q6_01	M01034	T11200	Ebox	17	508	0.826468	0.810295	0.932
Upregulated IRG	Class 1	V$EBOX_Q6_01	M01034	T11232	Ebox	17	508	0.826468	0.810295	0.932
Upregulated IRG	Class 1	V$EBOX_Q6_01	M01034	T11409	Ebox	17	508	0.826468	0.810295	0.932
Upregulated IRG	Class 1	V$EBOX_Q6_01	M01034	T14058	Ebox	17	508	0.826468	0.810295	0.932
Upregulated IRG	Class 1	V$EBOX_Q6_01	M01034	T14663	Ebox	17	508	0.826468	0.810295	0.932
Upregulated IRG	Class 1	V$EBOX_Q6_01	M01034	T15206	Ebox	17	508	0.826468	0.810295	0.932
Upregulated IRG	Class 1	V$EBOX_Q6_01	M01034	T15231	Ebox	17	508	0.826468	0.810295	0.932
Upregulated IRG	Class 1	V$EBOX_Q6_01	M01034	T15232	Ebox	17	508	0.826468	0.810295	0.932
Upregulated IRG	Class 1	V$EBOX_Q6_01	M01034	T15571	Ebox	17	508	0.826468	0.810295	0.932
Upregulated IRG	Class 1	V$EBOX_Q6_01	M01034	T15572	Ebox	17	508	0.826468	0.810295	0.932
Upregulated IRG	Class 1	V$EBOX_Q6_01	M01034	T15573	Ebox	17	508	0.826468	0.810295	0.932
Upregulated IRG	Class 1	V$EBOX_Q6_01	M01034	T15605	Ebox	17	508	0.826468	0.810295	0.932
Upregulated IRG	Class 1	V$EBOX_Q6_01	M01034	T16151	Ebox	17	508	0.826468	0.810295	0.932
Upregulated IRG	Class 1	V$EBOX_Q6_01	M01034	T16497	Ebox	17	508	0.826468	0.810295	0.932
Upregulated IRG	Class 1	V$EBOX_Q6_01	M01034	T16498	Ebox	17	508	0.826468	0.810295	0.932
Upregulated IRG	Class 1	V$EBOX_Q6_01	M01034	T16555	Ebox	17	508	0.826468	0.810295	0.932
Upregulated IRG	Class 1	V$EBOX_Q6_01	M01034	T16608	Ebox	17	508	0.826468	0.810295	0.932
Upregulated IRG	Class 1	V$EBOX_Q6_01	M01034	T19023	Ebox	17	508	0.826468	0.810295	0.932
Upregulated IRG	Class 1	V$EBOX_Q6_01	M01034	T19024	Ebox	17	508	0.826468	0.810295	0.932
Upregulated IRG	Class 1	V$EBOX_Q6_01	M01034	T19025	Ebox	17	508	0.826468	0.810295	0.932
Upregulated IRG	Class 1	V$EBOX_Q6_01	M01034	T19026	Ebox	17	508	0.826468	0.810295	0.932
Upregulated IRG	Class 1	V$EBOX_Q6_01	M01034	T19027	Ebox	17	508	0.826468	0.810295	0.932
Upregulated IRG	Class 1	V$EBOX_Q6_01	M01034	T19028	Ebox	17	508	0.826468	0.810295	0.932
Upregulated IRG	Class 1	V$EBOX_Q6_01	M01034	T19029	Ebox	17	508	0.826468	0.810295	0.932
Upregulated IRG	Class 1	V$EBOX_Q6_01	M01034	T19030	Ebox	17	508	0.826468	0.810295	0.932
Upregulated IRG	Class 1	V$EBOX_Q6_01	M01034	T19044	Ebox	17	508	0.826468	0.810295	0.932
Upregulated IRG	Class 1	V$EBOX_Q6_01	M01034	T19048	Ebox	17	508	0.826468	0.810295	0.932
Upregulated IRG	Class 1	V$EBOX_Q6_01	M01034	T19050	Ebox	17	508	0.826468	0.810295	0.932
Upregulated IRG	Class 1	V$EBOX_Q6_01	M01034	T19056	Ebox	17	508	0.826468	0.810295	0.932
Upregulated IRG	Class 1	V$EBOX_Q6_01	M01034	T19057	Ebox	17	508	0.826468	0.810295	0.932
Upregulated IRG	Class 1	V$EBOX_Q6_01	M01034	T19058	Ebox	17	508	0.826468	0.810295	0.932
Upregulated IRG	Class 1	V$EBOX_Q6_01	M01034	T19059	Ebox	17	508	0.826468	0.810295	0.932
Upregulated IRG	Class 1	V$EBOX_Q6_01	M01034	T19060	Ebox	17	508	0.826468	0.810295	0.932
Upregulated IRG	Class 1	V$EBOX_Q6_01	M01034	T19061	Ebox	17	508	0.826468	0.810295	0.932
Upregulated IRG	Class 1	V$EBOX_Q6_01	M01034	T19062	Ebox	17	508	0.826468	0.810295	0.932
Upregulated IRG	Class 1	V$EBOX_Q6_01	M01034	T19063	Ebox	17	508	0.826468	0.810295	0.932
Upregulated IRG	Class 1	V$EBOX_Q6_01	M01034	T19064	Ebox	17	508	0.826468	0.810295	0.932
Upregulated IRG	Class 1	V$EBOX_Q6_01	M01034	T19065	Ebox	17	508	0.826468	0.810295	0.932
Upregulated IRG	Class 1	V$EBOX_Q6_01	M01034	T19066	Ebox	17	508	0.826468	0.810295	0.932
Upregulated IRG	Class 1	V$EBOX_Q6_01	M01034	T19067	Ebox	17	508	0.826468	0.810295	0.932
Upregulated IRG	Class 1	V$EBOX_Q6_01	M01034	T19068	Ebox	17	508	0.826468	0.810295	0.932
Upregulated IRG	Class 1	V$EBOX_Q6_01	M01034	T19069	Ebox	17	508	0.826468	0.810295	0.932
Upregulated IRG	Class 1	V$EBOX_Q6_01	M01034	T19070	Ebox	17	508	0.826468	0.810295	0.932
Upregulated IRG	Class 1	V$EBOX_Q6_01	M01034	T19071	Ebox	17	508	0.826468	0.810295	0.932
Upregulated IRG	Class 1	V$EBOX_Q6_01	M01034	T19072	Ebox	17	508	0.826468	0.810295	0.932
Upregulated IRG	Class 1	V$EBOX_Q6_01	M01034	T19289	Ebox	17	508	0.826468	0.810295	0.932
Upregulated IRG	Class 1	V$EBOX_Q6_01	M01034	T19290	Ebox	17	508	0.826468	0.810295	0.932
Upregulated IRG	Class 1	V$EBOX_Q6_01	M01034	T19333	Ebox	17	508	0.826468	0.810295	0.932
Upregulated IRG	Class 1	V$EBOX_Q6_01	M01034	T19334	Ebox	17	508	0.826468	0.810295	0.932
Upregulated IRG	Class 1	V$EBOX_Q6_01	M01034	T22036	Ebox	17	508	0.826468	0.810295	0.932
Upregulated IRG	Class 1	V$EBOX_Q6_01	M01034	T22044	Ebox	17	508	0.826468	0.810295	0.932
Upregulated IRG	Class 1	V$EBOX_Q6_01	M01034	T30338	Ebox	17	508	0.826468	0.810295	0.932
Upregulated IRG	Class 1	V$ZSCAN4_04	M02942	T16870	ZSCAN4 secondary motif	2	77	0.631553	0.823984	0.932
Upregulated IRG	Class 1	V$ZSCAN4_04	M02942	T16874	ZSCAN4 secondary motif	2	77	0.631553	0.823984	0.932
Upregulated IRG	Class 1	V$ZSCAN4_04	M02942	T16905	ZSCAN4 secondary motif	2	77	0.631553	0.823984	0.932
Upregulated IRG	Class 1	V$ZSCAN4_04	M02942	T24115	ZSCAN4 secondary motif	2	77	0.631553	0.823984	0.932
Upregulated IRG	Class 1	V$ZSCAN4_04	M02942	T26001	ZSCAN4 secondary motif	2	77	0.631553	0.823984	0.932
Upregulated IRG	Class 1	V$ZSCAN4_04	M02942	T30570	ZSCAN4 secondary motif	2	77	0.631553	0.823984	0.932
Upregulated IRG	Class 1	V$ZSCAN4_04	M02942	T30571	ZSCAN4 secondary motif	2	77	0.631553	0.823984	0.932
Upregulated IRG	Class 1	V$MYB_05	M02779	T00138	c-Myb	9	289	0.765377	0.82581	0.932
Upregulated IRG	Class 1	V$MYB_05	M02779	T09921	c-Myb	9	289	0.765377	0.82581	0.932
Upregulated IRG	Class 1	V$GFI1_Q6_01	M02010	T01921	Gfi1	4	143	0.682947	0.833829	0.932
Upregulated IRG	Class 1	V$GFI1_Q6_01	M02010	T06587	Gfi1	4	143	0.682947	0.833829	0.932
Upregulated IRG	Class 1	V$GFI1_Q6_01	M02010	T06593	Gfi1	4	143	0.682947	0.833829	0.932
Upregulated IRG	Class 1	V$GFI1_Q6_01	M02010	T10664	Gfi1	4	143	0.682947	0.833829	0.932
Upregulated IRG	Class 1	V$GFI1_Q6_01	M02010	T10665	Gfi1	4	143	0.682947	0.833829	0.932
Upregulated IRG	Class 1	V$GFI1_Q6_01	M02010	T11290	Gfi1	4	143	0.682947	0.833829	0.932
Upregulated IRG	Class 1	V$HSF1_02	M04008	T10036	HSF1	1	45	0.536109	0.845637	0.932
Upregulated IRG	Class 1	V$HSF1_02	M04008	T27544	HSF1	1	45	0.536109	0.845637	0.932
Upregulated IRG	Class 1	V$SF1_Q5_01	M07267	T00251	SF-1	6	208	0.705532	0.848283	0.932
Upregulated IRG	Class 1	V$SF1_Q5_01	M07267	T01147	SF-1	6	208	0.705532	0.848283	0.932
Upregulated IRG	Class 1	V$SF1_Q5_01	M07267	T02769	SF-1	6	208	0.705532	0.848283	0.932
Upregulated IRG	Class 1	V$SF1_Q5_01	M07267	T04002	SF-1	6	208	0.705532	0.848283	0.932
Upregulated IRG	Class 1	V$SF1_Q5_01	M07267	T08551	SF-1	6	208	0.705532	0.848283	0.932
Upregulated IRG	Class 1	V$SF1_Q5_01	M07267	T09467	SF-1	6	208	0.705532	0.848283	0.932
Upregulated IRG	Class 1	V$SF1_Q5_01	M07267	T09519	SF-1	6	208	0.705532	0.848283	0.932
Upregulated IRG	Class 1	V$SF1_Q5_01	M07267	T09914	SF-1	6	208	0.705532	0.848283	0.932
Upregulated IRG	Class 1	V$SF1_Q5_01	M07267	T25132	SF-1	6	208	0.705532	0.848283	0.932
Upregulated IRG	Class 1	V$LRH1_Q5_01	M02098	T02770	LRH-1	4	147	0.663277	0.849583	0.932
Upregulated IRG	Class 1	V$LRH1_Q5_01	M02098	T04754	LRH-1	4	147	0.663277	0.849583	0.932
Upregulated IRG	Class 1	V$LRH1_Q5_01	M02098	T08492	LRH-1	4	147	0.663277	0.849583	0.932
Upregulated IRG	Class 1	V$LRH1_Q5_01	M02098	T08525	LRH-1	4	147	0.663277	0.849583	0.932
Upregulated IRG	Class 1	V$LRH1_Q5_01	M02098	T10265	LRH-1	4	147	0.663277	0.849583	0.932
Upregulated IRG	Class 1	V$LRH1_Q5_01	M02098	T10363	LRH-1	4	147	0.663277	0.849583	0.932
Upregulated IRG	Class 1	V$POU6F1_02	M01462	T01888	POU6F1	2	86	0.562204	0.868879	0.932
Upregulated IRG	Class 1	V$POU6F1_02	M01462	T01889	POU6F1	2	86	0.562204	0.868879	0.932
Upregulated IRG	Class 1	V$POU6F1_02	M01462	T01890	POU6F1	2	86	0.562204	0.868879	0.932
Upregulated IRG	Class 1	V$POU6F1_02	M01462	T01891	POU6F1	2	86	0.562204	0.868879	0.932
Upregulated IRG	Class 1	V$POU6F1_02	M01462	T04470	POU6F1	2	86	0.562204	0.868879	0.932
Upregulated IRG	Class 1	V$POU6F1_02	M01462	T11259	POU6F1	2	86	0.562204	0.868879	0.932
Upregulated IRG	Class 1	V$POU6F1_02	M01462	T11287	POU6F1	2	86	0.562204	0.868879	0.932
Upregulated IRG	Class 1	V$POU6F1_02	M01462	T27071	POU6F1	2	86	0.562204	0.868879	0.932
Upregulated IRG	Class 1	V$YY1_Q6_03	M01894	T00278	YY1	10	335	0.731544	0.870885	0.932
Upregulated IRG	Class 1	V$YY1_Q6_03	M01894	T00915	YY1	10	335	0.731544	0.870885	0.932
Upregulated IRG	Class 1	V$YY1_Q6_03	M01894	T01214	YY1	10	335	0.731544	0.870885	0.932
Upregulated IRG	Class 1	V$YY1_Q6_03	M01894	T04970	YY1	10	335	0.731544	0.870885	0.932
Upregulated IRG	Class 1	V$YY1_Q6_03	M01894	T08253	YY1	10	335	0.731544	0.870885	0.932
Upregulated IRG	Class 1	V$YY1_Q6_03	M01894	T08660	YY1	10	335	0.731544	0.870885	0.932
Upregulated IRG	Class 1	V$YY1_Q6_03	M01894	T10428	YY1	10	335	0.731544	0.870885	0.932
Upregulated IRG	Class 1	V$MYB_Q4	M07299	T00136	c-Myb	17	538	0.777126	0.874214	0.932
Upregulated IRG	Class 1	V$MYB_Q4	M07299	T00137	c-Myb	17	538	0.777126	0.874214	0.932
Upregulated IRG	Class 1	V$MYB_Q4	M07299	T00138	c-Myb	17	538	0.777126	0.874214	0.932
Upregulated IRG	Class 1	V$MYB_Q4	M07299	T09892	c-Myb	17	538	0.777126	0.874214	0.932
Upregulated IRG	Class 1	V$MYB_Q4	M07299	T09921	c-Myb	17	538	0.777126	0.874214	0.932
Upregulated IRG	Class 1	V$MYB_Q4	M07299	T19094	c-Myb	17	538	0.777126	0.874214	0.932
Upregulated IRG	Class 1	V$MYB_Q4	M07299	T19095	c-Myb	17	538	0.777126	0.874214	0.932
Upregulated IRG	Class 1	V$MYB_Q4	M07299	T19096	c-Myb	17	538	0.777126	0.874214	0.932
Upregulated IRG	Class 1	V$MYB_Q4	M07299	T19097	c-Myb	17	538	0.777126	0.874214	0.932
Upregulated IRG	Class 1	V$MYB_Q4	M07299	T19098	c-Myb	17	538	0.777126	0.874214	0.932
Upregulated IRG	Class 1	V$MYB_Q4	M07299	T28011	c-Myb	17	538	0.777126	0.874214	0.932
Upregulated IRG	Class 1	V$MYB_Q4	M07299	T28868	c-Myb	17	538	0.777126	0.874214	0.932
Upregulated IRG	Class 1	V$MYB_Q4	M07299	T28869	c-Myb	17	538	0.777126	0.874214	0.932
Upregulated IRG	Class 1	V$MYB_Q4	M07299	T28870	c-Myb	17	538	0.777126	0.874214	0.932
Upregulated IRG	Class 1	V$MYB_Q4	M07299	T28871	c-Myb	17	538	0.777126	0.874214	0.932
Upregulated IRG	Class 1	V$MYB_Q4	M07299	T30302	c-Myb	17	538	0.777126	0.874214	0.932
Upregulated IRG	Class 1	V$EGR1_Q6	M01873	T00241	Egr-1	10	337	0.726917	0.87543	0.932
Upregulated IRG	Class 1	V$EGR1_Q6	M01873	T00244	Egr-1	10	337	0.726917	0.87543	0.932
Upregulated IRG	Class 1	V$EGR1_Q6	M01873	T01200	Egr-1	10	337	0.726917	0.87543	0.932
Upregulated IRG	Class 1	V$EGR1_Q6	M01873	T09462	Egr-1	10	337	0.726917	0.87543	0.932
Upregulated IRG	Class 1	V$EGR1_Q6	M01873	T10013	Egr-1	10	337	0.726917	0.87543	0.932
Upregulated IRG	Class 1	V$EGR1_Q6	M01873	T10132	Egr-1	10	337	0.726917	0.87543	0.932
Upregulated IRG	Class 1	V$HNF4A_Q3	M07321	T00372	HNF-4A	2	89	0.542352	0.881331	0.932
Upregulated IRG	Class 1	V$HNF4A_Q3	M07321	T00373	HNF-4A	2	89	0.542352	0.881331	0.932
Upregulated IRG	Class 1	V$HNF4A_Q3	M07321	T02421	HNF-4A	2	89	0.542352	0.881331	0.932
Upregulated IRG	Class 1	V$HNF4A_Q3	M07321	T02422	HNF-4A	2	89	0.542352	0.881331	0.932
Upregulated IRG	Class 1	V$HNF4A_Q3	M07321	T02423	HNF-4A	2	89	0.542352	0.881331	0.932
Upregulated IRG	Class 1	V$HNF4A_Q3	M07321	T02424	HNF-4A	2	89	0.542352	0.881331	0.932
Upregulated IRG	Class 1	V$HNF4A_Q3	M07321	T02425	HNF-4A	2	89	0.542352	0.881331	0.932
Upregulated IRG	Class 1	V$HNF4A_Q3	M07321	T02427	HNF-4A	2	89	0.542352	0.881331	0.932
Upregulated IRG	Class 1	V$HNF4A_Q3	M07321	T02428	HNF-4A	2	89	0.542352	0.881331	0.932
Upregulated IRG	Class 1	V$HNF4A_Q3	M07321	T02758	HNF-4A	2	89	0.542352	0.881331	0.932
Upregulated IRG	Class 1	V$HNF4A_Q3	M07321	T03828	HNF-4A	2	89	0.542352	0.881331	0.932
Upregulated IRG	Class 1	V$HNF4A_Q3	M07321	T05285	HNF-4A	2	89	0.542352	0.881331	0.932
Upregulated IRG	Class 1	V$HNF4A_Q3	M07321	T05287	HNF-4A	2	89	0.542352	0.881331	0.932
Upregulated IRG	Class 1	V$HNF4A_Q3	M07321	T05288	HNF-4A	2	89	0.542352	0.881331	0.932
Upregulated IRG	Class 1	V$HNF4A_Q3	M07321	T18464	HNF-4A	2	89	0.542352	0.881331	0.932
Upregulated IRG	Class 1	V$HNF4A_Q3	M07321	T23571	HNF-4A	2	89	0.542352	0.881331	0.932
Upregulated IRG	Class 1	V$HNF4A_Q3	M07321	T26145	HNF-4A	2	89	0.542352	0.881331	0.932
Upregulated IRG	Class 1	V$HNF4A_Q3	M07321	T26146	HNF-4A	2	89	0.542352	0.881331	0.932
Upregulated IRG	Class 1	V$HNF4A_Q3	M07321	T28928	HNF-4A	2	89	0.542352	0.881331	0.932
Upregulated IRG	Class 1	V$STAT1_Q6	M01823	T01492	STAT1	3	124	0.585982	0.8832	0.932
Upregulated IRG	Class 1	V$STAT1_Q6	M01823	T01573	STAT1	3	124	0.585982	0.8832	0.932
Upregulated IRG	Class 1	V$STAT1_Q6	M01823	T01575	STAT1	3	124	0.585982	0.8832	0.932
Upregulated IRG	Class 1	V$STAT1_Q6	M01823	T04759	STAT1	3	124	0.585982	0.8832	0.932
Upregulated IRG	Class 1	V$STAT1_Q6	M01823	T05665	STAT1	3	124	0.585982	0.8832	0.932
Upregulated IRG	Class 1	V$STAT1_Q6	M01823	T08549	STAT1	3	124	0.585982	0.8832	0.932
Upregulated IRG	Class 1	V$STAT1_Q6	M01823	T08951	STAT1	3	124	0.585982	0.8832	0.932
Upregulated IRG	Class 1	V$STAT1_Q6	M01823	T11029	STAT1	3	124	0.585982	0.8832	0.932
Upregulated IRG	Class 1	V$HELIOSA_02	M01004	T04954	Helios A	94	2642	0.881553	0.894557	0.932
Upregulated IRG	Class 1	V$HELIOSA_02	M01004	T06012	Helios A	94	2642	0.881553	0.894557	0.932
Upregulated IRG	Class 1	V$HELIOSA_02	M01004	T11158	Helios A	94	2642	0.881553	0.894557	0.932
Upregulated IRG	Class 1	V$HELIOSA_02	M01004	T14509	Helios A	94	2642	0.881553	0.894557	0.932
Upregulated IRG	Class 1	V$HELIOSA_02	M01004	T19008	Helios A	94	2642	0.881553	0.894557	0.932
Upregulated IRG	Class 1	V$AP1_Q6_02	M03538	T00029	AP-1	12	406	0.72379	0.895939	0.932
Upregulated IRG	Class 1	V$AP1_Q6_02	M03538	T00031	AP-1	12	406	0.72379	0.895939	0.932
Upregulated IRG	Class 1	V$AP1_Q6_02	M03538	T00032	AP-1	12	406	0.72379	0.895939	0.932
Upregulated IRG	Class 1	V$SOX10_Q3	M07338	T04918	Sox10	5	194	0.626245	0.896971	0.932
Upregulated IRG	Class 1	V$SOX10_Q3	M07338	T08334	Sox10	5	194	0.626245	0.896971	0.932
Upregulated IRG	Class 1	V$SOX10_Q3	M07338	T08336	Sox10	5	194	0.626245	0.896971	0.932
Upregulated IRG	Class 1	V$SOX10_Q3	M07338	T08341	Sox10	5	194	0.626245	0.896971	0.932
Upregulated IRG	Class 1	V$SOX10_Q3	M07338	T08441	Sox10	5	194	0.626245	0.896971	0.932
Upregulated IRG	Class 1	V$SOX10_Q3	M07338	T08442	Sox10	5	194	0.626245	0.896971	0.932
Upregulated IRG	Class 1	V$SOX10_Q3	M07338	T30947	Sox10	5	194	0.626245	0.896971	0.932
Upregulated IRG	Class 1	V$GATA_Q6	M00789	T00305	GATA	4	165	0.58717	0.905644	0.932
Upregulated IRG	Class 1	V$GATA_Q6	M00789	T00306	GATA	4	165	0.58717	0.905644	0.932
Upregulated IRG	Class 1	V$GATA_Q6	M00789	T00308	GATA	4	165	0.58717	0.905644	0.932
Upregulated IRG	Class 1	V$GATA_Q6	M00789	T00310	GATA	4	165	0.58717	0.905644	0.932
Upregulated IRG	Class 1	V$GATA_Q6	M00789	T00311	GATA	4	165	0.58717	0.905644	0.932
Upregulated IRG	Class 1	V$GATA_Q6	M00789	T01302	GATA	4	165	0.58717	0.905644	0.932
Upregulated IRG	Class 1	V$GATA_Q6	M00789	T02532	GATA	4	165	0.58717	0.905644	0.932
Upregulated IRG	Class 1	V$GATA_Q6	M00789	T02685	GATA	4	165	0.58717	0.905644	0.932
Upregulated IRG	Class 1	V$GATA_Q6	M00789	T02686	GATA	4	165	0.58717	0.905644	0.932
Upregulated IRG	Class 1	V$GATA_Q6	M00789	T02687	GATA	4	165	0.58717	0.905644	0.932
Upregulated IRG	Class 1	V$GATA_Q6	M00789	T02688	GATA	4	165	0.58717	0.905644	0.932
Upregulated IRG	Class 1	V$GATA_Q6	M00789	T02689	GATA	4	165	0.58717	0.905644	0.932
Upregulated IRG	Class 1	V$GATA_Q6	M00789	T02716	GATA	4	165	0.58717	0.905644	0.932
Upregulated IRG	Class 1	V$GATA_Q6	M00789	T02717	GATA	4	165	0.58717	0.905644	0.932
Upregulated IRG	Class 1	V$GATA_Q6	M00789	T08291	GATA	4	165	0.58717	0.905644	0.932
Upregulated IRG	Class 1	V$GATA_Q6	M00789	T08292	GATA	4	165	0.58717	0.905644	0.932
Upregulated IRG	Class 1	V$GATA_Q6	M00789	T08358	GATA	4	165	0.58717	0.905644	0.932
Upregulated IRG	Class 1	V$GATA_Q6	M00789	T08540	GATA	4	165	0.58717	0.905644	0.932
Upregulated IRG	Class 1	V$GATA_Q6	M00789	T08541	GATA	4	165	0.58717	0.905644	0.932
Upregulated IRG	Class 1	V$GATA_Q6	M00789	T08571	GATA	4	165	0.58717	0.905644	0.932
Upregulated IRG	Class 1	V$GATA_Q6	M00789	T08572	GATA	4	165	0.58717	0.905644	0.932
Upregulated IRG	Class 1	V$GATA_Q6	M00789	T08573	GATA	4	165	0.58717	0.905644	0.932
Upregulated IRG	Class 1	V$GATA_Q6	M00789	T09359	GATA	4	165	0.58717	0.905644	0.932
Upregulated IRG	Class 1	V$GATA_Q6	M00789	T09480	GATA	4	165	0.58717	0.905644	0.932
Upregulated IRG	Class 1	V$GATA_Q6	M00789	T09924	GATA	4	165	0.58717	0.905644	0.932
Upregulated IRG	Class 1	V$GATA_Q6	M00789	T09925	GATA	4	165	0.58717	0.905644	0.932
Upregulated IRG	Class 1	V$GATA_Q6	M00789	T10207	GATA	4	165	0.58717	0.905644	0.932
Upregulated IRG	Class 1	V$GATA_Q6	M00789	T10208	GATA	4	165	0.58717	0.905644	0.932
Upregulated IRG	Class 1	V$GATA_Q6	M00789	T10430	GATA	4	165	0.58717	0.905644	0.932
Upregulated IRG	Class 1	V$GATA_Q6	M00789	T10431	GATA	4	165	0.58717	0.905644	0.932
Upregulated IRG	Class 1	V$GATA_Q6	M00789	T15259	GATA	4	165	0.58717	0.905644	0.932
Upregulated IRG	Class 1	V$GATA_Q6	M00789	T16251	GATA	4	165	0.58717	0.905644	0.932
Upregulated IRG	Class 1	V$GATA_Q6	M00789	T16558	GATA	4	165	0.58717	0.905644	0.932
Upregulated IRG	Class 1	V$GATA_Q6	M00789	T16675	GATA	4	165	0.58717	0.905644	0.932
Upregulated IRG	Class 1	V$GATA_Q6	M00789	T18946	GATA	4	165	0.58717	0.905644	0.932
Upregulated IRG	Class 1	V$MZF1_Q5	M01733	T00529	MZF-1	8	296	0.658345	0.91406	0.932
Upregulated IRG	Class 1	V$MZF1_Q5	M01733	T08516	MZF-1	8	296	0.658345	0.91406	0.932
Upregulated IRG	Class 1	V$MZF1_Q5	M01733	T08517	MZF-1	8	296	0.658345	0.91406	0.932
Upregulated IRG	Class 1	V$MZF1_Q5	M01733	T09481	MZF-1	8	296	0.658345	0.91406	0.932
Upregulated IRG	Class 1	V$MZF1_Q5	M01733	T14541	MZF-1	8	296	0.658345	0.91406	0.932
Upregulated IRG	Class 1	V$MZF1_Q5	M01733	T17573	MZF-1	8	296	0.658345	0.91406	0.932
Upregulated IRG	class 1	V$XVENT1_01	-	-	-	10	359	0.679646	0.917305	0.932
Upregulated IRG	Class 1	V$FPM315_01	M01587	T16092	FPM315 (ZNF263)	8	304	0.640021	0.92742	0.932
Upregulated IRG	Class 1	V$FPM315_01	M01587	T16093	FPM315 (ZNF263)	8	304	0.640021	0.92742	0.932
Upregulated IRG	Class 1	V$ARID5A_03	M02736	T16757	Arid5a	1	63	0.377871	0.928135	0.932
Upregulated IRG	Class 1	V$BBX_03	M02739	T16783	Bbx	2	105	0.456389	0.931116	0.932
Upregulated IRG	Class 1	V$AML3_Q6	M01856	T02281	AML3	4	187	0.514934	0.948474	0.932
Upregulated IRG	Class 1	V$AML3_Q6	M01856	T02441	AML3	4	187	0.514934	0.948474	0.932
Upregulated IRG	Class 1	V$AML3_Q6	M01856	T08347	AML3	4	187	0.514934	0.948474	0.932
Upregulated IRG	Class 1	V$AML3_Q6	M01856	T08443	AML3	4	187	0.514934	0.948474	0.932
Upregulated IRG	Class 1	V$TBX5_01	M01019	T04345	Tbx5	4	187	0.514931	0.948475	0.932
Upregulated IRG	Class 1	V$TBX5_01	M01019	T04346	Tbx5	4	187	0.514931	0.948475	0.932
Upregulated IRG	Class 1	V$TBX5_01	M01019	T04347	Tbx5	4	187	0.514931	0.948475	0.932
Upregulated IRG	Class 1	V$TBX5_01	M01019	T11352	Tbx5	4	187	0.514931	0.948475	0.932
Upregulated IRG	Class 1	V$TBX5_01	M01019	T11422	Tbx5	4	187	0.514931	0.948475	0.932
Upregulated IRG	Class 1	V$TBX5_01	M01019	T21295	Tbx5	4	187	0.514931	0.948475	0.932
Upregulated IRG	Class 1	V$TBX5_01	M01019	T21296	Tbx5	4	187	0.514931	0.948475	0.932
Upregulated IRG	Class 1	V$RUSH1A_02	M01107	T04146	RUSH-1alpha	19	679	0.682537	0.965602	0.932
Upregulated IRG	Class 1	V$RUSH1A_02	M01107	T04147	RUSH-1alpha	19	679	0.682537	0.965602	0.932
Upregulated IRG	Class 1	V$RUSH1A_02	M01107	T04148	RUSH-1alpha	19	679	0.682537	0.965602	0.932
Upregulated IRG	Class 1	V$RUSH1A_02	M01107	T11427	RUSH-1alpha	19	679	0.682537	0.965602	0.932
Upregulated IRG	Class 1	V$RUSH1A_02	M01107	T14956	RUSH-1alpha	19	679	0.682537	0.965602	0.932
Upregulated IRG	Class 1	V$POU2F1_Q6	M03561	T00545	POU2F1	2	125	0.380907	0.965874	0.932
Upregulated IRG	Class 1	V$POU2F1_Q6	M03561	T00641	POU2F1	2	125	0.380907	0.965874	0.932
Upregulated IRG	Class 1	V$POU2F1_Q6	M03561	T00643	POU2F1	2	125	0.380907	0.965874	0.932
Upregulated IRG	Class 1	V$POU2F1_Q6	M03561	T00644	POU2F1	2	125	0.380907	0.965874	0.932
Upregulated IRG	Class 1	V$POU2F1_Q6	M03561	T01192	POU2F1	2	125	0.380907	0.965874	0.932
Upregulated IRG	Class 1	V$POU2F1_Q6	M03561	T01862	POU2F1	2	125	0.380907	0.965874	0.932
Upregulated IRG	Class 1	V$POU2F1_Q6	M03561	T01863	POU2F1	2	125	0.380907	0.965874	0.932
Upregulated IRG	Class 1	V$POU2F1_Q6	M03561	T09214	POU2F1	2	125	0.380907	0.965874	0.932
Upregulated IRG	Class 1	V$POU2F1_Q6	M03561	T18695	POU2F1	2	125	0.380907	0.965874	0.932
Upregulated IRG	Class 1	V$POU2F1_Q6	M03561	T23805	POU2F1	2	125	0.380907	0.965874	0.932
Upregulated IRG	Class 1	V$POU2F1_Q6	M03561	T23806	POU2F1	2	125	0.380907	0.965874	0.932
Upregulated IRG	Class 1	V$BLIMP1_Q4	M07314	T00929	Blimp-1	1	81	0.291741	0.966545	0.932
Upregulated IRG	Class 1	V$BLIMP1_Q4	M07314	T02316	Blimp-1	1	81	0.291741	0.966545	0.932
Upregulated IRG	Class 1	V$BLIMP1_Q4	M07314	T11276	Blimp-1	1	81	0.291741	0.966545	0.932
Upregulated IRG	Class 1	V$BLIMP1_Q4	M07314	T14505	Blimp-1	1	81	0.291741	0.966545	0.932
Upregulated IRG	Class 1	V$BLIMP1_Q4	M07314	T23607	Blimp-1	1	81	0.291741	0.966545	0.932
Upregulated IRG	Class 1	V$BLIMP1_Q4	M07314	T26255	Blimp-1	1	81	0.291741	0.966545	0.932
Upregulated IRG	Class 1	V$BLIMP1_Q4	M07314	T26256	Blimp-1	1	81	0.291741	0.966545	0.932
Upregulated IRG	Class 1	V$BLIMP1_Q4	M07314	T26257	Blimp-1	1	81	0.291741	0.966545	0.932
Upregulated IRG	Class 1	V$BLIMP1_Q4	M07314	T26258	Blimp-1	1	81	0.291741	0.966545	0.932
Upregulated IRG	Class 1	V$BLIMP1_Q4	M07314	T26479	Blimp-1	1	81	0.291741	0.966545	0.932
Upregulated IRG	Class 1	V$SOX2_Q3_01	M07308	T01836	Sox2	6	272	0.531647	0.966572	0.932
Upregulated IRG	Class 1	V$SOX2_Q3_01	M07308	T04915	Sox2	6	272	0.531647	0.966572	0.932
Upregulated IRG	Class 1	V$SOX2_Q3_01	M07308	T09507	Sox2	6	272	0.531647	0.966572	0.932
Upregulated IRG	Class 1	V$SOX2_Q3_01	M07308	T09970	Sox2	6	272	0.531647	0.966572	0.932
Upregulated IRG	Class 1	V$SOX2_Q3_01	M07308	T16034	Sox2	6	272	0.531647	0.966572	0.932
Upregulated IRG	Class 1	V$SOX2_Q3_01	M07308	T29842	Sox2	6	272	0.531647	0.966572	0.932
Upregulated IRG	Class 1	V$CRX_Q4_01	M01712	T02792	CRX	1	86	0.274369	0.972946	0.932
Upregulated IRG	Class 1	V$CRX_Q4_01	M01712	T03458	CRX	1	86	0.274369	0.972946	0.932
Upregulated IRG	Class 1	V$CRX_Q4_01	M01712	T03461	CRX	1	86	0.274369	0.972946	0.932
Upregulated IRG	Class 1	V$CRX_Q4_01	M01712	T09164	CRX	1	86	0.274369	0.972946	0.932
Upregulated IRG	Class 1	V$CRX_Q4_01	M01712	T11399	CRX	1	86	0.274369	0.972946	0.932
Upregulated IRG	Class 1	V$CRX_Q4_01	M01712	T11402	CRX	1	86	0.274369	0.972946	0.932
Upregulated IRG	Class 1	V$ISL1_Q3	M04616	T01035	islet1	1	88	0.267984	0.97515	0.932
Upregulated IRG	Class 1	V$ISL1_Q3	M04616	T01957	islet1	1	88	0.267984	0.97515	0.932
Upregulated IRG	Class 1	V$ISL1_Q3	M04616	T06054	islet1	1	88	0.267984	0.97515	0.932
Upregulated IRG	Class 1	V$ISL1_Q3	M04616	T06055	islet1	1	88	0.267984	0.97515	0.932
Upregulated IRG	Class 1	V$ISL1_Q3	M04616	T06056	islet1	1	88	0.267984	0.97515	0.932
Upregulated IRG	Class 1	V$ISL1_Q3	M04616	T09161	islet1	1	88	0.267984	0.97515	0.932
Upregulated IRG	Class 1	V$ISL1_Q3	M04616	T10880	islet1	1	88	0.267984	0.97515	0.932
Upregulated IRG	Class 1	V$ISL1_Q3	M04616	T10924	islet1	1	88	0.267984	0.97515	0.932
Upregulated IRG	Class 1	V$ISL1_Q3	M04616	T15310	islet1	1	88	0.267984	0.97515	0.932
Upregulated IRG	Class 1	V$CDPCR1_01	M00104	T00100	CDP CR1	21	759	0.674295	0.975425	0.932
Upregulated IRG	Class 1	V$CDPCR1_01	M00104	T01083	CDP CR1	21	759	0.674295	0.975425	0.932
Upregulated IRG	Class 1	V$CDPCR1_01	M00104	T02042	CDP CR1	21	759	0.674295	0.975425	0.932
Upregulated IRG	Class 1	V$CDPCR1_01	M00104	T02043	CDP CR1	21	759	0.674295	0.975425	0.932
Upregulated IRG	Class 1	V$CDPCR1_01	M00104	T09990	CDP CR1	21	759	0.674295	0.975425	0.932
Upregulated IRG	Class 1	V$CDPCR1_01	M00104	T09991	CDP CR1	21	759	0.674295	0.975425	0.932
Upregulated IRG	Class 1	V$CDPCR1_01	M00104	T11260	CDP CR1	21	759	0.674295	0.975425	0.932
Upregulated IRG	Class 1	V$CDPCR1_01	M00104	T17012	CDP CR1	21	759	0.674295	0.975425	0.932
Upregulated IRG	Class 1	V$CDPCR1_01	M00104	T17013	CDP CR1	21	759	0.674295	0.975425	0.932
Upregulated IRG	Class 1	V$CDPCR1_01	M00104	T17014	CDP CR1	21	759	0.674295	0.975425	0.932
Upregulated IRG	Class 1	V$CDPCR1_01	M00104	T17015	CDP CR1	21	759	0.674295	0.975425	0.932
Upregulated IRG	Class 1	V$CDPCR1_01	M00104	T18703	CDP CR1	21	759	0.674295	0.975425	0.932
Upregulated IRG	Class 1	V$CDPCR1_01	M00104	T18704	CDP CR1	21	759	0.674295	0.975425	0.932
Upregulated IRG	Class 1	V$CDPCR1_01	M00104	T18705	CDP CR1	21	759	0.674295	0.975425	0.932
Upregulated IRG	Class 1	V$CDPCR1_01	M00104	T18706	CDP CR1	21	759	0.674295	0.975425	0.932
Upregulated IRG	Class 1	V$FOXO1_07	M04257	T10353	FOXO1	448	12225	0.905687	0.979033	0.932
Upregulated IRG	Class 1	V$ING4_01	M01743	T17025	ING4	4	228	0.418865	0.984608	0.932
Upregulated IRG	Class 1	V$ING4_01	M01743	T17889	ING4	4	228	0.418865	0.984608	0.932
Upregulated IRG	Class 1	V$ING4_01	M01743	T17890	ING4	4	228	0.418865	0.984608	0.932
Upregulated IRG	Class 1	V$HOMEZ_01	M01429	T16892	Homez	93	2862	0.798548	0.98709	0.932
Upregulated IRG	Class 1	V$HOMEZ_01	M01429	T16893	Homez	93	2862	0.798548	0.98709	0.932
Upregulated IRG	Class 1	V$HOMEZ_01	M01429	T16896	Homez	93	2862	0.798548	0.98709	0.932
Upregulated IRG	Class 1	V$HOMEZ_01	M01429	T19755	Homez	93	2862	0.798548	0.98709	0.932
Upregulated IRG	Class 1	V$HOMEZ_01	M01429	T19756	Homez	93	2862	0.798548	0.98709	0.932
Upregulated IRG	Class 1	V$HOMEZ_01	M01429	T21463	Homez	93	2862	0.798548	0.98709	0.932
Upregulated IRG	Class 1	V$HOMEZ_01	M01429	T21464	Homez	93	2862	0.798548	0.98709	0.932
Upregulated IRG	Class 1	V$HOMEZ_01	M01429	T21465	Homez	93	2862	0.798548	0.98709	0.932
Upregulated IRG	Class 1	V$IPF1_Q5	M02096	T02057	ipf1	5	274	0.436261	0.988025	0.932
Upregulated IRG	Class 1	V$IPF1_Q5	M02096	T02058	ipf1	5	274	0.436261	0.988025	0.932
Upregulated IRG	Class 1	V$IPF1_Q5	M02096	T04362	ipf1	5	274	0.436261	0.988025	0.932
Upregulated IRG	Class 1	V$IPF1_Q5	M02096	T09093	ipf1	5	274	0.436261	0.988025	0.932
Upregulated IRG	Class 1	V$IPF1_Q5	M02096	T09250	ipf1	5	274	0.436261	0.988025	0.932
Upregulated IRG	Class 1	V$TEF1_Q6_04	M07340	T00806	TEF-1	3	198	0.35997	0.988608	0.932
Upregulated IRG	Class 1	V$TEF1_Q6_04	M07340	T01124	TEF-1	3	198	0.35997	0.988608	0.932
Upregulated IRG	Class 1	V$TEF1_Q6_04	M07340	T02362	TEF-1	3	198	0.35997	0.988608	0.932
Upregulated IRG	Class 1	V$TEF1_Q6_04	M07340	T09032	TEF-1	3	198	0.35997	0.988608	0.932
Upregulated IRG	Class 1	V$TEF1_Q6_04	M07340	T09033	TEF-1	3	198	0.35997	0.988608	0.932
Upregulated IRG	Class 1	V$TEF1_Q6_04	M07340	T19301	TEF-1	3	198	0.35997	0.988608	0.932
Upregulated IRG	Class 1	V$ZFP105_04	M02931	T16846	ZFP105 secondary motif	3	223	0.318445	0.995117	0.932
Upregulated IRG	Class 1	V$ZFP105_04	M02931	T22730	ZFP105 secondary motif	3	223	0.318445	0.995117	0.932
Upregulated IRG	Class 1	V$HNF3B_Q6	M02014	T01049	HNF-3beta	2	188	0.250391	0.996641	0.932
Upregulated IRG	Class 1	V$HNF3B_Q6	M02014	T02344	HNF-3beta	2	188	0.250391	0.996641	0.932
Upregulated IRG	Class 1	V$HNF3B_Q6	M02014	T02513	HNF-3beta	2	188	0.250391	0.996641	0.932
Upregulated IRG	Class 1	V$HNF3B_Q6	M02014	T08421	HNF-3beta	2	188	0.250391	0.996641	0.932
Upregulated IRG	Class 1	V$HNF3B_Q6	M02014	T09512	HNF-3beta	2	188	0.250391	0.996641	0.932
Upregulated IRG	Class 1	V$HNF3B_Q6	M02014	T09942	HNF-3beta	2	188	0.250391	0.996641	0.932
Upregulated IRG	Class 1	V$PIT1_Q6_01	M03559	T00325	Pit-1	1	136	0.171939	0.996767	0.932
Upregulated IRG	Class 1	V$PIT1_Q6_01	M03559	T00691	Pit-1	1	136	0.171939	0.996767	0.932
Upregulated IRG	Class 1	V$PIT1_Q6_01	M03559	T00707	Pit-1	1	136	0.171939	0.996767	0.932
Upregulated IRG	Class 1	V$PIT1_Q6_01	M03559	T01172	Pit-1	1	136	0.171939	0.996767	0.932
Upregulated IRG	Class 1	V$PIT1_Q6_01	M03559	T01516	Pit-1	1	136	0.171939	0.996767	0.932
Upregulated IRG	Class 1	V$PIT1_Q6_01	M03559	T01902	Pit-1	1	136	0.171939	0.996767	0.932
Upregulated IRG	Class 1	V$PIT1_Q6_01	M03559	T09174	Pit-1	1	136	0.171939	0.996767	0.932
Upregulated IRG	Class 1	V$PIT1_Q6_01	M03559	T14793	Pit-1	1	136	0.171939	0.996767	0.932
Upregulated IRG	Class 1	V$PIT1_Q6_01	M03559	T17004	Pit-1	1	136	0.171939	0.996767	0.932
Upregulated IRG	Class 1	V$PIT1_Q6_01	M03559	T22511	Pit-1	1	136	0.171939	0.996767	0.932
Upregulated IRG	Class 1	V$RHOX11_01	M01347	T16911	Rhox11	118	3696	0.782576	0.996809	0.932
Upregulated IRG	Class 1	V$CDX2_01	M01449	T02002	Cdx-2	2	202	0.232663	0.998023	0.932
Upregulated IRG	Class 1	V$CDX2_01	M01449	T03246	Cdx-2	2	202	0.232663	0.998023	0.932
Upregulated IRG	Class 1	V$CDX2_01	M01449	T09236	Cdx-2	2	202	0.232663	0.998023	0.932
Upregulated IRG	Class 1	V$CDX2_01	M01449	T09327	Cdx-2	2	202	0.232663	0.998023	0.932
Upregulated IRG	Class 1	V$SIX1_01	M01313	T03262	Six-1	69	2350	0.716352	0.998145	0.932
Upregulated IRG	Class 1	V$SIX1_01	M01313	T03292	Six-1	69	2350	0.716352	0.998145	0.932
Upregulated IRG	Class 1	V$SIX1_01	M01313	T11366	Six-1	69	2350	0.716352	0.998145	0.932
Upregulated IRG	Class 1	V$SIX1_01	M01313	T14739	Six-1	69	2350	0.716352	0.998145	0.932
Upregulated IRG	Class 1	V$CDX2_Q5_02	M02087	T02002	CDX-2	1	155	0.15057	0.998558	0.932
Upregulated IRG	Class 1	V$CDX2_Q5_02	M02087	T03246	CDX-2	1	155	0.15057	0.998558	0.932
Upregulated IRG	Class 1	V$CDX2_Q5_02	M02087	T09236	CDX-2	1	155	0.15057	0.998558	0.932
Upregulated IRG	Class 1	V$CDX2_Q5_02	M02087	T09327	CDX-2	1	155	0.15057	0.998558	0.932
Upregulated IRG	Class 1	V$CDX2_Q5_02	M02087	T22225	CDX-2	1	155	0.15057	0.998558	0.932
Upregulated IRG	Class 1	V$HMGIY_Q3	M01010	T01851	HMGIY	8	468	0.407381	0.998837	0.932
Upregulated IRG	Class 1	V$HMGIY_Q3	M01010	T01852	HMGIY	8	468	0.407381	0.998837	0.932
Upregulated IRG	Class 1	V$HMGIY_Q3	M01010	T01859	HMGIY	8	468	0.407381	0.998837	0.932
Upregulated IRG	Class 1	V$HMGIY_Q3	M01010	T01860	HMGIY	8	468	0.407381	0.998837	0.932
Upregulated IRG	Class 1	V$HMGIY_Q3	M01010	T01980	HMGIY	8	468	0.407381	0.998837	0.932
Upregulated IRG	Class 1	V$HMGIY_Q3	M01010	T02368	HMGIY	8	468	0.407381	0.998837	0.932
Upregulated IRG	Class 1	V$HMGIY_Q3	M01010	T06606	HMGIY	8	468	0.407381	0.998837	0.932
Upregulated IRG	Class 1	V$HMGIY_Q3	M01010	T06607	HMGIY	8	468	0.407381	0.998837	0.932
Upregulated IRG	Class 1	V$HMGIY_Q3	M01010	T06608	HMGIY	8	468	0.407381	0.998837	0.932
Upregulated IRG	Class 1	V$HMGIY_Q3	M01010	T10672	HMGIY	8	468	0.407381	0.998837	0.932
Upregulated IRG	Class 1	V$HMGIY_Q3	M01010	T15688	HMGIY	8	468	0.407381	0.998837	0.932
Upregulated IRG	Class 1	V$HMGIY_Q3	M01010	T19005	HMGIY	8	468	0.407381	0.998837	0.932
Upregulated IRG	Class 1	V$HMGIY_Q3	M01010	T19006	HMGIY	8	468	0.407381	0.998837	0.932
Upregulated IRG	Class 1	V$ZNF333_01	M01230	T15872	ZNF333	1	165	0.141325	0.999057	0.932
Upregulated IRG	Class 1	V$ZNF333_01	M01230	T15873	ZNF333	1	165	0.141325	0.999057	0.932
Upregulated IRG	Class 1	V$HOXD12_01	M01380	T01763	HOXD12	81	2802	0.703917	0.999528	0.932
Upregulated IRG	Class 1	V$HOXD12_01	M01380	T03334	HOXD12	81	2802	0.703917	0.999528	0.932
Upregulated IRG	Class 1	V$FOXO1_02	M00474	T02936	FOXO1	25	1102	0.54627	0.999609	0.932
Upregulated IRG	Class 1	V$FOXO1_02	M00474	T04203	FOXO1	25	1102	0.54627	0.999609	0.932
Upregulated IRG	Class 1	V$FOXO1_02	M00474	T09104	FOXO1	25	1102	0.54627	0.999609	0.932
Upregulated IRG	Class 1	V$FOXO1_02	M00474	T10353	FOXO1	25	1102	0.54627	0.999609	0.932
Upregulated IRG	Class 1	V$FOXO1_02	M00474	T17666	FOXO1	25	1102	0.54627	0.999609	0.932
Upregulated IRG	Class 1	V$CPHX_01	M01478	T16822	Cphx	59	2245	0.63645	0.999895	0.932
Upregulated IRG	Class 1	V$CPHX_01	M01478	T16825	Cphx	59	2245	0.63645	0.999895	0.932
Upregulated IRG	Class 1	V$HOXC13_01	M01317	T03330	HOXC13	58	2265	0.619065	0.999955	0.932
Upregulated IRG	Class 1	V$HOXC13_01	M01317	T03354	HOXC13	58	2265	0.619065	0.999955	0.932
Upregulated IRG	Class 1	V$HOXC13_01	M01317	T11378	HOXC13	58	2265	0.619065	0.999955	0.932
Upregulated IRG	Class 1	V$HOXC13_01	M01317	T14688	HOXC13	58	2265	0.619065	0.999955	0.932
Upregulated IRG	Class 1	V$DUXL_01	M01390	T16845	Duxl	53	2115	0.605208	0.99996	0.932
Upregulated IRG	Class 1	V$DUXL_01	M01390	T16853	Duxl	53	2115	0.605208	0.99996	0.932
Upregulated IRG	Class 1	V$FOXO1A_Q5	M03823	T04203	FOXO1A	11	711	0.367107	0.99997	0.932
Upregulated IRG	Class 1	V$FOXO1A_Q5	M03823	T10353	FOXO1A	11	711	0.367107	0.99997	0.932
Upregulated IRG	Class 1	V$FOXO1A_Q5	M03823	T17666	FOXO1A	11	711	0.367107	0.99997	0.932
Upregulated IRG	Class 1	V$HMX1_02	M01481	T04443	HMX1	71	2702	0.635689	0.999976	0.932
Upregulated IRG	Class 1	V$HMX1_02	M01481	T04444	HMX1	71	2702	0.635689	0.999976	0.932
Upregulated IRG	Class 1	V$HMX1_02	M01481	T14701	HMX1	71	2702	0.635689	0.999976	0.932
Upregulated IRG	Class 1	V$HMX1_02	M01481	T14702	HMX1	71	2702	0.635689	0.999976	0.932
Upregulated IRG	Class 1	V$FOXO1_01	M00473	T02936	FOXO1	28	1354	0.495339	0.999986	0.932
Upregulated IRG	Class 1	V$FOXO1_01	M00473	T04203	FOXO1	28	1354	0.495339	0.999986	0.932
Upregulated IRG	Class 1	V$FOXO1_01	M00473	T09104	FOXO1	28	1354	0.495339	0.999986	0.932
Upregulated IRG	Class 1	V$FOXO1_01	M00473	T10353	FOXO1	28	1354	0.495339	0.999986	0.932
Upregulated IRG	Class 1	V$FOXO1_01	M00473	T17666	FOXO1	28	1354	0.495339	0.999986	0.932
Upregulated IRG	Class 1	V$FOXO1_03	M01968	T04203	FOXO1	42	1828	0.552587	0.999988	0.932
Upregulated IRG	Class 1	V$FOXO1_03	M01968	T10353	FOXO1	42	1828	0.552587	0.999988	0.932
Upregulated IRG	Class 1	V$FOXO1_03	M01968	T17666	FOXO1	42	1828	0.552587	0.999988	0.932
Upregulated IRG	Class 1	V$SRY_Q6	M03854	T00996	SRY	1	275	0.0843238	0.999991	0.932
Upregulated IRG	Class 1	V$SRY_Q6	M03854	T00997	SRY	1	275	0.0843238	0.999991	0.932
Upregulated IRG	Class 1	V$SRY_Q6	M03854	T09097	SRY	1	275	0.0843238	0.999991	0.932
Upregulated IRG	Class 1	V$SRY_Q6	M03854	T10666	SRY	1	275	0.0843238	0.999991	0.932
Upregulated IRG	Class 1	V$SRY_Q6	M03854	T10667	SRY	1	275	0.0843238	0.999991	0.932
Upregulated IRG	Class 1	V$SRY_Q6	M03854	T21373	SRY	1	275	0.0843238	0.999991	0.932
Upregulated IRG	Class 1	V$FOXO1_08	M07094	T04203	FOXO1A	25	1284	0.465185	0.999994	0.932
Upregulated IRG	Class 1	V$PLZF_02	M01075	T02336	PLZF	11	778	0.334371	0.999996	0.932
Upregulated IRG	Class 1	V$PLZF_02	M01075	T08243	PLZF	11	778	0.334371	0.999996	0.932
Upregulated IRG	Class 1	V$PLZF_02	M01075	T08615	PLZF	11	778	0.334371	0.999996	0.932
Upregulated IRG	Class 1	V$PLZF_02	M01075	T09520	PLZF	11	778	0.334371	0.999996	0.932
Upregulated IRG	Class 1	V$PLZF_02	M01075	T09910	PLZF	11	778	0.334371	0.999996	0.932
Upregulated IRG	Class 1	V$PLZF_02	M01075	T18001	PLZF	11	778	0.334371	0.999996	0.932
Upregulated IRG	Class 1	V$IRX2_01	M01405	T04282	Irx2	59	2488	0.570289	0.999999	0.932
Upregulated IRG	Class 1	V$IRX2_01	M01405	T08115	Irx2	59	2488	0.570289	0.999999	0.932
Upregulated IRG	Class 1	V$IRX2_01	M01405	T08166	Irx2	59	2488	0.570289	0.999999	0.932
Upregulated IRG	Class 1	V$IRX2_01	M01405	T11212	Irx2	59	2488	0.570289	0.999999	0.932
Upregulated IRG	Class 1	V$IRX2_01	M01405	T14754	Irx2	59	2488	0.570289	0.999999	0.932
Upregulated IRG	Class 1	V$FOXO1_04	M01969	T04203	FOXO1	108	4020	0.649047	0.999999	0.932
Upregulated IRG	Class 1	V$FOXO1_04	M01969	T10353	FOXO1	108	4020	0.649047	0.999999	0.932
Upregulated IRG	Class 1	V$FOXO1_04	M01969	T17666	FOXO1	108	4020	0.649047	0.999999	0.932
Upregulated IRG	Class 1	V$FAC1_01	M00456	T04682	FAC1	5	560	0.209028	0.999999	0.932
Upregulated IRG	Class 1	V$FAC1_01	M00456	T11440	FAC1	5	560	0.209028	0.999999	0.932
Upregulated IRG	Class 1	V$FAC1_01	M00456	T15885	FAC1	5	560	0.209028	0.999999	0.932
Upregulated IRG	Class 1	V$TATA_01	M00252	T00794	TATA	2	397	0.117077	0.999999	0.932
Upregulated IRG	Class 1	V$TATA_01	M00252	T00796	TATA	2	397	0.117077	0.999999	0.932
Upregulated IRG	Class 1	V$TATA_01	M00252	T08520	TATA	2	397	0.117077	0.999999	0.932
Upregulated IRG	Class 1	V$TATA_01	M00252	T08953	TATA	2	397	0.117077	0.999999	0.932
Upregulated IRG	Class 1	V$TATA_01	M00252	T16554	TATA	2	397	0.117077	0.999999	0.932
Upregulated IRG	Class 1	V$HDX_01	M01333	T16877	Hdx	88	3425	0.619623	0.999999	0.932
Upregulated IRG	Class 1	V$FREAC3_01	M00291	T02426	Freac-3	2	414	0.11221	1	0.932
Upregulated IRG	Class 1	V$FREAC3_01	M00291	T02471	Freac-3	2	414	0.11221	1	0.932
Upregulated IRG	Class 1	V$FREAC3_01	M00291	T09939	Freac-3	2	414	0.11221	1	0.932
Upregulated IRG	Class 1	V$FREAC3_01	M00291	T09949	Freac-3	2	414	0.11221	1	0.932
Upregulated IRG	Class 1	V$FREAC3_01	M00291	T16564	Freac-3	2	414	0.11221	1	0.932
Upregulated IRG	Class 1	V$FOXO1_05	M04255	T10353	FOXO1	28	1555	0.428395	1	0.932
Upregulated IRG	Class 1	V$FOXO1A_Q3	M07286	T02936	FOXO1A	9	993	0.211818	1	0.932
Upregulated IRG	Class 1	V$FOXO1A_Q3	M07286	T04203	FOXO1A	9	993	0.211818	1	0.932
Upregulated IRG	Class 1	V$FOXO1A_Q3	M07286	T09104	FOXO1A	9	993	0.211818	1	0.932
Upregulated IRG	Class 1	V$FOXO1A_Q3	M07286	T10353	FOXO1A	9	993	0.211818	1	0.932
Upregulated IRG	Class 1	V$FOXO1A_Q3	M07286	T17666	FOXO1A	9	993	0.211818	1	0.932
Upregulated IRG	Class 1	V$FOXO1A_Q3	M07286	T25477	FOXO1A	9	993	0.211818	1	0.932
Upregulated IRG	Class 1	V$FOXO1_Q5	M01216	T01831	FOXO1	23	2268	0.236159	1	0.932
Upregulated IRG	Class 1	V$FOXO1_Q5	M01216	T02350	FOXO1	23	2268	0.236159	1	0.932
Upregulated IRG	Class 1	V$FOXO1_Q5	M01216	T02353	FOXO1	23	2268	0.236159	1	0.932
Upregulated IRG	Class 1	V$FOXO1_Q5	M01216	T02936	FOXO1	23	2268	0.236159	1	0.932
Upregulated IRG	Class 1	V$FOXO1_Q5	M01216	T04203	FOXO1	23	2268	0.236159	1	0.932
Upregulated IRG	Class 1	V$FOXO1_Q5	M01216	T09104	FOXO1	23	2268	0.236159	1	0.932
Upregulated IRG	Class 1	V$FOXO1_Q5	M01216	T10353	FOXO1	23	2268	0.236159	1	0.932
Upregulated IRG	Class 1	V$FOXO1_Q5	M01216	T17666	FOXO1	23	2268	0.236159	1	0.932
Upregulated IRG	Class 1	V$BCL6_Q3_01	M02085	T02322	Bcl-6	0	25	0	1	0.932
Upregulated IRG	Class 1	V$BCL6_Q3_01	M02085	T08156	Bcl-6	0	25	0	1	0.932
Upregulated IRG	Class 1	V$BCL6_Q3_01	M02085	T09129	Bcl-6	0	25	0	1	0.932
Upregulated IRG	Class 1	V$BCL6_Q3_01	M02085	T14189	Bcl-6	0	25	0	1	0.932
Upregulated IRG	Class 1	V$BCL6_Q3_01	M02085	T16051	Bcl-6	0	25	0	1	0.932
Upregulated IRG	Class 1	V$BCL6_Q3_01	M02085	T16052	Bcl-6	0	25	0	1	0.932
Upregulated IRG	Class 1	V$DRI1_01	M01654	T04867	DRI1	0	68	0	1	0.932
Upregulated IRG	Class 1	V$DRI1_01	M01654	T06432	DRI1	0	68	0	1	0.932
Upregulated IRG	Class 1	V$DRI1_01	M01654	T11146	DRI1	0	68	0	1	0.932
Upregulated IRG	Class 1	V$DRI1_01	M01654	T14719	DRI1	0	68	0	1	0.932
Upregulated IRG	Class 1	V$FOXP1_01	M00987	T04175	FOXP1	0	1	0	1	0.932
Upregulated IRG	Class 1	V$FOXP1_01	M00987	T04811	FOXP1	0	1	0	1	0.932
Upregulated IRG	Class 1	V$FOXP1_01	M00987	T04812	FOXP1	0	1	0	1	0.932
Upregulated IRG	Class 1	V$FOXP1_01	M00987	T04813	FOXP1	0	1	0	1	0.932
Upregulated IRG	Class 1	V$FOXP1_01	M00987	T04815	FOXP1	0	1	0	1	0.932
Upregulated IRG	Class 1	V$FOXP1_01	M00987	T05943	FOXP1	0	1	0	1	0.932
Upregulated IRG	Class 1	V$FOXP1_01	M00987	T15129	FOXP1	0	1	0	1	0.932
Upregulated IRG	Class 1	V$FOXP1_01	M00987	T21283	FOXP1	0	1	0	1	0.932
Upregulated IRG	Class 1	V$FOXP1_01	M00987	T21284	FOXP1	0	1	0	1	0.932
Upregulated IRG	Class 1	V$HBP1_03	M02762	T16354	Hbp1	0	30	0	1	0.932
Upregulated IRG	Class 1	V$HMGA2_01	M01300	T01859	HMGA2	0	1	0	1	0.932
Upregulated IRG	Class 1	V$HMGA2_01	M01300	T01860	HMGA2	0	1	0	1	0.932
Upregulated IRG	Class 1	V$HMGA2_01	M01300	T15688	HMGA2	0	1	0	1	0.932
Upregulated IRG	Class 1	V$HNF6_Q4	M03829	T03257	HNF-6	0	32	0	1	0.932
Upregulated IRG	Class 1	V$HNF6_Q4	M03829	T03258	HNF-6	0	32	0	1	0.932
Upregulated IRG	Class 1	V$HNF6_Q4	M03829	T03286	HNF-6	0	32	0	1	0.932
Upregulated IRG	Class 1	V$HNF6_Q4	M03829	T03296	HNF-6	0	32	0	1	0.932
Upregulated IRG	Class 1	V$HNF6_Q4	M03829	T08419	HNF-6	0	32	0	1	0.932
Upregulated IRG	Class 1	V$HNF6_Q4	M03829	T09127	HNF-6	0	32	0	1	0.932
Upregulated IRG	Class 1	V$HNF6_Q4	M03829	T15794	HNF-6	0	32	0	1	0.932
Upregulated IRG	Class 1	V$IRF1_Q5	M07045	T00422	IRF-1	0	32	0	1	0.932
Upregulated IRG	Class 1	V$IRF1_Q5	M07045	T00423	IRF-1	0	32	0	1	0.932
Upregulated IRG	Class 1	V$IRF1_Q5	M07045	T00424	IRF-1	0	32	0	1	0.932
Upregulated IRG	Class 1	V$IRF1_Q5	M07045	T09319	IRF-1	0	32	0	1	0.932
Upregulated IRG	Class 1	V$IRF1_Q5	M07045	T09323	IRF-1	0	32	0	1	0.932
Upregulated IRG	Class 1	V$IRF1_Q5	M07045	T15745	IRF-1	0	32	0	1	0.932
Upregulated IRG	Class 1	V$KAISO_01	M01119	T08296	Kaiso	0	52	0	1	0.932
Upregulated IRG	Class 1	V$KAISO_01	M01119	T08297	Kaiso	0	52	0	1	0.932
Upregulated IRG	Class 1	V$KAISO_01	M01119	T08298	Kaiso	0	52	0	1	0.932
Upregulated IRG	Class 1	V$KAISO_01	M01119	T08299	Kaiso	0	52	0	1	0.932
Upregulated IRG	Class 1	V$LUN1_01	M00480	T04734	LUN-1	0	17	0	1	0.932
Upregulated IRG	Class 1	V$LUN1_01	M00480	T04736	LUN-1	0	17	0	1	0.932
Upregulated IRG	Class 1	V$LUN1_01	M00480	T10287	LUN-1	0	17	0	1	0.932
Upregulated IRG	Class 1	V$NFAT5_Q5_02	M03881	T04940	NF-AT5	0	2	0	1	0.932
Upregulated IRG	Class 1	V$NFAT5_Q5_02	M03881	T10408	NF-AT5	0	2	0	1	0.932
Upregulated IRG	Class 1	V$NFAT5_Q5_02	M03881	T22593	NF-AT5	0	2	0	1	0.932
Upregulated IRG	Class 1	V$OSR1_03	M02784	T16931	Osr1	0	2	0	1	0.932
Upregulated IRG	Class 1	V$OSR1_03	M02784	T16932	Osr1	0	2	0	1	0.932
Upregulated IRG	Class 1	V$REST_01	M01256	T05934	REST	0	29	0	1	0.932
Upregulated IRG	Class 1	V$REST_01	M01256	T05957	REST	0	29	0	1	0.932
Upregulated IRG	Class 1	V$REST_01	M01256	T06124	REST	0	29	0	1	0.932
Upregulated IRG	Class 1	V$REVERBALPHA_Q6	M03884	T01344	Rev-ErbAaLPHA	0	9	0	1	0.932
Upregulated IRG	Class 1	V$REVERBALPHA_Q6	M03884	T02746	Rev-ErbAaLPHA	0	9	0	1	0.932
Upregulated IRG	Class 1	V$REVERBALPHA_Q6	M03884	T06117	Rev-ErbAaLPHA	0	9	0	1	0.932
Upregulated IRG	Class 1	V$REVERBALPHA_Q6	M03884	T08858	Rev-ErbAaLPHA	0	9	0	1	0.932
Upregulated IRG	Class 1	V$REVERBALPHA_Q6	M03884	T11291	Rev-ErbAaLPHA	0	9	0	1	0.932
Upregulated IRG	Class 1	V$REVERBALPHA_Q6	M03884	T16626	Rev-ErbAaLPHA	0	9	0	1	0.932
Upregulated IRG	Class 1	V$RORALPHA_Q4	M07306	T01527	RORalpha	0	8	0	1	0.932
Upregulated IRG	Class 1	V$RORALPHA_Q4	M07306	T01528	RORalpha	0	8	0	1	0.932
Upregulated IRG	Class 1	V$RORALPHA_Q4	M07306	T01529	RORalpha	0	8	0	1	0.932
Upregulated IRG	Class 1	V$RORALPHA_Q4	M07306	T06119	RORalpha	0	8	0	1	0.932
Upregulated IRG	Class 1	V$RORALPHA_Q4	M07306	T09284	RORalpha	0	8	0	1	0.932
Upregulated IRG	Class 1	V$RORALPHA_Q4	M07306	T09566	RORalpha	0	8	0	1	0.932
Upregulated IRG	Class 1	V$RORALPHA_Q4	M07306	T15650	RORalpha	0	8	0	1	0.932
Upregulated IRG	Class 1	V$RORALPHA_Q4	M07306	T23415	RORalpha	0	8	0	1	0.932
Upregulated IRG	Class 1	V$RP58_01	M00532	T05040	RP58	0	2	0	1	0.932
Upregulated IRG	Class 1	V$RP58_01	M00532	T14231	RP58	0	2	0	1	0.932
Upregulated IRG	Class 1	V$RP58_01	M00532	T16606	RP58	0	2	0	1	0.932
Upregulated IRG	Class 1	V$RP58_01	M00532	T16607	RP58	0	2	0	1	0.932
Upregulated IRG	Class 1	V$RP58_01	M00532	T19438	RP58	0	2	0	1	0.932
Upregulated IRG	Class 1	V$RP58_01	M00532	T19439	RP58	0	2	0	1	0.932
Upregulated IRG	Class 1	V$TBX5_Q2	M03856	T04345	Tbx5	0	2	0	1	0.932
Upregulated IRG	Class 1	V$TBX5_Q2	M03856	T04346	Tbx5	0	2	0	1	0.932
Upregulated IRG	Class 1	V$TBX5_Q2	M03856	T04347	Tbx5	0	2	0	1	0.932
Upregulated IRG	Class 1	V$TBX5_Q2	M03856	T11352	Tbx5	0	2	0	1	0.932
Upregulated IRG	Class 1	V$TBX5_Q2	M03856	T11422	Tbx5	0	2	0	1	0.932
Upregulated IRG	Class 1	V$TBX5_Q2	M03856	T21295	Tbx5	0	2	0	1	0.932
Upregulated IRG	Class 1	V$TBX5_Q2	M03856	T21296	Tbx5	0	2	0	1	0.932
Upregulated IRG	Class 1	V$ZBRK1_01	M01105	T08577	ZBRK1	0	1	0	1	0.932
Upregulated IRG	Class 1	V$ZBRK1_01	M01105	T08578	ZBRK1	0	1	0	1	0.932
Upregulated IRG	Class 1	V$ZBTB12_03	M02824	T16838	Zbtb12	0	2	0	1	0.932
Upregulated IRG	Class 1	V$ZBTB12_03	M02824	T22729	Zbtb12	0	2	0	1	0.932
Upregulated IRG	class 1	V$DLX3_02	-	-	-	0	16	0	1	0.932
Upregulated IRG	class 1	V$E2_01	-	-	-	0	5	0	1	0.932
Upregulated IRG	Class 1	V$HOXB13_01	M01467	T03802	HOXB13	41	2862	0.3361	1	0.932
Upregulated IRG	Class 1	V$HOXB13_01	M01467	T03803	HOXB13	41	2862	0.3361	1	0.932
Upregulated IRG	Class 2	V$ZFP161_04	M02933	T02349	ZF5 secondary motif	151	3137	1.7431	7.72948e-10	9.07e-08	**
Upregulated IRG	Class 2	V$ZFP161_04	M02933	T14521	ZF5 secondary motif	151	3137	1.7431	7.72948e-10	9.07e-08	**
Upregulated IRG	Class 2	V$GKLF_Q4	M01835	T02450	GKLF	131	3067	1.5222	7.12629e-06	0.000279	**
Upregulated IRG	Class 2	V$GKLF_Q4	M01835	T14002	GKLF	131	3067	1.5222	7.12629e-06	0.000279	**
Upregulated IRG	Class 2	V$GKLF_Q4	M01835	T14242	GKLF	131	3067	1.5222	7.12629e-06	0.000279	**
Upregulated IRG	Class 2	V$GKLF_Q4	M01835	T14243	GKLF	131	3067	1.5222	7.12629e-06	0.000279	**
Upregulated IRG	Class 2	V$GKLF_Q4	M01835	T14244	GKLF	131	3067	1.5222	7.12629e-06	0.000279	**
Upregulated IRG	Class 2	V$GKLF_Q4	M01835	T15112	GKLF	131	3067	1.5222	7.12629e-06	0.000279	**
Upregulated IRG	Class 2	V$GKLF_Q4	M01835	T15187	GKLF	131	3067	1.5222	7.12629e-06	0.000279	**
Upregulated IRG	Class 2	V$CHCH_01	M00986	T05881	Churchill	96	2135	1.60762	1.54524e-05	0.000531	**
Upregulated IRG	Class 2	V$HES1_Q6	M02011	T01648	HES-1	25	366	2.56368	4.78155e-05	0.00145	**
Upregulated IRG	Class 2	V$HES1_Q6	M02011	T01649	HES-1	25	366	2.56368	4.78155e-05	0.00145	**
Upregulated IRG	Class 2	V$HES1_Q6	M02011	T04892	HES-1	25	366	2.56368	4.78155e-05	0.00145	**
Upregulated IRG	Class 2	V$HES1_Q6	M02011	T09895	HES-1	25	366	2.56368	4.78155e-05	0.00145	**
Upregulated IRG	Class 2	V$HES1_Q6	M02011	T09896	HES-1	25	366	2.56368	4.78155e-05	0.00145	**
Upregulated IRG	Class 2	V$HES1_Q6	M02011	T09897	HES-1	25	366	2.56368	4.78155e-05	0.00145	**
Upregulated IRG	Class 2	V$P53_04	M01652	T00671	p53	79	1777	1.58582	0.00011913	0.00297	**
Upregulated IRG	Class 2	V$P53_04	M01652	T01806	p53	79	1777	1.58582	0.00011913	0.00297	**
Upregulated IRG	Class 2	V$P53_04	M01652	T02103	p53	79	1777	1.58582	0.00011913	0.00297	**
Upregulated IRG	Class 2	V$P53_04	M01652	T04997	p53	79	1777	1.58582	0.00011913	0.00297	**
Upregulated IRG	Class 2	V$P53_04	M01652	T08321	p53	79	1777	1.58582	0.00011913	0.00297	**
Upregulated IRG	Class 2	V$P53_04	M01652	T08323	p53	79	1777	1.58582	0.00011913	0.00297	**
Upregulated IRG	Class 2	V$P53_04	M01652	T08404	p53	79	1777	1.58582	0.00011913	0.00297	**
Upregulated IRG	Class 2	V$P53_04	M01652	T08422	p53	79	1777	1.58582	0.00011913	0.00297	**
Upregulated IRG	Class 2	V$P53_04	M01652	T08423	p53	79	1777	1.58582	0.00011913	0.00297	**
Upregulated IRG	Class 2	V$P53_04	M01652	T08424	p53	79	1777	1.58582	0.00011913	0.00297	**
Upregulated IRG	Class 2	V$P53_04	M01652	T08425	p53	79	1777	1.58582	0.00011913	0.00297	**
Upregulated IRG	Class 2	V$P53_04	M01652	T08426	p53	79	1777	1.58582	0.00011913	0.00297	**
Upregulated IRG	Class 2	V$P53_04	M01652	T08427	p53	79	1777	1.58582	0.00011913	0.00297	**
Upregulated IRG	Class 2	V$P53_04	M01652	T08428	p53	79	1777	1.58582	0.00011913	0.00297	**
Upregulated IRG	Class 2	V$P53_04	M01652	T08884	p53	79	1777	1.58582	0.00011913	0.00297	**
Upregulated IRG	Class 2	V$BEN_01	M01240	T10495	BEN	88	2028	1.54452	0.000120374	0.00297	**
Upregulated IRG	Class 2	V$BEN_01	M01240	T15762	BEN	88	2028	1.54452	0.000120374	0.00297	**
Upregulated IRG	Class 2	V$BEN_01	M01240	T16290	BEN	88	2028	1.54452	0.000120374	0.00297	**
Upregulated IRG	Class 2	V$BEN_01	M01240	T16293	BEN	88	2028	1.54452	0.000120374	0.00297	**
Upregulated IRG	Class 2	V$CPBP_Q6	M01822	T04964	CPBP	77	1778	1.53995	0.000324333	0.00714	**
Upregulated IRG	Class 2	V$CPBP_Q6	M01822	T11236	CPBP	77	1778	1.53995	0.000324333	0.00714	**
Upregulated IRG	Class 2	V$CPBP_Q6	M01822	T16461	CPBP	77	1778	1.53995	0.000324333	0.00714	**
Upregulated IRG	Class 2	V$SP1_Q6_01	M00931	T00752	Sp1	39	789	1.77812	0.000813048	0.0166	**
Upregulated IRG	Class 2	V$SP1_Q6_01	M00931	T00754	Sp1	39	789	1.77812	0.000813048	0.0166	**
Upregulated IRG	Class 2	V$SP1_Q6_01	M00931	T00759	Sp1	39	789	1.77812	0.000813048	0.0166	**
Upregulated IRG	Class 2	V$SP1_Q6_01	M00931	T02338	Sp1	39	789	1.77812	0.000813048	0.0166	**
Upregulated IRG	Class 2	V$SP1_Q6_01	M00931	T02339	Sp1	39	789	1.77812	0.000813048	0.0166	**
Upregulated IRG	Class 2	V$SP1_Q6_01	M00931	T02414	Sp1	39	789	1.77812	0.000813048	0.0166	**
Upregulated IRG	Class 2	V$SP1_Q6_01	M00931	T02453	Sp1	39	789	1.77812	0.000813048	0.0166	**
Upregulated IRG	Class 2	V$SP1_Q6_01	M00931	T02456	Sp1	39	789	1.77812	0.000813048	0.0166	**
Upregulated IRG	Class 2	V$SP1_Q6_01	M00931	T05840	Sp1	39	789	1.77812	0.000813048	0.0166	**
Upregulated IRG	Class 2	V$SP1_Q6_01	M00931	T08484	Sp1	39	789	1.77812	0.000813048	0.0166	**
Upregulated IRG	Class 2	V$SP1_Q6_01	M00931	T09118	Sp1	39	789	1.77812	0.000813048	0.0166	**
Upregulated IRG	Class 2	V$SP1_Q6_01	M00931	T09426	Sp1	39	789	1.77812	0.000813048	0.0166	**
Upregulated IRG	Class 2	V$SP1_Q6_01	M00931	T09431	Sp1	39	789	1.77812	0.000813048	0.0166	**
Upregulated IRG	Class 2	V$SP1_Q6_01	M00931	T09483	Sp1	39	789	1.77812	0.000813048	0.0166	**
Upregulated IRG	Class 2	V$SP1_Q6_01	M00931	T11472	Sp1	39	789	1.77812	0.000813048	0.0166	**
Upregulated IRG	Class 2	V$SP1_Q6_01	M00931	T19256	Sp1	39	789	1.77812	0.000813048	0.0166	**
Upregulated IRG	Class 2	V$SP1_Q6_01	M00931	T19257	Sp1	39	789	1.77812	0.000813048	0.0166	**
Upregulated IRG	Class 2	V$SP1_Q6_01	M00931	T19258	Sp1	39	789	1.77812	0.000813048	0.0166	**
Upregulated IRG	Class 2	V$SP1_Q6_01	M00931	T19259	Sp1	39	789	1.77812	0.000813048	0.0166	**
Upregulated IRG	Class 2	V$SP1_Q6_01	M00931	T19260	Sp1	39	789	1.77812	0.000813048	0.0166	**
Upregulated IRG	Class 2	V$SP1_Q6_01	M00931	T19261	Sp1	39	789	1.77812	0.000813048	0.0166	**
Upregulated IRG	Class 2	V$SP1_Q6_01	M00931	T19262	Sp1	39	789	1.77812	0.000813048	0.0166	**
Upregulated IRG	Class 2	V$EGR1_Q6	M01873	T00241	Egr-1	21	348	2.22224	0.00104019	0.0195	**
Upregulated IRG	Class 2	V$EGR1_Q6	M01873	T00244	Egr-1	21	348	2.22224	0.00104019	0.0195	**
Upregulated IRG	Class 2	V$EGR1_Q6	M01873	T01200	Egr-1	21	348	2.22224	0.00104019	0.0195	**
Upregulated IRG	Class 2	V$EGR1_Q6	M01873	T09462	Egr-1	21	348	2.22224	0.00104019	0.0195	**
Upregulated IRG	Class 2	V$EGR1_Q6	M01873	T10013	Egr-1	21	348	2.22224	0.00104019	0.0195	**
Upregulated IRG	Class 2	V$EGR1_Q6	M01873	T10132	Egr-1	21	348	2.22224	0.00104019	0.0195	**
Upregulated IRG	Class 2	V$GLI_Q3	M07292	T00330	GLI	76	1853	1.45023	0.00164483	0.0284	**
Upregulated IRG	Class 2	V$GLI_Q3	M07292	T00331	GLI	76	1853	1.45023	0.00164483	0.0284	**
Upregulated IRG	Class 2	V$GLI_Q3	M07292	T04237	GLI	76	1853	1.45023	0.00164483	0.0284	**
Upregulated IRG	Class 2	V$GLI_Q3	M07292	T04669	GLI	76	1853	1.45023	0.00164483	0.0284	**
Upregulated IRG	Class 2	V$GLI_Q3	M07292	T04670	GLI	76	1853	1.45023	0.00164483	0.0284	**
Upregulated IRG	Class 2	V$GLI_Q3	M07292	T04671	GLI	76	1853	1.45023	0.00164483	0.0284	**
Upregulated IRG	Class 2	V$GLI_Q3	M07292	T04961	GLI	76	1853	1.45023	0.00164483	0.0284	**
Upregulated IRG	Class 2	V$GLI_Q3	M07292	T05131	GLI	76	1853	1.45023	0.00164483	0.0284	**
Upregulated IRG	Class 2	V$GLI_Q3	M07292	T06385	GLI	76	1853	1.45023	0.00164483	0.0284	**
Upregulated IRG	Class 2	V$GLI_Q3	M07292	T06386	GLI	76	1853	1.45023	0.00164483	0.0284	**
Upregulated IRG	Class 2	V$GLI_Q3	M07292	T06387	GLI	76	1853	1.45023	0.00164483	0.0284	**
Upregulated IRG	Class 2	V$GLI_Q3	M07292	T06390	GLI	76	1853	1.45023	0.00164483	0.0284	**
Upregulated IRG	Class 2	V$GLI_Q3	M07292	T06558	GLI	76	1853	1.45023	0.00164483	0.0284	**
Upregulated IRG	Class 2	V$GLI_Q3	M07292	T08167	GLI	76	1853	1.45023	0.00164483	0.0284	**
Upregulated IRG	Class 2	V$GLI_Q3	M07292	T08168	GLI	76	1853	1.45023	0.00164483	0.0284	**
Upregulated IRG	Class 2	V$GLI_Q3	M07292	T08169	GLI	76	1853	1.45023	0.00164483	0.0284	**
Upregulated IRG	Class 2	V$GLI_Q3	M07292	T11115	GLI	76	1853	1.45023	0.00164483	0.0284	**
Upregulated IRG	Class 2	V$GLI_Q3	M07292	T11124	GLI	76	1853	1.45023	0.00164483	0.0284	**
Upregulated IRG	Class 2	V$GLI_Q3	M07292	T11180	GLI	76	1853	1.45023	0.00164483	0.0284	**
Upregulated IRG	Class 2	V$GLI_Q3	M07292	T11183	GLI	76	1853	1.45023	0.00164483	0.0284	**
Upregulated IRG	Class 2	V$GLI_Q3	M07292	T11184	GLI	76	1853	1.45023	0.00164483	0.0284	**
Upregulated IRG	Class 2	V$GLI_Q3	M07292	T11246	GLI	76	1853	1.45023	0.00164483	0.0284	**
Upregulated IRG	Class 2	V$GLI_Q3	M07292	T14518	GLI	76	1853	1.45023	0.00164483	0.0284	**
Upregulated IRG	Class 2	V$GLI_Q3	M07292	T14519	GLI	76	1853	1.45023	0.00164483	0.0284	**
Upregulated IRG	Class 2	V$GLI_Q3	M07292	T15311	GLI	76	1853	1.45023	0.00164483	0.0284	**
Upregulated IRG	Class 2	V$GLI_Q3	M07292	T15791	GLI	76	1853	1.45023	0.00164483	0.0284	**
Upregulated IRG	Class 2	V$GLI_Q3	M07292	T16590	GLI	76	1853	1.45023	0.00164483	0.0284	**
Upregulated IRG	Class 2	V$GLI_Q3	M07292	T16591	GLI	76	1853	1.45023	0.00164483	0.0284	**
Upregulated IRG	Class 2	V$GLI_Q3	M07292	T17364	GLI	76	1853	1.45023	0.00164483	0.0284	**
Upregulated IRG	Class 2	V$GLI_Q3	M07292	T17410	GLI	76	1853	1.45023	0.00164483	0.0284	**
Upregulated IRG	Class 2	V$GLI_Q3	M07292	T17504	GLI	76	1853	1.45023	0.00164483	0.0284	**
Upregulated IRG	Class 2	V$GLI_Q3	M07292	T17629	GLI	76	1853	1.45023	0.00164483	0.0284	**
Upregulated IRG	Class 2	V$GLI_Q3	M07292	T18953	GLI	76	1853	1.45023	0.00164483	0.0284	**
Upregulated IRG	Class 2	V$GLI_Q3	M07292	T19959	GLI	76	1853	1.45023	0.00164483	0.0284	**
Upregulated IRG	Class 2	V$GLI_Q3	M07292	T19960	GLI	76	1853	1.45023	0.00164483	0.0284	**
Upregulated IRG	Class 2	V$GLI_Q3	M07292	T20329	GLI	76	1853	1.45023	0.00164483	0.0284	**
Upregulated IRG	Class 2	V$GLI_Q3	M07292	T24060	GLI	76	1853	1.45023	0.00164483	0.0284	**
Upregulated IRG	Class 2	V$GLI_Q3	M07292	T26133	GLI	76	1853	1.45023	0.00164483	0.0284	**
Upregulated IRG	Class 2	V$GLI_Q3	M07292	T26134	GLI	76	1853	1.45023	0.00164483	0.0284	**
Upregulated IRG	Class 2	V$MECP2_02	M01299	T04936	MECP2	10	119	3.26786	0.00169225	0.0287	**
Upregulated IRG	Class 2	V$MECP2_02	M01299	T05946	MECP2	10	119	3.26786	0.00169225	0.0287	**
Upregulated IRG	Class 2	V$MECP2_02	M01299	T08704	MECP2	10	119	3.26786	0.00169225	0.0287	**
Upregulated IRG	Class 2	V$MECP2_02	M01299	T09374	MECP2	10	119	3.26786	0.00169225	0.0287	**
Upregulated IRG	Class 2	V$MECP2_02	M01299	T20007	MECP2	10	119	3.26786	0.00169225	0.0287	**
Upregulated IRG	Class 2	V$MECP2_02	M01299	T20008	MECP2	10	119	3.26786	0.00169225	0.0287	**
Upregulated IRG	Class 2	V$MECP2_02	M01299	T20009	MECP2	10	119	3.26786	0.00169225	0.0287	**
Upregulated IRG	class 2	V$MUSCLEINI_B	-	-	-	30	602	1.79306	0.00266093	0.0426	**
Upregulated IRG	Class 2	V$AP2ALPHA_03	M01047	T00033	AP-2alphaA	130	3513	1.29886	0.00301217	0.0466	**
Upregulated IRG	Class 2	V$AP2ALPHA_03	M01047	T00035	AP-2alphaA	130	3513	1.29886	0.00301217	0.0466	**
Upregulated IRG	Class 2	V$AP2ALPHA_03	M01047	T02466	AP-2alphaA	130	3513	1.29886	0.00301217	0.0466	**
Upregulated IRG	Class 2	V$AP2ALPHA_03	M01047	T02488	AP-2alphaA	130	3513	1.29886	0.00301217	0.0466	**
Upregulated IRG	Class 2	V$AP2ALPHA_03	M01047	T02489	AP-2alphaA	130	3513	1.29886	0.00301217	0.0466	**
Upregulated IRG	Class 2	V$AP2ALPHA_03	M01047	T02490	AP-2alphaA	130	3513	1.29886	0.00301217	0.0466	**
Upregulated IRG	Class 2	V$AP2ALPHA_03	M01047	T06374	AP-2alphaA	130	3513	1.29886	0.00301217	0.0466	**
Upregulated IRG	Class 2	V$AP2ALPHA_03	M01047	T08146	AP-2alphaA	130	3513	1.29886	0.00301217	0.0466	**
Upregulated IRG	Class 2	V$AP2ALPHA_03	M01047	T10025	AP-2alphaA	130	3513	1.29886	0.00301217	0.0466	**
Upregulated IRG	Class 2	V$AP2ALPHA_03	M01047	T10369	AP-2alphaA	130	3513	1.29886	0.00301217	0.0466	**
Upregulated IRG	Class 2	V$HIF1A_Q5	M07043	T01610	HIF-1alpha	16	263	2.24166	0.00355436	0.0532	*
Upregulated IRG	Class 2	V$HIF1A_Q5	M07043	T04666	HIF-1alpha	16	263	2.24166	0.00355436	0.0532	*
Upregulated IRG	Class 2	V$HIF1A_Q5	M07043	T05461	HIF-1alpha	16	263	2.24166	0.00355436	0.0532	*
Upregulated IRG	Class 2	V$HIF1A_Q5	M07043	T08994	HIF-1alpha	16	263	2.24166	0.00355436	0.0532	*
Upregulated IRG	Class 2	V$HIF1A_Q5	M07043	T10419	HIF-1alpha	16	263	2.24166	0.00355436	0.0532	*
Upregulated IRG	Class 2	V$HIF1A_Q5	M07043	T17446	HIF-1alpha	16	263	2.24166	0.00355436	0.0532	*
Upregulated IRG	Class 2	V$HIF1A_Q5	M07043	T18977	HIF-1alpha	16	263	2.24166	0.00355436	0.0532	*
Upregulated IRG	Class 2	V$HIF1A_Q5	M07043	T18978	HIF-1alpha	16	263	2.24166	0.00355436	0.0532	*
Upregulated IRG	Class 2	V$HIF1A_Q5	M07043	T26140	HIF-1alpha	16	263	2.24166	0.00355436	0.0532	*
Upregulated IRG	Class 2	V$HIF1A_Q5	M07043	T27988	HIF-1alpha	16	263	2.24166	0.00355436	0.0532	*
Upregulated IRG	Class 2	V$MAZ_Q6_01	M02023	T00490	MAZ	28	577	1.74043	0.00523436	0.0695	*
Upregulated IRG	Class 2	V$MAZ_Q6_01	M02023	T02303	MAZ	28	577	1.74043	0.00523436	0.0695	*
Upregulated IRG	Class 2	V$MAZ_Q6_01	M02023	T02305	MAZ	28	577	1.74043	0.00523436	0.0695	*
Upregulated IRG	Class 2	V$MAZ_Q6_01	M02023	T06574	MAZ	28	577	1.74043	0.00523436	0.0695	*
Upregulated IRG	Class 2	V$MAZ_Q6_01	M02023	T10433	MAZ	28	577	1.74043	0.00523436	0.0695	*
Upregulated IRG	Class 2	V$MAZ_Q6_01	M02023	T10487	MAZ	28	577	1.74043	0.00523436	0.0695	*
Upregulated IRG	Class 2	V$MAZ_Q6_01	M02023	T10493	MAZ	28	577	1.74043	0.00523436	0.0695	*
Upregulated IRG	Class 2	V$MAZR_01	M00491	T04796	MAZR	11	163	2.52378	0.00643341	0.0822	*
Upregulated IRG	Class 2	V$MAZR_01	M00491	T04797	MAZR	11	163	2.52378	0.00643341	0.0822	*
Upregulated IRG	Class 2	V$E2F_Q6_01	M00920	T00221	E2F	26	536	1.73934	0.00695798	0.0875	*
Upregulated IRG	Class 2	V$E2F_Q6_01	M00920	T00232	E2F	26	536	1.73934	0.00695798	0.0875	*
Upregulated IRG	Class 2	V$E2F_Q6_01	M00920	T01542	E2F	26	536	1.73934	0.00695798	0.0875	*
Upregulated IRG	Class 2	V$E2F_Q6_01	M00920	T01543	E2F	26	536	1.73934	0.00695798	0.0875	*
Upregulated IRG	Class 2	V$E2F_Q6_01	M00920	T01545	E2F	26	536	1.73934	0.00695798	0.0875	*
Upregulated IRG	Class 2	V$E2F_Q6_01	M00920	T01546	E2F	26	536	1.73934	0.00695798	0.0875	*
Upregulated IRG	Class 2	V$E2F_Q6_01	M00920	T01548	E2F	26	536	1.73934	0.00695798	0.0875	*
Upregulated IRG	Class 2	V$E2F_Q6_01	M00920	T01549	E2F	26	536	1.73934	0.00695798	0.0875	*
Upregulated IRG	Class 2	V$E2F_Q6_01	M00920	T02947	E2F	26	536	1.73934	0.00695798	0.0875	*
Upregulated IRG	Class 2	V$E2F_Q6_01	M00920	T02952	E2F	26	536	1.73934	0.00695798	0.0875	*
Upregulated IRG	Class 2	V$E2F_Q6_01	M00920	T04056	E2F	26	536	1.73934	0.00695798	0.0875	*
Upregulated IRG	Class 2	V$E2F_Q6_01	M00920	T04107	E2F	26	536	1.73934	0.00695798	0.0875	*
Upregulated IRG	Class 2	V$E2F_Q6_01	M00920	T04747	E2F	26	536	1.73934	0.00695798	0.0875	*
Upregulated IRG	Class 2	V$E2F_Q6_01	M00920	T05204	E2F	26	536	1.73934	0.00695798	0.0875	*
Upregulated IRG	Class 2	V$E2F_Q6_01	M00920	T06110	E2F	26	536	1.73934	0.00695798	0.0875	*
Upregulated IRG	Class 2	V$E2F_Q6_01	M00920	T06112	E2F	26	536	1.73934	0.00695798	0.0875	*
Upregulated IRG	Class 2	V$E2F_Q6_01	M00920	T09117	E2F	26	536	1.73934	0.00695798	0.0875	*
Upregulated IRG	Class 2	V$E2F_Q6_01	M00920	T09126	E2F	26	536	1.73934	0.00695798	0.0875	*
Upregulated IRG	Class 2	V$E2F_Q6_01	M00920	T09191	E2F	26	536	1.73934	0.00695798	0.0875	*
Upregulated IRG	Class 2	V$E2F_Q6_01	M00920	T09417	E2F	26	536	1.73934	0.00695798	0.0875	*
Upregulated IRG	Class 2	V$E2F_Q6_01	M00920	T09979	E2F	26	536	1.73934	0.00695798	0.0875	*
Upregulated IRG	Class 2	V$E2F_Q6_01	M00920	T09988	E2F	26	536	1.73934	0.00695798	0.0875	*
Upregulated IRG	Class 2	V$E2F_Q6_01	M00920	T14606	E2F	26	536	1.73934	0.00695798	0.0875	*
Upregulated IRG	Class 2	V$E2F_Q6_01	M00920	T15104	E2F	26	536	1.73934	0.00695798	0.0875	*
Upregulated IRG	Class 2	V$E2F_Q6_01	M00920	T16329	E2F	26	536	1.73934	0.00695798	0.0875	*
Upregulated IRG	Class 2	V$E2F_Q6_01	M00920	T16710	E2F	26	536	1.73934	0.00695798	0.0875	*
Upregulated IRG	Class 2	V$ELK1_08	M03970	T00250	ELK1	58	1485	1.37303	0.0140407	0.148
Upregulated IRG	Class 2	V$SREBP_Q6	M01168	T01556	SREBP	58	1488	1.37005	0.014575	0.152
Upregulated IRG	Class 2	V$SREBP_Q6	M01168	T01557	SREBP	58	1488	1.37005	0.014575	0.152
Upregulated IRG	Class 2	V$SREBP_Q6	M01168	T01558	SREBP	58	1488	1.37005	0.014575	0.152
Upregulated IRG	Class 2	V$SREBP_Q6	M01168	T01560	SREBP	58	1488	1.37005	0.014575	0.152
Upregulated IRG	Class 2	V$SREBP_Q6	M01168	T01562	SREBP	58	1488	1.37005	0.014575	0.152
Upregulated IRG	Class 2	V$SREBP_Q6	M01168	T04562	SREBP	58	1488	1.37005	0.014575	0.152
Upregulated IRG	Class 2	V$SREBP_Q6	M01168	T08890	SREBP	58	1488	1.37005	0.014575	0.152
Upregulated IRG	Class 2	V$SREBP_Q6	M01168	T08912	SREBP	58	1488	1.37005	0.014575	0.152
Upregulated IRG	Class 2	V$SREBP_Q6	M01168	T09098	SREBP	58	1488	1.37005	0.014575	0.152
Upregulated IRG	Class 2	V$SREBP_Q6	M01168	T10028	SREBP	58	1488	1.37005	0.014575	0.152
Upregulated IRG	Class 2	V$SREBP_Q6	M01168	T10488	SREBP	58	1488	1.37005	0.014575	0.152
Upregulated IRG	Class 2	V$SREBP_Q6	M01168	T15263	SREBP	58	1488	1.37005	0.014575	0.152
Upregulated IRG	Class 2	V$SREBP_Q6	M01168	T15631	SREBP	58	1488	1.37005	0.014575	0.152
Upregulated IRG	Class 2	V$SREBP_Q6	M01168	T16667	SREBP	58	1488	1.37005	0.014575	0.152
Upregulated IRG	Class 2	V$SREBP_Q6	M01168	T16668	SREBP	58	1488	1.37005	0.014575	0.152
Upregulated IRG	Class 2	V$SREBP_Q6	M01168	T17434	SREBP	58	1488	1.37005	0.014575	0.152
Upregulated IRG	Class 2	V$SREBP_Q6	M01168	T19272	SREBP	58	1488	1.37005	0.014575	0.152
Upregulated IRG	Class 2	V$ETS_Q6	M00971	T00111	Ets	23	503	1.62882	0.0204387	0.193
Upregulated IRG	Class 2	V$ETS_Q6	M00971	T00112	Ets	23	503	1.62882	0.0204387	0.193
Upregulated IRG	Class 2	V$ETS_Q6	M00971	T00113	Ets	23	503	1.62882	0.0204387	0.193
Upregulated IRG	Class 2	V$ETS_Q6	M00971	T00250	Ets	23	503	1.62882	0.0204387	0.193
Upregulated IRG	Class 2	V$ETS_Q6	M00971	T00265	Ets	23	503	1.62882	0.0204387	0.193
Upregulated IRG	Class 2	V$ETS_Q6	M00971	T00266	Ets	23	503	1.62882	0.0204387	0.193
Upregulated IRG	Class 2	V$ETS_Q6	M00971	T00268	Ets	23	503	1.62882	0.0204387	0.193
Upregulated IRG	Class 2	V$ETS_Q6	M00971	T00298	Ets	23	503	1.62882	0.0204387	0.193
Upregulated IRG	Class 2	V$ETS_Q6	M00971	T00684	Ets	23	503	1.62882	0.0204387	0.193
Upregulated IRG	Class 2	V$ETS_Q6	M00971	T00685	Ets	23	503	1.62882	0.0204387	0.193
Upregulated IRG	Class 2	V$ETS_Q6	M00971	T00686	Ets	23	503	1.62882	0.0204387	0.193
Upregulated IRG	Class 2	V$ETS_Q6	M00971	T00702	Ets	23	503	1.62882	0.0204387	0.193
Upregulated IRG	Class 2	V$ETS_Q6	M00971	T00737	Ets	23	503	1.62882	0.0204387	0.193
Upregulated IRG	Class 2	V$ETS_Q6	M00971	T00801	Ets	23	503	1.62882	0.0204387	0.193
Upregulated IRG	Class 2	V$ETS_Q6	M00971	T01113	Ets	23	503	1.62882	0.0204387	0.193
Upregulated IRG	Class 2	V$ETS_Q6	M00971	T01390	Ets	23	503	1.62882	0.0204387	0.193
Upregulated IRG	Class 2	V$ETS_Q6	M00971	T01391	Ets	23	503	1.62882	0.0204387	0.193
Upregulated IRG	Class 2	V$ETS_Q6	M00971	T01392	Ets	23	503	1.62882	0.0204387	0.193
Upregulated IRG	Class 2	V$ETS_Q6	M00971	T01397	Ets	23	503	1.62882	0.0204387	0.193
Upregulated IRG	Class 2	V$ETS_Q6	M00971	T01399	Ets	23	503	1.62882	0.0204387	0.193
Upregulated IRG	Class 2	V$ETS_Q6	M00971	T01400	Ets	23	503	1.62882	0.0204387	0.193
Upregulated IRG	Class 2	V$ETS_Q6	M00971	T01401	Ets	23	503	1.62882	0.0204387	0.193
Upregulated IRG	Class 2	V$ETS_Q6	M00971	T01402	Ets	23	503	1.62882	0.0204387	0.193
Upregulated IRG	Class 2	V$ETS_Q6	M00971	T01403	Ets	23	503	1.62882	0.0204387	0.193
Upregulated IRG	Class 2	V$ETS_Q6	M00971	T01404	Ets	23	503	1.62882	0.0204387	0.193
Upregulated IRG	Class 2	V$ETS_Q6	M00971	T01406	Ets	23	503	1.62882	0.0204387	0.193
Upregulated IRG	Class 2	V$ETS_Q6	M00971	T01407	Ets	23	503	1.62882	0.0204387	0.193
Upregulated IRG	Class 2	V$ETS_Q6	M00971	T01408	Ets	23	503	1.62882	0.0204387	0.193
Upregulated IRG	Class 2	V$ETS_Q6	M00971	T01409	Ets	23	503	1.62882	0.0204387	0.193
Upregulated IRG	Class 2	V$ETS_Q6	M00971	T01413	Ets	23	503	1.62882	0.0204387	0.193
Upregulated IRG	Class 2	V$ETS_Q6	M00971	T01414	Ets	23	503	1.62882	0.0204387	0.193
Upregulated IRG	Class 2	V$ETS_Q6	M00971	T01417	Ets	23	503	1.62882	0.0204387	0.193
Upregulated IRG	Class 2	V$ETS_Q6	M00971	T01805	Ets	23	503	1.62882	0.0204387	0.193
Upregulated IRG	Class 2	V$ETS_Q6	M00971	T02066	Ets	23	503	1.62882	0.0204387	0.193
Upregulated IRG	Class 2	V$ETS_Q6	M00971	T02068	Ets	23	503	1.62882	0.0204387	0.193
Upregulated IRG	Class 2	V$ETS_Q6	M00971	T02128	Ets	23	503	1.62882	0.0204387	0.193
Upregulated IRG	Class 2	V$ETS_Q6	M00971	T02129	Ets	23	503	1.62882	0.0204387	0.193
Upregulated IRG	Class 2	V$ETS_Q6	M00971	T02130	Ets	23	503	1.62882	0.0204387	0.193
Upregulated IRG	Class 2	V$ETS_Q6	M00971	T04886	Ets	23	503	1.62882	0.0204387	0.193
Upregulated IRG	Class 2	V$ETS_Q6	M00971	T04998	Ets	23	503	1.62882	0.0204387	0.193
Upregulated IRG	Class 2	V$ETS_Q6	M00971	T04999	Ets	23	503	1.62882	0.0204387	0.193
Upregulated IRG	Class 2	V$ETS_Q6	M00971	T05000	Ets	23	503	1.62882	0.0204387	0.193
Upregulated IRG	Class 2	V$ETS_Q6	M00971	T05001	Ets	23	503	1.62882	0.0204387	0.193
Upregulated IRG	Class 2	V$ETS_Q6	M00971	T05002	Ets	23	503	1.62882	0.0204387	0.193
Upregulated IRG	Class 2	V$ETS_Q6	M00971	T05012	Ets	23	503	1.62882	0.0204387	0.193
Upregulated IRG	Class 2	V$ETS_Q6	M00971	T05013	Ets	23	503	1.62882	0.0204387	0.193
Upregulated IRG	Class 2	V$ETS_Q6	M00971	T05014	Ets	23	503	1.62882	0.0204387	0.193
Upregulated IRG	Class 2	V$ETS_Q6	M00971	T05015	Ets	23	503	1.62882	0.0204387	0.193
Upregulated IRG	Class 2	V$ETS_Q6	M00971	T05018	Ets	23	503	1.62882	0.0204387	0.193
Upregulated IRG	Class 2	V$ETS_Q6	M00971	T05021	Ets	23	503	1.62882	0.0204387	0.193
Upregulated IRG	Class 2	V$ETS_Q6	M00971	T05022	Ets	23	503	1.62882	0.0204387	0.193
Upregulated IRG	Class 2	V$ETS_Q6	M00971	T05023	Ets	23	503	1.62882	0.0204387	0.193
Upregulated IRG	Class 2	V$ETS_Q6	M00971	T05039	Ets	23	503	1.62882	0.0204387	0.193
Upregulated IRG	Class 2	V$ETS_Q6	M00971	T05966	Ets	23	503	1.62882	0.0204387	0.193
Upregulated IRG	Class 2	V$ETS_Q6	M00971	T06073	Ets	23	503	1.62882	0.0204387	0.193
Upregulated IRG	Class 2	V$ETS_Q6	M00971	T06074	Ets	23	503	1.62882	0.0204387	0.193
Upregulated IRG	Class 2	V$ETS_Q6	M00971	T08317	Ets	23	503	1.62882	0.0204387	0.193
Upregulated IRG	Class 2	V$ETS_Q6	M00971	T08318	Ets	23	503	1.62882	0.0204387	0.193
Upregulated IRG	Class 2	V$ETS_Q6	M00971	T08420	Ets	23	503	1.62882	0.0204387	0.193
Upregulated IRG	Class 2	V$ETS_Q6	M00971	T08445	Ets	23	503	1.62882	0.0204387	0.193
Upregulated IRG	Class 2	V$ETS_Q6	M00971	T08494	Ets	23	503	1.62882	0.0204387	0.193
Upregulated IRG	Class 2	V$ETS_Q6	M00971	T08495	Ets	23	503	1.62882	0.0204387	0.193
Upregulated IRG	Class 2	V$ETS_Q6	M00971	T08872	Ets	23	503	1.62882	0.0204387	0.193
Upregulated IRG	Class 2	V$ETS_Q6	M00971	T08988	Ets	23	503	1.62882	0.0204387	0.193
Upregulated IRG	Class 2	V$ETS_Q6	M00971	T09000	Ets	23	503	1.62882	0.0204387	0.193
Upregulated IRG	Class 2	V$ETS_Q6	M00971	T09269	Ets	23	503	1.62882	0.0204387	0.193
Upregulated IRG	Class 2	V$ETS_Q6	M00971	T09270	Ets	23	503	1.62882	0.0204387	0.193
Upregulated IRG	Class 2	V$ETS_Q6	M00971	T09318	Ets	23	503	1.62882	0.0204387	0.193
Upregulated IRG	Class 2	V$ETS_Q6	M00971	T09326	Ets	23	503	1.62882	0.0204387	0.193
Upregulated IRG	Class 2	V$ETS_Q6	M00971	T09351	Ets	23	503	1.62882	0.0204387	0.193
Upregulated IRG	Class 2	V$ETS_Q6	M00971	T09383	Ets	23	503	1.62882	0.0204387	0.193
Upregulated IRG	Class 2	V$ETS_Q6	M00971	T09489	Ets	23	503	1.62882	0.0204387	0.193
Upregulated IRG	Class 2	V$ETS_Q6	M00971	T09976	Ets	23	503	1.62882	0.0204387	0.193
Upregulated IRG	Class 2	V$ETS_Q6	M00971	T09982	Ets	23	503	1.62882	0.0204387	0.193
Upregulated IRG	Class 2	V$ETS_Q6	M00971	T09992	Ets	23	503	1.62882	0.0204387	0.193
Upregulated IRG	Class 2	V$ETS_Q6	M00971	T10058	Ets	23	503	1.62882	0.0204387	0.193
Upregulated IRG	Class 2	V$ETS_Q6	M00971	T10091	Ets	23	503	1.62882	0.0204387	0.193
Upregulated IRG	Class 2	V$ETS_Q6	M00971	T10092	Ets	23	503	1.62882	0.0204387	0.193
Upregulated IRG	Class 2	V$ETS_Q6	M00971	T10095	Ets	23	503	1.62882	0.0204387	0.193
Upregulated IRG	Class 2	V$ETS_Q6	M00971	T10214	Ets	23	503	1.62882	0.0204387	0.193
Upregulated IRG	Class 2	V$ETS_Q6	M00971	T10429	Ets	23	503	1.62882	0.0204387	0.193
Upregulated IRG	Class 2	V$ETS_Q6	M00971	T10523	Ets	23	503	1.62882	0.0204387	0.193
Upregulated IRG	Class 2	V$ETS_Q6	M00971	T10569	Ets	23	503	1.62882	0.0204387	0.193
Upregulated IRG	Class 2	V$ETS_Q6	M00971	T10610	Ets	23	503	1.62882	0.0204387	0.193
Upregulated IRG	Class 2	V$ETS_Q6	M00971	T11079	Ets	23	503	1.62882	0.0204387	0.193
Upregulated IRG	Class 2	V$ETS_Q6	M00971	T11152	Ets	23	503	1.62882	0.0204387	0.193
Upregulated IRG	Class 2	V$ETS_Q6	M00971	T11185	Ets	23	503	1.62882	0.0204387	0.193
Upregulated IRG	Class 2	V$ETS_Q6	M00971	T14146	Ets	23	503	1.62882	0.0204387	0.193
Upregulated IRG	Class 2	V$ETS_Q6	M00971	T15213	Ets	23	503	1.62882	0.0204387	0.193
Upregulated IRG	Class 2	V$ETS_Q6	M00971	T15606	Ets	23	503	1.62882	0.0204387	0.193
Upregulated IRG	Class 2	V$ETS_Q6	M00971	T15607	Ets	23	503	1.62882	0.0204387	0.193
Upregulated IRG	Class 2	V$ETS_Q6	M00971	T15865	Ets	23	503	1.62882	0.0204387	0.193
Upregulated IRG	Class 2	V$ETS_Q6	M00971	T16604	Ets	23	503	1.62882	0.0204387	0.193
Upregulated IRG	Class 2	V$ETS_Q6	M00971	T16717	Ets	23	503	1.62882	0.0204387	0.193
Upregulated IRG	Class 2	V$ETS_Q6	M00971	T16718	Ets	23	503	1.62882	0.0204387	0.193
Upregulated IRG	Class 2	V$ETS_Q6	M00971	T17953	Ets	23	503	1.62882	0.0204387	0.193
Upregulated IRG	Class 2	V$ETS_Q6	M00971	T17954	Ets	23	503	1.62882	0.0204387	0.193
Upregulated IRG	Class 2	V$ETS_Q6	M00971	T17955	Ets	23	503	1.62882	0.0204387	0.193
Upregulated IRG	Class 2	V$ETS_Q6	M00971	T17956	Ets	23	503	1.62882	0.0204387	0.193
Upregulated IRG	Class 2	V$ETS_Q6	M00971	T17957	Ets	23	503	1.62882	0.0204387	0.193
Upregulated IRG	Class 2	V$ETS_Q6	M00971	T18897	Ets	23	503	1.62882	0.0204387	0.193
Upregulated IRG	Class 2	V$ETS_Q6	M00971	T18898	Ets	23	503	1.62882	0.0204387	0.193
Upregulated IRG	Class 2	V$ETS_Q6	M00971	T18899	Ets	23	503	1.62882	0.0204387	0.193
Upregulated IRG	Class 2	V$ETS_Q6	M00971	T18900	Ets	23	503	1.62882	0.0204387	0.193
Upregulated IRG	Class 2	V$ETS_Q6	M00971	T18902	Ets	23	503	1.62882	0.0204387	0.193
Upregulated IRG	Class 2	V$ETS_Q6	M00971	T19267	Ets	23	503	1.62882	0.0204387	0.193
Upregulated IRG	Class 2	V$ETS_Q6	M00971	T19268	Ets	23	503	1.62882	0.0204387	0.193
Upregulated IRG	Class 2	V$ETS_Q6	M00971	T19269	Ets	23	503	1.62882	0.0204387	0.193
Upregulated IRG	Class 2	V$ETS_Q6	M00971	T19270	Ets	23	503	1.62882	0.0204387	0.193
Upregulated IRG	Class 2	V$ETS_Q6	M00971	T19271	Ets	23	503	1.62882	0.0204387	0.193
Upregulated IRG	Class 2	V$ETS_Q6	M00971	T19637	Ets	23	503	1.62882	0.0204387	0.193
Upregulated IRG	Class 2	V$ETS_Q6	M00971	T21528	Ets	23	503	1.62882	0.0204387	0.193
Upregulated IRG	Class 2	V$RNF96_01	M01199	T16076	RNF96	21	452	1.6575	0.0220189	0.201
Upregulated IRG	Class 2	V$RNF96_01	M01199	T17026	RNF96	21	452	1.6575	0.0220189	0.201
Upregulated IRG	Class 2	V$CTCF_01	M01200	T02284	CTCF	14	271	1.86379	0.0244488	0.213
Upregulated IRG	Class 2	V$CTCF_01	M01200	T02285	CTCF	14	271	1.86379	0.0244488	0.213
Upregulated IRG	Class 2	V$CTCF_01	M01200	T14314	CTCF	14	271	1.86379	0.0244488	0.213
Upregulated IRG	Class 2	V$P53_Q3	M07053	T00671	P53	25	572	1.55002	0.0268528	0.226
Upregulated IRG	Class 2	V$P53_Q3	M07053	T08321	P53	25	572	1.55002	0.0268528	0.226
Upregulated IRG	Class 2	V$P53_Q3	M07053	T08422	P53	25	572	1.55002	0.0268528	0.226
Upregulated IRG	Class 2	V$MTF1_Q5	M04619	T00515	MTF-1	5	62	3.10858	0.028081	0.235
Upregulated IRG	Class 2	V$MTF1_Q5	M04619	T02354	MTF-1	5	62	3.10858	0.028081	0.235
Upregulated IRG	Class 2	V$MTF1_Q5	M04619	T10644	MTF-1	5	62	3.10858	0.028081	0.235
Upregulated IRG	Class 2	V$MTF1_Q5	M04619	T10747	MTF-1	5	62	3.10858	0.028081	0.235
Upregulated IRG	Class 2	V$MTF1_Q5	M04619	T16624	MTF-1	5	62	3.10858	0.028081	0.235
Upregulated IRG	Class 2	V$NKX25_Q6	M02108	T01675	Nkx2.5	32	800	1.40725	0.0419444	0.295
Upregulated IRG	Class 2	V$NKX25_Q6	M02108	T04323	Nkx2.5	32	800	1.40725	0.0419444	0.295
Upregulated IRG	Class 2	V$NKX25_Q6	M02108	T06362	Nkx2.5	32	800	1.40725	0.0419444	0.295
Upregulated IRG	Class 2	V$NKX25_Q6	M02108	T11251	Nkx2.5	32	800	1.40725	0.0419444	0.295
Upregulated IRG	Class 2	V$NKX25_Q6	M02108	T15272	Nkx2.5	32	800	1.40725	0.0419444	0.295
Upregulated IRG	Class 2	V$NKX25_Q6	M02108	T15273	Nkx2.5	32	800	1.40725	0.0419444	0.295
Upregulated IRG	Class 2	V$SP100_04	M02913	T16749	SP100 secondary motif	32	802	1.40345	0.0431641	0.3
Upregulated IRG	Class 2	V$NF1A_Q6_01	M03554	T00535	NF-1A	37	978	1.32467	0.061518	0.391
Upregulated IRG	Class 2	V$NF1A_Q6_01	M03554	T00599	NF-1A	37	978	1.32467	0.061518	0.391
Upregulated IRG	Class 2	V$NF1A_Q6_01	M03554	T02296	NF-1A	37	978	1.32467	0.061518	0.391
Upregulated IRG	Class 2	V$NF1A_Q6_01	M03554	T02297	NF-1A	37	978	1.32467	0.061518	0.391
Upregulated IRG	Class 2	V$NF1A_Q6_01	M03554	T02298	NF-1A	37	978	1.32467	0.061518	0.391
Upregulated IRG	Class 2	V$NF1A_Q6_01	M03554	T02299	NF-1A	37	978	1.32467	0.061518	0.391
Upregulated IRG	Class 2	V$NF1A_Q6_01	M03554	T02331	NF-1A	37	978	1.32467	0.061518	0.391
Upregulated IRG	Class 2	V$NF1A_Q6_01	M03554	T04933	NF-1A	37	978	1.32467	0.061518	0.391
Upregulated IRG	Class 2	V$NF1A_Q6_01	M03554	T08175	NF-1A	37	978	1.32467	0.061518	0.391
Upregulated IRG	Class 2	V$NF1A_Q6_01	M03554	T08176	NF-1A	37	978	1.32467	0.061518	0.391
Upregulated IRG	Class 2	V$NF1A_Q6_01	M03554	T08177	NF-1A	37	978	1.32467	0.061518	0.391
Upregulated IRG	Class 2	V$NF1A_Q6_01	M03554	T08178	NF-1A	37	978	1.32467	0.061518	0.391
Upregulated IRG	Class 2	V$NF1A_Q6_01	M03554	T15519	NF-1A	37	978	1.32467	0.061518	0.391
Upregulated IRG	Class 2	V$NF1A_Q6_01	M03554	T15976	NF-1A	37	978	1.32467	0.061518	0.391
Upregulated IRG	Class 2	V$NF1A_Q6_01	M03554	T19125	NF-1A	37	978	1.32467	0.061518	0.391
Upregulated IRG	Class 2	V$NF1A_Q6_01	M03554	T19126	NF-1A	37	978	1.32467	0.061518	0.391
Upregulated IRG	Class 2	V$NF1A_Q6_01	M03554	T23991	NF-1A	37	978	1.32467	0.061518	0.391
Upregulated IRG	Class 2	V$ZIC1_05	M02939	T04669	ZIC1 secondary motif	142	4313	1.14271	0.0694746	0.418
Upregulated IRG	Class 2	V$ZIC1_05	M02939	T14519	ZIC1 secondary motif	142	4313	1.14271	0.0694746	0.418
Upregulated IRG	Class 2	V$NF1_Q6	M00193	T00174	NF-1	21	529	1.39481	0.0903352	0.487
Upregulated IRG	Class 2	V$NF1_Q6	M00193	T00176	NF-1	21	529	1.39481	0.0903352	0.487
Upregulated IRG	Class 2	V$NF1_Q6	M00193	T00177	NF-1	21	529	1.39481	0.0903352	0.487
Upregulated IRG	Class 2	V$NF1_Q6	M00193	T00178	NF-1	21	529	1.39481	0.0903352	0.487
Upregulated IRG	Class 2	V$NF1_Q6	M00193	T00535	NF-1	21	529	1.39481	0.0903352	0.487
Upregulated IRG	Class 2	V$NF1_Q6	M00193	T00537	NF-1	21	529	1.39481	0.0903352	0.487
Upregulated IRG	Class 2	V$NF1_Q6	M00193	T00539	NF-1	21	529	1.39481	0.0903352	0.487
Upregulated IRG	Class 2	V$NF1_Q6	M00193	T00599	NF-1	21	529	1.39481	0.0903352	0.487
Upregulated IRG	Class 2	V$NF1_Q6	M00193	T02296	NF-1	21	529	1.39481	0.0903352	0.487
Upregulated IRG	Class 2	V$NF1_Q6	M00193	T02297	NF-1	21	529	1.39481	0.0903352	0.487
Upregulated IRG	Class 2	V$NF1_Q6	M00193	T02298	NF-1	21	529	1.39481	0.0903352	0.487
Upregulated IRG	Class 2	V$NF1_Q6	M00193	T02299	NF-1	21	529	1.39481	0.0903352	0.487
Upregulated IRG	Class 2	V$NF1_Q6	M00193	T02300	NF-1	21	529	1.39481	0.0903352	0.487
Upregulated IRG	Class 2	V$NF1_Q6	M00193	T02301	NF-1	21	529	1.39481	0.0903352	0.487
Upregulated IRG	Class 2	V$NF1_Q6	M00193	T02331	NF-1	21	529	1.39481	0.0903352	0.487
Upregulated IRG	Class 2	V$NF1_Q6	M00193	T04933	NF-1	21	529	1.39481	0.0903352	0.487
Upregulated IRG	Class 2	V$NF1_Q6	M00193	T08175	NF-1	21	529	1.39481	0.0903352	0.487
Upregulated IRG	Class 2	V$NF1_Q6	M00193	T08176	NF-1	21	529	1.39481	0.0903352	0.487
Upregulated IRG	Class 2	V$NF1_Q6	M00193	T08177	NF-1	21	529	1.39481	0.0903352	0.487
Upregulated IRG	Class 2	V$NF1_Q6	M00193	T08178	NF-1	21	529	1.39481	0.0903352	0.487
Upregulated IRG	Class 2	V$NF1_Q6	M00193	T08183	NF-1	21	529	1.39481	0.0903352	0.487
Upregulated IRG	Class 2	V$NF1_Q6	M00193	T08184	NF-1	21	529	1.39481	0.0903352	0.487
Upregulated IRG	Class 2	V$NF1_Q6	M00193	T08185	NF-1	21	529	1.39481	0.0903352	0.487
Upregulated IRG	Class 2	V$NF1_Q6	M00193	T08186	NF-1	21	529	1.39481	0.0903352	0.487
Upregulated IRG	Class 2	V$NF1_Q6	M00193	T08188	NF-1	21	529	1.39481	0.0903352	0.487
Upregulated IRG	Class 2	V$NF1_Q6	M00193	T08189	NF-1	21	529	1.39481	0.0903352	0.487
[truncated: 12,757 more rows]
