# Supplementary material for: Trans-omic Analysis Reveals Selective Responses to Induced and Basal Insulin across Signaling, Transcriptional, and Metabolic Networks
Source: iScience. 2018 Sep 10;7:212–29. doi: 10.1016/j.isci.2018.07.022 (PMC6161632; doi:10.1016/j.isci.2018.07.022)
Supplement: Table S4. Pathway Over-Representation Analysis Using Insulin-Responsive Phophoproteins (IRpPs), Related to Figure 3 [file mmc5.xlsx]

## Sheet: Sheet1
Pathway	Pathway name	Pathway type	Number of IRpPs	Number of proteins	Odds ratio	Raw p value	FDR	Significance
path:rno04910	Insulin signaling pathway	Signaling pathway	31	140	4.35677	3.23072e-09	2.41e-07	*
path:rno04012	ErbB signaling pathway	Signaling pathway	22	91	4.63467	1.66382e-07	8.29e-06	*
path:rno04150	mTOR signaling pathway	Signaling pathway	28	160	3.12656	4.07565e-06	0.000122	*
path:rno04919	Thyroid hormone signaling pathway	Signaling pathway	23	119	3.4585	6.01929e-06	0.00015	*
path:rno04922	Glucagon signaling pathway	Signaling pathway	19	102	3.22449	7.30537e-05	0.00116	*
path:rno04152	AMPK signaling pathway	Signaling pathway	22	129	2.92621	7.76994e-05	0.00116	*
path:rno04370	VEGF signaling pathway	Signaling pathway	13	60	3.79597	0.000230191	0.00287	*
path:rno04921	Oxytocin signaling pathway	Signaling pathway	24	160	2.51076	0.000293852	0.00338	*
path:rno04915	Estrogen signaling pathway	Signaling pathway	17	96	2.99114	0.00034351	0.00367	*
path:rno04066	HIF-1 signaling pathway	Signaling pathway	18	109	2.75236	0.000559875	0.00492	*
path:rno04010	MAPK signaling pathway	Signaling pathway	32	259	2.03363	0.00104666	0.00869	*
path:rno04722	Neurotrophin signaling pathway	Signaling pathway	18	126	2.29716	0.00316919	0.0249	*
path:rno04022	cGMP-PKG signaling pathway	Signaling pathway	22	171	2.05176	0.0043013	0.0315	*
path:rno04912	GnRH signaling pathway	Signaling pathway	13	92	2.21906	0.013012	0.0778	*
path:rno04660	T cell receptor signaling pathway	Signaling pathway	14	109	1.98449	0.0223481	0.124
path:rno04015	Rap1 signaling pathway	Signaling pathway	23	216	1.62707	0.0325315	0.169
path:rno04662	B cell receptor signaling pathway	Signaling pathway	10	74	2.07801	0.037156	0.185
path:rno04917	Prolactin signaling pathway	Signaling pathway	10	76	2.01283	0.0436049	0.21
path:rno04668	TNF signaling pathway	Signaling pathway	13	110	1.78928	0.0495707	0.232
path:rno04621	NOD-like receptor signaling pathway	Signaling pathway	8	58	2.11338	0.0537123	0.243
path:rno04024	cAMP signaling pathway	Signaling pathway	20	196	1.53006	0.0657761	0.289
path:rno04151	PI3K-Akt signaling pathway	Signaling pathway	31	336	1.38527	0.0791407	0.338
path:rno04071	Sphingolipid signaling pathway	Signaling pathway	13	124	1.55136	0.106592	0.413
path:rno04068	FoxO signaling pathway	Signaling pathway	14	136	1.522	0.107778	0.413
path:rno04020	Calcium signaling pathway	Signaling pathway	18	187	1.41764	0.121218	0.453
path:rno04664	Fc epsilon RI signaling pathway	Signaling pathway	8	70	1.6932	0.128203	0.467
path:rno04062	Chemokine signaling pathway	Signaling pathway	17	178	1.4011	0.136774	0.476
path:rno04014	Ras signaling pathway	Signaling pathway	21	232	1.32306	0.157612	0.536
path:rno04330	Notch signaling pathway	Signaling pathway	6	52	1.70213	0.169083	0.562
path:rno04933	AGE-RAGE signaling pathway in diabetic complications	Signaling pathway	10	104	1.39152	0.214497	0.682
path:rno04390	Hippo signaling pathway	Signaling pathway	14	156	1.29281	0.231603	0.707
path:rno04620	Toll-like receptor signaling pathway	Signaling pathway	9	97	1.33251	0.264185	0.767
path:rno04920	Adipocytokine signaling pathway	Signaling pathway	7	75	1.33676	0.296396	0.806
path:rno04622	RIG-I-like receptor signaling pathway	Signaling pathway	6	64	1.34116	0.31517	0.812
path:rno04392	Hippo signaling pathway -multiple species	Signaling pathway	3	29	1.49038	0.350457	0.873
path:rno04340	Hedgehog signaling pathway	Signaling pathway	4	43	1.32473	0.378134	0.874
path:rno04064	NF-kappa B signaling pathway	Signaling pathway	8	95	1.19011	0.380198	0.874
path:rno04310	Wnt signaling pathway	Signaling pathway	11	145	1.05751	0.481529	0.874
path:rno04072	Phospholipase D signaling pathway	Signaling pathway	11	148	1.03258	0.51027	0.874
path:rno04115	p53 signaling pathway	Signaling pathway	5	71	0.970977	0.593295	0.874
path:rno04350	TGF-beta signaling pathway	Signaling pathway	6	86	0.960638	0.599801	0.874
path:rno04630	Jak-STAT signaling pathway	Signaling pathway	8	151	0.701514	0.870826	0.874
path:rno03320	PPAR signaling pathway	Signaling pathway	3	82	0.47653	0.944954	0.874
path:rno04530	Tight junction	Cellular functional pathway	32	143	4.10506	2.11779e-09	2.41e-07	*
path:rno03040	Spliceosome	Cellular functional pathway	27	138	3.40372	7.63789e-07	2.85e-05	*
path:rno04211	Longevity regulating pathway	Cellular functional pathway	18	94	3.24188	7.61381e-05	0.00116	*
path:rno03013	RNA transport	Cellular functional pathway	26	165	2.59032	7.16814e-05	0.00116	*
path:rno04213	Longevity regulating pathway - multiple species	Cellular functional pathway	14	65	3.73042	0.000130432	0.00177	*
path:rno04520	Adherens junction	Cellular functional pathway	14	74	3.16391	0.00054482	0.00492	*
path:rno04510	Focal adhesion	Cellular functional pathway	28	206	2.17221	0.000507282	0.00492	*
path:rno04210	Apoptosis	Cellular functional pathway	19	141	2.11478	0.00443134	0.0315	*
path:rno04070	Phosphatidylinositol signaling system	Cellular functional pathway	14	96	2.30262	0.00694032	0.0472	*
path:rno04540	Gap junction	Cellular functional pathway	13	88	2.33399	0.00820365	0.0533	*
path:rno04810	Regulation of actin cytoskeleton	Cellular functional pathway	25	221	1.73531	0.0118798	0.074	*
path:rno04144	Endocytosis	Cellular functional pathway	30	290	1.57141	0.0203338	0.117
path:rno04110	Cell cycle	Cellular functional pathway	15	127	1.79891	0.0328644	0.169
path:rno04140	Regulation of autophagy	Cellular functional pathway	5	34	2.28739	0.0880084	0.363
path:rno03008	Ribosome biogenesis in eukaryotes	Cellular functional pathway	10	88	1.70814	0.0899561	0.363
path:rno00300	Lysine biosynthesis	Cellular functional pathway	1	2	13.1873	0.136375	0.476
path:rno00471	D-Glutamine and D-glutamate metabolism	Cellular functional pathway	1	3	6.59206	0.197441	0.642
path:rno00900	Terpenoid backbone biosynthesis	Cellular functional pathway	3	23	1.98163	0.21919	0.683
path:rno00061	Fatty acid biosynthesis	Cellular functional pathway	2	14	2.19904	0.260014	0.767
path:rno00562	Inositol phosphate metabolism	Cellular functional pathway	7	74	1.38222	0.266634	0.767
path:rno00051	Fructose and mannose metabolism	Cellular functional pathway	4	38	1.55392	0.279702	0.789
path:rno04120	Ubiquitin mediated proteolysis	Cellular functional pathway	12	141	1.23195	0.292797	0.806
path:rno00620	Pyruvate metabolism	Cellular functional pathway	4	40	1.46688	0.3123	0.812
path:rno00310	Lysine degradation	Cellular functional pathway	5	52	1.40521	0.305112	0.812
path:rno00030	Pentose phosphate pathway	Cellular functional pathway	3	29	1.52212	0.337124	0.854
path:rno00400	Phenylalanine, tyrosine and tryptophan biosynthesis	Cellular functional pathway	1	7	2.19524	0.401576	0.874
path:rno00760	Nicotinate and nicotinamide metabolism	Cellular functional pathway	3	31	1.41271	0.376793	0.874
path:rno00020	Citrate cycle (TCA cycle)	Cellular functional pathway	3	32	1.36367	0.396461	0.874
path:rno04130	SNARE interactions in vesicular transport	Cellular functional pathway	3	33	1.31789	0.41596	0.874
path:rno00072	Synthesis and degradation of ketone bodies	Cellular functional pathway	1	11	1.31587	0.55391	0.874
path:rno03430	Mismatch repair	Cellular functional pathway	2	23	1.25387	0.491105	0.874
path:rno03018	RNA degradation	Cellular functional pathway	7	82	1.23236	0.359176	0.874
path:rno03420	Nucleotide excision repair	Cellular functional pathway	4	47	1.226	0.427344	0.874
path:rno04976	Bile secretion	Cellular functional pathway	6	72	1.19912	0.400143	0.874
path:rno00040	Pentose and glucuronate interconversions	Cellular functional pathway	3	36	1.19721	0.473089	0.874
path:rno00130	Ubiquinone and other terpenoid-quinone biosynthesis	Cellular functional pathway	1	12	1.19596	0.585516	0.874
path:rno00340	Histidine metabolism	Cellular functional pathway	2	25	1.14428	0.53636	0.874
path:rno00790	Folate biosynthesis	Cellular functional pathway	1	13	1.09603	0.61489	0.874
path:rno00920	Sulfur metabolism	Cellular functional pathway	1	13	1.09603	0.61489	0.874
path:rno03015	mRNA surveillance pathway	Cellular functional pathway	7	94	1.05926	0.500623	0.874
path:rno00053	Ascorbate and aldarate metabolism	Cellular functional pathway	2	27	1.05223	0.578778	0.874
path:rno04141	Protein processing in endoplasmic reticulum	Cellular functional pathway	12	165	1.03251	0.503427	0.874
path:rno00010	Glycolysis / Gluconeogenesis	Cellular functional pathway	5	70	1.01163	0.557687	0.874
path:rno03010	Ribosome	Cellular functional pathway	12	173	0.979242	0.571861	0.874
path:rno04710	Circadian rhythm	Cellular functional pathway	2	30	0.938808	0.636952	0.874
path:rno03022	Basal transcription factors	Cellular functional pathway	3	45	0.938613	0.626341	0.874
path:rno00561	Glycerolipid metabolism	Cellular functional pathway	4	60	0.938416	0.621925	0.874
path:rno02010	ABC transporters	Cellular functional pathway	3	47	0.895513	0.655954	0.874
path:rno03050	Proteasome	Cellular functional pathway	3	47	0.895513	0.655954	0.874
path:rno00052	Galactose metabolism	Cellular functional pathway	2	32	0.875796	0.672123	0.874
path:rno00640	Propanoate metabolism	Cellular functional pathway	2	32	0.875796	0.672123	0.874
path:rno00520	Amino sugar and nucleotide sugar metabolism	Cellular functional pathway	3	48	0.875399	0.670116	0.874
path:rno00140	Steroid hormone biosynthesis	Cellular functional pathway	5	81	0.862879	0.687961	0.874
path:rno00590	Arachidonic acid metabolism	Cellular functional pathway	5	81	0.862879	0.687961	0.874
path:rno04215	Apoptosis - multiple species	Cellular functional pathway	2	33	0.847339	0.68865	0.874
path:rno00970	Aminoacyl-tRNA biosynthesis	Cellular functional pathway	4	69	0.806706	0.729485	0.874
path:rno00250	Alanine, aspartate and glutamate metabolism	Cellular functional pathway	2	35	0.795599	0.71965	0.874
path:rno00910	Nitrogen metabolism	Cellular functional pathway	1	18	0.772736	0.733399	0.874
path:rno03030	DNA replication	Cellular functional pathway	2	36	0.772012	0.734153	0.874
path:rno00280	Valine, leucine and isoleucine degradation	Cellular functional pathway	3	56	0.741817	0.768156	0.874
path:rno00450	Selenocompound metabolism	Cellular functional pathway	1	19	0.72963	0.752318	0.874
path:rno00564	Glycerophospholipid metabolism	Cellular functional pathway	5	95	0.726152	0.812413	0.874
path:rno00480	Glutathione metabolism	Cellular functional pathway	3	59	0.701563	0.798251	0.874
path:rno00220	Arginine biosynthesis	Cellular functional pathway	1	20	0.691061	0.769899	0.874
path:rno00360	Phenylalanine metabolism	Cellular functional pathway	1	22	0.624943	0.801414	0.874
path:rno00380	Tryptophan metabolism	Cellular functional pathway	2	46	0.595107	0.846998	0.874
path:rno00270	Cysteine and methionine metabolism	Cellular functional pathway	2	47	0.581741	0.855489	0.874
path:rno04145	Phagosome	Cellular functional pathway	8	200	0.53612	0.977034	0.874
path:rno00330	Arginine and proline metabolism	Cellular functional pathway	2	52	0.52293	0.891836	0.874
path:rno03460	Fanconi anemia pathway	Cellular functional pathway	2	52	0.52293	0.891836	0.874
path:rno04142	Lysosome	Cellular functional pathway	5	129	0.522638	0.956752	0.874
path:rno00230	Purine metabolism	Cellular functional pathway	7	182	0.51521	0.977908	0.874
path:rno00500	Starch and sucrose metabolism	Cellular functional pathway	2	53	0.512552	0.898005	0.874
path:rno00830	Retinol metabolism	Cellular functional pathway	3	83	0.488219	0.940129	0.874
path:rno00630	Glyoxylate and dicarboxylate metabolism	Cellular functional pathway	1	28	0.485362	0.872399	0.874
path:rno00650	Butanoate metabolism	Cellular functional pathway	1	28	0.485362	0.872399	0.874
path:rno03440	Homologous recombination	Cellular functional pathway	1	28	0.485362	0.872399	0.874
path:rno04623	Cytosolic DNA-sensing pathway	Cellular functional pathway	2	56	0.483723	0.914605	0.874
path:rno00410	beta-Alanine metabolism	Cellular functional pathway	1	34	0.396537	0.918061	0.874
path:rno00980	Metabolism of xenobiotics by cytochrome P450	Cellular functional pathway	2	70	0.382821	0.963633	0.874
path:rno00240	Pyrimidine metabolism	Cellular functional pathway	3	107	0.373341	0.984425	0.874
path:rno03410	Base excision repair	Cellular functional pathway	1	37	0.363228	0.934354	0.874
path:rno00350	Tyrosine metabolism	Cellular functional pathway	1	39	0.343943	0.943379	0.874
path:rno00260	Glycine, serine and threonine metabolism	Cellular functional pathway	1	40	0.335043	0.947416	0.874
path:rno00591	Linoleic acid metabolism	Cellular functional pathway	1	41	0.326587	0.951166	0.874
path:rno00860	Porphyrin and chlorophyll metabolism	Cellular functional pathway	1	41	0.326587	0.951166	0.874
path:rno00071	Fatty acid degradation	Cellular functional pathway	1	47	0.283575	0.968683	0.874
path:rno00600	Sphingolipid metabolism	Cellular functional pathway	1	49	0.271627	0.972998	0.874
path:rno00190	Oxidative phosphorylation	Cellular functional pathway	3	146	0.268907	0.99854	0.874
path:rno00983	Drug metabolism - other enzymes	Cellular functional pathway	1	56	0.236652	0.983936	0.874
path:rno00982	Drug metabolism - cytochrome P450	Cellular functional pathway	1	71	0.185261	0.994737	0.874
path:rno04512	ECM-receptor interaction	Cellular functional pathway	1	84	0.155747	0.998005	0.874
path:rno04514	Cell adhesion molecules (CAMs)	Cellular functional pathway	2	175	0.146607	0.999969	0.874
path:rno00062	Fatty acid elongation	Cellular functional pathway	0	29	0	1	0.874
path:rno00100	Steroid biosynthesis	Cellular functional pathway	0	20	0	1	0.874
path:rno00120	Primary bile acid biosynthesis	Cellular functional pathway	0	16	0	1	0.874
path:rno00232	Caffeine metabolism	Cellular functional pathway	0	6	0	1	0.874
path:rno00290	Valine, leucine and isoleucine biosynthesis	Cellular functional pathway	0	4	0	1	0.874
path:rno00430	Taurine and hypotaurine metabolism	Cellular functional pathway	0	11	0	1	0.874
path:rno00472	D-Arginine and D-ornithine metabolism	Cellular functional pathway	0	1	0	1	0.874
path:rno00510	N-Glycan biosynthesis	Cellular functional pathway	0	50	0	1	0.874
path:rno00511	Other glycan degradation	Cellular functional pathway	0	19	0	1	0.874
path:rno00512	Mucin type O-Glycan biosynthesis	Cellular functional pathway	0	28	0	1	0.874
path:rno00514	Other types of O-glycan biosynthesis	Cellular functional pathway	0	31	0	1	0.874
path:rno00524	Neomycin, kanamycin and gentamicin biosynthesis	Cellular functional pathway	0	5	0	1	0.874
path:rno00531	Glycosaminoglycan degradation	Cellular functional pathway	0	21	0	1	0.874
path:rno00532	Glycosaminoglycan biosynthesis - chondroitin sulfate / dermatan sulfate	Cellular functional pathway	0	21	0	1	0.874
path:rno00533	Glycosaminoglycan biosynthesis - keratan sulfate	Cellular functional pathway	0	16	0	1	0.874
path:rno00534	Glycosaminoglycan biosynthesis - heparan sulfate / heparin	Cellular functional pathway	0	25	0	1	0.874
path:rno00563	Glycosylphosphatidylinositol(GPI)-anchor biosynthesis	Cellular functional pathway	0	27	0	1	0.874
path:rno00565	Ether lipid metabolism	Cellular functional pathway	0	44	0	1	0.874
path:rno00592	alpha-Linolenic acid metabolism	Cellular functional pathway	0	25	0	1	0.874
path:rno00601	Glycosphingolipid biosynthesis - lacto and neolacto series	Cellular functional pathway	0	30	0	1	0.874
path:rno00603	Glycosphingolipid biosynthesis - globo series	Cellular functional pathway	0	15	0	1	0.874
path:rno00604	Glycosphingolipid biosynthesis - ganglio series	Cellular functional pathway	0	15	0	1	0.874
path:rno00670	One carbon pool by folate	Cellular functional pathway	0	18	0	1	0.874
path:rno00730	Thiamine metabolism	Cellular functional pathway	0	5	0	1	0.874
path:rno00740	Riboflavin metabolism	Cellular functional pathway	0	4	0	1	0.874
path:rno00750	Vitamin B6 metabolism	Cellular functional pathway	0	10	0	1	0.874
path:rno00770	Pantothenate and CoA biosynthesis	Cellular functional pathway	0	19	0	1	0.874
path:rno00780	Biotin metabolism	Cellular functional pathway	0	3	0	1	0.874
path:rno00785	Lipoic acid metabolism	Cellular functional pathway	0	3	0	1	0.874
path:rno03020	RNA polymerase	Cellular functional pathway	0	32	0	1	0.874
path:rno03060	Protein export	Cellular functional pathway	0	26	0	1	0.874
path:rno03450	Non-homologous end-joining	Cellular functional pathway	0	13	0	1	0.874
path:rno04060	Cytokine-cytokine receptor interaction	Cellular functional pathway	0	221	0	1	0.874
path:rno04122	Sulfur relay system	Cellular functional pathway	0	11	0	1	0.874
path:rno04146	Peroxisome	Cellular functional pathway	0	88	0	1	0.874
