# Supplementary material for: Trans-omic Analysis Reveals Selective Responses to Induced and Basal Insulin across Signaling, Transcriptional, and Metabolic Networks
Source: iScience. 2018 Sep 10;7:212–29. doi: 10.1016/j.isci.2018.07.022 (PMC6161632; doi:10.1016/j.isci.2018.07.022)
Supplement: Table S6. Time Series of Metabolome Data in Response to Insulin Stimulation, Related to Figure 4 [file mmc6.xlsx]

## Sheet: Sheet1
Compound name	KEGG Compound ID 1	KEGG Compound ID 2	KEGG Compound ID 3	0 nM	Insulin = 0.01 nM (Dataset 1 of 3)							Insulin = 0.1 nM (Dataset 1 of 3)							Insulin = 0.3 nM (Dataset 1 of 3)							Insulin = 1 nM (Dataset 1 of 3)							Insulin = 3 nM (Dataset 1 of 3)							Insulin = 10 nM (Dataset 1 of 3)							Insulin = 100 nM (Dataset 1 of 3)
				0 min	5 min	15 min	30 min	60 min	90 min	120 min	240 min	5 min	15 min	30 min	60 min	90 min	120 min	240 min	5 min	15 min	30 min	60 min	90 min	120 min	240 min	5 min	15 min	30 min	60 min	90 min	120 min	240 min	5 min	15 min	30 min	60 min	90 min	120 min	240 min	5 min	15 min	30 min	60 min	90 min	120 min	240 min	5 min	15 min	30 min
G1P	C00103	C00663		1.03937e-09	1.32453e-09	1.25894e-09	1.37982e-09	8.91229e-10	1.01985e-09	8.90891e-10	8.41147e-10	1.16248e-09	1.02388e-09	1.35571e-09	1.18024e-09	1.26404e-09	9.60922e-10	9.2959e-10	1.15552e-09	1.03857e-09	9.76995e-10	1.3128e-09	1.03046e-09	1.24541e-09	1.2452e-09	9.82004e-10	1.25902e-09	1.21858e-09	1.39818e-09	1.05111e-09	1.34957e-09	1.06303e-09	1.02297e-09	1.28958e-09	1.26138e-09	1.2185e-09	9.56006e-10	1.65166e-09	1.23908e-09	1.13156e-09	1.13138e-09	1.1528e-09	1.53933e-09	1.05713e-09	1.67786e-09	1.09004e-09	1.03577e-09	1.20069e-09	1.30866e-09
2PG	C00631			3.38731e-10	2.53847e-10	3.9644e-10	2.73516e-10	2.54331e-10	2.13401e-10	2.16602e-10	2.73894e-10	2.84334e-10	3.33215e-10	2.89835e-10	3.4824e-10	3.98741e-10	2.95133e-10	2.93535e-10	3.18857e-10	4.58532e-10	3.26862e-10	4.4047e-10	3.23374e-10	4.20726e-10	3.52686e-10	2.87143e-10	4.17075e-10	4.5023e-10	4.96867e-10	5.10896e-10	4.61048e-10	5.46123e-10	3.63951e-10	3.7617e-10	4.51819e-10	3.93964e-10	5.03486e-10	4.69522e-10	3.94644e-10	3.58315e-10	3.25345e-10	3.60323e-10	3.99756e-10	4.9745e-10	5.22222e-10	6.02489e-10	4.01986e-10	5.40903e-10	4.79104e-10
DHAP	C00111			2.29935e-09	1.20159e-09	1.29807e-09	1.26971e-09	1.05873e-09	9.33607e-10	1.14443e-09	1.54591e-09	1.62293e-09	1.73153e-09	1.69322e-09	1.27056e-09	1.71228e-09	1.24322e-09	1.06882e-09	2.0879e-09	2.92119e-09	1.29587e-09	1.66655e-09	1.29905e-09	2.01882e-09	1.89169e-09	2.39353e-09	3.19622e-09	1.7243e-09	1.8114e-09	2.06324e-09	2.04655e-09	2.26789e-09	2.77752e-09	1.38782e-09	2.51933e-09	1.17723e-09	2.38447e-09	2.32698e-09	2.34231e-09	1.74628e-09	1.60241e-09	2.13513e-09	2.14927e-09	2.8644e-09	3.2039e-09	1.28081e-09	1.49027e-09	3.02297e-09	1.9284e-09
G6P	C00092	C00668		3.07692e-09	2.94189e-09	3.21842e-09	3.40317e-09	2.63363e-09	2.43808e-09	2.74034e-09	3.31783e-09	2.45937e-09	2.86204e-09	2.78953e-09	2.1575e-09	3.07494e-09	3.43918e-09	2.89257e-09	2.25566e-09	3.25358e-09	2.48108e-09	1.93276e-09	2.14256e-09	2.55743e-09	3.41927e-09	2.13484e-09	2.76963e-09	1.40642e-09	2.03559e-09	1.8621e-09	3.09809e-09	3.59351e-09	2.72661e-09	2.06476e-09	1.81848e-09	1.57919e-09	1.24784e-09	3.30583e-09	3.1385e-09	2.32512e-09	1.47869e-09	1.74458e-09	1.50193e-09	1.91523e-09	2.46584e-09	2.47295e-09	2.01853e-09	2.25524e-09	1.72928e-09
F6P	C00085	C05345		8.68941e-10	8.86658e-10	9.17521e-10	8.0048e-10	7.53592e-10	6.5254e-10	7.95675e-10	8.84932e-10	7.06656e-10	6.2789e-10	6.3471e-10	5.18208e-10	9.27528e-10	9.07143e-10	7.28437e-10	4.28222e-10	9.02135e-10	6.45553e-10	4.84727e-10	5.11605e-10	6.19775e-10	8.48316e-10	5.66392e-10	5.99704e-10	3.80764e-10	4.48348e-10	4.35148e-10	7.44457e-10	7.30895e-10	4.51652e-10	4.91651e-10	4.04103e-10	3.93484e-10	3.1393e-10	7.50614e-10	7.46326e-10	6.03876e-10	3.30744e-10	4.79521e-10	3.79323e-10	4.44197e-10	6.27661e-10	6.24394e-10	4.88416e-10	4.91482e-10	3.56511e-10
PEP	C00074			1.91667e-09	1.21604e-09	1.92361e-09	1.36965e-09	1.13884e-09	1.08713e-09	1.01659e-09	1.17722e-09	1.47796e-09	2.04144e-09	1.75621e-09	1.97444e-09	2.12201e-09	1.79624e-09	1.64696e-09	1.46298e-09	2.37565e-09	1.76002e-09	2.08842e-09	1.73641e-09	2.63133e-09	1.90277e-09	1.72094e-09	2.20917e-09	2.37301e-09	2.50862e-09	2.1373e-09	2.23116e-09	2.59542e-09	1.74554e-09	1.96765e-09	2.61473e-09	1.89302e-09	2.65194e-09	2.51712e-09	1.99939e-09	1.781e-09	2.0497e-09	2.40193e-09	2.86621e-09	2.7938e-09	3.18676e-09	2.31668e-09	1.63063e-09	2.41103e-09	2.50677e-09
3PG	C00197	C00597		2.60786e-09	1.97833e-09	3.09606e-09	1.88404e-09	1.83407e-09	1.75109e-09	1.59782e-09	1.80814e-09	1.92886e-09	2.77363e-09	2.54279e-09	2.33064e-09	2.63046e-09	2.44292e-09	2.18946e-09	2.1452e-09	3.33781e-09	2.73258e-09	3.40185e-09	2.33961e-09	3.1217e-09	2.78926e-09	2.27386e-09	3.13549e-09	3.2256e-09	3.79269e-09	3.33435e-09	3.24085e-09	3.88197e-09	2.53513e-09	3.19197e-09	3.4618e-09	2.79321e-09	3.78872e-09	3.45615e-09	2.84777e-09	2.63812e-09	2.63082e-09	2.8514e-09	4.03947e-09	3.98743e-09	4.33638e-09	3.82978e-09	2.90383e-09	3.30287e-09	3.78911e-09
Lactate	C00186	C00256		1.70199e-08	2.66093e-08	2.04373e-08	2.44654e-08	1.89595e-08	1.98178e-08	1.5899e-08	3.19698e-08	2.12918e-08	1.45595e-08	1.41868e-08	1.63434e-08	2.06364e-08	1.88892e-08	1.5907e-08	1.79299e-08	1.6991e-08	1.66007e-08	1.79033e-08	1.39404e-08	1.68584e-08	1.77538e-08	1.44318e-08	1.54982e-08	1.58381e-08	3.30494e-08	1.40257e-08	1.59061e-08	1.69741e-08	1.48386e-08	1.59776e-08	1.43714e-08	1.46276e-08	1.80697e-08	2.03478e-08	2.01286e-08	1.64351e-08	1.61033e-08	1.93417e-08	1.87867e-08	2.31289e-08	1.89311e-08	1.83471e-08	1.63731e-08	1.2489e-08	2.06695e-08
Pyruvate	C00022			N.D.	N.D.	N.D.	N.D.	N.D.	N.D.	N.D.	N.D.	N.D.	N.D.	N.D.	N.D.	N.D.	N.D.	N.D.	N.D.	N.D.	N.D.	N.D.	N.D.	N.D.	N.D.	N.D.	N.D.	N.D.	N.D.	N.D.	N.D.	N.D.	N.D.	N.D.	N.D.	N.D.	N.D.	N.D.	N.D.	N.D.	N.D.	N.D.	N.D.	N.D.	N.D.	N.D.	N.D.	N.D.	N.D.
Acetyl CoA	C00024			1.0076e-10	2.65762e-11	N.D.	3.16924e-11	7.71275e-11	N.D.	4.14159e-11	9.82556e-11	N.D.	2.59369e-11	5.9895e-11	N.D.	4.56437e-11	N.D.	N.D.	3.34888e-11	4.3513e-11	1.78444e-11	2.89751e-11	N.D.	N.D.	9.42904e-11	N.D.	4.17422e-11	N.D.	2.20627e-11	4.08608e-11	7.87598e-11	3.43943e-11	N.D.	N.D.	N.D.	1.57519e-11	3.92659e-11	3.24231e-11	N.D.	4.24509e-11	N.D.	N.D.	N.D.	3.10107e-11	N.D.	N.D.	2.46289e-11	3.10777e-11	N.D.
F1,6BP	C00354	C05378		2.02413e-09	1.82273e-09	2.23763e-09	2.0647e-09	1.55379e-09	1.54357e-09	1.30516e-09	1.22664e-09	2.03768e-09	1.61331e-09	2.06821e-09	1.88256e-09	2.15527e-09	1.39556e-09	1.43179e-09	1.77804e-09	2.31803e-09	1.88066e-09	2.87861e-09	1.43142e-09	2.23149e-09	1.93468e-09	1.96816e-09	2.55568e-09	2.8075e-09	2.91316e-09	2.10235e-09	2.33723e-09	2.61002e-09	2.04106e-09	2.62134e-09	2.85293e-09	2.22762e-09	2.15851e-09	2.23295e-09	2.05762e-09	2.33606e-09	2.34709e-09	2.35025e-09	2.94246e-09	2.31774e-09	2.50251e-09	2.65813e-09	2.4437e-09	2.69157e-09	3.27325e-09
2,3-DPG	C01159	C03339		1.10813e-10	1.2389e-10	1.74276e-10	1.39043e-10	N.D.	6.39071e-11	N.D.	N.D.	9.99366e-11	7.49199e-11	9.04306e-11	8.07607e-11	N.D.	N.D.	N.D.	9.14602e-11	1.2672e-10	9.31333e-11	1.66019e-10	9.10953e-11	6.57489e-11	N.D.	8.15609e-11	1.03094e-10	8.62654e-11	1.59267e-10	1.07376e-10	9.26346e-11	8.95807e-11	8.45307e-11	1.07234e-10	9.32535e-11	1.18757e-10	7.54827e-11	7.75222e-11	N.D.	1.12683e-10	8.60101e-11	8.53193e-11	1.276e-10	8.78449e-11	N.D.	8.6526e-11	9.77066e-11	1.06102e-10	1.22096e-10
G3P	C00661	C00118		1.50743e-10	7.58136e-11	N.D.	N.D.	N.D.	N.D.	N.D.	N.D.	N.D.	N.D.	N.D.	N.D.	1.12638e-10	N.D.	N.D.	N.D.	1.30869e-10	N.D.	N.D.	N.D.	N.D.	1.21426e-10	N.D.	1.09831e-10	N.D.	9.61986e-11	1.2342e-10	1.35639e-10	N.D.	1.37874e-10	N.D.	N.D.	N.D.	1.03821e-10	N.D.	N.D.	1.08805e-10	N.D.	N.D.	N.D.	1.16944e-10	N.D.	N.D.	N.D.	1.59058e-10	N.D.
Fumarate	C00122			3.90377e-10	3.90032e-10	3.60194e-10	3.57761e-10	3.54498e-10	3.5393e-10	2.76505e-10	3.79638e-10	4.38292e-10	3.94469e-10	3.90514e-10	3.71709e-10	4.29424e-10	3.43445e-10	3.61231e-10	4.08727e-10	4.51959e-10	3.97149e-10	4.01373e-10	3.10526e-10	3.52784e-10	4.02441e-10	3.87248e-10	3.90519e-10	4.35693e-10	4.25552e-10	3.72579e-10	4.42693e-10	4.71063e-10	3.56421e-10	4.37705e-10	4.51686e-10	3.02945e-10	4.30484e-10	4.05422e-10	4.40378e-10	4.28579e-10	4.0225e-10	4.64009e-10	4.86597e-10	3.89985e-10	4.53246e-10	4.55192e-10	4.51571e-10	4.22185e-10	4.42341e-10
Malate	C00711	C00149	C00497	1.60693e-09	1.37671e-09	1.21565e-09	1.47451e-09	1.03834e-09	1.13382e-09	1.05922e-09	1.22038e-09	1.63104e-09	1.22026e-09	1.4886e-09	1.41164e-09	1.63031e-09	1.33803e-09	1.50253e-09	1.54187e-09	1.40715e-09	1.39775e-09	1.50085e-09	1.18674e-09	1.68537e-09	1.50725e-09	1.4718e-09	1.35802e-09	1.58961e-09	1.56642e-09	1.31195e-09	1.45987e-09	1.78047e-09	1.47722e-09	1.41434e-09	1.59569e-09	1.22747e-09	1.42455e-09	1.63452e-09	1.61486e-09	1.50668e-09	1.45811e-09	1.73328e-09	1.55148e-09	1.49391e-09	1.85186e-09	1.65862e-09	1.58654e-09	1.57839e-09	1.48072e-09
Isocitrate	C00311			N.D.	N.D.	N.D.	N.D.	N.D.	N.D.	N.D.	N.D.	N.D.	N.D.	N.D.	N.D.	N.D.	N.D.	N.D.	N.D.	N.D.	N.D.	N.D.	N.D.	N.D.	N.D.	N.D.	N.D.	N.D.	N.D.	N.D.	N.D.	N.D.	N.D.	N.D.	N.D.	N.D.	N.D.	N.D.	N.D.	N.D.	N.D.	N.D.	N.D.	N.D.	N.D.	N.D.	N.D.	N.D.	N.D.
cis-Aconitate	C00417			N.D.	N.D.	N.D.	3.98629e-11	N.D.	N.D.	N.D.	N.D.	3.94962e-11	3.12377e-11	3.80328e-11	4.27428e-11	5.20468e-11	N.D.	4.60041e-11	4.68275e-11	4.35898e-11	3.74908e-11	3.97574e-11	3.68356e-11	5.2983e-11	5.2092e-11	3.19306e-11	N.D.	4.97569e-11	4.29347e-11	3.57289e-11	4.25499e-11	5.92124e-11	3.3378e-11	3.56512e-11	4.75925e-11	N.D.	4.68172e-11	4.89208e-11	5.65612e-11	3.85562e-11	3.37856e-11	4.51681e-11	4.77464e-11	4.20657e-11	5.82674e-11	5.21987e-11	N.D.	4.70855e-11	4.33052e-11
Succinate	C00042			6.62315e-10	8.90077e-10	6.77001e-10	9.95825e-10	9.64471e-10	1.24303e-09	1.02779e-09	1.33336e-09	8.7648e-10	5.41745e-10	9.52513e-10	1.18991e-09	1.42497e-09	1.08547e-09	1.40842e-09	7.25652e-10	7.5277e-10	1.11108e-09	1.00862e-09	1.07613e-09	1.34374e-09	1.28263e-09	8.06635e-10	6.7119e-10	1.20308e-09	1.11123e-09	1.05402e-09	1.16947e-09	1.36127e-09	6.52524e-10	8.06433e-10	1.13033e-09	9.52116e-10	1.53019e-09	1.26276e-09	1.38928e-09	6.39008e-10	7.97139e-10	1.22382e-09	1.22972e-09	1.25642e-09	1.41363e-09	1.60611e-09	9.37963e-10	9.08846e-10	1.20528e-09
Citrate	C00158			3.17636e-10	3.48016e-10	2.65618e-10	4.07344e-10	3.76718e-10	3.8783e-10	3.37769e-10	3.7997e-10	3.17224e-10	2.22851e-10	4.6999e-10	3.8413e-10	4.76202e-10	4.82e-10	5.95971e-10	3.12785e-10	3.51517e-10	4.82603e-10	5.57825e-10	4.57307e-10	5.53292e-10	7.44894e-10	3.82929e-10	3.85955e-10	5.76956e-10	5.50533e-10	5.09328e-10	6.07869e-10	8.00519e-10	3.71817e-10	3.8523e-10	4.78158e-10	4.59353e-10	5.69481e-10	6.78764e-10	8.20059e-10	3.95864e-10	3.91026e-10	4.42395e-10	5.82902e-10	6.15187e-10	7.18377e-10	8.57928e-10	5.56633e-10	4.43526e-10	5.59243e-10
Succinyl CoA	C00091			1.78855e-10	1.09418e-10	9.14467e-11	1.02617e-10	7.6263e-11	1.03047e-10	1.30479e-10	1.34408e-10	6.33812e-11	7.27891e-11	1.10122e-10	9.78613e-11	1.67575e-10	1.54122e-10	1.22482e-10	7.0699e-11	8.06e-11	9.11912e-11	8.94056e-11	1.08249e-10	1.28283e-10	1.43866e-10	7.88162e-11	1.08229e-10	1.16127e-10	1.14257e-10	1.13694e-10	1.31202e-10	1.85202e-10	8.23189e-11	6.83155e-11	1.09947e-10	9.3327e-11	1.12628e-10	1.72943e-10	1.32879e-10	1.04297e-10	6.9976e-11	1.11411e-10	1.16036e-10	1.06656e-10	1.4919e-10	1.40514e-10	9.69257e-11	1.17638e-10	8.57487e-11
2-Oxoglutarate	C00026			8.12326e-10	7.91067e-10	9.20314e-10	1.09576e-09	1.08797e-09	7.30918e-10	7.7657e-10	9.63489e-10	1.01389e-09	9.86393e-10	1.34887e-09	1.07934e-09	1.15944e-09	1.14797e-09	1.11043e-09	1.13076e-09	1.289e-09	1.23476e-09	1.56444e-09	1.26571e-09	1.47005e-09	1.51942e-09	1.11759e-09	1.3566e-09	1.56443e-09	1.7046e-09	1.5563e-09	1.57503e-09	1.63558e-09	1.28478e-09	1.26641e-09	1.37702e-09	1.23613e-09	1.16839e-09	1.93178e-09	2.01788e-09	1.11712e-09	1.25368e-09	1.60767e-09	1.44988e-09	1.63354e-09	1.98793e-09	1.62587e-09	1.4308e-09	1.62463e-09	1.54958e-09
Ribulose 1,5-diphosphate	C01182	C01151		N.D.	N.D.	N.D.	N.D.	N.D.	N.D.	N.D.	N.D.	N.D.	N.D.	N.D.	N.D.	N.D.	N.D.	N.D.	N.D.	N.D.	N.D.	N.D.	N.D.	N.D.	N.D.	N.D.	N.D.	N.D.	N.D.	N.D.	N.D.	N.D.	N.D.	N.D.	N.D.	N.D.	N.D.	N.D.	N.D.	N.D.	N.D.	N.D.	N.D.	N.D.	N.D.	N.D.	N.D.	N.D.	N.D.
Gluconate	C00257			1.37926e-10	1.28973e-10	1.04204e-10	1.28006e-10	1.2338e-10	1.51519e-10	1.89901e-10	1.30299e-10	9.43356e-11	9.27803e-11	1.34844e-10	1.80797e-10	1.60513e-10	2.34382e-10	1.87324e-10	1.52581e-10	1.00423e-10	1.70239e-10	1.89468e-10	1.6494e-10	2.31345e-10	2.86389e-10	1.29896e-10	9.46062e-11	8.6289e-11	1.18654e-10	1.41171e-10	1.82265e-10	1.59805e-10	1.33079e-10	9.39671e-11	1.63273e-10	1.62984e-10	1.51967e-10	2.34721e-10	2.51859e-10	1.26084e-10	9.10377e-11	1.364e-10	1.40316e-10	1.33131e-10	1.53078e-10	2.12811e-10	1.59498e-10	8.61847e-11	1.38273e-10
6-Phosphogluconate	C00345			6.06417e-11	N.D.	7.1979e-11	5.47774e-11	5.34783e-11	4.72649e-11	4.26962e-11	4.33099e-11	5.69758e-11	5.63496e-11	5.61963e-11	4.68286e-11	6.2199e-11	5.74197e-11	6.32143e-11	3.63435e-11	5.01476e-11	5.6392e-11	6.69723e-11	4.2206e-11	6.19041e-11	6.25845e-11	5.48598e-11	4.77164e-11	4.6934e-11	7.48104e-11	5.71829e-11	8.29403e-11	1.08569e-10	5.73089e-11	8.17595e-11	7.69386e-11	5.56086e-11	N.D.	7.02456e-11	5.81936e-11	6.18294e-11	4.13373e-11	6.1393e-11	4.98891e-11	4.73639e-11	9.80147e-11	7.27065e-11	4.09197e-11	5.42831e-11	7.44187e-11
Glucosaminate	C03752			N.D.	N.D.	N.D.	N.D.	N.D.	N.D.	N.D.	N.D.	N.D.	N.D.	N.D.	N.D.	N.D.	N.D.	N.D.	N.D.	N.D.	N.D.	N.D.	N.D.	N.D.	N.D.	N.D.	N.D.	N.D.	N.D.	N.D.	N.D.	N.D.	N.D.	N.D.	N.D.	N.D.	N.D.	N.D.	N.D.	N.D.	N.D.	N.D.	N.D.	N.D.	N.D.	N.D.	N.D.	N.D.	N.D.
R5P	C00117	C03736		N.D.	N.D.	N.D.	N.D.	N.D.	N.D.	N.D.	N.D.	N.D.	N.D.	6.72766e-11	N.D.	5.70415e-11	N.D.	N.D.	N.D.	8.10564e-11	N.D.	N.D.	4.81518e-11	4.13836e-11	8.8506e-11	6.79505e-11	9.82619e-11	N.D.	4.69366e-11	7.71892e-11	1.14131e-10	9.60995e-11	6.50507e-11	N.D.	8.45136e-11	N.D.	N.D.	9.17713e-11	9.06043e-11	N.D.	3.25423e-11	N.D.	N.D.	7.26621e-11	9.43747e-11	N.D.	N.D.	N.D.	4.75411e-11
PRPP	C00119			N.D.	N.D.	N.D.	N.D.	N.D.	N.D.	N.D.	N.D.	N.D.	N.D.	N.D.	N.D.	N.D.	N.D.	N.D.	N.D.	N.D.	N.D.	N.D.	N.D.	N.D.	N.D.	N.D.	N.D.	N.D.	N.D.	N.D.	N.D.	6.30648e-11	N.D.	N.D.	N.D.	N.D.	N.D.	N.D.	N.D.	N.D.	N.D.	N.D.	N.D.	N.D.	N.D.	5.45815e-11	N.D.	N.D.	N.D.
S7P	C05382			4.02619e-10	4.13028e-10	3.71466e-10	4.33086e-10	4.19026e-10	3.58797e-10	4.34005e-10	5.55394e-10	3.07002e-10	3.20256e-10	3.90954e-10	3.47969e-10	4.7031e-10	5.21108e-10	5.07721e-10	3.11927e-10	3.62587e-10	3.24976e-10	2.95533e-10	4.08494e-10	4.1107e-10	4.82463e-10	2.43711e-10	3.06169e-10	2.70751e-10	3.18663e-10	2.70757e-10	4.13278e-10	6.0689e-10	2.89387e-10	2.96924e-10	2.86859e-10	2.39258e-10	2.45984e-10	4.42791e-10	5.72927e-10	2.66374e-10	2.75071e-10	2.9149e-10	2.29871e-10	3.22535e-10	3.59655e-10	5.12605e-10	2.91353e-10	2.53098e-10	2.98678e-10
2-Deoxyribose 1-phosphate	C00672			N.D.	N.D.	N.D.	N.D.	N.D.	N.D.	N.D.	N.D.	N.D.	N.D.	N.D.	N.D.	N.D.	N.D.	N.D.	N.D.	N.D.	N.D.	N.D.	N.D.	N.D.	N.D.	N.D.	N.D.	N.D.	N.D.	N.D.	N.D.	N.D.	N.D.	N.D.	N.D.	N.D.	N.D.	N.D.	N.D.	N.D.	N.D.	N.D.	N.D.	N.D.	N.D.	N.D.	N.D.	N.D.	N.D.
Glycerate	C00258			N.D.	N.D.	N.D.	N.D.	N.D.	N.D.	N.D.	N.D.	N.D.	N.D.	N.D.	N.D.	N.D.	N.D.	N.D.	N.D.	N.D.	N.D.	N.D.	N.D.	N.D.	N.D.	N.D.	N.D.	N.D.	N.D.	N.D.	N.D.	N.D.	N.D.	N.D.	N.D.	N.D.	N.D.	N.D.	N.D.	N.D.	N.D.	N.D.	N.D.	N.D.	N.D.	N.D.	N.D.	N.D.	N.D.
Ru5P	C00199	C01101		2.77748e-10	2.01642e-10	1.8615e-10	2.2597e-10	1.74177e-10	9.21858e-11	1.74724e-10	2.36534e-10	2.18126e-10	2.26292e-10	2.37265e-10	1.44407e-10	1.97289e-10	2.27609e-10	2.22416e-10	2.48289e-10	2.85921e-10	1.71052e-10	1.9463e-10	1.63942e-10	2.16039e-10	2.57211e-10	2.43271e-10	3.12086e-10	1.58085e-10	1.77209e-10	1.72885e-10	2.17617e-10	2.48542e-10	2.57251e-10	1.83742e-10	2.21677e-10	1.10405e-10	1.5653e-10	2.72128e-10	3.12714e-10	1.97102e-10	1.41361e-10	2.07547e-10	1.62131e-10	2.21752e-10	2.90196e-10	1.90748e-10	1.87071e-10	3.01072e-10	1.73854e-10
Gly	C00037			3.55723e-08	3.02171e-08	3.2288e-08	3.39346e-08	3.5128e-08	3.75928e-08	3.65123e-08	4.57678e-08	3.02899e-08	2.69297e-08	3.27658e-08	3.67147e-08	4.28426e-08	4.27245e-08	4.8067e-08	3.25425e-08	3.25405e-08	3.27753e-08	3.4227e-08	3.56747e-08	4.12885e-08	4.96406e-08	2.78816e-08	2.85534e-08	3.49606e-08	3.58633e-08	3.43839e-08	3.97137e-08	5.24471e-08	3.43626e-08	2.93444e-08	3.27384e-08	3.07203e-08	3.81981e-08	4.21236e-08	4.82061e-08	2.98619e-08	2.86495e-08	3.27707e-08	3.4189e-08	3.80657e-08	4.68477e-08	4.61637e-08	3.17513e-08	3.02518e-08	3.18808e-08
Gly-Gly	C02037			8.68279e-11	9.34166e-11	7.28831e-11	9.46748e-11	8.77923e-11	1.02426e-10	9.40146e-11	1.22844e-10	8.759e-11	7.87733e-11	8.71781e-11	1.10106e-10	9.91775e-11	1.08551e-10	1.0125e-10	9.01792e-11	8.53863e-11	8.1737e-11	8.63323e-11	9.06697e-11	1.04629e-10	8.28044e-11	7.97957e-11	7.28615e-11	7.71804e-11	8.63796e-11	8.56314e-11	9.51042e-11	1.10443e-10	9.04514e-11	7.87813e-11	7.84344e-11	8.43569e-11	9.05548e-11	9.93077e-11	1.23287e-10	9.25409e-11	7.51635e-11	9.71807e-11	9.74765e-11	9.49195e-11	9.45815e-11	9.83654e-11	7.57302e-11	6.90293e-11	8.29574e-11
Gly-Leu	C02155			N.D.	N.D.	N.D.	N.D.	N.D.	N.D.	N.D.	N.D.	N.D.	5.82897e-12	N.D.	5.40109e-12	7.12901e-12	4.71325e-12	N.D.	N.D.	4.89818e-12	N.D.	N.D.	5.31279e-12	N.D.	N.D.	N.D.	3.30402e-12	N.D.	4.77176e-12	N.D.	N.D.	N.D.	N.D.	N.D.	N.D.	4.69331e-12	N.D.	N.D.	N.D.	N.D.	N.D.	N.D.	N.D.	5.40291e-12	5.48103e-12	N.D.	6.0854e-12	N.D.	N.D.
gamma-Glu-cys	C00669			N.D.	N.D.	N.D.	N.D.	N.D.	N.D.	N.D.	N.D.	N.D.	N.D.	N.D.	N.D.	N.D.	N.D.	N.D.	N.D.	N.D.	N.D.	N.D.	N.D.	N.D.	N.D.	N.D.	N.D.	N.D.	N.D.	N.D.	N.D.	N.D.	N.D.	N.D.	N.D.	N.D.	N.D.	N.D.	3.8642e-10	N.D.	N.D.	N.D.	2.442e-10	N.D.	3.25498e-10	3.88481e-10	N.D.	N.D.	N.D.
Ala	C00041	C00133		1.93041e-09	1.88155e-09	1.81842e-09	1.34472e-09	9.86256e-10	1.2667e-09	1.23216e-09	1.67408e-09	1.92105e-09	1.80131e-09	1.31264e-09	1.23111e-09	1.07188e-09	1.11138e-09	1.3449e-09	1.53391e-09	1.90404e-09	1.46794e-09	1.24037e-09	9.62071e-10	1.14173e-09	1.6235e-09	1.23614e-09	1.52208e-09	1.49289e-09	1.33899e-09	9.7877e-10	1.22623e-09	1.56522e-09	1.49229e-09	1.58301e-09	1.35953e-09	1.21981e-09	1.55049e-09	1.36213e-09	1.84402e-09	1.61662e-09	1.4406e-09	1.45407e-09	1.74317e-09	1.42394e-09	1.67949e-09	1.98302e-09	1.21416e-09	1.60819e-09	1.54775e-09
Ala-Ala	C00993			N.D.	N.D.	N.D.	N.D.	N.D.	N.D.	N.D.	N.D.	N.D.	N.D.	N.D.	N.D.	N.D.	N.D.	N.D.	N.D.	N.D.	N.D.	N.D.	N.D.	N.D.	N.D.	N.D.	N.D.	N.D.	N.D.	N.D.	N.D.	N.D.	N.D.	N.D.	N.D.	N.D.	N.D.	N.D.	N.D.	N.D.	N.D.	N.D.	N.D.	N.D.	N.D.	N.D.	N.D.	N.D.	N.D.
Val	C00183	C06417	C16436	7.78635e-09	7.66563e-09	7.37377e-09	7.57152e-09	7.08635e-09	7.00389e-09	7.23802e-09	8.76739e-09	7.34116e-09	6.18329e-09	7.36463e-09	6.95601e-09	7.20071e-09	6.82068e-09	7.4123e-09	7.60878e-09	7.16203e-09	7.01458e-09	7.13883e-09	6.00087e-09	6.56138e-09	7.13498e-09	6.00092e-09	6.52965e-09	6.94229e-09	6.66687e-09	5.6505e-09	5.98489e-09	6.21528e-09	6.99213e-09	7.09982e-09	6.23796e-09	5.65559e-09	5.91277e-09	6.38781e-09	6.47592e-09	7.1718e-09	6.32863e-09	6.64559e-09	6.74796e-09	5.90793e-09	7.01104e-09	6.19676e-09	7.27122e-09	6.46301e-09	6.47653e-09
Leu	C00123	C01570	C16439	2.18322e-08	2.08406e-08	2.25128e-08	2.3228e-08	1.89988e-08	1.96691e-08	1.87496e-08	2.34443e-08	2.23046e-08	1.85993e-08	2.2065e-08	2.0725e-08	2.11102e-08	2.07357e-08	2.27693e-08	2.25435e-08	2.20251e-08	1.98141e-08	2.08908e-08	1.75215e-08	1.96356e-08	2.32597e-08	1.78886e-08	2.00331e-08	2.10314e-08	2.10756e-08	1.75233e-08	2.04741e-08	2.31949e-08	2.19096e-08	2.02731e-08	1.94196e-08	1.80436e-08	1.94074e-08	2.06727e-08	2.27248e-08	2.08971e-08	1.90539e-08	2.02921e-08	1.9882e-08	1.84457e-08	2.37802e-08	2.13959e-08	2.06659e-08	1.90668e-08	2.01644e-08
beta-Leucine	C02486			N.D.	N.D.	N.D.	N.D.	N.D.	N.D.	N.D.	N.D.	N.D.	N.D.	N.D.	N.D.	N.D.	N.D.	N.D.	N.D.	N.D.	N.D.	N.D.	N.D.	N.D.	N.D.	N.D.	N.D.	N.D.	N.D.	N.D.	N.D.	N.D.	N.D.	N.D.	N.D.	N.D.	N.D.	N.D.	N.D.	N.D.	N.D.	N.D.	N.D.	N.D.	N.D.	N.D.	N.D.	N.D.	N.D.
Leu-Leu-Tyr	C11331			N.D.	N.D.	N.D.	N.D.	N.D.	N.D.	N.D.	N.D.	N.D.	N.D.	N.D.	N.D.	N.D.	N.D.	N.D.	N.D.	N.D.	N.D.	N.D.	N.D.	N.D.	N.D.	N.D.	N.D.	N.D.	N.D.	N.D.	N.D.	N.D.	N.D.	N.D.	N.D.	N.D.	N.D.	N.D.	N.D.	N.D.	N.D.	N.D.	N.D.	N.D.	N.D.	N.D.	N.D.	N.D.	N.D.
Ile	C00407	C06418	C16434	2.32233e-08	2.14261e-08	2.40492e-08	2.37401e-08	1.98365e-08	2.14129e-08	2.04005e-08	2.45112e-08	2.29208e-08	1.95824e-08	2.27339e-08	2.20258e-08	2.29974e-08	2.2236e-08	2.55618e-08	2.43742e-08	2.20698e-08	2.08888e-08	2.19817e-08	1.94259e-08	2.11946e-08	2.58482e-08	1.96667e-08	2.11139e-08	2.25554e-08	2.12922e-08	1.83278e-08	2.02356e-08	2.43142e-08	2.21701e-08	2.0828e-08	2.07513e-08	1.77366e-08	1.96419e-08	2.22902e-08	2.56537e-08	2.14073e-08	1.91614e-08	2.10786e-08	2.02626e-08	1.94226e-08	2.46008e-08	2.3919e-08	2.28985e-08	1.96885e-08	2.05807e-08
Asp	C00049	C00402	C16433	5.59964e-09	3.92362e-09	3.88234e-09	2.7726e-09	1.95004e-09	2.04089e-09	1.83102e-09	2.22869e-09	4.31253e-09	3.96542e-09	2.58332e-09	2.25107e-09	2.11397e-09	1.87169e-09	2.00981e-09	3.70684e-09	4.38517e-09	2.60884e-09	1.97004e-09	1.64238e-09	1.88823e-09	1.93614e-09	3.30883e-09	3.13849e-09	2.7665e-09	2.30633e-09	1.57682e-09	1.71902e-09	2.28172e-09	3.54498e-09	3.22101e-09	2.7345e-09	1.91855e-09	2.37353e-09	1.78156e-09	1.93494e-09	3.83902e-09	2.96131e-09	2.49695e-09	2.34878e-09	2.00182e-09	2.24021e-09	2.12318e-09	2.63358e-09	2.86843e-09	2.4869e-09
Asn	C00152	C01905	C16438	4.72887e-08	4.1663e-08	4.28552e-08	4.60702e-08	4.05714e-08	4.5033e-08	4.5502e-08	6.25185e-08	4.30614e-08	3.82952e-08	4.35836e-08	4.49154e-08	4.98563e-08	5.14149e-08	6.09938e-08	4.18835e-08	4.30228e-08	4.34337e-08	4.62866e-08	4.46344e-08	5.25223e-08	6.51844e-08	3.5166e-08	3.86055e-08	4.48709e-08	4.67217e-08	4.36728e-08	5.06278e-08	6.46347e-08	3.97905e-08	4.15756e-08	4.2873e-08	3.89815e-08	4.78947e-08	5.75929e-08	6.61012e-08	4.14994e-08	4.01632e-08	4.39068e-08	4.62525e-08	4.69947e-08	6.25872e-08	6.70964e-08	3.99734e-08	4.26782e-08	4.47799e-08
Glu	C00025	C00217	C00302	8.21377e-08	8.49841e-08	8.95888e-08	7.72193e-08	5.1752e-08	5.83478e-08	5.62316e-08	6.88395e-08	1.02323e-07	8.15287e-08	7.07643e-08	6.31601e-08	5.93948e-08	5.43844e-08	5.82976e-08	9.09291e-08	8.66244e-08	7.09161e-08	6.37667e-08	4.92957e-08	5.70649e-08	6.52597e-08	7.83424e-08	7.22973e-08	7.75579e-08	6.23219e-08	4.85788e-08	5.87515e-08	6.67247e-08	9.06638e-08	7.95139e-08	7.38032e-08	5.76299e-08	5.09403e-08	7.03285e-08	7.13621e-08	9.90514e-08	8.01534e-08	7.37311e-08	6.56964e-08	5.07925e-08	7.39669e-08	6.9788e-08	7.92227e-08	7.66024e-08	6.97227e-08
Glu-Glu	C01425			N.D.	N.D.	1.20022e-11	9.34105e-12	1.02561e-11	1.13484e-11	1.0138e-11	4.61686e-12	N.D.	1.03186e-11	N.D.	9.93382e-12	N.D.	1.42402e-11	1.08007e-11	1.36498e-11	N.D.	1.0899e-11	1.11512e-11	N.D.	N.D.	1.49304e-11	8.65353e-12	1.07032e-11	9.06913e-12	1.35054e-11	9.04696e-12	1.10051e-11	1.33132e-11	1.0598e-11	N.D.	8.32041e-12	1.13675e-11	N.D.	N.D.	1.24373e-11	1.50636e-11	8.125e-12	7.92857e-12	1.0253e-11	N.D.	N.D.	9.41482e-12	8.70756e-12	1.14746e-11	1.22213e-11
Gln	C00064	C00819	C00303	1.72426e-07	1.80997e-07	1.66455e-07	1.79432e-07	1.45933e-07	1.49387e-07	1.45118e-07	1.57059e-07	1.77742e-07	1.37878e-07	1.63775e-07	1.55146e-07	1.6452e-07	1.52246e-07	1.45402e-07	1.77696e-07	1.61931e-07	1.64319e-07	1.54607e-07	1.37208e-07	1.53369e-07	1.43571e-07	1.47326e-07	1.49914e-07	1.64389e-07	1.51178e-07	1.29666e-07	1.41618e-07	1.38333e-07	1.60963e-07	1.58705e-07	1.47372e-07	1.27058e-07	1.38484e-07	1.5287e-07	1.40487e-07	1.59857e-07	1.4838e-07	1.54565e-07	1.51952e-07	1.32575e-07	1.5584e-07	1.3685e-07	1.62008e-07	1.4566e-07	1.44574e-07
Ser	C00065	C00740	C00716	2.73113e-08	2.50655e-08	2.53789e-08	2.34024e-08	2.04204e-08	1.93631e-08	2.12384e-08	2.23966e-08	2.4742e-08	2.23812e-08	2.36467e-08	2.36846e-08	2.41565e-08	2.20287e-08	1.9338e-08	2.40398e-08	2.52787e-08	2.42916e-08	2.451e-08	2.105e-08	2.42774e-08	2.06431e-08	1.96746e-08	2.221e-08	2.52238e-08	2.48469e-08	2.20023e-08	2.17192e-08	2.32108e-08	2.38082e-08	2.33244e-08	2.34913e-08	2.19285e-08	2.48184e-08	2.37099e-08	2.07534e-08	2.32153e-08	2.18322e-08	2.41314e-08	2.71065e-08	2.42875e-08	2.84886e-08	2.18001e-08	2.09795e-08	2.41152e-08	2.50633e-08
Thr	C00188	C00820		1.359e-08	1.19941e-08	1.29375e-08	1.33034e-08	1.23433e-08	1.28354e-08	1.22338e-08	1.71157e-08	1.27385e-08	1.13712e-08	1.32255e-08	1.37247e-08	1.43475e-08	1.42575e-08	1.559e-08	1.3585e-08	1.35475e-08	1.24049e-08	1.34033e-08	1.24962e-08	1.38205e-08	1.67162e-08	1.13608e-08	1.25311e-08	1.38194e-08	1.43772e-08	1.26168e-08	1.36628e-08	1.68319e-08	1.27384e-08	1.23023e-08	1.27045e-08	1.1904e-08	1.39881e-08	1.46859e-08	1.66279e-08	1.29385e-08	1.19981e-08	1.26726e-08	1.36532e-08	1.33211e-08	1.68318e-08	1.44081e-08	1.19402e-08	1.26611e-08	1.35136e-08
Met	C00073			6.93337e-09	6.68154e-09	6.8784e-09	7.02964e-09	5.98319e-09	5.92879e-09	5.77452e-09	6.95157e-09	6.54442e-09	5.77198e-09	6.46005e-09	6.48927e-09	6.96217e-09	6.35455e-09	6.65234e-09	7.13062e-09	6.70289e-09	6.10225e-09	6.2735e-09	5.5265e-09	6.11673e-09	6.5469e-09	5.70184e-09	6.09102e-09	6.46304e-09	6.2685e-09	5.47278e-09	5.94271e-09	6.35525e-09	6.14258e-09	5.98808e-09	5.92712e-09	5.09484e-09	5.54856e-09	6.29293e-09	6.30951e-09	6.09315e-09	5.82463e-09	5.82327e-09	6.21632e-09	5.54535e-09	6.57901e-09	5.66736e-09	6.1361e-09	5.64271e-09	5.92283e-09
Cys	C00097	C00793	C00736	9.59986e-11	9.66953e-11	1.25325e-10	1.08593e-10	1.16675e-10	1.10168e-10	1.38718e-10	3.08177e-10	6.56571e-11	7.34646e-11	1.49622e-10	1.14902e-10	1.15695e-10	2.37352e-10	3.12904e-10	8.59089e-11	7.07968e-11	4.03184e-11	1.06319e-10	1.20678e-10	9.82317e-11	3.79047e-10	6.22439e-11	1.28081e-10	7.316e-11	7.24721e-11	8.82174e-11	1.19513e-10	1.89761e-10	6.81352e-11	1.00883e-10	6.58367e-11	5.8041e-11	3.49005e-11	1.43699e-10	4.3313e-10	8.27625e-11	4.91575e-11	9.99697e-11	1.02253e-10	2.46153e-10	3.59186e-10	1.79583e-10	1.02813e-10	1.26842e-10	5.59484e-11
Cys-Gly	C01419			N.D.	N.D.	N.D.	N.D.	N.D.	N.D.	N.D.	N.D.	N.D.	N.D.	N.D.	N.D.	N.D.	N.D.	N.D.	N.D.	N.D.	N.D.	N.D.	N.D.	N.D.	N.D.	N.D.	N.D.	N.D.	N.D.	N.D.	N.D.	N.D.	N.D.	N.D.	N.D.	N.D.	N.D.	N.D.	N.D.	N.D.	N.D.	N.D.	N.D.	N.D.	N.D.	N.D.	N.D.	N.D.	N.D.
Lys	C00047	C00739	C16440	4.02739e-09	3.89339e-09	4.99803e-09	4.82089e-09	3.77003e-09	3.45625e-09	3.12284e-09	4.53358e-09	3.26884e-09	3.61465e-09	4.77937e-09	4.07268e-09	3.50236e-09	3.40626e-09	3.96239e-09	3.76141e-09	4.36635e-09	3.5439e-09	4.36303e-09	3.04233e-09	3.26979e-09	4.42346e-09	2.59597e-09	4.52435e-09	3.86475e-09	4.5354e-09	3.34748e-09	4.2021e-09	4.54461e-09	3.04363e-09	4.13226e-09	3.39572e-09	3.42952e-09	3.32847e-09	4.25777e-09	4.84039e-09	3.72011e-09	3.51605e-09	3.85154e-09	4.24546e-09	3.81415e-09	4.75522e-09	4.7516e-09	4.30424e-09	3.94957e-09	4.40901e-09
Arg	C00062	C00792		1.90692e-08	1.76093e-08	2.45968e-08	2.36427e-08	1.73324e-08	1.65633e-08	1.58584e-08	2.2387e-08	1.52398e-08	1.62761e-08	2.20888e-08	1.86571e-08	1.73364e-08	1.79798e-08	2.3122e-08	1.70145e-08	2.24007e-08	1.84067e-08	2.21181e-08	1.5134e-08	1.73421e-08	2.74157e-08	1.16469e-08	2.07745e-08	1.83095e-08	2.14694e-08	1.65565e-08	2.16407e-08	2.71439e-08	1.40056e-08	2.00304e-08	1.71582e-08	1.6573e-08	1.61916e-08	2.30057e-08	2.97671e-08	1.72623e-08	1.59242e-08	2.02791e-08	2.04729e-08	1.96446e-08	2.50762e-08	3.06059e-08	1.99859e-08	1.8914e-08	2.16334e-08
His	C00135	C06419	C00768	5.86057e-09	5.76823e-09	5.95567e-09	5.86057e-09	4.92829e-09	5.10651e-09	5.31877e-09	6.33659e-09	5.63401e-09	5.12791e-09	5.67468e-09	5.33093e-09	5.58229e-09	5.29269e-09	6.08844e-09	6.03115e-09	5.68848e-09	4.97785e-09	5.26816e-09	4.65114e-09	5.03091e-09	6.34183e-09	4.65602e-09	5.13936e-09	5.26629e-09	5.11979e-09	4.47141e-09	4.69739e-09	5.83106e-09	5.55876e-09	5.08762e-09	4.83503e-09	4.17865e-09	4.80209e-09	5.54105e-09	5.99913e-09	5.52453e-09	4.82351e-09	5.08661e-09	5.18757e-09	4.80251e-09	5.93114e-09	5.71665e-09	5.1871e-09	4.91811e-09	5.31797e-09
Pro	C00148	C00763	C16435	1.89895e-08	1.63988e-08	1.8782e-08	1.95857e-08	1.76493e-08	2.06204e-08	2.03406e-08	2.78007e-08	1.73855e-08	1.61605e-08	1.84784e-08	1.97658e-08	2.26973e-08	2.12693e-08	2.54351e-08	1.74445e-08	1.77168e-08	1.75542e-08	1.96742e-08	1.87159e-08	2.24287e-08	2.77463e-08	1.45023e-08	1.6059e-08	1.91107e-08	2.01737e-08	1.82477e-08	2.16914e-08	2.70861e-08	1.73782e-08	1.74346e-08	1.80081e-08	1.72262e-08	2.01999e-08	2.35171e-08	2.75867e-08	1.6459e-08	1.63871e-08	1.77562e-08	1.93609e-08	1.93578e-08	2.62922e-08	2.67044e-08	1.60931e-08	1.74444e-08	1.85071e-08
Phe	C00079			4.20647e-09	4.29603e-09	4.38938e-09	4.23343e-09	3.42091e-09	3.22063e-09	3.02844e-09	2.63339e-09	4.18469e-09	3.53055e-09	4.15539e-09	3.58946e-09	3.61342e-09	3.03782e-09	1.80133e-09	4.3823e-09	4.23624e-09	3.86241e-09	3.83015e-09	2.94109e-09	3.10362e-09	1.59958e-09	3.47718e-09	3.8239e-09	3.90062e-09	3.63613e-09	2.83359e-09	2.96693e-09	1.75826e-09	4.07067e-09	3.75683e-09	3.58905e-09	3.07955e-09	3.10671e-09	2.88102e-09	1.68172e-09	4.01135e-09	3.66272e-09	3.57283e-09	3.45425e-09	2.95693e-09	3.17704e-09	1.5799e-09	3.95135e-09	3.60061e-09	3.75473e-09
Phe-Phe	-			N.D.	N.D.	N.D.	N.D.	N.D.	N.D.	N.D.	N.D.	N.D.	N.D.	N.D.	N.D.	N.D.	N.D.	N.D.	N.D.	N.D.	N.D.	N.D.	N.D.	N.D.	N.D.	N.D.	N.D.	N.D.	N.D.	N.D.	N.D.	N.D.	N.D.	N.D.	N.D.	N.D.	N.D.	N.D.	N.D.	N.D.	N.D.	N.D.	N.D.	N.D.	N.D.	N.D.	N.D.	N.D.	N.D.
Phenylpyruvate	C00166			N.D.	N.D.	N.D.	N.D.	N.D.	N.D.	N.D.	N.D.	N.D.	N.D.	N.D.	N.D.	N.D.	N.D.	N.D.	N.D.	N.D.	N.D.	N.D.	N.D.	N.D.	N.D.	N.D.	N.D.	N.D.	N.D.	N.D.	N.D.	N.D.	N.D.	N.D.	N.D.	N.D.	N.D.	N.D.	N.D.	N.D.	N.D.	N.D.	N.D.	N.D.	N.D.	N.D.	N.D.	N.D.	N.D.
Tyr	C00082	C06420	C01536	9.08037e-09	8.41026e-09	8.87806e-09	9.31176e-09	8.09272e-09	8.59744e-09	8.182e-09	1.11088e-08	8.75363e-09	7.53913e-09	9.14058e-09	8.86443e-09	9.55966e-09	9.13572e-09	1.08362e-08	9.13928e-09	9.01751e-09	8.27535e-09	8.51921e-09	7.72789e-09	8.55483e-09	1.16097e-08	7.5e-09	8.11249e-09	8.97221e-09	8.81094e-09	7.41113e-09	8.53513e-09	1.08802e-08	8.72155e-09	8.36648e-09	8.16053e-09	7.17645e-09	7.80006e-09	9.09882e-09	1.0869e-08	8.37315e-09	7.72228e-09	8.29559e-09	8.38445e-09	7.75662e-09	1.03342e-08	9.71891e-09	8.44451e-09	7.64762e-09	8.36668e-09
Trp	C00078	C00525	C00806	1.69383e-09	1.50883e-09	1.55943e-09	1.58672e-09	1.32582e-09	1.40147e-09	1.325e-09	1.57009e-09	1.52703e-09	1.31427e-09	1.46696e-09	1.4072e-09	1.43808e-09	1.3359e-09	1.31315e-09	1.55153e-09	1.5299e-09	1.4118e-09	1.4358e-09	1.19509e-09	1.34555e-09	1.26955e-09	1.26233e-09	1.36618e-09	1.4637e-09	1.40021e-09	1.19374e-09	1.26168e-09	1.22553e-09	1.48282e-09	1.3577e-09	1.34859e-09	1.15734e-09	1.24897e-09	1.28259e-09	1.23562e-09	1.46345e-09	1.27998e-09	1.31547e-09	1.36781e-09	1.22052e-09	1.3954e-09	1.1157e-09	1.47761e-09	1.26319e-09	1.29169e-09
Ornithine	C00077	C00515	C01602	6.48678e-11	1.7348e-10	7.81687e-11	9.91759e-11	6.40872e-11	8.28307e-11	8.92103e-11	8.79964e-11	6.47984e-11	4.99217e-11	7.47354e-11	6.87748e-11	6.26689e-11	5.63611e-11	7.22711e-11	5.21758e-11	1.04297e-10	5.66368e-11	9.59824e-11	1.2257e-10	7.04854e-11	1.05952e-10	4.46419e-11	2.01422e-10	7.65684e-11	6.65273e-11	6.72769e-11	6.83221e-11	7.09e-11	5.06812e-11	6.44551e-11	6.22786e-11	8.33771e-11	9.68847e-11	9.17944e-11	1.09233e-10	7.21692e-11	6.53735e-11	6.13761e-11	3.10021e-10	1.20955e-10	5.3236e-11	6.84431e-11	5.69674e-11	1.04627e-10	2.37304e-10
Homocysteine	C00155	C05330		N.D.	N.D.	N.D.	N.D.	N.D.	N.D.	N.D.	N.D.	N.D.	N.D.	N.D.	N.D.	N.D.	N.D.	N.D.	N.D.	N.D.	N.D.	N.D.	N.D.	N.D.	N.D.	N.D.	N.D.	N.D.	N.D.	N.D.	N.D.	N.D.	N.D.	N.D.	N.D.	N.D.	N.D.	N.D.	N.D.	N.D.	N.D.	N.D.	N.D.	N.D.	N.D.	N.D.	N.D.	N.D.	N.D.
Homoserine	C00263			8.65296e-11	1.07413e-10	1.67592e-10	4.08727e-10	4.20686e-10	1.982e-10	1.91583e-10	2.27311e-10	1.37722e-10	1.15936e-10	2.99017e-10	2.21733e-10	2.38648e-10	2.29715e-10	2.53112e-10	2.23702e-10	3.49705e-10	2.17431e-10	2.02681e-10	2.25648e-10	2.5456e-10	4.70708e-10	1.91394e-10	3.53311e-10	3.55669e-10	5.02111e-10	3.00711e-10	5.16834e-10	4.03258e-10	1.58851e-10	2.39631e-10	2.68734e-10	1.92712e-10	3.7311e-10	3.49865e-10	3.15624e-10	2.42833e-10	3.03478e-10	2.70793e-10	2.54911e-10	1.93167e-10	3.00715e-10	2.71e-10	2.57261e-10	2.53139e-10	3.95841e-10
Citrulline	C00327			2.12142e-11	2.17992e-11	3.94042e-11	1.02155e-11	N.D.	N.D.	1.57827e-11	N.D.	N.D.	N.D.	N.D.	8.16597e-12	1.19844e-11	N.D.	N.D.	N.D.	1.56814e-11	N.D.	N.D.	N.D.	1.57612e-11	1.78765e-11	N.D.	1.90246e-11	7.2496e-12	2.46993e-11	N.D.	1.8985e-11	1.09335e-11	N.D.	N.D.	N.D.	N.D.	1.36644e-11	1.85533e-11	5.28959e-11	N.D.	N.D.	1.11294e-11	2.23168e-11	1.05786e-10	N.D.	N.D.	1.34434e-11	N.D.	1.55891e-11
Cysteine sulfinate	C00606			N.D.	N.D.	N.D.	N.D.	N.D.	N.D.	N.D.	N.D.	N.D.	N.D.	N.D.	N.D.	N.D.	N.D.	N.D.	N.D.	N.D.	N.D.	N.D.	N.D.	N.D.	N.D.	N.D.	N.D.	N.D.	N.D.	N.D.	N.D.	N.D.	N.D.	N.D.	N.D.	N.D.	N.D.	N.D.	N.D.	N.D.	N.D.	N.D.	N.D.	N.D.	N.D.	N.D.	N.D.	N.D.	N.D.
Argininosuccinate	C03406			1.68962e-10	1.46844e-10	1.50836e-10	1.44537e-10	1.16973e-10	1.32895e-10	1.15616e-10	1.26552e-10	1.50481e-10	1.29816e-10	1.67626e-10	1.5044e-10	1.49992e-10	1.24555e-10	1.604e-10	1.60584e-10	1.6551e-10	1.61376e-10	1.52885e-10	1.22131e-10	1.51361e-10	1.86013e-10	1.51369e-10	1.42159e-10	2.09141e-10	1.68729e-10	1.30872e-10	1.50009e-10	2.12747e-10	1.55188e-10	1.62915e-10	1.7991e-10	1.56659e-10	1.7962e-10	1.67891e-10	2.12958e-10	1.65109e-10	1.66166e-10	1.96615e-10	1.86349e-10	1.44213e-10	1.88233e-10	2.18379e-10	1.53061e-10	1.83468e-10	1.83336e-10
DOPA	C00355			N.D.	N.D.	N.D.	N.D.	N.D.	N.D.	N.D.	N.D.	N.D.	N.D.	N.D.	N.D.	N.D.	N.D.	N.D.	N.D.	N.D.	N.D.	N.D.	N.D.	N.D.	N.D.	N.D.	N.D.	N.D.	N.D.	N.D.	N.D.	N.D.	N.D.	1.83936e-11	N.D.	N.D.	N.D.	N.D.	N.D.	N.D.	N.D.	N.D.	N.D.	N.D.	N.D.	N.D.	N.D.	1.4909e-11	1.15787e-11
3-Iodotyrosine	C02515			N.D.	N.D.	N.D.	N.D.	N.D.	N.D.	N.D.	N.D.	N.D.	N.D.	N.D.	N.D.	N.D.	N.D.	N.D.	N.D.	N.D.	N.D.	N.D.	N.D.	N.D.	N.D.	N.D.	N.D.	N.D.	N.D.	N.D.	N.D.	N.D.	N.D.	N.D.	N.D.	N.D.	N.D.	N.D.	N.D.	N.D.	N.D.	N.D.	N.D.	N.D.	N.D.	N.D.	N.D.	N.D.	N.D.
3,5-Diiodo-tyrosine	C01060			N.D.	N.D.	N.D.	N.D.	N.D.	N.D.	N.D.	N.D.	N.D.	N.D.	N.D.	N.D.	N.D.	N.D.	N.D.	N.D.	N.D.	N.D.	N.D.	N.D.	N.D.	N.D.	N.D.	N.D.	N.D.	N.D.	N.D.	N.D.	N.D.	N.D.	N.D.	N.D.	N.D.	N.D.	N.D.	N.D.	N.D.	N.D.	N.D.	N.D.	N.D.	N.D.	N.D.	N.D.	N.D.	N.D.
3,3,5-Triiodothyronine	C02465			N.D.	N.D.	N.D.	N.D.	N.D.	N.D.	N.D.	N.D.	N.D.	N.D.	N.D.	N.D.	N.D.	N.D.	N.D.	N.D.	N.D.	N.D.	N.D.	N.D.	N.D.	N.D.	N.D.	N.D.	N.D.	N.D.	N.D.	N.D.	N.D.	N.D.	N.D.	N.D.	N.D.	N.D.	N.D.	N.D.	N.D.	N.D.	N.D.	N.D.	N.D.	N.D.	N.D.	N.D.	N.D.	N.D.
beta-Ala	C00099			2.44411e-10	1.68122e-10	1.21968e-10	1.29176e-10	1.17065e-10	1.91464e-10	1.84781e-10	2.66421e-10	1.4593e-10	1.06481e-10	1.13666e-10	1.18655e-10	1.53748e-10	1.93318e-10	2.36479e-10	1.02963e-10	1.10363e-10	1.28371e-10	1.24575e-10	1.2828e-10	2.05438e-10	2.45597e-10	1.17568e-10	9.8062e-11	1.23367e-10	1.51642e-10	1.37416e-10	1.72393e-10	2.34809e-10	1.37089e-10	1.40078e-10	1.1384e-10	1.69897e-10	1.72755e-10	1.74007e-10	2.68191e-10	1.54001e-10	1.17664e-10	1.35756e-10	1.84103e-10	1.67923e-10	2.15928e-10	2.75586e-10	1.13471e-10	1.29181e-10	1.13849e-10
beta-Ala-Lys	C05341			N.D.	N.D.	N.D.	N.D.	N.D.	N.D.	N.D.	N.D.	N.D.	N.D.	N.D.	N.D.	N.D.	N.D.	N.D.	N.D.	N.D.	N.D.	N.D.	N.D.	N.D.	N.D.	N.D.	N.D.	N.D.	N.D.	N.D.	N.D.	N.D.	N.D.	N.D.	N.D.	N.D.	N.D.	N.D.	N.D.	N.D.	N.D.	N.D.	N.D.	N.D.	N.D.	N.D.	N.D.	N.D.	N.D.
GABA	C00334			4.4742e-11	N.D.	2.82499e-11	N.D.	2.13139e-11	3.24819e-11	N.D.	3.63987e-11	2.42566e-11	2.04768e-11	2.53736e-11	N.D.	2.74176e-11	2.11561e-11	N.D.	1.71723e-11	N.D.	N.D.	N.D.	1.67202e-11	N.D.	2.97622e-11	N.D.	2.27124e-11	3.48259e-11	2.65642e-11	N.D.	N.D.	N.D.	5.39701e-11	3.87988e-11	2.09877e-11	2.29439e-11	3.30097e-11	2.80351e-11	3.40378e-11	3.17274e-11	3.01568e-11	4.18141e-11	N.D.	N.D.	4.5736e-11	3.95376e-11	N.D.	3.29816e-11	2.94783e-11
3-Aminoisobutyrate	C05145			N.D.	N.D.	N.D.	N.D.	N.D.	N.D.	N.D.	N.D.	N.D.	N.D.	N.D.	N.D.	N.D.	N.D.	N.D.	N.D.	N.D.	N.D.	N.D.	N.D.	N.D.	N.D.	N.D.	N.D.	N.D.	N.D.	N.D.	N.D.	N.D.	N.D.	N.D.	N.D.	N.D.	N.D.	N.D.	N.D.	N.D.	N.D.	N.D.	N.D.	N.D.	N.D.	N.D.	N.D.	N.D.	N.D.
5-Oxoproline	C01879			8.32123e-09	8.77432e-09	9.19377e-09	1.0592e-08	8.29304e-09	9.02793e-09	8.49011e-09	1.12777e-08	8.06781e-09	6.87085e-09	1.10919e-08	9.75521e-09	9.61275e-09	1.05431e-08	1.25753e-08	8.40348e-09	8.2282e-09	8.90161e-09	1.15855e-08	9.44974e-09	9.0308e-09	1.39066e-08	6.22485e-09	1.10332e-08	9.93539e-09	1.09733e-08	8.54425e-09	1.17735e-08	1.32156e-08	7.28453e-09	1.06443e-08	8.93176e-09	8.43733e-09	9.0584e-09	1.32708e-08	1.66726e-08	8.23579e-09	9.43171e-09	1.14837e-08	1.05301e-08	1.09082e-08	1.50846e-08	1.47393e-08	1.20696e-08	1.01149e-08	1.25558e-08
N-Formylmethionine	C03145			N.D.	N.D.	N.D.	N.D.	N.D.	N.D.	N.D.	N.D.	N.D.	N.D.	N.D.	N.D.	N.D.	N.D.	N.D.	N.D.	N.D.	N.D.	N.D.	N.D.	N.D.	N.D.	N.D.	N.D.	N.D.	N.D.	N.D.	N.D.	N.D.	N.D.	N.D.	N.D.	N.D.	N.D.	N.D.	N.D.	N.D.	N.D.	N.D.	N.D.	N.D.	N.D.	N.D.	N.D.	N.D.	N.D.
Adenine	C00147			9.11221e-11	1.4519e-10	3.02906e-10	4.15483e-10	3.62546e-10	1.88697e-10	1.93905e-10	2.15113e-10	1.51121e-10	1.80067e-10	3.86357e-10	3.3345e-10	2.22361e-10	1.96218e-10	2.24519e-10	1.78622e-10	2.84356e-10	2.93723e-10	3.51889e-10	2.06753e-10	2.08904e-10	3.84084e-10	1.77361e-10	2.37157e-10	2.69135e-10	4.05866e-10	2.24933e-10	3.82818e-10	3.33893e-10	1.66213e-10	3.11826e-10	2.28853e-10	3.05996e-10	2.87878e-10	3.26129e-10	3.73872e-10	2.01656e-10	2.42838e-10	2.70171e-10	2.53679e-10	1.87654e-10	2.26196e-10	2.82235e-10	2.38936e-10	2.38021e-10	3.98248e-10
Guanine	C00242			N.D.	N.D.	N.D.	N.D.	N.D.	N.D.	N.D.	N.D.	N.D.	N.D.	N.D.	N.D.	N.D.	N.D.	N.D.	N.D.	N.D.	N.D.	N.D.	N.D.	N.D.	N.D.	N.D.	N.D.	N.D.	N.D.	N.D.	N.D.	N.D.	N.D.	N.D.	N.D.	N.D.	N.D.	N.D.	N.D.	N.D.	N.D.	N.D.	N.D.	N.D.	N.D.	N.D.	N.D.	N.D.	N.D.
Uracil	C00106			N.D.	N.D.	N.D.	N.D.	N.D.	N.D.	N.D.	N.D.	N.D.	N.D.	N.D.	N.D.	N.D.	N.D.	N.D.	N.D.	N.D.	N.D.	N.D.	N.D.	N.D.	N.D.	N.D.	N.D.	N.D.	N.D.	N.D.	N.D.	N.D.	N.D.	N.D.	N.D.	N.D.	N.D.	N.D.	N.D.	N.D.	N.D.	N.D.	N.D.	N.D.	N.D.	N.D.	N.D.	N.D.	N.D.
Thymine	C00178			N.D.	N.D.	N.D.	N.D.	N.D.	N.D.	N.D.	N.D.	N.D.	N.D.	N.D.	N.D.	N.D.	N.D.	N.D.	N.D.	N.D.	N.D.	N.D.	N.D.	N.D.	N.D.	N.D.	N.D.	N.D.	N.D.	N.D.	N.D.	N.D.	N.D.	N.D.	N.D.	N.D.	N.D.	N.D.	N.D.	N.D.	N.D.	N.D.	N.D.	N.D.	N.D.	N.D.	N.D.	N.D.	N.D.
Cytosine	C00380			N.D.	N.D.	N.D.	N.D.	N.D.	N.D.	N.D.	N.D.	N.D.	N.D.	N.D.	N.D.	N.D.	N.D.	N.D.	N.D.	N.D.	N.D.	N.D.	N.D.	N.D.	N.D.	N.D.	N.D.	N.D.	N.D.	N.D.	N.D.	N.D.	N.D.	N.D.	N.D.	N.D.	N.D.	N.D.	N.D.	N.D.	N.D.	N.D.	N.D.	N.D.	N.D.	N.D.	N.D.	N.D.	N.D.
Adenosine	C00212			1.45464e-11	1.20417e-11	1.18573e-11	9.80748e-12	1.03982e-11	1.0929e-11	1.27677e-11	1.4045e-11	1.58346e-11	8.89856e-12	1.12607e-11	6.60074e-12	9.80102e-12	1.19423e-11	1.19786e-11	1.05976e-11	1.14129e-11	1.13511e-11	1.00854e-11	7.14737e-12	1.16004e-11	1.32373e-11	1.21761e-11	1.02328e-11	1.00924e-11	N.D.	6.00898e-12	N.D.	1.05491e-11	1.40455e-11	1.22565e-11	1.40016e-11	N.D.	1.05411e-11	8.71541e-12	1.1251e-11	1.33857e-11	1.07292e-11	1.6058e-11	N.D.	N.D.	1.11771e-11	1.24406e-11	1.40094e-11	1.08289e-11	1.40603e-11
Guanosine	C00387			1.55375e-11	N.D.	1.91264e-11	1.91261e-11	2.37582e-11	2.59866e-11	2.21261e-11	3.30547e-11	1.73141e-11	N.D.	1.54985e-11	N.D.	1.79265e-11	N.D.	N.D.	1.64993e-11	1.69401e-11	1.3271e-11	1.8134e-11	1.61435e-11	1.06646e-11	1.17247e-11	1.59483e-11	1.49828e-11	1.76615e-11	1.78329e-11	1.33734e-11	1.07947e-11	N.D.	1.36688e-11	1.5692e-11	1.39766e-11	1.34015e-11	N.D.	N.D.	N.D.	1.69108e-11	1.84732e-11	N.D.	N.D.	N.D.	N.D.	N.D.	1.84547e-11	1.59094e-11	N.D.
Uridine	C00299			N.D.	N.D.	N.D.	N.D.	N.D.	N.D.	N.D.	N.D.	N.D.	N.D.	N.D.	N.D.	N.D.	N.D.	N.D.	N.D.	N.D.	N.D.	N.D.	N.D.	N.D.	N.D.	N.D.	N.D.	N.D.	N.D.	N.D.	N.D.	N.D.	N.D.	N.D.	N.D.	N.D.	N.D.	N.D.	N.D.	N.D.	N.D.	N.D.	N.D.	N.D.	N.D.	N.D.	N.D.	N.D.	N.D.
Cytidine	C00475			7.33636e-11	6.27074e-11	8.57128e-11	8.60348e-11	9.42167e-11	9.54769e-11	1.08519e-10	1.89042e-10	6.91512e-11	6.0896e-11	6.95698e-11	8.61824e-11	9.2355e-11	8.72655e-11	1.30452e-10	6.67763e-11	6.40256e-11	7.51345e-11	8.8247e-11	7.16702e-11	6.98896e-11	1.3453e-10	5.73217e-11	6.45224e-11	6.60319e-11	7.64773e-11	7.15297e-11	8.9532e-11	1.20516e-10	6.66486e-11	7.09775e-11	6.74013e-11	6.14297e-11	6.92784e-11	9.2321e-11	1.35138e-10	7.45907e-11	5.7663e-11	7.15084e-11	7.19584e-11	7.44354e-11	9.75353e-11	1.14386e-10	8.5502e-11	6.55118e-11	5.96134e-11
2-Deoxyguanosine	C00330			N.D.	N.D.	N.D.	N.D.	N.D.	N.D.	N.D.	N.D.	N.D.	N.D.	N.D.	N.D.	N.D.	N.D.	N.D.	N.D.	N.D.	N.D.	N.D.	N.D.	N.D.	N.D.	N.D.	N.D.	N.D.	N.D.	N.D.	N.D.	N.D.	N.D.	N.D.	N.D.	N.D.	N.D.	N.D.	N.D.	N.D.	N.D.	N.D.	N.D.	N.D.	N.D.	N.D.	N.D.	N.D.	N.D.
Thymidine	C00214			3.2676e-09	3.52546e-09	4.44402e-09	4.47661e-09	3.26866e-09	3.22323e-09	3.17739e-09	3.51565e-09	3.03712e-09	3.02379e-09	3.62286e-09	3.64553e-09	3.60881e-09	2.95458e-09	3.41253e-09	3.28384e-09	3.89926e-09	3.41358e-09	3.88974e-09	2.85953e-09	3.64044e-09	4.21882e-09	2.60467e-09	3.26649e-09	3.07345e-09	3.62097e-09	2.84779e-09	3.19141e-09	3.81293e-09	2.7943e-09	3.78976e-09	2.84392e-09	3.33853e-09	2.79153e-09	3.34351e-09	3.61927e-09	2.75818e-09	2.62515e-09	2.87648e-09	3.47247e-09	3.39186e-09	3.34367e-09	3.75188e-09	3.55637e-09	2.73872e-09	3.08658e-09
2-Deoxycytidine	C00881			2.18066e-11	1.50807e-11	1.76963e-11	1.64078e-11	1.52338e-11	1.55319e-11	2.41932e-11	4.71838e-11	N.D.	1.18598e-11	1.67462e-11	1.54533e-11	2.49261e-11	2.79113e-11	6.06892e-11	1.92324e-11	N.D.	1.50082e-11	1.72095e-11	1.68116e-11	2.75675e-11	6.15513e-11	N.D.	1.25172e-11	N.D.	1.46562e-11	1.78693e-11	2.28586e-11	6.37135e-11	1.38521e-11	1.6646e-11	1.23791e-11	1.46428e-11	1.62764e-11	3.24538e-11	6.4882e-11	1.63103e-11	1.19151e-11	1.5037e-11	1.8677e-11	2.60716e-11	3.01119e-11	6.01582e-11	2.34865e-11	N.D.	1.64945e-11
AMP	C00020			3.31631e-10	2.53452e-10	2.78084e-10	3.27022e-10	3.33867e-10	3.13866e-10	3.05291e-10	3.4488e-10	2.6715e-10	2.26008e-10	3.05943e-10	2.73946e-10	3.59318e-10	3.58307e-10	3.70377e-10	3.12788e-10	2.49504e-10	2.81725e-10	3.03748e-10	2.80165e-10	3.1671e-10	3.59707e-10	2.58089e-10	2.60029e-10	2.79519e-10	3.23478e-10	2.6692e-10	3.04768e-10	4.02832e-10	2.92765e-10	2.62088e-10	2.92293e-10	2.57694e-10	2.78125e-10	4.01723e-10	3.441e-10	2.77769e-10	2.45608e-10	2.92513e-10	2.74017e-10	3.01522e-10	3.75802e-10	3.74296e-10	3.52187e-10	3.00206e-10	2.98645e-10
ADP	C00008			1.40296e-09	1.49366e-09	1.73481e-09	1.95359e-09	1.58749e-09	1.30252e-09	1.0566e-09	1.36729e-09	1.30288e-09	1.15994e-09	1.63872e-09	1.47283e-09	1.85866e-09	1.53362e-09	1.3003e-09	1.33884e-09	1.44167e-09	1.39696e-09	1.72156e-09	1.09523e-09	1.53946e-09	1.64813e-09	1.32168e-09	1.6083e-09	1.41249e-09	2.04083e-09	1.49922e-09	1.77408e-09	2.14505e-09	1.49099e-09	1.47739e-09	1.60197e-09	1.4598e-09	1.19526e-09	1.61397e-09	1.34269e-09	1.50712e-09	1.05087e-09	1.26054e-09	1.51518e-09	1.51832e-09	1.6369e-09	1.51121e-09	1.62972e-09	1.50995e-09	1.6635e-09
ATP	C00002			1.43353e-08	1.40532e-08	2.06218e-08	2.06692e-08	1.49253e-08	9.67317e-09	9.95786e-09	1.21742e-08	1.1301e-08	1.14486e-08	1.61871e-08	1.19505e-08	1.40935e-08	1.11052e-08	1.06595e-08	1.25289e-08	1.59151e-08	1.24737e-08	1.5452e-08	8.81576e-09	1.21123e-08	1.55131e-08	1.01272e-08	1.429e-08	1.05281e-08	1.66671e-08	1.1311e-08	1.29238e-08	1.67658e-08	1.12213e-08	1.42177e-08	1.20701e-08	1.16377e-08	8.57066e-09	1.11065e-08	1.09177e-08	1.20516e-08	8.80143e-09	9.56424e-09	1.29371e-08	1.22717e-08	1.07155e-08	1.35465e-08	1.38388e-08	1.29545e-08	1.21011e-08
GMP	C00144			8.21181e-11	6.77494e-11	9.72502e-11	8.77098e-11	7.04216e-11	8.1955e-11	9.11157e-11	8.83242e-11	8.52661e-11	6.77401e-11	6.15408e-11	8.42238e-11	8.71866e-11	9.27775e-11	7.57932e-11	8.42274e-11	8.56328e-11	6.65155e-11	7.91281e-11	6.49187e-11	8.03157e-11	8.91997e-11	8.02767e-11	7.32863e-11	6.04475e-11	9.45692e-11	8.21548e-11	9.09719e-11	1.03337e-10	6.85153e-11	8.8828e-11	8.89726e-11	5.00042e-11	7.38174e-11	1.11259e-10	8.1245e-11	5.92808e-11	7.80255e-11	7.69889e-11	7.8147e-11	7.00679e-11	1.03885e-10	9.23366e-11	9.31795e-11	6.49923e-11	1.04038e-10
GDP	C00035			N.D.	N.D.	9.17871e-11	9.83235e-11	7.44805e-11	N.D.	N.D.	N.D.	6.75425e-11	5.27639e-11	N.D.	8.18923e-11	N.D.	N.D.	5.89972e-11	6.03191e-11	9.30881e-11	7.25207e-11	8.13652e-11	5.78556e-11	7.87226e-11	9.87816e-11	5.25504e-11	9.46183e-11	N.D.	9.50312e-11	6.20815e-11	7.23776e-11	8.5278e-11	6.75521e-11	8.72692e-11	7.09606e-11	6.0893e-11	6.00744e-11	8.0302e-11	8.62943e-11	6.77206e-11	N.D.	7.20255e-11	N.D.	7.91448e-11	8.24814e-11	8.65674e-11	6.16044e-11	6.83937e-11	8.63139e-11
GTP	C00044			2.30291e-09	1.88686e-09	3.67605e-09	3.68944e-09	2.2778e-09	1.33113e-09	1.44795e-09	1.94493e-09	1.40639e-09	1.71684e-09	2.64784e-09	1.73798e-09	2.14652e-09	1.71017e-09	1.78605e-09	1.87539e-09	2.89846e-09	1.91094e-09	2.31639e-09	1.24006e-09	1.92433e-09	2.93724e-09	1.31368e-09	2.2419e-09	1.75492e-09	2.54725e-09	1.68133e-09	1.98813e-09	2.63224e-09	1.47783e-09	2.56682e-09	1.82831e-09	2.00576e-09	1.42246e-09	1.78442e-09	2.14391e-09	1.7869e-09	1.58333e-09	1.74537e-09	2.1781e-09	1.95574e-09	1.8479e-09	2.65706e-09	1.95764e-09	1.97579e-09	1.80324e-09
UMP	C00105			2.45466e-10	3.21102e-10	4.6913e-10	3.63328e-10	3.63101e-10	5.01753e-10	2.90379e-10	2.39191e-10	3.85369e-10	2.97694e-10	2.26718e-10	3.74947e-10	3.61615e-10	3.91824e-10	2.58085e-10	2.49483e-10	2.21532e-10	3.60999e-10	4.23787e-10	2.82795e-10	2.74031e-10	3.22102e-10	2.34301e-10	1.97003e-10	4.40461e-10	3.37936e-10	1.93389e-10	2.79627e-10	2.78216e-10	2.74284e-10	4.17417e-10	3.30407e-10	3.89406e-10	2.29676e-10	3.35934e-10	2.68254e-10	3.5982e-10	3.5888e-10	3.55878e-10	4.34149e-10	1.91132e-10	3.72068e-10	5.01862e-10	3.49556e-10	2.88313e-10	4.76341e-10
UDP	C00015			2.16447e-10	3.14334e-10	3.63302e-10	3.50739e-10	3.05489e-10	2.28999e-10	2.19519e-10	2.30587e-10	2.68399e-10	1.91147e-10	3.12603e-10	2.51422e-10	2.32355e-10	2.47315e-10	1.92172e-10	2.8867e-10	2.66538e-10	2.74793e-10	3.51656e-10	2.07941e-10	1.98882e-10	3.15624e-10	2.23582e-10	2.70178e-10	2.89356e-10	3.38618e-10	2.58305e-10	2.81597e-10	2.94064e-10	2.45578e-10	3.93498e-10	2.72979e-10	3.36792e-10	1.92493e-10	2.73791e-10	1.98131e-10	3.45319e-10	1.74296e-10	2.9654e-10	2.82402e-10	2.50119e-10	3.2578e-10	3.38443e-10	3.82614e-10	2.70763e-10	3.30218e-10
UTP	C00075			5.08658e-09	5.43625e-09	8.08543e-09	7.81177e-09	5.5545e-09	3.58269e-09	3.36027e-09	3.4336e-09	4.40095e-09	4.69875e-09	6.07692e-09	4.30086e-09	4.63185e-09	3.5223e-09	2.76424e-09	4.97335e-09	6.20288e-09	4.7954e-09	5.66056e-09	3.09105e-09	3.69946e-09	4.37282e-09	4.02978e-09	5.73026e-09	4.11207e-09	6.20683e-09	3.90816e-09	4.41149e-09	4.67573e-09	4.35506e-09	5.93012e-09	4.6344e-09	4.36976e-09	2.93286e-09	3.858e-09	3.33728e-09	4.94522e-09	3.42305e-09	3.7509e-09	4.81369e-09	4.41333e-09	3.72359e-09	3.93036e-09	5.194e-09	5.25501e-09	4.98451e-09
CMP	C00055			4.81009e-11	4.6195e-11	5.29367e-11	5.54071e-11	4.98328e-11	4.54893e-11	4.11578e-11	N.D.	5.85769e-11	4.67757e-11	6.33936e-11	5.45663e-11	5.49643e-11	5.55517e-11	5.44268e-11	4.36254e-11	5.36232e-11	5.4347e-11	6.04837e-11	6.50229e-11	5.53796e-11	7.82118e-11	5.74243e-11	4.94229e-11	5.53979e-11	6.77614e-11	5.44613e-11	7.66569e-11	6.65198e-11	4.90181e-11	5.59408e-11	6.2e-11	5.2618e-11	6.58855e-11	6.78636e-11	4.87686e-11	5.01329e-11	4.89113e-11	4.05029e-11	5.36124e-11	4.73347e-11	7.26921e-11	6.42379e-11	6.31646e-11	4.83176e-11	5.72118e-11
CDP	C00112			N.D.	7.79633e-11	6.50923e-11	7.7179e-11	6.00821e-11	4.80273e-11	N.D.	5.56191e-11	4.5655e-11	N.D.	5.93444e-11	6.39661e-11	6.67334e-11	6.01096e-11	N.D.	6.59169e-11	5.26144e-11	6.12674e-11	7.69998e-11	4.90942e-11	N.D.	7.62313e-11	N.D.	5.06793e-11	4.25707e-11	7.41571e-11	6.68398e-11	5.91306e-11	8.47549e-11	4.90416e-11	6.52295e-11	4.87251e-11	6.61496e-11	3.91688e-11	5.99922e-11	7.01354e-11	N.D.	N.D.	5.15724e-11	6.68465e-11	5.20257e-11	5.99662e-11	8.66436e-11	8.05197e-11	5.30821e-11	6.72963e-11
CTP	C00063			1.13895e-09	1.14813e-09	1.86679e-09	1.77736e-09	1.23488e-09	7.58534e-10	7.35075e-10	7.743e-10	8.97615e-10	1.03508e-09	1.30744e-09	9.91749e-10	1.07029e-09	7.70538e-10	6.79908e-10	1.0442e-09	1.47789e-09	1.01625e-09	1.28415e-09	7.46609e-10	8.47624e-10	1.18124e-09	7.78719e-10	1.15559e-09	8.21777e-10	1.42529e-09	9.53542e-10	1.02729e-09	1.28892e-09	8.78869e-10	1.16896e-09	1.02516e-09	1.02293e-09	5.98139e-10	8.31988e-10	8.97267e-10	9.91715e-10	7.62057e-10	8.07902e-10	1.05076e-09	9.89164e-10	9.45488e-10	1.00974e-09	1.15742e-09	1.11601e-09	9.88494e-10
XMP	C00655			N.D.	N.D.	N.D.	N.D.	N.D.	N.D.	N.D.	N.D.	N.D.	N.D.	N.D.	N.D.	N.D.	N.D.	N.D.	N.D.	N.D.	N.D.	N.D.	N.D.	N.D.	N.D.	N.D.	N.D.	N.D.	N.D.	N.D.	N.D.	N.D.	N.D.	N.D.	N.D.	N.D.	N.D.	N.D.	N.D.	N.D.	N.D.	N.D.	N.D.	N.D.	N.D.	N.D.	N.D.	N.D.	N.D.
XTP	C00700			N.D.	N.D.	N.D.	N.D.	N.D.	N.D.	N.D.	N.D.	N.D.	N.D.	N.D.	N.D.	N.D.	N.D.	N.D.	N.D.	N.D.	N.D.	N.D.	N.D.	N.D.	N.D.	N.D.	N.D.	N.D.	N.D.	N.D.	N.D.	N.D.	N.D.	N.D.	N.D.	N.D.	N.D.	N.D.	N.D.	N.D.	N.D.	N.D.	N.D.	N.D.	N.D.	N.D.	N.D.	N.D.	N.D.
dAMP	C00360			N.D.	N.D.	N.D.	N.D.	N.D.	N.D.	N.D.	N.D.	N.D.	N.D.	N.D.	N.D.	N.D.	N.D.	N.D.	N.D.	N.D.	N.D.	N.D.	N.D.	N.D.	N.D.	N.D.	N.D.	N.D.	N.D.	N.D.	N.D.	N.D.	N.D.	N.D.	N.D.	N.D.	N.D.	N.D.	N.D.	N.D.	N.D.	N.D.	N.D.	N.D.	N.D.	N.D.	N.D.	N.D.	N.D.
dADP	C00206			N.D.	N.D.	N.D.	N.D.	N.D.	N.D.	N.D.	N.D.	N.D.	N.D.	N.D.	N.D.	N.D.	N.D.	N.D.	N.D.	N.D.	N.D.	N.D.	N.D.	N.D.	N.D.	N.D.	N.D.	N.D.	N.D.	N.D.	N.D.	N.D.	N.D.	N.D.	N.D.	N.D.	N.D.	N.D.	N.D.	N.D.	N.D.	N.D.	N.D.	N.D.	N.D.	N.D.	N.D.	N.D.	N.D.
dATP	C00131			N.D.	N.D.	N.D.	N.D.	N.D.	N.D.	N.D.	N.D.	N.D.	N.D.	N.D.	N.D.	N.D.	N.D.	N.D.	N.D.	N.D.	N.D.	N.D.	N.D.	N.D.	N.D.	N.D.	N.D.	N.D.	N.D.	N.D.	N.D.	N.D.	N.D.	N.D.	N.D.	N.D.	N.D.	N.D.	N.D.	N.D.	N.D.	N.D.	N.D.	N.D.	N.D.	N.D.	N.D.	N.D.	N.D.
dGTP	C00286			N.D.	N.D.	N.D.	N.D.	N.D.	N.D.	N.D.	N.D.	N.D.	N.D.	N.D.	N.D.	N.D.	N.D.	N.D.	N.D.	N.D.	N.D.	N.D.	N.D.	N.D.	N.D.	N.D.	N.D.	N.D.	N.D.	N.D.	N.D.	N.D.	N.D.	N.D.	N.D.	N.D.	N.D.	N.D.	N.D.	N.D.	N.D.	N.D.	N.D.	N.D.	N.D.	N.D.	N.D.	N.D.	N.D.
dUMP	C00365			N.D.	N.D.	N.D.	N.D.	N.D.	N.D.	N.D.	N.D.	N.D.	N.D.	N.D.	N.D.	N.D.	N.D.	N.D.	N.D.	N.D.	N.D.	N.D.	N.D.	N.D.	N.D.	N.D.	N.D.	N.D.	N.D.	N.D.	N.D.	N.D.	N.D.	N.D.	N.D.	N.D.	N.D.	N.D.	N.D.	N.D.	N.D.	N.D.	N.D.	N.D.	N.D.	N.D.	N.D.	N.D.	N.D.
dUDP	C01346			N.D.	N.D.	N.D.	N.D.	N.D.	N.D.	N.D.	N.D.	N.D.	N.D.	N.D.	N.D.	N.D.	N.D.	N.D.	N.D.	N.D.	N.D.	N.D.	N.D.	N.D.	N.D.	N.D.	N.D.	N.D.	N.D.	N.D.	N.D.	N.D.	N.D.	N.D.	N.D.	N.D.	N.D.	N.D.	N.D.	N.D.	N.D.	N.D.	N.D.	N.D.	N.D.	N.D.	N.D.	N.D.	N.D.
dUTP	C00460			N.D.	N.D.	N.D.	N.D.	N.D.	N.D.	N.D.	N.D.	N.D.	N.D.	N.D.	N.D.	N.D.	N.D.	N.D.	N.D.	N.D.	N.D.	N.D.	N.D.	N.D.	N.D.	N.D.	N.D.	N.D.	N.D.	N.D.	N.D.	N.D.	N.D.	N.D.	N.D.	N.D.	N.D.	N.D.	N.D.	N.D.	N.D.	N.D.	N.D.	N.D.	N.D.	N.D.	N.D.	N.D.	N.D.
dTMP	C00364			N.D.	N.D.	N.D.	N.D.	N.D.	N.D.	N.D.	N.D.	N.D.	N.D.	N.D.	N.D.	N.D.	N.D.	N.D.	N.D.	N.D.	N.D.	N.D.	N.D.	N.D.	N.D.	N.D.	N.D.	N.D.	N.D.	N.D.	N.D.	N.D.	N.D.	N.D.	N.D.	N.D.	N.D.	N.D.	N.D.	N.D.	N.D.	N.D.	N.D.	N.D.	N.D.	N.D.	N.D.	N.D.	N.D.
dTDP	C00363			N.D.	N.D.	N.D.	N.D.	N.D.	N.D.	N.D.	N.D.	N.D.	N.D.	N.D.	N.D.	N.D.	N.D.	N.D.	N.D.	N.D.	N.D.	N.D.	N.D.	N.D.	N.D.	N.D.	N.D.	N.D.	N.D.	N.D.	N.D.	N.D.	N.D.	N.D.	N.D.	N.D.	N.D.	N.D.	N.D.	N.D.	N.D.	N.D.	N.D.	N.D.	N.D.	N.D.	N.D.	N.D.	N.D.
dTTP	C00459			N.D.	N.D.	N.D.	N.D.	N.D.	N.D.	N.D.	N.D.	N.D.	N.D.	N.D.	N.D.	N.D.	N.D.	N.D.	N.D.	N.D.	N.D.	N.D.	N.D.	N.D.	N.D.	N.D.	N.D.	N.D.	N.D.	N.D.	N.D.	N.D.	N.D.	N.D.	N.D.	N.D.	N.D.	N.D.	N.D.	N.D.	N.D.	N.D.	N.D.	N.D.	N.D.	N.D.	N.D.	N.D.	N.D.
dCMP	C00239			N.D.	N.D.	N.D.	N.D.	N.D.	N.D.	N.D.	N.D.	N.D.	N.D.	N.D.	N.D.	N.D.	N.D.	N.D.	N.D.	N.D.	N.D.	N.D.	N.D.	N.D.	N.D.	N.D.	N.D.	N.D.	N.D.	N.D.	N.D.	N.D.	N.D.	N.D.	N.D.	N.D.	N.D.	N.D.	N.D.	N.D.	N.D.	N.D.	N.D.	N.D.	N.D.	N.D.	N.D.	N.D.	N.D.
dCDP	C00705			N.D.	N.D.	N.D.	N.D.	N.D.	N.D.	N.D.	N.D.	N.D.	N.D.	N.D.	N.D.	N.D.	N.D.	N.D.	N.D.	N.D.	N.D.	N.D.	N.D.	N.D.	N.D.	N.D.	N.D.	N.D.	N.D.	N.D.	N.D.	N.D.	N.D.	N.D.	N.D.	N.D.	N.D.	N.D.	N.D.	N.D.	N.D.	N.D.	N.D.	N.D.	N.D.	N.D.	N.D.	N.D.	N.D.
dCTP	C00458			N.D.	N.D.	N.D.	N.D.	N.D.	N.D.	N.D.	N.D.	N.D.	N.D.	N.D.	N.D.	N.D.	N.D.	N.D.	4.27263e-11	N.D.	4.75174e-11	N.D.	N.D.	N.D.	5.72406e-11	N.D.	N.D.	N.D.	N.D.	N.D.	N.D.	7.81628e-11	N.D.	N.D.	N.D.	N.D.	N.D.	N.D.	5.11089e-11	N.D.	N.D.	N.D.	N.D.	N.D.	N.D.	6.20032e-11	N.D.	N.D.	N.D.
cAMP	C00575			N.D.	N.D.	N.D.	N.D.	N.D.	N.D.	N.D.	N.D.	N.D.	N.D.	N.D.	N.D.	N.D.	N.D.	N.D.	N.D.	N.D.	N.D.	N.D.	N.D.	N.D.	N.D.	N.D.	N.D.	N.D.	N.D.	N.D.	N.D.	N.D.	N.D.	N.D.	N.D.	N.D.	N.D.	N.D.	N.D.	N.D.	N.D.	N.D.	N.D.	N.D.	N.D.	N.D.	N.D.	N.D.	N.D.
cGMP	C00942			N.D.	N.D.	N.D.	N.D.	N.D.	N.D.	N.D.	N.D.	N.D.	N.D.	N.D.	N.D.	N.D.	N.D.	N.D.	N.D.	N.D.	N.D.	N.D.	N.D.	N.D.	N.D.	N.D.	N.D.	N.D.	N.D.	N.D.	N.D.	N.D.	N.D.	N.D.	N.D.	N.D.	N.D.	N.D.	N.D.	N.D.	N.D.	N.D.	N.D.	N.D.	N.D.	N.D.	N.D.	N.D.	N.D.
cIMP	C00943			N.D.	N.D.	N.D.	N.D.	N.D.	N.D.	N.D.	N.D.	N.D.	N.D.	N.D.	N.D.	N.D.	N.D.	N.D.	N.D.	N.D.	N.D.	N.D.	N.D.	N.D.	N.D.	N.D.	N.D.	N.D.	N.D.	N.D.	N.D.	N.D.	N.D.	N.D.	N.D.	N.D.	N.D.	N.D.	N.D.	N.D.	N.D.	N.D.	N.D.	N.D.	N.D.	N.D.	N.D.	N.D.	N.D.
3,5-Cyclic dAMP	C00968			N.D.	N.D.	N.D.	N.D.	N.D.	N.D.	N.D.	N.D.	N.D.	N.D.	N.D.	N.D.	N.D.	N.D.	N.D.	N.D.	N.D.	N.D.	N.D.	N.D.	N.D.	N.D.	N.D.	N.D.	N.D.	N.D.	N.D.	N.D.	N.D.	N.D.	N.D.	N.D.	N.D.	N.D.	N.D.	N.D.	N.D.	N.D.	N.D.	N.D.	N.D.	N.D.	N.D.	N.D.	N.D.	N.D.
2,3-cCMP	C02354			N.D.	N.D.	N.D.	N.D.	N.D.	N.D.	N.D.	N.D.	N.D.	N.D.	N.D.	N.D.	N.D.	N.D.	N.D.	N.D.	N.D.	N.D.	N.D.	N.D.	N.D.	N.D.	N.D.	N.D.	N.D.	N.D.	N.D.	N.D.	N.D.	N.D.	N.D.	N.D.	N.D.	N.D.	N.D.	N.D.	N.D.	N.D.	N.D.	N.D.	N.D.	N.D.	N.D.	N.D.	N.D.	N.D.
ADP-ribose	C00301	C01882		N.D.	N.D.	N.D.	N.D.	N.D.	N.D.	N.D.	N.D.	N.D.	N.D.	N.D.	N.D.	N.D.	N.D.	N.D.	N.D.	N.D.	N.D.	N.D.	N.D.	N.D.	N.D.	N.D.	N.D.	N.D.	N.D.	N.D.	N.D.	N.D.	N.D.	N.D.	N.D.	N.D.	N.D.	N.D.	N.D.	N.D.	N.D.	N.D.	N.D.	N.D.	N.D.	N.D.	N.D.	N.D.	N.D.
ADP-glucose	C00498			N.D.	N.D.	N.D.	N.D.	N.D.	N.D.	N.D.	N.D.	N.D.	N.D.	N.D.	N.D.	N.D.	N.D.	N.D.	N.D.	N.D.	N.D.	N.D.	N.D.	N.D.	N.D.	N.D.	N.D.	N.D.	N.D.	N.D.	N.D.	N.D.	N.D.	N.D.	N.D.	N.D.	N.D.	N.D.	N.D.	N.D.	N.D.	N.D.	N.D.	N.D.	N.D.	N.D.	N.D.	N.D.	N.D.
GDP-mannose	C00096			N.D.	1.02808e-10	N.D.	1.45537e-10	N.D.	N.D.	N.D.	1.21593e-10	N.D.	N.D.	1.32727e-10	N.D.	N.D.	N.D.	1.14148e-10	N.D.	N.D.	N.D.	N.D.	7.03278e-11	N.D.	1.29543e-10	N.D.	N.D.	8.47769e-11	N.D.	N.D.	1.15827e-10	1.51243e-10	N.D.	N.D.	N.D.	N.D.	N.D.	N.D.	N.D.	N.D.	N.D.	N.D.	N.D.	N.D.	N.D.	1.03094e-10	1.09564e-10	N.D.	N.D.
UDP-glucose	C00029			7.116e-09	7.42083e-09	7.1755e-09	8.03943e-09	7.46864e-09	6.50327e-09	6.137e-09	6.61242e-09	6.95721e-09	5.93497e-09	7.13805e-09	6.78527e-09	7.06368e-09	6.01257e-09	4.77324e-09	6.91027e-09	6.11909e-09	6.31104e-09	6.7473e-09	5.49015e-09	5.66605e-09	5.41641e-09	5.53926e-09	5.34529e-09	5.91707e-09	6.18349e-09	5.03517e-09	5.45818e-09	5.45665e-09	6.20328e-09	5.2479e-09	5.98569e-09	4.60709e-09	4.89071e-09	5.58103e-09	4.74529e-09	6.04373e-09	4.5606e-09	5.33884e-09	5.1372e-09	5.06165e-09	5.49951e-09	4.47616e-09	6.11115e-09	5.59207e-09	5.76927e-09
UDP-glucuronate	C00167			3.55288e-09	3.21909e-09	4.04771e-09	4.00243e-09	3.05622e-09	2.44927e-09	2.42282e-09	3.20274e-09	2.83877e-09	2.66967e-09	3.4056e-09	2.64557e-09	2.71e-09	2.4948e-09	2.90689e-09	2.58752e-09	3.0387e-09	2.60448e-09	3.27169e-09	2.10167e-09	2.72923e-09	4.10591e-09	2.21918e-09	2.95121e-09	2.51342e-09	3.12963e-09	2.28963e-09	2.81338e-09	3.92633e-09	2.31074e-09	2.85886e-09	2.69863e-09	2.20077e-09	2.05311e-09	2.93443e-09	3.34748e-09	2.40565e-09	1.96522e-09	2.05184e-09	2.49947e-09	2.36154e-09	2.6215e-09	3.57473e-09	2.74852e-09	2.59624e-09	2.65047e-09
UDP-N-acetylglucosamine	C00043			1.99702e-08	1.76206e-08	1.89517e-08	2.19011e-08	1.92005e-08	2.0117e-08	1.99853e-08	2.17871e-08	1.90374e-08	1.50531e-08	1.85191e-08	1.99003e-08	2.0157e-08	2.03117e-08	1.8029e-08	1.64647e-08	1.58882e-08	1.69653e-08	1.84669e-08	1.60735e-08	1.80441e-08	2.05646e-08	1.31814e-08	1.44054e-08	1.54492e-08	1.72647e-08	1.48688e-08	1.70836e-08	1.81226e-08	1.55114e-08	1.48053e-08	1.5437e-08	1.31318e-08	1.54983e-08	1.83284e-08	1.62096e-08	1.42851e-08	1.27007e-08	1.40198e-08	1.55795e-08	1.38557e-08	1.79349e-08	1.58107e-08	1.32379e-08	1.58186e-08	1.67045e-08
CDP-choline	C00307			2.67009e-10	2.85829e-10	1.75884e-10	2.0826e-10	1.76193e-10	2.02971e-10	1.96218e-10	2.25323e-10	2.28769e-10	2.14377e-10	2.25072e-10	2.03917e-10	3.08755e-10	3.0738e-10	3.07386e-10	2.35368e-10	2.56435e-10	1.97099e-10	1.88444e-10	2.09663e-10	3.27095e-10	3.04091e-10	1.67329e-10	1.66723e-10	1.78139e-10	1.92744e-10	2.16612e-10	2.5474e-10	4.4791e-10	2.18781e-10	1.3747e-10	1.91797e-10	1.67731e-10	1.99916e-10	3.44387e-10	3.45201e-10	1.92099e-10	1.28291e-10	1.50823e-10	1.81563e-10	2.39096e-10	2.5422e-10	3.86039e-10	1.71219e-10	1.57561e-10	1.51161e-10
TDP-glucose	C00842			N.D.	N.D.	N.D.	N.D.	N.D.	N.D.	N.D.	N.D.	N.D.	N.D.	N.D.	N.D.	N.D.	N.D.	N.D.	N.D.	N.D.	N.D.	N.D.	N.D.	5.13242e-11	N.D.	N.D.	N.D.	N.D.	N.D.	N.D.	N.D.	N.D.	N.D.	N.D.	N.D.	N.D.	N.D.	5.39091e-11	N.D.	N.D.	N.D.	N.D.	N.D.	N.D.	N.D.	N.D.	N.D.	N.D.	N.D.
FAD	C00016			N.D.	N.D.	N.D.	N.D.	N.D.	N.D.	N.D.	N.D.	N.D.	N.D.	N.D.	N.D.	N.D.	N.D.	N.D.	N.D.	N.D.	N.D.	N.D.	N.D.	N.D.	N.D.	N.D.	N.D.	N.D.	N.D.	N.D.	N.D.	N.D.	N.D.	N.D.	N.D.	N.D.	N.D.	N.D.	N.D.	N.D.	N.D.	N.D.	N.D.	N.D.	N.D.	N.D.	N.D.	N.D.	N.D.
NAD+	C00003			3.28336e-09	2.93871e-09	2.79259e-09	3.0649e-09	2.58171e-09	2.38205e-09	2.5108e-09	2.89986e-09	2.87412e-09	2.43741e-09	2.81408e-09	2.6724e-09	3.15509e-09	3.02814e-09	2.59971e-09	2.61694e-09	2.80206e-09	2.4189e-09	2.72461e-09	2.23336e-09	2.72338e-09	2.83481e-09	2.43286e-09	2.44857e-09	2.25345e-09	2.69524e-09	2.34918e-09	2.69421e-09	3.09973e-09	2.58941e-09	2.19922e-09	2.31468e-09	2.01801e-09	2.29382e-09	3.00318e-09	2.57887e-09	2.27557e-09	1.97576e-09	2.05563e-09	2.29514e-09	2.1617e-09	2.76331e-09	2.42988e-09	2.18678e-09	2.38702e-09	2.2495e-09
NADH	C00004			1.11936e-09	1.12282e-09	9.43028e-10	1.05389e-09	9.64198e-10	9.84097e-10	9.49898e-10	1.03781e-09	1.02876e-09	7.29616e-10	9.41817e-10	1.01196e-09	1.05975e-09	8.8973e-10	9.4285e-10	8.6232e-10	7.66559e-10	8.84702e-10	9.64154e-10	7.86931e-10	9.36019e-10	9.48676e-10	8.08113e-10	7.08614e-10	8.88604e-10	8.41632e-10	7.1617e-10	8.02782e-10	8.9071e-10	9.15136e-10	7.99604e-10	8.63163e-10	6.59684e-10	7.43559e-10	8.7295e-10	9.49935e-10	8.26945e-10	7.08369e-10	8.24797e-10	8.86892e-10	7.53574e-10	8.47397e-10	9.20589e-10	8.09881e-10	7.89492e-10	8.38768e-10
Deamido-NAD+	C00857			N.D.	N.D.	N.D.	N.D.	N.D.	N.D.	N.D.	N.D.	N.D.	N.D.	N.D.	N.D.	N.D.	N.D.	N.D.	N.D.	N.D.	N.D.	N.D.	N.D.	N.D.	N.D.	N.D.	N.D.	N.D.	N.D.	N.D.	N.D.	N.D.	N.D.	N.D.	N.D.	N.D.	N.D.	N.D.	N.D.	N.D.	N.D.	N.D.	N.D.	N.D.	N.D.	N.D.	N.D.	N.D.	N.D.
NADP+	C00006			4.54973e-10	3.65506e-10	4.38282e-10	3.92517e-10	3.58589e-10	2.87455e-10	3.23614e-10	3.86429e-10	2.48025e-10	3.06103e-10	3.27837e-10	3.03388e-10	3.75891e-10	3.59741e-10	3.09334e-10	2.80065e-10	3.45697e-10	2.88541e-10	2.87698e-10	3.01302e-10	3.06895e-10	3.56704e-10	2.35228e-10	2.88038e-10	2.56427e-10	3.39931e-10	2.99849e-10	3.11135e-10	4.20131e-10	2.23189e-10	2.55494e-10	2.52537e-10	2.0299e-10	2.15986e-10	2.98478e-10	2.2768e-10	2.52237e-10	1.70547e-10	2.04078e-10	2.52263e-10	2.40262e-10	3.01707e-10	2.64465e-10	2.45212e-10	2.29626e-10	2.5642e-10
NADPH	C00005			1.04853e-09	1.09306e-09	1.25069e-09	1.04468e-09	9.52011e-10	1.02047e-09	1.0171e-09	1.13413e-09	9.42103e-10	9.08093e-10	9.99018e-10	1.12119e-09	1.57343e-09	1.39358e-09	1.13161e-09	9.32766e-10	1.16484e-09	1.09245e-09	1.00234e-09	1.09863e-09	1.17263e-09	1.21939e-09	9.32001e-10	1.28798e-09	1.26574e-09	1.22073e-09	1.24029e-09	1.32415e-09	1.58221e-09	1.17317e-09	1.03703e-09	1.29853e-09	9.64487e-10	1.06098e-09	1.51639e-09	1.30878e-09	1.19852e-09	9.37966e-10	1.29242e-09	1.25832e-09	1.49157e-09	1.64476e-09	1.34543e-09	1.14865e-09	1.35077e-09	1.07816e-09
CoA	C00010			2.80811e-09	2.29043e-09	2.71988e-09	2.4338e-09	1.98738e-09	2.2789e-09	2.11372e-09	2.47558e-09	2.16815e-09	2.07497e-09	2.30817e-09	2.26923e-09	2.953e-09	2.83975e-09	2.59205e-09	1.88855e-09	2.53662e-09	1.79193e-09	2.02302e-09	2.27111e-09	2.57847e-09	2.90927e-09	2.10335e-09	2.19072e-09	2.72715e-09	2.70864e-09	2.36063e-09	2.66065e-09	3.75825e-09	2.32484e-09	2.49129e-09	2.9099e-09	2.1713e-09	1.50556e-09	2.94809e-09	2.82748e-09	2.26024e-09	2.24394e-09	2.42044e-09	2.28725e-09	2.48469e-09	3.30722e-09	3.43583e-09	2.51142e-09	2.77485e-09	2.3739e-09
SAM+	C00019			1.43023e-09	1.48597e-09	1.93192e-09	2.05232e-09	1.66947e-09	1.87023e-09	1.89498e-09	2.70519e-09	1.49033e-09	1.52962e-09	1.71785e-09	1.90704e-09	2.00022e-09	1.55339e-09	1.99515e-09	1.61733e-09	2.17775e-09	1.77062e-09	1.87978e-09	1.57915e-09	1.63801e-09	2.53894e-09	1.26232e-09	1.88459e-09	1.53039e-09	1.57767e-09	1.57145e-09	1.38765e-09	2.30635e-09	1.32376e-09	1.92352e-09	1.98542e-09	1.48793e-09	1.81894e-09	2.2212e-09	2.91539e-09	1.57392e-09	1.43958e-09	1.91326e-09	2.39149e-09	2.73583e-09	2.36316e-09	2.95548e-09	1.76911e-09	2.09214e-09	1.41883e-09
SAH	C00021			4.36403e-11	7.10132e-11	1.10785e-10	8.8747e-11	7.65897e-11	1.32225e-10	7.2631e-11	9.70639e-11	8.12531e-11	6.43148e-11	4.14838e-11	8.58446e-11	1.01343e-10	1.01292e-10	1.1104e-10	6.71745e-11	5.43705e-11	9.90684e-11	9.88451e-11	6.69107e-11	9.24201e-11	1.42285e-10	5.19134e-11	4.12526e-11	1.08827e-10	9.16985e-11	4.50875e-11	7.22382e-11	1.17498e-10	4.68931e-11	1.08915e-10	8.10961e-11	1.18076e-10	6.48092e-11	1.00007e-10	9.85966e-11	6.59613e-11	1.27235e-10	9.11642e-11	1.32048e-10	4.68467e-11	9.51152e-11	2.45143e-10	7.31471e-11	4.94996e-11	7.74888e-11
Glutathione(red)	C00051			1.47237e-07	1.44184e-07	1.49204e-07	1.49693e-07	1.29312e-07	1.30519e-07	1.39518e-07	1.58426e-07	1.44985e-07	1.23945e-07	1.43066e-07	1.29906e-07	1.57025e-07	1.30531e-07	1.63001e-07	1.38953e-07	1.38534e-07	8.48554e-08	1.38543e-07	1.32276e-07	1.58408e-07	1.7326e-07	1.17473e-07	1.09714e-07	1.45279e-07	1.36742e-07	1.25859e-07	1.25599e-07	1.74144e-07	1.32156e-07	1.30037e-07	1.38162e-07	1.19238e-07	6.94713e-08	1.46284e-07	1.59803e-07	1.39886e-07	1.2088e-07	1.31338e-07	1.39432e-07	1.19077e-07	1.70941e-07	1.6858e-07	1.37638e-07	1.18718e-07	1.30424e-07
Biotin	C00120			N.D.	N.D.	N.D.	N.D.	N.D.	N.D.	N.D.	N.D.	N.D.	N.D.	N.D.	N.D.	N.D.	N.D.	N.D.	N.D.	N.D.	N.D.	N.D.	N.D.	N.D.	N.D.	N.D.	N.D.	N.D.	N.D.	N.D.	N.D.	N.D.	N.D.	N.D.	N.D.	N.D.	N.D.	N.D.	N.D.	N.D.	N.D.	N.D.	N.D.	N.D.	N.D.	N.D.	N.D.	N.D.	N.D.
(Methylthio)acetate	C03173			N.D.	N.D.	N.D.	N.D.	N.D.	N.D.	N.D.	N.D.	N.D.	N.D.	N.D.	N.D.	N.D.	N.D.	N.D.	N.D.	N.D.	N.D.	N.D.	N.D.	N.D.	N.D.	N.D.	N.D.	N.D.	N.D.	N.D.	N.D.	N.D.	N.D.	N.D.	N.D.	N.D.	N.D.	N.D.	N.D.	N.D.	N.D.	N.D.	N.D.	N.D.	N.D.	N.D.	N.D.	N.D.	N.D.
1,3-Diaminopropane	C00986			N.D.	N.D.	N.D.	N.D.	N.D.	N.D.	N.D.	N.D.	N.D.	N.D.	N.D.	N.D.	N.D.	N.D.	N.D.	N.D.	N.D.	N.D.	N.D.	N.D.	N.D.	N.D.	N.D.	N.D.	N.D.	N.D.	N.D.	N.D.	N.D.	N.D.	N.D.	N.D.	N.D.	N.D.	N.D.	N.D.	N.D.	N.D.	N.D.	N.D.	N.D.	N.D.	N.D.	N.D.	N.D.	N.D.
10-Hydroxydecanoate	C02774			N.D.	N.D.	N.D.	N.D.	N.D.	N.D.	N.D.	N.D.	N.D.	N.D.	N.D.	N.D.	N.D.	N.D.	N.D.	N.D.	N.D.	N.D.	N.D.	N.D.	N.D.	N.D.	N.D.	N.D.	N.D.	N.D.	N.D.	N.D.	N.D.	N.D.	N.D.	N.D.	N.D.	N.D.	N.D.	N.D.	N.D.	N.D.	N.D.	N.D.	N.D.	N.D.	N.D.	N.D.	N.D.	N.D.
1-Amino-1-cyclopentanecarboxylate	C03969			N.D.	N.D.	N.D.	N.D.	N.D.	N.D.	N.D.	N.D.	N.D.	N.D.	N.D.	N.D.	N.D.	N.D.	N.D.	N.D.	N.D.	N.D.	N.D.	N.D.	N.D.	N.D.	N.D.	N.D.	N.D.	N.D.	N.D.	N.D.	N.D.	N.D.	N.D.	N.D.	N.D.	N.D.	N.D.	N.D.	N.D.	N.D.	N.D.	N.D.	N.D.	N.D.	N.D.	N.D.	N.D.	N.D.
1-Aminocyclopropane-1-carboxylate	C01234			N.D.	N.D.	N.D.	N.D.	N.D.	N.D.	N.D.	N.D.	N.D.	N.D.	N.D.	N.D.	N.D.	N.D.	N.D.	N.D.	N.D.	N.D.	N.D.	N.D.	N.D.	N.D.	N.D.	N.D.	N.D.	N.D.	N.D.	N.D.	N.D.	N.D.	N.D.	N.D.	N.D.	N.D.	N.D.	N.D.	N.D.	N.D.	N.D.	N.D.	N.D.	N.D.	N.D.	N.D.	N.D.	N.D.
1-Aminoethylphosphonate	C03782			N.D.	N.D.	N.D.	N.D.	N.D.	N.D.	N.D.	N.D.	N.D.	N.D.	N.D.	N.D.	N.D.	N.D.	N.D.	N.D.	N.D.	N.D.	N.D.	N.D.	N.D.	N.D.	N.D.	N.D.	N.D.	N.D.	N.D.	N.D.	N.D.	N.D.	N.D.	N.D.	N.D.	N.D.	N.D.	N.D.	N.D.	N.D.	N.D.	N.D.	N.D.	N.D.	N.D.	N.D.	N.D.	N.D.
1-Methyl-2-pyrrolidinone	C11118			N.D.	N.D.	N.D.	N.D.	N.D.	N.D.	N.D.	N.D.	N.D.	N.D.	N.D.	N.D.	N.D.	N.D.	N.D.	N.D.	N.D.	N.D.	N.D.	N.D.	N.D.	N.D.	N.D.	N.D.	N.D.	N.D.	N.D.	N.D.	N.D.	N.D.	N.D.	N.D.	N.D.	N.D.	N.D.	N.D.	N.D.	N.D.	N.D.	N.D.	N.D.	N.D.	N.D.	N.D.	N.D.	N.D.
1-Methyladenosine	C02494			N.D.	N.D.	5.22988e-12	N.D.	N.D.	N.D.	N.D.	8.09589e-12	N.D.	N.D.	4.21543e-12	5.18186e-12	5.25804e-12	N.D.	N.D.	N.D.	N.D.	N.D.	5.01855e-12	N.D.	N.D.	N.D.	N.D.	N.D.	N.D.	N.D.	N.D.	N.D.	5.43348e-12	N.D.	3.73712e-12	N.D.	N.D.	5.01824e-12	N.D.	N.D.	N.D.	N.D.	N.D.	5.23036e-12	5.47878e-12	N.D.	4.89428e-12	N.D.	N.D.	5.12974e-12
1-Methylhistamine	C05127			N.D.	N.D.	N.D.	N.D.	N.D.	N.D.	N.D.	N.D.	N.D.	N.D.	N.D.	N.D.	N.D.	N.D.	N.D.	N.D.	N.D.	N.D.	N.D.	N.D.	N.D.	N.D.	N.D.	N.D.	N.D.	N.D.	N.D.	N.D.	N.D.	N.D.	N.D.	N.D.	N.D.	N.D.	N.D.	N.D.	N.D.	N.D.	N.D.	N.D.	N.D.	N.D.	N.D.	N.D.	N.D.	N.D.
1-Methylnicotinamide	C02918			1.34747e-11	1.4318e-11	1.85457e-11	1.81569e-11	1.37128e-11	1.63887e-11	1.82303e-11	2.08821e-11	1.25272e-11	1.40261e-11	1.75009e-11	1.4949e-11	1.70564e-11	2.2523e-11	2.28313e-11	1.12167e-11	1.62516e-11	1.78734e-11	1.79877e-11	1.27349e-11	2.15219e-11	2.15724e-11	1.24346e-11	1.65091e-11	1.85209e-11	1.86103e-11	1.69727e-11	1.73035e-11	2.38915e-11	1.50445e-11	1.93655e-11	1.7234e-11	1.68537e-11	2.10508e-11	2.23498e-11	2.28763e-11	1.68474e-11	1.89251e-11	1.60662e-11	1.9299e-11	1.72269e-11	2.53028e-11	2.40993e-11	1.74217e-11	1.51564e-11	1.77533e-11
2,3-Diaminopropionate	C06393	C03401		N.D.	N.D.	N.D.	N.D.	N.D.	N.D.	N.D.	N.D.	N.D.	N.D.	N.D.	N.D.	N.D.	N.D.	N.D.	N.D.	N.D.	N.D.	N.D.	N.D.	N.D.	N.D.	N.D.	N.D.	N.D.	N.D.	N.D.	N.D.	N.D.	N.D.	N.D.	N.D.	N.D.	N.D.	N.D.	N.D.	N.D.	N.D.	N.D.	N.D.	N.D.	N.D.	N.D.	N.D.	N.D.	N.D.
2,3-Pyridinedicarboxylate	C03722			N.D.	N.D.	N.D.	N.D.	N.D.	N.D.	N.D.	N.D.	N.D.	N.D.	N.D.	N.D.	N.D.	N.D.	N.D.	N.D.	N.D.	N.D.	N.D.	N.D.	N.D.	N.D.	N.D.	N.D.	N.D.	N.D.	N.D.	N.D.	N.D.	N.D.	N.D.	N.D.	N.D.	N.D.	N.D.	N.D.	N.D.	N.D.	N.D.	N.D.	N.D.	N.D.	N.D.	N.D.	N.D.	N.D.
2,4-Diaminobutyrate	C03283			N.D.	N.D.	N.D.	N.D.	N.D.	N.D.	N.D.	N.D.	N.D.	N.D.	N.D.	N.D.	N.D.	N.D.	N.D.	N.D.	N.D.	N.D.	N.D.	N.D.	N.D.	N.D.	N.D.	N.D.	N.D.	N.D.	N.D.	N.D.	N.D.	N.D.	N.D.	N.D.	N.D.	N.D.	N.D.	N.D.	N.D.	N.D.	N.D.	N.D.	N.D.	N.D.	N.D.	N.D.	N.D.	N.D.
2,4-Dihydroxypyrimidine-5-carboxylate	C03030			N.D.	N.D.	N.D.	N.D.	N.D.	N.D.	N.D.	N.D.	N.D.	N.D.	N.D.	N.D.	N.D.	N.D.	N.D.	N.D.	N.D.	N.D.	N.D.	N.D.	N.D.	N.D.	N.D.	N.D.	N.D.	N.D.	N.D.	N.D.	N.D.	N.D.	N.D.	N.D.	N.D.	N.D.	N.D.	N.D.	N.D.	N.D.	N.D.	N.D.	N.D.	N.D.	N.D.	N.D.	N.D.	N.D.
2,4-Dimethylaniline	C11003			N.D.	N.D.	N.D.	N.D.	N.D.	N.D.	N.D.	N.D.	N.D.	N.D.	N.D.	N.D.	N.D.	N.D.	N.D.	N.D.	N.D.	N.D.	N.D.	N.D.	N.D.	N.D.	N.D.	N.D.	N.D.	N.D.	N.D.	N.D.	N.D.	N.D.	N.D.	N.D.	N.D.	N.D.	N.D.	N.D.	N.D.	N.D.	N.D.	N.D.	N.D.	N.D.	N.D.	N.D.	N.D.	N.D.
2,5-Dihydroxybenzoate	C00628			N.D.	N.D.	N.D.	N.D.	N.D.	N.D.	N.D.	N.D.	N.D.	N.D.	N.D.	N.D.	N.D.	N.D.	N.D.	N.D.	N.D.	N.D.	N.D.	N.D.	N.D.	N.D.	N.D.	N.D.	N.D.	N.D.	N.D.	N.D.	N.D.	N.D.	N.D.	N.D.	N.D.	N.D.	N.D.	N.D.	N.D.	N.D.	N.D.	N.D.	N.D.	N.D.	N.D.	N.D.	N.D.	N.D.
2AB	C02356	C02261		8.91049e-11	5.1443e-11	4.84658e-11	3.57048e-11	3.73825e-11	7.39772e-11	7.18833e-11	8.056e-11	N.D.	3.47369e-11	3.04074e-11	4.71231e-11	3.61413e-11	5.1586e-11	6.3281e-11	3.91235e-11	5.12747e-11	4.18709e-11	3.6076e-11	3.78123e-11	5.29237e-11	4.70942e-11	4.6196e-11	4.83079e-11	5.77578e-11	6.38457e-11	3.85563e-11	3.35698e-11	5.83512e-11	5.76516e-11	5.42093e-11	3.50496e-11	5.17458e-11	6.15868e-11	6.11546e-11	7.19734e-11	5.96067e-11	4.97262e-11	4.19964e-11	5.61585e-11	5.64568e-11	7.15209e-11	8.24535e-11	3.03137e-11	5.75206e-11	5.11036e-11
2-Amino-3-phosphonopropionate	C05672			N.D.	N.D.	N.D.	N.D.	N.D.	N.D.	N.D.	N.D.	N.D.	N.D.	N.D.	N.D.	N.D.	N.D.	N.D.	N.D.	N.D.	N.D.	N.D.	N.D.	N.D.	N.D.	N.D.	N.D.	N.D.	N.D.	N.D.	N.D.	N.D.	N.D.	N.D.	N.D.	N.D.	N.D.	N.D.	N.D.	N.D.	N.D.	N.D.	N.D.	N.D.	N.D.	N.D.	N.D.	N.D.	N.D.
2-Aminobenzimidazole	C10901			N.D.	N.D.	N.D.	N.D.	N.D.	N.D.	N.D.	N.D.	N.D.	N.D.	N.D.	N.D.	N.D.	N.D.	N.D.	N.D.	N.D.	N.D.	N.D.	N.D.	N.D.	N.D.	N.D.	N.D.	N.D.	N.D.	N.D.	N.D.	N.D.	N.D.	N.D.	N.D.	N.D.	N.D.	N.D.	N.D.	N.D.	N.D.	N.D.	N.D.	N.D.	N.D.	N.D.	N.D.	N.D.	N.D.
2-Aminoethylphosphonate	C03557			N.D.	N.D.	N.D.	N.D.	N.D.	N.D.	N.D.	N.D.	N.D.	N.D.	N.D.	N.D.	N.D.	N.D.	N.D.	N.D.	N.D.	N.D.	N.D.	N.D.	N.D.	N.D.	N.D.	N.D.	N.D.	N.D.	N.D.	N.D.	N.D.	N.D.	N.D.	N.D.	N.D.	N.D.	N.D.	N.D.	N.D.	N.D.	N.D.	N.D.	N.D.	N.D.	N.D.	N.D.	N.D.	N.D.
2-Aminophenol	C01987			N.D.	N.D.	N.D.	N.D.	N.D.	N.D.	N.D.	N.D.	N.D.	N.D.	N.D.	N.D.	N.D.	N.D.	N.D.	N.D.	N.D.	N.D.	N.D.	N.D.	N.D.	N.D.	N.D.	N.D.	N.D.	N.D.	N.D.	N.D.	N.D.	N.D.	N.D.	N.D.	N.D.	N.D.	N.D.	N.D.	N.D.	N.D.	N.D.	N.D.	N.D.	N.D.	N.D.	N.D.	N.D.	N.D.
2-Deoxyglucose 6-phosphate	C06369			N.D.	N.D.	N.D.	N.D.	N.D.	N.D.	N.D.	N.D.	N.D.	N.D.	N.D.	N.D.	N.D.	N.D.	N.D.	N.D.	N.D.	N.D.	N.D.	N.D.	N.D.	N.D.	N.D.	N.D.	N.D.	N.D.	N.D.	N.D.	N.D.	N.D.	N.D.	N.D.	N.D.	N.D.	N.D.	N.D.	N.D.	N.D.	N.D.	N.D.	N.D.	N.D.	N.D.	N.D.	N.D.	N.D.
2-Deoxyinosine	C05512			N.D.	N.D.	N.D.	N.D.	N.D.	N.D.	N.D.	N.D.	N.D.	N.D.	N.D.	N.D.	N.D.	N.D.	N.D.	N.D.	N.D.	N.D.	N.D.	N.D.	N.D.	N.D.	N.D.	N.D.	N.D.	N.D.	N.D.	N.D.	N.D.	N.D.	N.D.	N.D.	N.D.	N.D.	N.D.	N.D.	N.D.	N.D.	N.D.	N.D.	N.D.	N.D.	N.D.	N.D.	N.D.	N.D.
2-Deoxystreptamine	C02627			N.D.	N.D.	N.D.	N.D.	N.D.	N.D.	N.D.	N.D.	N.D.	N.D.	N.D.	N.D.	N.D.	N.D.	N.D.	N.D.	N.D.	N.D.	N.D.	N.D.	N.D.	N.D.	N.D.	N.D.	N.D.	N.D.	N.D.	N.D.	N.D.	N.D.	N.D.	N.D.	N.D.	N.D.	N.D.	N.D.	N.D.	N.D.	N.D.	N.D.	N.D.	N.D.	N.D.	N.D.	N.D.	N.D.
2-Furoate	C01546			N.D.	N.D.	N.D.	N.D.	N.D.	N.D.	N.D.	N.D.	N.D.	N.D.	N.D.	N.D.	N.D.	N.D.	N.D.	N.D.	N.D.	N.D.	N.D.	N.D.	N.D.	N.D.	N.D.	N.D.	N.D.	N.D.	N.D.	N.D.	N.D.	N.D.	N.D.	N.D.	N.D.	N.D.	N.D.	N.D.	N.D.	N.D.	N.D.	N.D.	N.D.	N.D.	N.D.	N.D.	N.D.	N.D.
2-Guanidinobenzimidazole	C10898			N.D.	N.D.	N.D.	N.D.	N.D.	N.D.	N.D.	N.D.	N.D.	N.D.	N.D.	N.D.	N.D.	N.D.	N.D.	N.D.	N.D.	N.D.	N.D.	N.D.	N.D.	N.D.	N.D.	N.D.	N.D.	N.D.	N.D.	N.D.	N.D.	N.D.	N.D.	N.D.	N.D.	N.D.	N.D.	N.D.	N.D.	N.D.	N.D.	N.D.	N.D.	N.D.	N.D.	N.D.	N.D.	N.D.
2-Hydroxy-4-methylpentanoate	C03264			N.D.	N.D.	N.D.	N.D.	N.D.	N.D.	N.D.	N.D.	N.D.	N.D.	N.D.	N.D.	N.D.	N.D.	N.D.	N.D.	N.D.	N.D.	N.D.	N.D.	N.D.	N.D.	N.D.	N.D.	N.D.	N.D.	N.D.	N.D.	N.D.	N.D.	N.D.	N.D.	N.D.	N.D.	N.D.	N.D.	N.D.	N.D.	N.D.	N.D.	N.D.	N.D.	N.D.	N.D.	N.D.	N.D.
2-Hydroxybutyrate	C05984			N.D.	N.D.	N.D.	N.D.	N.D.	N.D.	N.D.	5.59285e-11	N.D.	N.D.	2.16909e-11	N.D.	3.78063e-11	N.D.	N.D.	N.D.	N.D.	N.D.	3.7583e-11	N.D.	N.D.	6.72895e-11	N.D.	N.D.	N.D.	N.D.	N.D.	3.91461e-11	4.72084e-11	N.D.	N.D.	N.D.	N.D.	N.D.	6.11403e-11	4.38181e-11	2.45781e-11	N.D.	N.D.	N.D.	N.D.	7.31892e-11	6.17046e-11	N.D.	N.D.	N.D.
2-Hydroxyglutarate	C02630	C01087	C03196	N.D.	N.D.	N.D.	N.D.	1.50107e-11	N.D.	N.D.	3.58408e-11	N.D.	2.41633e-11	N.D.	2.26329e-11	2.80526e-11	N.D.	2.79215e-11	N.D.	N.D.	N.D.	2.65936e-11	1.73367e-11	N.D.	N.D.	N.D.	N.D.	N.D.	N.D.	N.D.	2.70509e-11	N.D.	2.23335e-11	N.D.	N.D.	N.D.	N.D.	3.97194e-11	N.D.	N.D.	2.37467e-11	N.D.	N.D.	N.D.	3.44138e-11	N.D.	N.D.	N.D.	N.D.
2-Hydroxyisobutyrate	-			N.D.	N.D.	N.D.	N.D.	N.D.	N.D.	2.35914e-11	N.D.	N.D.	N.D.	N.D.	N.D.	N.D.	N.D.	N.D.	N.D.	N.D.	N.D.	N.D.	N.D.	N.D.	N.D.	N.D.	N.D.	N.D.	4.36062e-11	N.D.	N.D.	N.D.	N.D.	N.D.	N.D.	N.D.	N.D.	N.D.	N.D.	N.D.	N.D.	N.D.	N.D.	N.D.	N.D.	N.D.	N.D.	N.D.	1.93331e-11
2-Hydroxyoctanoate	-			N.D.	N.D.	N.D.	N.D.	N.D.	N.D.	N.D.	N.D.	N.D.	N.D.	N.D.	N.D.	N.D.	N.D.	N.D.	N.D.	N.D.	N.D.	N.D.	N.D.	N.D.	N.D.	N.D.	N.D.	N.D.	N.D.	N.D.	N.D.	N.D.	N.D.	N.D.	N.D.	N.D.	N.D.	N.D.	N.D.	N.D.	N.D.	N.D.	N.D.	N.D.	N.D.	N.D.	N.D.	N.D.	N.D.
2-Hydroxypentanoate	-			N.D.	N.D.	N.D.	N.D.	N.D.	N.D.	N.D.	N.D.	N.D.	N.D.	N.D.	N.D.	N.D.	N.D.	N.D.	N.D.	N.D.	N.D.	N.D.	N.D.	N.D.	N.D.	N.D.	N.D.	N.D.	N.D.	N.D.	N.D.	N.D.	N.D.	N.D.	N.D.	N.D.	N.D.	N.D.	N.D.	N.D.	N.D.	N.D.	N.D.	N.D.	N.D.	N.D.	N.D.	N.D.	N.D.
2-Hydroxyphenylacetate	C05852			N.D.	N.D.	N.D.	N.D.	N.D.	N.D.	N.D.	N.D.	N.D.	N.D.	N.D.	N.D.	N.D.	N.D.	N.D.	N.D.	N.D.	N.D.	N.D.	N.D.	N.D.	N.D.	N.D.	N.D.	N.D.	N.D.	N.D.	N.D.	N.D.	N.D.	N.D.	N.D.	N.D.	N.D.	N.D.	N.D.	N.D.	N.D.	N.D.	N.D.	N.D.	N.D.	N.D.	N.D.	N.D.	N.D.
2-Isopropylmalate	C02504			N.D.	N.D.	N.D.	N.D.	N.D.	N.D.	N.D.	N.D.	N.D.	N.D.	N.D.	N.D.	N.D.	N.D.	N.D.	N.D.	N.D.	N.D.	N.D.	N.D.	N.D.	N.D.	N.D.	N.D.	N.D.	N.D.	N.D.	N.D.	N.D.	N.D.	N.D.	N.D.	N.D.	N.D.	N.D.	N.D.	N.D.	N.D.	N.D.	N.D.	N.D.	N.D.	N.D.	N.D.	N.D.	N.D.
2-Oxoadipate	C00322			N.D.	N.D.	N.D.	N.D.	N.D.	N.D.	N.D.	N.D.	N.D.	N.D.	N.D.	N.D.	N.D.	N.D.	N.D.	N.D.	N.D.	N.D.	N.D.	N.D.	N.D.	N.D.	N.D.	N.D.	N.D.	N.D.	N.D.	N.D.	N.D.	N.D.	N.D.	N.D.	N.D.	N.D.	N.D.	N.D.	N.D.	N.D.	N.D.	N.D.	N.D.	N.D.	N.D.	N.D.	N.D.	N.D.
2-Oxobutyrate	C00109			N.D.	N.D.	N.D.	N.D.	N.D.	N.D.	N.D.	2.32319e-10	N.D.	N.D.	N.D.	N.D.	N.D.	N.D.	N.D.	N.D.	N.D.	N.D.	N.D.	N.D.	N.D.	2.2197e-10	N.D.	N.D.	N.D.	N.D.	N.D.	N.D.	2.35269e-10	N.D.	N.D.	N.D.	N.D.	N.D.	N.D.	2.77843e-10	N.D.	N.D.	N.D.	N.D.	N.D.	N.D.	N.D.	N.D.	N.D.	N.D.
2-Oxoisopentanoate	C00141			N.D.	N.D.	N.D.	N.D.	N.D.	N.D.	N.D.	N.D.	N.D.	N.D.	N.D.	N.D.	N.D.	N.D.	N.D.	N.D.	N.D.	N.D.	N.D.	N.D.	N.D.	N.D.	N.D.	N.D.	N.D.	N.D.	N.D.	N.D.	N.D.	N.D.	N.D.	N.D.	N.D.	N.D.	N.D.	N.D.	N.D.	N.D.	N.D.	N.D.	N.D.	N.D.	N.D.	N.D.	N.D.	N.D.
2-Oxooctanoate	-			N.D.	N.D.	N.D.	N.D.	N.D.	N.D.	N.D.	N.D.	N.D.	N.D.	N.D.	N.D.	N.D.	N.D.	N.D.	N.D.	N.D.	N.D.	N.D.	N.D.	N.D.	N.D.	N.D.	N.D.	N.D.	N.D.	N.D.	N.D.	N.D.	N.D.	N.D.	N.D.	N.D.	N.D.	N.D.	N.D.	N.D.	N.D.	N.D.	N.D.	N.D.	N.D.	N.D.	N.D.	N.D.	N.D.
2-Quinolinecarboxylate	C06325			N.D.	N.D.	N.D.	N.D.	N.D.	N.D.	N.D.	N.D.	N.D.	N.D.	N.D.	N.D.	N.D.	N.D.	N.D.	N.D.	N.D.	N.D.	N.D.	N.D.	N.D.	N.D.	N.D.	N.D.	N.D.	N.D.	N.D.	N.D.	N.D.	N.D.	N.D.	N.D.	N.D.	N.D.	N.D.	N.D.	N.D.	N.D.	N.D.	N.D.	N.D.	N.D.	N.D.	N.D.	N.D.	N.D.
2-Thiopheneacetate	C02595			N.D.	N.D.	N.D.	N.D.	N.D.	N.D.	N.D.	N.D.	N.D.	N.D.	N.D.	N.D.	N.D.	N.D.	N.D.	N.D.	N.D.	N.D.	N.D.	N.D.	N.D.	N.D.	N.D.	N.D.	N.D.	N.D.	N.D.	N.D.	N.D.	N.D.	N.D.	N.D.	N.D.	N.D.	N.D.	N.D.	N.D.	N.D.	N.D.	N.D.	N.D.	N.D.	N.D.	N.D.	N.D.	N.D.
3-(2-Hydroxyphenyl)propionate	C01198			N.D.	N.D.	N.D.	N.D.	N.D.	N.D.	N.D.	N.D.	N.D.	N.D.	N.D.	N.D.	N.D.	N.D.	N.D.	N.D.	N.D.	N.D.	N.D.	N.D.	N.D.	N.D.	N.D.	N.D.	N.D.	N.D.	N.D.	N.D.	N.D.	N.D.	N.D.	N.D.	N.D.	N.D.	N.D.	N.D.	N.D.	N.D.	N.D.	N.D.	N.D.	N.D.	N.D.	N.D.	N.D.	N.D.
3-(4-Hydroxyphenyl)propionate	C01744			N.D.	N.D.	N.D.	N.D.	N.D.	N.D.	N.D.	N.D.	N.D.	N.D.	N.D.	N.D.	N.D.	N.D.	N.D.	N.D.	N.D.	N.D.	N.D.	N.D.	N.D.	N.D.	N.D.	N.D.	N.D.	N.D.	N.D.	N.D.	N.D.	N.D.	N.D.	N.D.	N.D.	N.D.	N.D.	N.D.	N.D.	N.D.	N.D.	N.D.	N.D.	N.D.	N.D.	N.D.	N.D.	N.D.
3-Acetylacrylate	C07091			N.D.	N.D.	N.D.	N.D.	N.D.	N.D.	N.D.	N.D.	N.D.	N.D.	N.D.	N.D.	N.D.	N.D.	N.D.	N.D.	N.D.	N.D.	N.D.	N.D.	N.D.	N.D.	N.D.	N.D.	N.D.	N.D.	N.D.	N.D.	N.D.	N.D.	N.D.	N.D.	N.D.	N.D.	N.D.	N.D.	N.D.	N.D.	N.D.	N.D.	N.D.	N.D.	N.D.	N.D.	N.D.	N.D.
3-Aminopropane-1,2-diol	C06057			N.D.	N.D.	N.D.	N.D.	N.D.	N.D.	N.D.	N.D.	N.D.	N.D.	N.D.	N.D.	N.D.	N.D.	N.D.	N.D.	N.D.	N.D.	N.D.	N.D.	N.D.	N.D.	N.D.	N.D.	N.D.	N.D.	N.D.	N.D.	N.D.	N.D.	N.D.	N.D.	N.D.	N.D.	N.D.	N.D.	N.D.	N.D.	N.D.	N.D.	N.D.	N.D.	N.D.	N.D.	N.D.	N.D.
3-Aminopropionitrile	C05670			N.D.	N.D.	N.D.	N.D.	N.D.	N.D.	N.D.	N.D.	N.D.	N.D.	N.D.	N.D.	N.D.	N.D.	N.D.	N.D.	N.D.	N.D.	N.D.	N.D.	N.D.	N.D.	N.D.	N.D.	N.D.	N.D.	N.D.	N.D.	N.D.	N.D.	N.D.	N.D.	N.D.	N.D.	N.D.	N.D.	N.D.	N.D.	N.D.	N.D.	N.D.	N.D.	N.D.	N.D.	N.D.	N.D.
3-AMP	C01367			N.D.	N.D.	N.D.	N.D.	N.D.	N.D.	N.D.	N.D.	N.D.	N.D.	N.D.	N.D.	N.D.	N.D.	N.D.	N.D.	N.D.	N.D.	N.D.	N.D.	N.D.	N.D.	N.D.	N.D.	N.D.	N.D.	N.D.	N.D.	N.D.	N.D.	N.D.	N.D.	N.D.	N.D.	N.D.	N.D.	N.D.	N.D.	N.D.	N.D.	N.D.	N.D.	N.D.	N.D.	N.D.	N.D.
3-Chloroalanine	C02635			N.D.	N.D.	N.D.	N.D.	N.D.	N.D.	N.D.	N.D.	N.D.	N.D.	N.D.	N.D.	N.D.	N.D.	N.D.	N.D.	N.D.	N.D.	N.D.	N.D.	N.D.	N.D.	N.D.	N.D.	N.D.	N.D.	N.D.	N.D.	N.D.	N.D.	N.D.	N.D.	N.D.	N.D.	N.D.	N.D.	N.D.	N.D.	N.D.	N.D.	N.D.	N.D.	N.D.	N.D.	N.D.	N.D.
3-Hydroxy-3-methylglutarate	C03761			1.99976e-10	1.68033e-10	1.67506e-10	1.66311e-10	1.52658e-10	1.71852e-10	1.76596e-10	2.24469e-10	1.63498e-10	1.63278e-10	1.88407e-10	1.7762e-10	2.69449e-10	2.40669e-10	3.41085e-10	1.63295e-10	1.58712e-10	1.67672e-10	1.79373e-10	1.88379e-10	2.63211e-10	2.74207e-10	1.51126e-10	1.52817e-10	1.44658e-10	1.667e-10	1.75546e-10	1.99919e-10	2.84033e-10	1.63837e-10	1.16761e-10	1.55441e-10	1.33049e-10	1.70581e-10	1.98118e-10	2.0368e-10	1.39647e-10	1.41439e-10	1.8374e-10	1.6026e-10	1.8391e-10	2.0858e-10	1.91775e-10	1.55294e-10	1.62515e-10	1.3815e-10
3-Hydroxyanthranilate	C00632			N.D.	N.D.	N.D.	N.D.	N.D.	N.D.	N.D.	N.D.	N.D.	N.D.	N.D.	N.D.	N.D.	N.D.	N.D.	N.D.	N.D.	N.D.	N.D.	N.D.	N.D.	N.D.	N.D.	N.D.	N.D.	N.D.	N.D.	N.D.	N.D.	N.D.	N.D.	N.D.	N.D.	N.D.	N.D.	N.D.	N.D.	N.D.	N.D.	N.D.	N.D.	N.D.	N.D.	N.D.	N.D.	N.D.
3-Hydroxybutyrate	C01089	C03197		1.81942e-10	1.65454e-10	1.34405e-10	2.37084e-10	1.78301e-10	1.84081e-10	1.84243e-10	2.68975e-10	1.5184e-10	1.50434e-10	1.85553e-10	1.84036e-10	2.4356e-10	2.08544e-10	3.00263e-10	1.38707e-10	1.37477e-10	1.61017e-10	1.76661e-10	1.67058e-10	2.51824e-10	4.13698e-10	1.11832e-10	1.18976e-10	1.76859e-10	1.64273e-10	1.71057e-10	2.36925e-10	4.17886e-10	1.72688e-10	1.60705e-10	1.82759e-10	1.5377e-10	1.77006e-10	4.20942e-10	4.54773e-10	1.53937e-10	1.34229e-10	2.22322e-10	1.69574e-10	2.14628e-10	2.96234e-10	4.35093e-10	1.58204e-10	1.93432e-10	1.6152e-10
3-Hydroxykynurenine	C02794	C03227		N.D.	N.D.	N.D.	N.D.	N.D.	N.D.	N.D.	N.D.	N.D.	N.D.	N.D.	N.D.	N.D.	N.D.	N.D.	N.D.	N.D.	N.D.	N.D.	N.D.	N.D.	N.D.	N.D.	N.D.	N.D.	N.D.	N.D.	N.D.	N.D.	N.D.	N.D.	N.D.	N.D.	N.D.	N.D.	N.D.	N.D.	N.D.	N.D.	N.D.	N.D.	N.D.	N.D.	N.D.	N.D.	N.D.
3-Hydroxypropionate	C01013			N.D.	N.D.	N.D.	N.D.	N.D.	N.D.	N.D.	N.D.	1.72163e-09	N.D.	2.22736e-09	N.D.	N.D.	8.74843e-10	1.46564e-09	N.D.	1.02017e-09	N.D.	N.D.	N.D.	1.04474e-09	N.D.	N.D.	N.D.	N.D.	2.90489e-09	N.D.	N.D.	N.D.	N.D.	1.35106e-09	1.00121e-09	1.5281e-09	1.32112e-09	N.D.	N.D.	1.0788e-09	N.D.	6.77154e-10	1.29215e-09	1.30485e-09	1.59801e-09	2.23386e-09	N.D.	1.1823e-09	2.11553e-09
3-Indolebutyrate	C11284			N.D.	N.D.	N.D.	N.D.	N.D.	N.D.	N.D.	N.D.	N.D.	N.D.	N.D.	N.D.	N.D.	N.D.	N.D.	N.D.	N.D.	N.D.	N.D.	N.D.	N.D.	N.D.	N.D.	N.D.	N.D.	N.D.	N.D.	N.D.	N.D.	N.D.	N.D.	N.D.	N.D.	N.D.	N.D.	N.D.	N.D.	N.D.	N.D.	N.D.	N.D.	N.D.	N.D.	N.D.	N.D.	N.D.
3-Indoxyl sulfate	-			N.D.	N.D.	N.D.	N.D.	N.D.	N.D.	N.D.	N.D.	N.D.	N.D.	N.D.	N.D.	N.D.	N.D.	N.D.	N.D.	N.D.	N.D.	N.D.	N.D.	N.D.	N.D.	N.D.	N.D.	N.D.	N.D.	N.D.	N.D.	N.D.	N.D.	N.D.	N.D.	N.D.	N.D.	N.D.	N.D.	N.D.	N.D.	N.D.	N.D.	N.D.	N.D.	N.D.	N.D.	N.D.	N.D.
3-Methoxytyramine	C05587			N.D.	N.D.	N.D.	N.D.	N.D.	N.D.	N.D.	N.D.	N.D.	N.D.	N.D.	N.D.	N.D.	N.D.	N.D.	N.D.	N.D.	N.D.	N.D.	N.D.	N.D.	N.D.	N.D.	N.D.	N.D.	N.D.	N.D.	N.D.	N.D.	N.D.	N.D.	N.D.	N.D.	N.D.	N.D.	N.D.	N.D.	N.D.	N.D.	N.D.	N.D.	N.D.	N.D.	N.D.	N.D.	N.D.
3-Methyladenine	C00913			N.D.	N.D.	N.D.	N.D.	N.D.	N.D.	N.D.	N.D.	N.D.	N.D.	N.D.	N.D.	N.D.	N.D.	N.D.	N.D.	N.D.	N.D.	N.D.	N.D.	N.D.	N.D.	N.D.	N.D.	N.D.	N.D.	N.D.	N.D.	N.D.	N.D.	N.D.	N.D.	N.D.	N.D.	N.D.	N.D.	N.D.	N.D.	N.D.	N.D.	N.D.	N.D.	N.D.	N.D.	N.D.	N.D.
3-Methylbutanoate	C08262			N.D.	N.D.	N.D.	N.D.	N.D.	N.D.	N.D.	N.D.	N.D.	N.D.	N.D.	N.D.	N.D.	N.D.	N.D.	N.D.	N.D.	N.D.	N.D.	N.D.	N.D.	N.D.	N.D.	N.D.	N.D.	N.D.	N.D.	N.D.	N.D.	N.D.	N.D.	N.D.	N.D.	N.D.	N.D.	N.D.	N.D.	N.D.	N.D.	N.D.	N.D.	N.D.	N.D.	N.D.	N.D.	N.D.
3-Methylguanine	C02230			N.D.	N.D.	N.D.	N.D.	N.D.	N.D.	N.D.	N.D.	N.D.	N.D.	N.D.	N.D.	N.D.	N.D.	N.D.	N.D.	N.D.	N.D.	N.D.	N.D.	N.D.	N.D.	N.D.	N.D.	N.D.	N.D.	N.D.	N.D.	N.D.	N.D.	N.D.	N.D.	N.D.	N.D.	N.D.	N.D.	N.D.	N.D.	N.D.	N.D.	N.D.	N.D.	N.D.	N.D.	N.D.	N.D.
3-Methylhistidine	C01152			N.D.	N.D.	N.D.	N.D.	N.D.	N.D.	N.D.	N.D.	N.D.	N.D.	N.D.	N.D.	N.D.	N.D.	N.D.	N.D.	N.D.	N.D.	N.D.	N.D.	N.D.	N.D.	N.D.	N.D.	N.D.	N.D.	N.D.	N.D.	N.D.	N.D.	N.D.	N.D.	N.D.	N.D.	N.D.	N.D.	N.D.	N.D.	N.D.	N.D.	N.D.	N.D.	N.D.	N.D.	N.D.	N.D.
3-Phenyllactate	C05607			N.D.	N.D.	N.D.	N.D.	N.D.	N.D.	N.D.	N.D.	N.D.	N.D.	N.D.	N.D.	N.D.	N.D.	N.D.	N.D.	N.D.	N.D.	N.D.	N.D.	N.D.	N.D.	N.D.	N.D.	N.D.	N.D.	N.D.	N.D.	N.D.	N.D.	N.D.	N.D.	N.D.	N.D.	N.D.	N.D.	N.D.	N.D.	N.D.	N.D.	N.D.	N.D.	N.D.	N.D.	N.D.	N.D.
3-Phenylpropionate	C05629			2.72934e-10	N.D.	N.D.	N.D.	N.D.	3.0186e-10	2.54762e-10	2.09003e-10	N.D.	N.D.	N.D.	3.55021e-10	N.D.	N.D.	N.D.	N.D.	N.D.	1.62012e-10	N.D.	2.19806e-10	3.48301e-10	N.D.	2.50705e-10	N.D.	N.D.	1.47906e-10	1.84471e-10	1.98172e-10	N.D.	2.47178e-10	2.45651e-10	N.D.	2.09115e-10	N.D.	2.23278e-10	N.D.	N.D.	N.D.	N.D.	2.18411e-10	2.89033e-10	N.D.	2.25814e-10	2.45191e-10	3.17981e-10	3.09984e-10
3-Ureidopropionate	C02642			N.D.	N.D.	N.D.	N.D.	N.D.	N.D.	N.D.	N.D.	N.D.	N.D.	N.D.	N.D.	N.D.	N.D.	N.D.	N.D.	N.D.	N.D.	N.D.	N.D.	N.D.	N.D.	N.D.	N.D.	N.D.	N.D.	N.D.	N.D.	N.D.	N.D.	N.D.	N.D.	N.D.	N.D.	N.D.	N.D.	N.D.	N.D.	N.D.	N.D.	N.D.	N.D.	N.D.	N.D.	N.D.	N.D.
4-(beta-Acetylaminoethyl)imidazole	C05135			N.D.	N.D.	N.D.	N.D.	N.D.	N.D.	N.D.	N.D.	N.D.	N.D.	N.D.	N.D.	N.D.	N.D.	N.D.	N.D.	N.D.	N.D.	N.D.	N.D.	N.D.	N.D.	N.D.	N.D.	N.D.	N.D.	N.D.	N.D.	N.D.	N.D.	N.D.	N.D.	N.D.	N.D.	N.D.	N.D.	N.D.	N.D.	N.D.	N.D.	N.D.	N.D.	N.D.	N.D.	N.D.	N.D.
4-Acetylbutyrate	C02129			7.55991e-11	6.25391e-11	7.31356e-11	7.48866e-11	5.88741e-11	7.48132e-11	5.954e-11	7.27234e-11	N.D.	6.4679e-11	6.06625e-11	6.91967e-11	8.5429e-11	8.09064e-11	8.20344e-11	6.40032e-11	6.09727e-11	7.50195e-11	6.21005e-11	5.77143e-11	7.40079e-11	8.37524e-11	5.2974e-11	6.62105e-11	6.16751e-11	6.27178e-11	6.39712e-11	8.05339e-11	7.08366e-11	5.86002e-11	6.6933e-11	4.60405e-11	6.27953e-11	6.86505e-11	1.00165e-10	6.24365e-11	6.61906e-11	5.77223e-11	6.84224e-11	7.11054e-11	6.08086e-11	7.82169e-11	5.22931e-11	5.05533e-11	6.9819e-11	5.91993e-11
4-Amino-3-hydroxybutyrate	C03678			N.D.	N.D.	N.D.	N.D.	N.D.	N.D.	N.D.	N.D.	N.D.	N.D.	N.D.	N.D.	N.D.	N.D.	N.D.	N.D.	N.D.	N.D.	N.D.	N.D.	N.D.	N.D.	N.D.	N.D.	N.D.	N.D.	N.D.	N.D.	N.D.	N.D.	N.D.	N.D.	N.D.	N.D.	N.D.	N.D.	N.D.	N.D.	N.D.	N.D.	N.D.	N.D.	N.D.	N.D.	N.D.	N.D.
4-Aminosalicylate	C02518			N.D.	N.D.	N.D.	N.D.	N.D.	N.D.	N.D.	N.D.	N.D.	N.D.	N.D.	N.D.	N.D.	N.D.	N.D.	N.D.	N.D.	N.D.	N.D.	N.D.	N.D.	N.D.	N.D.	N.D.	N.D.	N.D.	N.D.	N.D.	N.D.	N.D.	N.D.	N.D.	N.D.	N.D.	N.D.	N.D.	N.D.	N.D.	N.D.	N.D.	N.D.	N.D.	N.D.	N.D.	N.D.	N.D.
4-Hydroxy-3-methoxymandelate	C05584			N.D.	N.D.	N.D.	N.D.	N.D.	N.D.	N.D.	N.D.	N.D.	N.D.	N.D.	N.D.	N.D.	N.D.	N.D.	N.D.	N.D.	N.D.	N.D.	N.D.	N.D.	N.D.	N.D.	N.D.	N.D.	N.D.	N.D.	N.D.	N.D.	N.D.	N.D.	N.D.	N.D.	N.D.	N.D.	N.D.	N.D.	N.D.	N.D.	N.D.	N.D.	N.D.	N.D.	N.D.	N.D.	N.D.
4-Hydroxymandelate	C11527	C03198	C05343	N.D.	N.D.	N.D.	N.D.	N.D.	N.D.	N.D.	N.D.	N.D.	N.D.	N.D.	N.D.	N.D.	N.D.	N.D.	N.D.	N.D.	N.D.	N.D.	N.D.	N.D.	N.D.	N.D.	N.D.	N.D.	N.D.	N.D.	N.D.	N.D.	N.D.	N.D.	N.D.	N.D.	N.D.	N.D.	N.D.	N.D.	N.D.	N.D.	N.D.	N.D.	N.D.	N.D.	N.D.	N.D.	N.D.
4-Hydroxymethylimidazole	C05562			N.D.	N.D.	N.D.	N.D.	N.D.	N.D.	N.D.	N.D.	N.D.	N.D.	N.D.	N.D.	N.D.	N.D.	N.D.	N.D.	N.D.	N.D.	N.D.	N.D.	N.D.	N.D.	N.D.	N.D.	N.D.	N.D.	N.D.	N.D.	N.D.	N.D.	N.D.	N.D.	N.D.	N.D.	N.D.	N.D.	N.D.	N.D.	N.D.	N.D.	N.D.	N.D.	N.D.	N.D.	N.D.	N.D.
4-Methyl-2-oxopentanoate	C00233			N.D.	N.D.	N.D.	N.D.	N.D.	N.D.	N.D.	N.D.	N.D.	N.D.	N.D.	N.D.	N.D.	N.D.	N.D.	N.D.	N.D.	N.D.	N.D.	N.D.	N.D.	N.D.	N.D.	N.D.	N.D.	N.D.	N.D.	N.D.	N.D.	N.D.	N.D.	N.D.	N.D.	N.D.	N.D.	N.D.	N.D.	N.D.	N.D.	N.D.	N.D.	N.D.	N.D.	N.D.	N.D.	N.D.
4-Methyl-5-thiazoleethanol	C04294			N.D.	N.D.	N.D.	N.D.	N.D.	N.D.	N.D.	N.D.	N.D.	N.D.	N.D.	N.D.	N.D.	N.D.	N.D.	N.D.	N.D.	N.D.	N.D.	N.D.	N.D.	N.D.	N.D.	N.D.	N.D.	N.D.	N.D.	N.D.	N.D.	N.D.	N.D.	N.D.	N.D.	N.D.	N.D.	N.D.	N.D.	N.D.	N.D.	N.D.	N.D.	N.D.	N.D.	N.D.	N.D.	N.D.
4-Methylthio-2-oxobutyrate	C01180			N.D.	N.D.	N.D.	N.D.	N.D.	N.D.	N.D.	N.D.	N.D.	N.D.	N.D.	N.D.	N.D.	N.D.	N.D.	N.D.	N.D.	N.D.	N.D.	N.D.	N.D.	N.D.	N.D.	N.D.	N.D.	N.D.	N.D.	N.D.	N.D.	N.D.	N.D.	N.D.	N.D.	N.D.	N.D.	N.D.	N.D.	N.D.	N.D.	N.D.	N.D.	N.D.	N.D.	N.D.	N.D.	N.D.
4-Oxohexanoate	-			N.D.	N.D.	N.D.	N.D.	N.D.	N.D.	N.D.	N.D.	N.D.	N.D.	N.D.	N.D.	N.D.	N.D.	N.D.	N.D.	N.D.	N.D.	N.D.	N.D.	N.D.	N.D.	N.D.	N.D.	N.D.	N.D.	N.D.	N.D.	N.D.	N.D.	N.D.	N.D.	N.D.	N.D.	N.D.	N.D.	N.D.	N.D.	N.D.	N.D.	N.D.	N.D.	N.D.	N.D.	N.D.	N.D.
4-Oxopentanoate	-			1.84436e-10	N.D.	2.61149e-10	N.D.	1.39549e-10	1.52075e-10	1.3088e-10	1.84762e-10	1.929e-10	1.53987e-10	1.38997e-10	2.54817e-10	1.89931e-10	1.66472e-10	1.38806e-10	1.58931e-10	1.12585e-10	2.16724e-10	2.31997e-10	1.70795e-10	1.78705e-10	2.08779e-10	1.30266e-10	1.40363e-10	1.47497e-10	2.01276e-10	1.07573e-10	1.2906e-10	1.68835e-10	1.50368e-10	2.45037e-10	1.44222e-10	2.33254e-10	1.55602e-10	1.70641e-10	1.43388e-10	1.24438e-10	1.93033e-10	1.28714e-10	1.5741e-10	1.27714e-10	1.41201e-10	1.48025e-10	1.37599e-10	1.14365e-10	1.79679e-10
4-Pyridoxate	C00847			N.D.	N.D.	N.D.	N.D.	N.D.	N.D.	N.D.	N.D.	N.D.	N.D.	N.D.	N.D.	N.D.	N.D.	N.D.	N.D.	N.D.	N.D.	N.D.	N.D.	N.D.	N.D.	N.D.	N.D.	N.D.	N.D.	N.D.	N.D.	N.D.	N.D.	N.D.	N.D.	N.D.	N.D.	N.D.	N.D.	N.D.	N.D.	N.D.	N.D.	N.D.	N.D.	N.D.	N.D.	N.D.	N.D.
5,6-Dimethylbenzimidazole	C03114			N.D.	N.D.	N.D.	N.D.	N.D.	N.D.	N.D.	N.D.	N.D.	N.D.	N.D.	N.D.	N.D.	N.D.	N.D.	N.D.	N.D.	N.D.	N.D.	N.D.	N.D.	N.D.	N.D.	N.D.	N.D.	N.D.	N.D.	N.D.	N.D.	N.D.	N.D.	N.D.	N.D.	N.D.	N.D.	N.D.	N.D.	N.D.	N.D.	N.D.	N.D.	N.D.	N.D.	N.D.	N.D.	N.D.
5-Aminolevulinate	C00430			N.D.	N.D.	N.D.	N.D.	N.D.	N.D.	N.D.	N.D.	1.4153e-11	N.D.	N.D.	N.D.	N.D.	1.10266e-11	N.D.	N.D.	N.D.	N.D.	N.D.	8.36251e-12	N.D.	N.D.	N.D.	1.10828e-11	N.D.	N.D.	N.D.	N.D.	N.D.	1.42542e-11	N.D.	N.D.	N.D.	N.D.	N.D.	N.D.	1.36899e-11	N.D.	N.D.	1.29047e-11	N.D.	N.D.	1.05377e-11	1.01711e-11	N.D.	9.52592e-12
5-Aminovalerate	C00431			N.D.	N.D.	N.D.	N.D.	N.D.	N.D.	N.D.	N.D.	N.D.	N.D.	N.D.	N.D.	N.D.	N.D.	N.D.	N.D.	N.D.	N.D.	N.D.	N.D.	N.D.	N.D.	N.D.	N.D.	N.D.	N.D.	N.D.	N.D.	N.D.	N.D.	N.D.	N.D.	N.D.	N.D.	N.D.	N.D.	N.D.	9.59893e-11	N.D.	N.D.	N.D.	N.D.	N.D.	N.D.	N.D.	N.D.
5-Deoxyadenosine	C05198			N.D.	N.D.	N.D.	N.D.	N.D.	N.D.	N.D.	N.D.	N.D.	N.D.	N.D.	N.D.	N.D.	N.D.	N.D.	N.D.	N.D.	N.D.	N.D.	N.D.	N.D.	N.D.	N.D.	N.D.	N.D.	N.D.	N.D.	N.D.	N.D.	N.D.	N.D.	N.D.	N.D.	N.D.	N.D.	N.D.	N.D.	N.D.	N.D.	N.D.	N.D.	N.D.	N.D.	N.D.	N.D.	N.D.
5-Hydroxyindoleacetate	C05635			N.D.	N.D.	N.D.	N.D.	N.D.	N.D.	N.D.	N.D.	N.D.	N.D.	N.D.	N.D.	N.D.	N.D.	N.D.	N.D.	N.D.	N.D.	N.D.	N.D.	N.D.	N.D.	N.D.	N.D.	N.D.	N.D.	N.D.	N.D.	N.D.	N.D.	N.D.	N.D.	N.D.	N.D.	N.D.	N.D.	N.D.	N.D.	N.D.	N.D.	N.D.	N.D.	N.D.	N.D.	N.D.	N.D.
5-Hydroxylysine	C16741			N.D.	N.D.	N.D.	N.D.	N.D.	N.D.	N.D.	N.D.	N.D.	N.D.	N.D.	N.D.	N.D.	N.D.	N.D.	N.D.	N.D.	N.D.	N.D.	N.D.	N.D.	N.D.	N.D.	N.D.	N.D.	N.D.	N.D.	N.D.	N.D.	N.D.	N.D.	N.D.	N.D.	N.D.	N.D.	N.D.	N.D.	N.D.	N.D.	N.D.	N.D.	N.D.	N.D.	N.D.	N.D.	N.D.
5-Hydroxytryptophan	C00643			N.D.	N.D.	N.D.	N.D.	N.D.	N.D.	N.D.	N.D.	N.D.	N.D.	N.D.	N.D.	N.D.	N.D.	N.D.	N.D.	N.D.	N.D.	N.D.	N.D.	N.D.	N.D.	N.D.	N.D.	N.D.	N.D.	N.D.	N.D.	N.D.	N.D.	N.D.	N.D.	N.D.	N.D.	N.D.	N.D.	N.D.	N.D.	N.D.	N.D.	N.D.	N.D.	N.D.	N.D.	N.D.	N.D.
5-Methoxyindoleacetate	C05660			N.D.	N.D.	N.D.	N.D.	N.D.	N.D.	N.D.	N.D.	N.D.	N.D.	N.D.	N.D.	N.D.	N.D.	N.D.	N.D.	N.D.	N.D.	N.D.	N.D.	N.D.	N.D.	N.D.	N.D.	N.D.	N.D.	N.D.	N.D.	N.D.	N.D.	N.D.	N.D.	N.D.	N.D.	N.D.	N.D.	N.D.	N.D.	N.D.	N.D.	N.D.	N.D.	N.D.	N.D.	N.D.	N.D.
5-Methoxytryptamine	C05659			N.D.	N.D.	N.D.	N.D.	N.D.	N.D.	N.D.	N.D.	N.D.	N.D.	N.D.	N.D.	N.D.	N.D.	N.D.	N.D.	N.D.	N.D.	N.D.	N.D.	N.D.	N.D.	N.D.	N.D.	N.D.	N.D.	N.D.	N.D.	N.D.	N.D.	N.D.	N.D.	N.D.	N.D.	N.D.	N.D.	N.D.	N.D.	N.D.	N.D.	N.D.	N.D.	N.D.	N.D.	N.D.	N.D.
5-Methyl-2-deoxycytidine	C03592			N.D.	N.D.	N.D.	N.D.	N.D.	N.D.	N.D.	N.D.	N.D.	N.D.	N.D.	N.D.	N.D.	N.D.	N.D.	N.D.	N.D.	N.D.	N.D.	N.D.	N.D.	N.D.	N.D.	N.D.	N.D.	N.D.	N.D.	N.D.	N.D.	N.D.	N.D.	N.D.	N.D.	N.D.	N.D.	N.D.	N.D.	N.D.	N.D.	N.D.	N.D.	N.D.	N.D.	N.D.	N.D.	N.D.
5-Methylcytosine	C02376			N.D.	N.D.	N.D.	N.D.	N.D.	N.D.	N.D.	N.D.	N.D.	N.D.	N.D.	N.D.	N.D.	N.D.	N.D.	N.D.	N.D.	N.D.	N.D.	N.D.	N.D.	N.D.	N.D.	N.D.	N.D.	N.D.	N.D.	N.D.	N.D.	N.D.	N.D.	N.D.	N.D.	N.D.	N.D.	N.D.	N.D.	N.D.	N.D.	N.D.	N.D.	N.D.	N.D.	N.D.	N.D.	N.D.
5-Methyltetrahydrofolate	C00440			N.D.	N.D.	N.D.	N.D.	N.D.	N.D.	N.D.	N.D.	N.D.	N.D.	N.D.	N.D.	N.D.	N.D.	N.D.	N.D.	N.D.	N.D.	N.D.	N.D.	N.D.	N.D.	N.D.	N.D.	N.D.	N.D.	N.D.	N.D.	N.D.	N.D.	N.D.	N.D.	N.D.	N.D.	N.D.	N.D.	N.D.	N.D.	N.D.	N.D.	N.D.	N.D.	N.D.	N.D.	N.D.	N.D.
5-Methylthioadenosine	C00170			2.35875e-10	3.14694e-10	7.69135e-10	8.20945e-10	6.87275e-10	4.8422e-10	4.45808e-10	5.16533e-10	3.21129e-10	4.1743e-10	8.01981e-10	7.43389e-10	5.21882e-10	3.80138e-10	4.56063e-10	3.80734e-10	5.85067e-10	6.29859e-10	7.08728e-10	3.99578e-10	3.70744e-10	8.61905e-10	2.84045e-10	4.44525e-10	5.05256e-10	7.83339e-10	3.8739e-10	7.19079e-10	5.86489e-10	1.98574e-10	7.33859e-10	5.15924e-10	5.50799e-10	4.64898e-10	4.64666e-10	5.0173e-10	3.68443e-10	5.9211e-10	4.59995e-10	4.92144e-10	2.44854e-10	3.74416e-10	5.82811e-10	4.18522e-10	3.58663e-10	7.93465e-10
6-Aminohexanoate	C02378			N.D.	N.D.	N.D.	N.D.	N.D.	N.D.	N.D.	N.D.	N.D.	N.D.	N.D.	N.D.	N.D.	N.D.	N.D.	N.D.	N.D.	N.D.	N.D.	N.D.	N.D.	N.D.	N.D.	N.D.	N.D.	N.D.	N.D.	N.D.	N.D.	N.D.	N.D.	N.D.	N.D.	N.D.	N.D.	N.D.	N.D.	N.D.	N.D.	N.D.	N.D.	N.D.	N.D.	N.D.	N.D.	N.D.
6-Hydroxyhexanoate	C06103			N.D.	N.D.	N.D.	N.D.	N.D.	N.D.	N.D.	N.D.	N.D.	N.D.	N.D.	N.D.	N.D.	N.D.	N.D.	N.D.	N.D.	N.D.	N.D.	N.D.	N.D.	N.D.	N.D.	N.D.	N.D.	N.D.	N.D.	N.D.	N.D.	N.D.	N.D.	N.D.	N.D.	N.D.	N.D.	N.D.	N.D.	N.D.	N.D.	N.D.	N.D.	N.D.	N.D.	N.D.	N.D.	N.D.
6-Hydroxynicotinate	C01020			N.D.	N.D.	N.D.	N.D.	N.D.	N.D.	N.D.	N.D.	N.D.	N.D.	N.D.	N.D.	N.D.	N.D.	N.D.	N.D.	N.D.	N.D.	N.D.	N.D.	N.D.	N.D.	N.D.	N.D.	N.D.	N.D.	N.D.	N.D.	N.D.	N.D.	N.D.	N.D.	N.D.	N.D.	N.D.	N.D.	N.D.	N.D.	N.D.	N.D.	N.D.	N.D.	N.D.	N.D.	N.D.	N.D.
6-Methylaminopurine	C08434			N.D.	N.D.	N.D.	N.D.	N.D.	N.D.	N.D.	N.D.	N.D.	N.D.	N.D.	N.D.	N.D.	N.D.	N.D.	N.D.	N.D.	N.D.	N.D.	N.D.	N.D.	N.D.	N.D.	N.D.	N.D.	N.D.	N.D.	N.D.	N.D.	N.D.	N.D.	N.D.	N.D.	N.D.	N.D.	N.D.	N.D.	N.D.	N.D.	N.D.	N.D.	N.D.	N.D.	N.D.	N.D.	N.D.
7,8-Dihydrobiopterin	C02953			N.D.	N.D.	N.D.	N.D.	N.D.	N.D.	N.D.	N.D.	N.D.	N.D.	N.D.	N.D.	N.D.	N.D.	N.D.	N.D.	N.D.	N.D.	N.D.	N.D.	N.D.	N.D.	N.D.	N.D.	N.D.	N.D.	N.D.	N.D.	N.D.	N.D.	N.D.	N.D.	N.D.	N.D.	N.D.	N.D.	N.D.	N.D.	N.D.	N.D.	N.D.	N.D.	N.D.	N.D.	N.D.	N.D.
7,8-Dihydroneopterin	C04874			N.D.	N.D.	N.D.	N.D.	N.D.	N.D.	N.D.	N.D.	N.D.	N.D.	N.D.	N.D.	N.D.	N.D.	N.D.	N.D.	N.D.	N.D.	N.D.	N.D.	N.D.	N.D.	N.D.	N.D.	N.D.	N.D.	N.D.	N.D.	N.D.	N.D.	N.D.	N.D.	N.D.	N.D.	N.D.	N.D.	N.D.	N.D.	N.D.	N.D.	N.D.	N.D.	N.D.	N.D.	N.D.	N.D.
7-Methylguanine	C02242			N.D.	N.D.	N.D.	N.D.	N.D.	N.D.	N.D.	N.D.	N.D.	N.D.	N.D.	N.D.	N.D.	N.D.	N.D.	N.D.	N.D.	N.D.	N.D.	N.D.	N.D.	N.D.	N.D.	N.D.	N.D.	N.D.	N.D.	N.D.	N.D.	N.D.	N.D.	N.D.	N.D.	N.D.	N.D.	N.D.	N.D.	N.D.	N.D.	N.D.	N.D.	N.D.	N.D.	N.D.	N.D.	N.D.
Acetylcholine	C01996			8.41051e-12	4.05642e-12	N.D.	N.D.	N.D.	3.55378e-12	2.97735e-12	4.76293e-12	2.44339e-12	N.D.	1.75018e-12	N.D.	N.D.	N.D.	N.D.	N.D.	N.D.	N.D.	N.D.	N.D.	N.D.	N.D.	N.D.	N.D.	N.D.	N.D.	N.D.	N.D.	N.D.	2.53333e-12	2.91272e-12	2.28011e-12	N.D.	2.22764e-12	2.49627e-12	N.D.	2.10817e-12	N.D.	N.D.	N.D.	2.06256e-12	N.D.	2.90099e-12	N.D.	3.77026e-12	N.D.
Adenosine 3,5-diphosphate	C00054			N.D.	N.D.	N.D.	N.D.	N.D.	N.D.	N.D.	N.D.	N.D.	N.D.	N.D.	N.D.	N.D.	N.D.	N.D.	N.D.	N.D.	N.D.	N.D.	N.D.	N.D.	N.D.	N.D.	N.D.	N.D.	N.D.	N.D.	N.D.	N.D.	N.D.	N.D.	N.D.	N.D.	N.D.	N.D.	N.D.	N.D.	N.D.	N.D.	N.D.	N.D.	N.D.	N.D.	N.D.	N.D.	N.D.
Adenosine 5-phosphosulfate	C00224			N.D.	N.D.	N.D.	N.D.	N.D.	N.D.	N.D.	N.D.	N.D.	N.D.	N.D.	N.D.	N.D.	N.D.	N.D.	N.D.	N.D.	N.D.	N.D.	N.D.	N.D.	N.D.	N.D.	N.D.	N.D.	N.D.	N.D.	N.D.	N.D.	N.D.	N.D.	N.D.	N.D.	N.D.	N.D.	N.D.	N.D.	N.D.	N.D.	N.D.	N.D.	N.D.	N.D.	N.D.	N.D.	N.D.
Adenylosuccinate	C03794			N.D.	N.D.	N.D.	N.D.	N.D.	N.D.	N.D.	N.D.	N.D.	N.D.	N.D.	N.D.	N.D.	N.D.	N.D.	N.D.	N.D.	N.D.	N.D.	N.D.	N.D.	N.D.	N.D.	N.D.	N.D.	N.D.	N.D.	N.D.	N.D.	N.D.	N.D.	N.D.	N.D.	N.D.	N.D.	N.D.	N.D.	N.D.	N.D.	N.D.	N.D.	N.D.	N.D.	N.D.	N.D.	N.D.
Adipate	C06104			N.D.	1.05914e-10	1.02459e-10	1.17112e-10	9.20231e-11	8.92265e-11	9.14661e-11	1.27327e-10	9.6687e-11	8.91855e-11	8.68074e-11	1.09166e-10	1.29142e-10	1.1789e-10	9.90536e-11	1.18552e-10	1.0104e-10	7.99827e-11	1.12594e-10	1.07794e-10	1.39119e-10	1.2682e-10	7.10764e-11	8.89793e-11	1.08228e-10	1.12419e-10	1.03164e-10	1.24671e-10	1.45184e-10	1.01684e-10	1.01243e-10	9.02071e-11	8.06432e-11	1.02534e-10	1.55415e-10	8.84686e-11	6.60169e-11	9.23477e-11	9.73668e-11	1.09015e-10	1.28994e-10	9.24603e-11	9.65162e-11	9.8009e-11	7.60812e-11	8.78876e-11
ADMA	C03626			N.D.	N.D.	N.D.	1.31715e-11	9.49336e-12	1.14296e-11	1.07903e-11	1.52807e-11	8.56604e-12	1.08079e-11	N.D.	N.D.	8.47705e-12	1.23443e-11	1.82593e-11	N.D.	1.14747e-11	N.D.	1.0211e-11	9.14714e-12	9.52005e-12	1.39176e-11	N.D.	8.28451e-12	N.D.	7.39691e-12	N.D.	N.D.	1.67464e-11	7.44159e-12	N.D.	N.D.	N.D.	N.D.	1.26344e-11	1.70381e-11	N.D.	N.D.	N.D.	N.D.	9.28264e-12	N.D.	N.D.	8.39623e-12	N.D.	N.D.
Agmatine	C00179			4.7327e-12	N.D.	N.D.	4.70371e-12	4.4335e-12	N.D.	N.D.	N.D.	N.D.	4.11124e-12	4.73067e-12	N.D.	N.D.	6.664e-12	N.D.	N.D.	N.D.	N.D.	N.D.	N.D.	N.D.	N.D.	N.D.	N.D.	N.D.	5.50924e-12	3.34261e-12	N.D.	3.94186e-12	4.44681e-12	N.D.	5.4207e-12	3.9007e-12	5.85931e-12	N.D.	3.72526e-12	4e-12	N.D.	N.D.	5.94106e-12	N.D.	N.D.	6.59409e-12	5.29547e-12	3.99586e-12	5.18381e-12
AICAR	C04677			N.D.	N.D.	N.D.	N.D.	N.D.	N.D.	N.D.	N.D.	N.D.	N.D.	N.D.	N.D.	N.D.	N.D.	N.D.	N.D.	N.D.	N.D.	N.D.	N.D.	N.D.	N.D.	N.D.	N.D.	N.D.	N.D.	N.D.	N.D.	N.D.	N.D.	N.D.	N.D.	N.D.	N.D.	N.D.	N.D.	N.D.	N.D.	N.D.	N.D.	N.D.	N.D.	N.D.	N.D.	N.D.	N.D.
Allantoate	C00499			N.D.	N.D.	N.D.	N.D.	N.D.	N.D.	N.D.	N.D.	N.D.	N.D.	N.D.	N.D.	N.D.	N.D.	N.D.	N.D.	N.D.	N.D.	N.D.	N.D.	N.D.	N.D.	N.D.	N.D.	N.D.	N.D.	N.D.	N.D.	N.D.	N.D.	N.D.	N.D.	N.D.	N.D.	N.D.	N.D.	N.D.	N.D.	N.D.	N.D.	N.D.	N.D.	N.D.	N.D.	N.D.	N.D.
Allantoin	C01551	C02350	C02348	N.D.	N.D.	N.D.	N.D.	N.D.	N.D.	N.D.	N.D.	N.D.	N.D.	N.D.	N.D.	N.D.	N.D.	N.D.	N.D.	N.D.	N.D.	N.D.	N.D.	N.D.	N.D.	N.D.	N.D.	N.D.	N.D.	N.D.	N.D.	N.D.	N.D.	N.D.	N.D.	N.D.	N.D.	N.D.	N.D.	N.D.	N.D.	N.D.	N.D.	N.D.	N.D.	N.D.	N.D.	N.D.	N.D.
Alliin	C08265			N.D.	N.D.	N.D.	N.D.	N.D.	N.D.	N.D.	N.D.	N.D.	N.D.	N.D.	N.D.	N.D.	N.D.	N.D.	N.D.	N.D.	N.D.	N.D.	N.D.	N.D.	N.D.	N.D.	N.D.	N.D.	N.D.	N.D.	N.D.	N.D.	N.D.	N.D.	N.D.	N.D.	N.D.	N.D.	N.D.	N.D.	N.D.	N.D.	N.D.	N.D.	N.D.	N.D.	N.D.	N.D.	N.D.
alpha-Aminoadipate	C00956			N.D.	N.D.	N.D.	N.D.	N.D.	N.D.	N.D.	N.D.	N.D.	N.D.	N.D.	N.D.	N.D.	N.D.	N.D.	N.D.	N.D.	N.D.	N.D.	N.D.	N.D.	N.D.	N.D.	N.D.	N.D.	N.D.	N.D.	N.D.	N.D.	N.D.	N.D.	N.D.	N.D.	N.D.	N.D.	N.D.	N.D.	N.D.	N.D.	N.D.	N.D.	N.D.	N.D.	N.D.	N.D.	N.D.
alpha-Methylbenzylamine	C02455			N.D.	N.D.	N.D.	N.D.	N.D.	N.D.	N.D.	N.D.	N.D.	N.D.	N.D.	N.D.	N.D.	N.D.	N.D.	N.D.	N.D.	N.D.	N.D.	N.D.	N.D.	N.D.	N.D.	N.D.	N.D.	N.D.	N.D.	N.D.	N.D.	N.D.	N.D.	N.D.	N.D.	N.D.	N.D.	N.D.	N.D.	N.D.	N.D.	N.D.	N.D.	N.D.	N.D.	N.D.	N.D.	N.D.
Alpha-Methylserine	C02115			N.D.	N.D.	N.D.	N.D.	N.D.	N.D.	N.D.	N.D.	N.D.	N.D.	N.D.	N.D.	N.D.	N.D.	N.D.	N.D.	N.D.	N.D.	N.D.	N.D.	N.D.	N.D.	N.D.	N.D.	N.D.	N.D.	N.D.	N.D.	N.D.	N.D.	N.D.	N.D.	N.D.	N.D.	N.D.	N.D.	N.D.	N.D.	N.D.	N.D.	N.D.	N.D.	N.D.	N.D.	N.D.	N.D.
Amantadine	C06818			N.D.	N.D.	N.D.	N.D.	N.D.	N.D.	N.D.	N.D.	N.D.	N.D.	N.D.	N.D.	N.D.	N.D.	N.D.	N.D.	N.D.	N.D.	N.D.	N.D.	N.D.	N.D.	N.D.	N.D.	N.D.	N.D.	N.D.	N.D.	N.D.	N.D.	N.D.	N.D.	N.D.	N.D.	N.D.	N.D.	N.D.	N.D.	N.D.	N.D.	N.D.	N.D.	N.D.	N.D.	N.D.	N.D.
Aniline	C00292			N.D.	N.D.	N.D.	N.D.	N.D.	N.D.	N.D.	N.D.	N.D.	N.D.	N.D.	N.D.	N.D.	N.D.	N.D.	N.D.	N.D.	N.D.	N.D.	N.D.	N.D.	N.D.	N.D.	N.D.	N.D.	N.D.	N.D.	N.D.	N.D.	N.D.	N.D.	N.D.	N.D.	N.D.	N.D.	N.D.	N.D.	N.D.	N.D.	N.D.	N.D.	N.D.	N.D.	N.D.	N.D.	N.D.
Anserine	C01262			N.D.	N.D.	N.D.	N.D.	N.D.	N.D.	N.D.	N.D.	N.D.	N.D.	N.D.	N.D.	N.D.	N.D.	N.D.	N.D.	N.D.	N.D.	N.D.	N.D.	N.D.	N.D.	N.D.	N.D.	N.D.	N.D.	N.D.	N.D.	N.D.	N.D.	N.D.	N.D.	N.D.	N.D.	N.D.	N.D.	N.D.	N.D.	N.D.	N.D.	N.D.	N.D.	N.D.	N.D.	N.D.	N.D.
Anthranilate	C00108			N.D.	N.D.	N.D.	N.D.	N.D.	N.D.	N.D.	N.D.	N.D.	N.D.	N.D.	N.D.	N.D.	N.D.	N.D.	N.D.	N.D.	N.D.	N.D.	N.D.	N.D.	N.D.	N.D.	N.D.	N.D.	N.D.	N.D.	N.D.	N.D.	N.D.	N.D.	N.D.	N.D.	N.D.	N.D.	N.D.	N.D.	N.D.	N.D.	N.D.	N.D.	N.D.	N.D.	N.D.	N.D.	N.D.
Arginine ethyl ester	C01404			N.D.	N.D.	N.D.	N.D.	N.D.	N.D.	N.D.	N.D.	N.D.	N.D.	N.D.	N.D.	N.D.	N.D.	N.D.	N.D.	N.D.	N.D.	N.D.	N.D.	N.D.	N.D.	N.D.	N.D.	N.D.	N.D.	N.D.	N.D.	N.D.	N.D.	N.D.	N.D.	N.D.	N.D.	N.D.	N.D.	N.D.	N.D.	N.D.	N.D.	N.D.	N.D.	N.D.	N.D.	N.D.	N.D.
Azelate	C08261			4.73311e-11	5.17519e-11	6.39328e-11	6.14735e-11	5.40452e-11	4.93814e-11	5.76066e-11	7.40029e-11	6.45464e-11	4.37544e-11	4.42099e-11	4.75596e-11	5.80548e-11	3.85538e-11	3.22004e-11	7.13773e-11	3.50209e-11	2.78658e-11	6.0992e-11	4.55834e-11	5.29371e-11	6.22071e-11	3.89324e-11	7.02647e-11	5.10238e-11	5.83067e-11	4.25608e-11	5.64526e-11	3.84105e-11	5.1514e-11	4.25875e-11	3.03324e-11	6.5851e-11	8.93237e-11	6.18325e-11	4.36731e-11	3.11268e-11	3.624e-11	3.72379e-11	5.18189e-11	8.68874e-11	4.65475e-11	4.21892e-11	4.22297e-11	4.47746e-11	5.28614e-11
Barbiturate	C00813			N.D.	N.D.	N.D.	N.D.	N.D.	N.D.	N.D.	N.D.	N.D.	N.D.	N.D.	N.D.	N.D.	N.D.	N.D.	N.D.	N.D.	N.D.	N.D.	N.D.	N.D.	N.D.	N.D.	N.D.	N.D.	N.D.	N.D.	N.D.	N.D.	N.D.	N.D.	N.D.	N.D.	N.D.	N.D.	N.D.	N.D.	N.D.	N.D.	N.D.	N.D.	N.D.	N.D.	N.D.	N.D.	N.D.
Benzamide	C09815			N.D.	N.D.	N.D.	N.D.	N.D.	N.D.	N.D.	N.D.	N.D.	N.D.	N.D.	N.D.	N.D.	N.D.	N.D.	N.D.	N.D.	N.D.	N.D.	N.D.	N.D.	N.D.	N.D.	N.D.	N.D.	N.D.	N.D.	N.D.	N.D.	N.D.	N.D.	N.D.	N.D.	N.D.	N.D.	N.D.	N.D.	N.D.	N.D.	N.D.	N.D.	N.D.	N.D.	N.D.	N.D.	N.D.
Benzamidine	C01784			N.D.	N.D.	N.D.	N.D.	N.D.	N.D.	N.D.	N.D.	N.D.	N.D.	N.D.	N.D.	N.D.	N.D.	N.D.	N.D.	N.D.	N.D.	N.D.	N.D.	N.D.	N.D.	N.D.	N.D.	N.D.	N.D.	N.D.	N.D.	N.D.	N.D.	N.D.	N.D.	N.D.	N.D.	N.D.	N.D.	N.D.	N.D.	N.D.	N.D.	N.D.	N.D.	N.D.	N.D.	N.D.	N.D.
Benzimidazole	C02009			N.D.	N.D.	N.D.	N.D.	N.D.	N.D.	N.D.	N.D.	N.D.	N.D.	N.D.	N.D.	N.D.	N.D.	N.D.	N.D.	N.D.	N.D.	N.D.	N.D.	N.D.	N.D.	N.D.	N.D.	N.D.	N.D.	N.D.	N.D.	N.D.	N.D.	N.D.	N.D.	N.D.	N.D.	N.D.	N.D.	N.D.	N.D.	N.D.	N.D.	N.D.	N.D.	N.D.	N.D.	N.D.	N.D.
Benzoate	C00180			N.D.	N.D.	N.D.	N.D.	N.D.	N.D.	N.D.	N.D.	N.D.	N.D.	N.D.	N.D.	N.D.	N.D.	N.D.	N.D.	N.D.	N.D.	N.D.	N.D.	N.D.	N.D.	N.D.	N.D.	N.D.	N.D.	N.D.	N.D.	N.D.	N.D.	N.D.	N.D.	N.D.	N.D.	N.D.	N.D.	N.D.	N.D.	N.D.	N.D.	N.D.	N.D.	N.D.	N.D.	N.D.	N.D.
Benzoylformate	C02137			N.D.	N.D.	N.D.	N.D.	N.D.	N.D.	N.D.	N.D.	N.D.	N.D.	N.D.	N.D.	N.D.	N.D.	N.D.	N.D.	N.D.	N.D.	N.D.	N.D.	N.D.	N.D.	N.D.	N.D.	N.D.	N.D.	N.D.	N.D.	N.D.	N.D.	N.D.	N.D.	N.D.	N.D.	N.D.	N.D.	N.D.	N.D.	N.D.	N.D.	N.D.	N.D.	N.D.	N.D.	N.D.	N.D.
Benzylsuccinate	C09816			N.D.	N.D.	N.D.	N.D.	N.D.	N.D.	N.D.	N.D.	N.D.	N.D.	N.D.	N.D.	N.D.	N.D.	N.D.	N.D.	N.D.	N.D.	N.D.	N.D.	N.D.	N.D.	N.D.	N.D.	N.D.	N.D.	N.D.	N.D.	N.D.	N.D.	N.D.	N.D.	N.D.	N.D.	N.D.	N.D.	N.D.	N.D.	N.D.	N.D.	N.D.	N.D.	N.D.	N.D.	N.D.	N.D.
beta-Cyanoalanine	C02512			N.D.	N.D.	N.D.	N.D.	N.D.	N.D.	N.D.	N.D.	N.D.	N.D.	N.D.	N.D.	N.D.	N.D.	N.D.	N.D.	N.D.	N.D.	N.D.	N.D.	N.D.	N.D.	N.D.	N.D.	N.D.	N.D.	N.D.	N.D.	N.D.	N.D.	N.D.	N.D.	N.D.	N.D.	N.D.	N.D.	N.D.	N.D.	N.D.	N.D.	N.D.	N.D.	N.D.	N.D.	N.D.	N.D.
beta-Imidazolelactate	C05568			N.D.	N.D.	N.D.	N.D.	N.D.	N.D.	N.D.	N.D.	N.D.	N.D.	N.D.	N.D.	N.D.	N.D.	N.D.	N.D.	N.D.	N.D.	N.D.	N.D.	N.D.	N.D.	N.D.	N.D.	N.D.	N.D.	N.D.	N.D.	N.D.	N.D.	N.D.	N.D.	N.D.	N.D.	N.D.	N.D.	N.D.	N.D.	N.D.	N.D.	N.D.	N.D.	N.D.	N.D.	N.D.	N.D.
Betaine	C00719			1.73818e-09	1.38724e-09	9.81383e-10	1.07018e-09	1.01515e-09	1.25766e-09	1.161e-09	1.12495e-09	1.23616e-09	8.08547e-10	1.03946e-09	1.01214e-09	1.12467e-09	1.06803e-09	6.83499e-10	1.06684e-09	9.53861e-10	9.64546e-10	1.06899e-09	9.5818e-10	9.54546e-10	6.53214e-10	8.83232e-10	8.52188e-10	1.08043e-09	1.14445e-09	9.11332e-10	9.12576e-10	7.24419e-10	1.2251e-09	1.22961e-09	9.84664e-10	1.10625e-09	1.23628e-09	1.06537e-09	7.08775e-10	1.24959e-09	1.04253e-09	1.13443e-09	1.18511e-09	1.04382e-09	1.16374e-09	9.58253e-10	1.1129e-09	1.11842e-09	1.0407e-09
Betaine aldehyde	C00576			N.D.	N.D.	N.D.	N.D.	N.D.	N.D.	N.D.	N.D.	N.D.	N.D.	N.D.	N.D.	N.D.	N.D.	N.D.	N.D.	N.D.	N.D.	N.D.	N.D.	N.D.	N.D.	N.D.	N.D.	N.D.	N.D.	N.D.	N.D.	N.D.	N.D.	N.D.	N.D.	N.D.	N.D.	N.D.	N.D.	N.D.	N.D.	N.D.	N.D.	N.D.	N.D.	N.D.	N.D.	N.D.	N.D.
Betonicine	C08269			N.D.	N.D.	N.D.	N.D.	N.D.	N.D.	N.D.	N.D.	N.D.	N.D.	N.D.	N.D.	N.D.	N.D.	N.D.	N.D.	N.D.	N.D.	N.D.	N.D.	N.D.	N.D.	N.D.	N.D.	N.D.	N.D.	N.D.	N.D.	N.D.	N.D.	N.D.	N.D.	N.D.	N.D.	N.D.	N.D.	N.D.	N.D.	N.D.	N.D.	N.D.	N.D.	N.D.	N.D.	N.D.	N.D.
Bis(3-aminopropyl)amine	C03375			N.D.	N.D.	N.D.	N.D.	N.D.	N.D.	N.D.	N.D.	N.D.	N.D.	N.D.	N.D.	N.D.	N.D.	N.D.	N.D.	N.D.	N.D.	N.D.	N.D.	N.D.	N.D.	N.D.	N.D.	N.D.	N.D.	N.D.	N.D.	N.D.	N.D.	N.D.	N.D.	N.D.	N.D.	N.D.	N.D.	N.D.	N.D.	N.D.	N.D.	N.D.	N.D.	N.D.	N.D.	N.D.	N.D.
Butyrate	C00246			N.D.	N.D.	N.D.	N.D.	N.D.	N.D.	N.D.	N.D.	N.D.	N.D.	N.D.	N.D.	N.D.	N.D.	N.D.	N.D.	N.D.	N.D.	N.D.	N.D.	N.D.	N.D.	N.D.	N.D.	N.D.	N.D.	N.D.	N.D.	N.D.	N.D.	N.D.	N.D.	N.D.	N.D.	N.D.	N.D.	N.D.	N.D.	N.D.	N.D.	N.D.	N.D.	N.D.	N.D.	N.D.	N.D.
Cadaverine	C01672			N.D.	N.D.	N.D.	N.D.	N.D.	N.D.	N.D.	N.D.	N.D.	N.D.	N.D.	N.D.	N.D.	N.D.	N.D.	N.D.	N.D.	N.D.	N.D.	N.D.	N.D.	N.D.	N.D.	N.D.	N.D.	N.D.	N.D.	N.D.	N.D.	N.D.	N.D.	N.D.	N.D.	N.D.	N.D.	N.D.	N.D.	N.D.	N.D.	N.D.	N.D.	N.D.	N.D.	N.D.	N.D.	N.D.
Canavanine	C00308			N.D.	N.D.	N.D.	N.D.	N.D.	N.D.	N.D.	N.D.	N.D.	N.D.	N.D.	N.D.	N.D.	N.D.	N.D.	N.D.	N.D.	N.D.	N.D.	N.D.	N.D.	N.D.	N.D.	N.D.	N.D.	N.D.	N.D.	N.D.	N.D.	N.D.	N.D.	N.D.	N.D.	N.D.	N.D.	N.D.	N.D.	N.D.	N.D.	N.D.	N.D.	N.D.	N.D.	N.D.	N.D.	N.D.
Carbamoylaspartate	C00438			N.D.	N.D.	N.D.	1.05935e-10	7.94905e-11	5.68522e-11	8.39976e-11	1.32238e-10	N.D.	N.D.	8.72631e-11	N.D.	N.D.	N.D.	1.01794e-10	N.D.	N.D.	1.10588e-10	9.44347e-11	N.D.	N.D.	1.12369e-10	N.D.	8.67547e-11	3.12926e-11	N.D.	9.71459e-11	1.02533e-10	1.87376e-10	1.16697e-10	1.08973e-10	1.20465e-10	7.2095e-11	N.D.	1.7614e-10	1.75553e-10	1.00943e-10	7.33725e-11	1.23717e-10	1.20287e-10	N.D.	1.63442e-10	1.87245e-10	9.88585e-11	1.15931e-10	N.D.
Carbamoylphosphate	C00169			N.D.	N.D.	N.D.	N.D.	N.D.	N.D.	N.D.	N.D.	N.D.	N.D.	N.D.	N.D.	N.D.	N.D.	N.D.	N.D.	N.D.	N.D.	N.D.	N.D.	N.D.	N.D.	N.D.	N.D.	N.D.	N.D.	N.D.	N.D.	N.D.	N.D.	N.D.	N.D.	N.D.	N.D.	N.D.	N.D.	N.D.	N.D.	N.D.	N.D.	N.D.	N.D.	N.D.	N.D.	N.D.	N.D.
Carnitine	C00318	C00487	C15025	8.39631e-11	5.85316e-11	2.45815e-11	2.12555e-11	1.36303e-11	4.96203e-11	4.07463e-11	6.77409e-11	3.71206e-11	1.35827e-11	1.37907e-11	2.02256e-11	1.9914e-11	2.85435e-11	2.52008e-11	2.01451e-11	2.26699e-11	1.42287e-11	2.27659e-11	1.60276e-11	2.28866e-11	1.80311e-11	1.769e-11	1.76973e-11	2.15995e-11	2.04714e-11	2.06601e-11	1.4383e-11	1.21491e-11	2.77555e-11	2.75218e-11	1.61134e-11	2.43836e-11	2.39139e-11	2.2301e-11	2.46217e-11	2.45469e-11	1.81742e-11	2.34302e-11	2.03455e-11	2.17538e-11	2.74303e-11	2.57661e-11	1.65814e-11	2.6348e-11	2.12005e-11
Carnosine	C00386			5.10342e-12	N.D.	N.D.	N.D.	N.D.	N.D.	N.D.	N.D.	N.D.	N.D.	7.81418e-12	N.D.	6.85907e-12	N.D.	N.D.	9.35407e-12	N.D.	5.92647e-12	6.74093e-12	7.94841e-12	N.D.	N.D.	N.D.	4.84538e-12	N.D.	N.D.	5.33155e-12	N.D.	N.D.	9.42677e-12	N.D.	4.56648e-12	4.05567e-12	5.4634e-12	N.D.	7.06098e-12	N.D.	N.D.	4.49656e-12	N.D.	N.D.	N.D.	N.D.	8.79316e-12	6.86716e-12	7.26505e-12
Castanospermine	C02256			N.D.	N.D.	N.D.	N.D.	N.D.	N.D.	N.D.	N.D.	N.D.	N.D.	N.D.	N.D.	N.D.	N.D.	N.D.	N.D.	N.D.	N.D.	N.D.	N.D.	N.D.	N.D.	N.D.	N.D.	N.D.	N.D.	N.D.	N.D.	N.D.	N.D.	N.D.	N.D.	N.D.	N.D.	N.D.	N.D.	N.D.	N.D.	N.D.	N.D.	N.D.	N.D.	N.D.	N.D.	N.D.	N.D.
Cholate	C00695			N.D.	N.D.	N.D.	N.D.	N.D.	N.D.	N.D.	N.D.	N.D.	N.D.	N.D.	N.D.	N.D.	N.D.	N.D.	N.D.	N.D.	N.D.	N.D.	N.D.	N.D.	N.D.	N.D.	N.D.	N.D.	N.D.	N.D.	N.D.	N.D.	N.D.	N.D.	N.D.	N.D.	N.D.	N.D.	N.D.	N.D.	N.D.	N.D.	N.D.	N.D.	N.D.	N.D.	N.D.	N.D.	N.D.
Choline	C00114			8.41466e-10	9.00603e-10	8.72229e-10	8.2697e-10	5.98487e-10	6.67897e-10	4.33777e-10	3.08824e-10	9.37996e-10	7.02866e-10	7.75587e-10	6.95127e-10	6.65384e-10	3.39857e-10	3.71095e-10	8.13127e-10	9.12288e-10	7.3313e-10	6.05725e-10	4.43316e-10	4.27552e-10	2.31839e-10	7.72876e-10	7.68894e-10	8.21479e-10	6.77746e-10	4.18626e-10	3.91092e-10	2.59602e-10	7.69213e-10	9.02179e-10	7.94841e-10	6.03429e-10	6.61301e-10	3.27979e-10	2.20552e-10	7.98492e-10	8.08279e-10	8.3888e-10	7.24483e-10	4.4125e-10	3.73836e-10	2.5301e-10	7.53899e-10	7.44808e-10	7.69819e-10
Citraconate	C02226			N.D.	N.D.	N.D.	N.D.	N.D.	N.D.	N.D.	N.D.	N.D.	N.D.	N.D.	N.D.	N.D.	N.D.	N.D.	N.D.	N.D.	N.D.	N.D.	N.D.	N.D.	N.D.	N.D.	N.D.	N.D.	N.D.	N.D.	N.D.	N.D.	N.D.	N.D.	N.D.	N.D.	N.D.	N.D.	N.D.	N.D.	N.D.	N.D.	N.D.	N.D.	N.D.	N.D.	N.D.	N.D.	N.D.
Citramalate	C02614	C00815	C02612	N.D.	N.D.	N.D.	N.D.	N.D.	1.968e-11	N.D.	N.D.	N.D.	1.47088e-11	N.D.	N.D.	2.10948e-11	N.D.	N.D.	N.D.	N.D.	N.D.	2.06617e-11	N.D.	N.D.	N.D.	N.D.	N.D.	N.D.	4.40163e-11	N.D.	N.D.	N.D.	N.D.	N.D.	N.D.	N.D.	N.D.	N.D.	N.D.	N.D.	N.D.	N.D.	N.D.	N.D.	N.D.	N.D.	N.D.	N.D.	N.D.
CMP-N-acetylneuraminate	C00128			8.21237e-10	7.63457e-10	7.1936e-10	7.30895e-10	6.5074e-10	6.75887e-10	6.66118e-10	7.94869e-10	7.08543e-10	5.77952e-10	6.75771e-10	6.30984e-10	8.27668e-10	8.1764e-10	8.06626e-10	6.89738e-10	6.50874e-10	6.56666e-10	6.60912e-10	6.415e-10	7.67736e-10	8.03187e-10	5.32273e-10	5.68138e-10	6.0799e-10	6.39192e-10	5.90535e-10	6.16676e-10	7.56015e-10	5.9792e-10	5.43648e-10	6.19927e-10	5.018e-10	5.97537e-10	7.12453e-10	6.96796e-10	5.27186e-10	4.79504e-10	5.35545e-10	5.46576e-10	5.96167e-10	7.55356e-10	6.50876e-10	5.56244e-10	5.36371e-10	5.44901e-10
Creatine	C00300			6.50308e-10	4.89073e-10	5.32195e-10	5.33175e-10	4.87333e-10	6.13438e-10	6.10773e-10	8.34761e-10	4.98426e-10	4.21955e-10	5.03496e-10	5.98684e-10	6.86098e-10	6.60519e-10	9.6826e-10	4.94065e-10	4.71996e-10	4.93885e-10	5.67542e-10	5.48153e-10	6.84102e-10	1.04584e-09	4.12596e-10	4.29045e-10	5.06874e-10	5.87323e-10	5.32715e-10	6.66584e-10	9.9802e-10	5.13717e-10	4.69788e-10	5.16762e-10	5.29381e-10	5.93246e-10	7.03127e-10	1.00946e-09	4.62662e-10	4.37776e-10	4.91795e-10	5.08187e-10	5.24234e-10	8.21768e-10	9.54236e-10	4.61742e-10	4.56578e-10	4.86857e-10
Creatinine	C00791			1.73535e-11	1.51254e-11	N.D.	7.48072e-12	N.D.	7.86975e-12	7.85186e-12	1.06024e-11	N.D.	N.D.	N.D.	N.D.	7.62419e-12	N.D.	7.07704e-12	N.D.	N.D.	N.D.	N.D.	N.D.	5.59854e-12	9.8518e-12	N.D.	N.D.	N.D.	1.0051e-11	N.D.	5.06952e-12	6.1719e-12	N.D.	8.74918e-12	N.D.	1.37725e-11	1.33552e-11	N.D.	N.D.	N.D.	N.D.	N.D.	7.61984e-12	8.31303e-12	N.D.	N.D.	N.D.	1.15613e-11	1.09924e-11
Crotonate	C01771			N.D.	N.D.	N.D.	N.D.	N.D.	N.D.	N.D.	N.D.	N.D.	N.D.	N.D.	N.D.	N.D.	N.D.	N.D.	N.D.	N.D.	N.D.	N.D.	N.D.	N.D.	N.D.	N.D.	N.D.	N.D.	N.D.	N.D.	N.D.	N.D.	N.D.	N.D.	N.D.	N.D.	N.D.	N.D.	N.D.	N.D.	N.D.	N.D.	N.D.	N.D.	N.D.	N.D.	N.D.	N.D.	N.D.
Cyclohexylamine	C00571			N.D.	N.D.	N.D.	N.D.	N.D.	N.D.	N.D.	N.D.	N.D.	N.D.	N.D.	N.D.	N.D.	N.D.	N.D.	N.D.	N.D.	N.D.	N.D.	N.D.	N.D.	N.D.	N.D.	N.D.	N.D.	N.D.	N.D.	N.D.	N.D.	N.D.	N.D.	N.D.	N.D.	N.D.	N.D.	N.D.	N.D.	N.D.	N.D.	N.D.	N.D.	N.D.	N.D.	N.D.	N.D.	N.D.
Cystathionine	C02291	C00542		4.20575e-10	3.58909e-10	3.80766e-10	3.88034e-10	3.6391e-10	3.65968e-10	3.38281e-10	4.79189e-10	3.66768e-10	3.14109e-10	3.9364e-10	4.16881e-10	4.92124e-10	4.71726e-10	5.20615e-10	4.01281e-10	3.74372e-10	3.60315e-10	4.183e-10	3.97018e-10	4.98598e-10	6.2897e-10	3.33065e-10	3.62065e-10	3.96929e-10	4.70871e-10	4.33312e-10	5.0129e-10	6.93702e-10	3.86485e-10	3.54921e-10	4.11071e-10	3.72031e-10	4.49001e-10	5.12964e-10	6.24588e-10	3.65843e-10	3.33326e-10	3.52982e-10	4.39585e-10	4.50333e-10	5.77625e-10	5.80747e-10	3.31035e-10	3.5093e-10	3.65655e-10
Cysteamine	C01678			N.D.	N.D.	N.D.	N.D.	N.D.	N.D.	N.D.	N.D.	N.D.	N.D.	N.D.	N.D.	N.D.	N.D.	N.D.	N.D.	N.D.	N.D.	N.D.	N.D.	N.D.	N.D.	N.D.	N.D.	N.D.	N.D.	N.D.	N.D.	N.D.	N.D.	N.D.	N.D.	N.D.	N.D.	N.D.	N.D.	N.D.	N.D.	N.D.	N.D.	N.D.	N.D.	N.D.	N.D.	N.D.	N.D.
Cysteate	C00506			N.D.	N.D.	N.D.	N.D.	N.D.	N.D.	N.D.	N.D.	N.D.	N.D.	N.D.	N.D.	N.D.	N.D.	N.D.	N.D.	N.D.	N.D.	N.D.	N.D.	N.D.	N.D.	N.D.	N.D.	N.D.	N.D.	N.D.	N.D.	N.D.	N.D.	N.D.	N.D.	N.D.	N.D.	N.D.	N.D.	N.D.	N.D.	N.D.	N.D.	N.D.	N.D.	N.D.	N.D.	N.D.	N.D.
Cysteine S-sulfate	C05824			N.D.	N.D.	N.D.	N.D.	N.D.	N.D.	N.D.	N.D.	N.D.	N.D.	N.D.	N.D.	N.D.	N.D.	N.D.	N.D.	N.D.	N.D.	N.D.	N.D.	N.D.	N.D.	N.D.	N.D.	N.D.	N.D.	N.D.	N.D.	N.D.	N.D.	N.D.	N.D.	N.D.	N.D.	N.D.	N.D.	N.D.	N.D.	N.D.	N.D.	N.D.	N.D.	N.D.	N.D.	N.D.	N.D.
Cysteine-glutathione disulphide	-			4.16739e-11	1.71892e-11	2.66057e-11	2.48288e-11	2.17865e-11	2.95357e-11	2.51263e-11	6.6637e-11	2.59742e-11	1.39556e-11	3.06741e-11	6.33121e-11	2.42429e-11	2.08075e-10	4.89595e-11	3.47306e-11	1.35575e-11	2.01487e-10	4.37799e-11	3.62851e-11	2.34204e-11	7.29728e-11	4.34421e-11	5.27402e-11	2.17914e-11	2.45499e-11	3.96683e-11	7.23531e-11	4.26464e-11	2.85563e-11	2.72432e-11	1.9172e-11	1.89386e-11	1.92912e-10	6.63201e-11	1.38428e-10	2.41022e-11	2.81259e-11	4.20611e-11	2.73351e-11	1.32058e-10	9.57756e-11	4.79504e-11	4.90652e-11	4.5102e-11	1.8258e-11
Cystine	C00491	C01420		N.D.	N.D.	N.D.	N.D.	N.D.	N.D.	N.D.	N.D.	N.D.	N.D.	N.D.	N.D.	N.D.	N.D.	N.D.	N.D.	N.D.	N.D.	N.D.	N.D.	N.D.	N.D.	N.D.	N.D.	N.D.	N.D.	N.D.	N.D.	N.D.	N.D.	N.D.	N.D.	N.D.	N.D.	N.D.	N.D.	N.D.	N.D.	N.D.	N.D.	1.11493e-11	N.D.	N.D.	N.D.	8.48883e-12	N.D.
Decanoate	C01571			N.D.	N.D.	1.34406e-10	N.D.	N.D.	N.D.	N.D.	N.D.	N.D.	N.D.	1.06235e-10	9.63447e-11	4.94754e-11	N.D.	N.D.	8.26929e-11	N.D.	8.71722e-11	1.14449e-10	N.D.	N.D.	7.48501e-11	5.75226e-11	N.D.	N.D.	N.D.	N.D.	9.72486e-11	N.D.	N.D.	6.97117e-11	N.D.	N.D.	N.D.	N.D.	4.41385e-11	N.D.	N.D.	N.D.	N.D.	N.D.	N.D.	8.4575e-11	N.D.	7.32702e-11	9.08137e-11
Desthiobiotin	C01909			N.D.	N.D.	N.D.	N.D.	N.D.	N.D.	N.D.	N.D.	N.D.	N.D.	N.D.	N.D.	N.D.	N.D.	N.D.	N.D.	N.D.	N.D.	N.D.	N.D.	N.D.	N.D.	N.D.	N.D.	N.D.	N.D.	N.D.	N.D.	N.D.	N.D.	N.D.	N.D.	N.D.	N.D.	N.D.	N.D.	N.D.	N.D.	N.D.	N.D.	N.D.	N.D.	N.D.	N.D.	N.D.	N.D.
Diethanolamine	C06772			1.03898e-09	1.44045e-09	9.16615e-10	7.23288e-10	5.78637e-10	1.28113e-09	1.71006e-09	9.46553e-10	1.69334e-09	7.53759e-10	7.92523e-10	8.80333e-10	6.13693e-10	1.13362e-09	1.46505e-09	9.05174e-10	2.7795e-09	1.39361e-09	3.64719e-09	1.623e-09	1.12436e-09	9.44318e-10	7.85145e-10	8.89074e-10	7.13188e-10	9.74665e-10	3.2511e-09	6.26895e-10	5.97613e-10	8.5712e-10	5.69597e-10	5.46501e-10	4.61536e-10	6.49478e-10	1.70892e-09	1.82966e-09	1.16112e-09	1.29467e-09	7.40647e-10	1.95259e-09	1.20448e-09	2.02286e-09	1.26843e-09	6.55859e-10	1.59801e-09	8.09968e-10
Digalacturonate	C02273			N.D.	N.D.	N.D.	N.D.	N.D.	N.D.	N.D.	N.D.	N.D.	N.D.	N.D.	N.D.	N.D.	N.D.	N.D.	N.D.	N.D.	N.D.	N.D.	N.D.	N.D.	N.D.	N.D.	N.D.	N.D.	N.D.	N.D.	N.D.	N.D.	N.D.	N.D.	N.D.	N.D.	N.D.	N.D.	N.D.	N.D.	N.D.	N.D.	N.D.	N.D.	N.D.	N.D.	N.D.	N.D.	N.D.
Dihydroorotate	C00337			N.D.	N.D.	N.D.	N.D.	N.D.	N.D.	N.D.	N.D.	N.D.	N.D.	N.D.	N.D.	N.D.	N.D.	N.D.	N.D.	N.D.	N.D.	N.D.	N.D.	N.D.	N.D.	N.D.	N.D.	N.D.	N.D.	N.D.	N.D.	N.D.	N.D.	N.D.	N.D.	N.D.	N.D.	N.D.	N.D.	N.D.	N.D.	N.D.	N.D.	N.D.	N.D.	N.D.	N.D.	N.D.	N.D.
Dihydrouracil	C00429			N.D.	N.D.	N.D.	N.D.	N.D.	N.D.	N.D.	N.D.	N.D.	N.D.	N.D.	N.D.	N.D.	N.D.	N.D.	N.D.	N.D.	N.D.	N.D.	N.D.	N.D.	N.D.	N.D.	N.D.	N.D.	N.D.	N.D.	N.D.	N.D.	N.D.	N.D.	N.D.	N.D.	N.D.	N.D.	N.D.	N.D.	N.D.	N.D.	N.D.	N.D.	N.D.	N.D.	N.D.	N.D.	N.D.
Diphenylamine	C11016			N.D.	N.D.	N.D.	N.D.	N.D.	N.D.	N.D.	N.D.	N.D.	N.D.	N.D.	N.D.	N.D.	N.D.	N.D.	N.D.	N.D.	N.D.	N.D.	N.D.	N.D.	N.D.	N.D.	N.D.	N.D.	N.D.	N.D.	N.D.	N.D.	N.D.	N.D.	N.D.	N.D.	N.D.	N.D.	N.D.	N.D.	N.D.	N.D.	N.D.	N.D.	N.D.	N.D.	N.D.	N.D.	N.D.
dITP	C01345			N.D.	N.D.	N.D.	N.D.	N.D.	N.D.	N.D.	N.D.	N.D.	N.D.	N.D.	N.D.	N.D.	N.D.	N.D.	N.D.	N.D.	N.D.	N.D.	N.D.	N.D.	N.D.	N.D.	N.D.	N.D.	N.D.	N.D.	N.D.	N.D.	N.D.	N.D.	N.D.	N.D.	N.D.	N.D.	N.D.	N.D.	N.D.	N.D.	N.D.	N.D.	N.D.	N.D.	N.D.	N.D.	N.D.
Dodecanedioate	C02678			N.D.	N.D.	N.D.	N.D.	N.D.	N.D.	N.D.	N.D.	N.D.	N.D.	N.D.	N.D.	N.D.	N.D.	N.D.	N.D.	N.D.	N.D.	N.D.	N.D.	N.D.	N.D.	N.D.	N.D.	N.D.	N.D.	N.D.	N.D.	N.D.	N.D.	N.D.	N.D.	N.D.	N.D.	N.D.	N.D.	N.D.	N.D.	N.D.	N.D.	N.D.	N.D.	N.D.	N.D.	N.D.	N.D.
Dodecanoate	C02679			4.18522e-10	3.82061e-10	3.8981e-10	4.79337e-10	5.09465e-10	4.15247e-10	4.49972e-10	4.09831e-10	4.4145e-10	4.7849e-10	5.99581e-10	4.10292e-10	5.35267e-10	5.60945e-10	4.13593e-10	3.10757e-10	3.61811e-10	4.21541e-10	5.0902e-10	3.99784e-10	5.26751e-10	4.83457e-10	4.52485e-10	4.22583e-10	4.74855e-10	4.47643e-10	3.38065e-10	7.99501e-10	4.3099e-10	5.32823e-10	3.92626e-10	4.55554e-10	3.56114e-10	3.05392e-10	5.29904e-10	4.54718e-10	4.07031e-10	3.45509e-10	4.15753e-10	4.62695e-10	5.16639e-10	5.98953e-10	4.65612e-10	3.28204e-10	5.26774e-10	4.76732e-10
Dopamine	C03758			N.D.	N.D.	N.D.	N.D.	N.D.	N.D.	N.D.	N.D.	N.D.	N.D.	N.D.	N.D.	N.D.	N.D.	N.D.	N.D.	N.D.	N.D.	N.D.	N.D.	N.D.	N.D.	N.D.	N.D.	N.D.	N.D.	N.D.	N.D.	N.D.	N.D.	N.D.	N.D.	N.D.	N.D.	N.D.	N.D.	N.D.	N.D.	N.D.	N.D.	N.D.	N.D.	N.D.	N.D.	N.D.	N.D.
Ectoine	C06231			N.D.	N.D.	N.D.	N.D.	N.D.	N.D.	N.D.	N.D.	N.D.	N.D.	N.D.	N.D.	N.D.	N.D.	N.D.	N.D.	N.D.	N.D.	N.D.	N.D.	N.D.	N.D.	N.D.	N.D.	N.D.	N.D.	N.D.	N.D.	N.D.	N.D.	N.D.	N.D.	N.D.	N.D.	N.D.	N.D.	N.D.	N.D.	N.D.	N.D.	N.D.	N.D.	N.D.	N.D.	N.D.	N.D.
Epinephrine	C00788			N.D.	N.D.	N.D.	N.D.	N.D.	N.D.	N.D.	N.D.	N.D.	N.D.	N.D.	N.D.	N.D.	N.D.	N.D.	N.D.	N.D.	N.D.	N.D.	N.D.	N.D.	N.D.	N.D.	N.D.	N.D.	N.D.	N.D.	N.D.	N.D.	N.D.	N.D.	N.D.	N.D.	N.D.	N.D.	N.D.	N.D.	N.D.	N.D.	N.D.	N.D.	N.D.	N.D.	N.D.	N.D.	N.D.
Ethanolamine phosphate	C00346			1.12427e-10	9.35388e-11	1.08922e-10	N.D.	N.D.	N.D.	9.07406e-11	N.D.	1.07472e-10	N.D.	7.63947e-11	N.D.	1.18447e-10	N.D.	9.95967e-11	9.71805e-11	8.62523e-11	8.13699e-11	8.30116e-11	8.75118e-11	N.D.	N.D.	1.07606e-10	6.46147e-11	9.04278e-11	7.99119e-11	7.85144e-11	N.D.	1.07444e-10	9.64341e-11	7.33869e-11	N.D.	5.69261e-11	8.44149e-11	9.08432e-11	1.02219e-10	9.70123e-11	N.D.	8.53337e-11	8.17866e-11	9.57951e-11	N.D.	1.20497e-10	7.70757e-11	7.66112e-11	8.24367e-11
Folate	C00504			N.D.	N.D.	N.D.	N.D.	N.D.	N.D.	N.D.	N.D.	N.D.	N.D.	N.D.	N.D.	N.D.	N.D.	N.D.	N.D.	N.D.	N.D.	N.D.	N.D.	N.D.	N.D.	N.D.	N.D.	N.D.	N.D.	N.D.	N.D.	N.D.	N.D.	N.D.	N.D.	N.D.	N.D.	N.D.	N.D.	N.D.	N.D.	N.D.	N.D.	N.D.	N.D.	N.D.	N.D.	N.D.	N.D.
Galacturonate 1-phosphate	C04037			N.D.	N.D.	N.D.	N.D.	N.D.	N.D.	N.D.	N.D.	N.D.	N.D.	N.D.	N.D.	N.D.	N.D.	N.D.	N.D.	N.D.	N.D.	N.D.	N.D.	N.D.	N.D.	N.D.	N.D.	N.D.	N.D.	N.D.	N.D.	N.D.	N.D.	N.D.	N.D.	N.D.	N.D.	N.D.	N.D.	N.D.	N.D.	N.D.	N.D.	N.D.	N.D.	N.D.	N.D.	N.D.	N.D.
gamma-Butyrobetaine	C01181			4.31692e-11	3.40918e-11	3.11517e-11	3.68771e-11	3.68456e-11	3.6969e-11	3.94342e-11	5.47862e-11	3.38016e-11	2.63748e-11	3.21212e-11	3.4489e-11	3.64176e-11	3.91932e-11	3.82113e-11	3.01639e-11	3.22955e-11	3.38516e-11	3.68153e-11	3.35442e-11	4.21254e-11	4.75864e-11	2.84542e-11	2.7724e-11	3.58748e-11	3.94605e-11	3.24314e-11	3.98036e-11	3.5688e-11	3.18696e-11	3.19885e-11	3.19822e-11	3.20902e-11	4.52801e-11	4.34146e-11	4.202e-11	3.39056e-11	3.19491e-11	3.45662e-11	3.93715e-11	3.54207e-11	4.17841e-11	4.02254e-11	2.70176e-11	3.11608e-11	3.46244e-11
gamma-Glu-2AB	-			N.D.	N.D.	N.D.	N.D.	N.D.	N.D.	N.D.	N.D.	N.D.	N.D.	N.D.	N.D.	N.D.	N.D.	N.D.	N.D.	N.D.	N.D.	N.D.	N.D.	N.D.	N.D.	N.D.	N.D.	N.D.	N.D.	N.D.	N.D.	N.D.	N.D.	N.D.	N.D.	N.D.	N.D.	N.D.	N.D.	N.D.	N.D.	N.D.	N.D.	N.D.	N.D.	N.D.	N.D.	N.D.	N.D.
gamma-Guanidinobutyrate	C01035			1.449e-10	1.10127e-10	1.42685e-10	1.51317e-10	1.38325e-10	1.02354e-10	1.25148e-10	9.78299e-11	1.08297e-10	1.32519e-10	1.53844e-10	1.63121e-10	1.58684e-10	1.413e-10	1.02164e-10	1.13109e-10	1.41401e-10	1.40666e-10	1.34028e-10	1.12802e-10	1.40116e-10	1.21605e-10	9.69751e-11	1.33992e-10	1.61258e-10	1.51265e-10	1.03262e-10	1.36183e-10	1.01185e-10	1.22213e-10	1.32894e-10	1.44648e-10	1.17894e-10	1.16594e-10	1.31285e-10	1.07462e-10	1.00461e-10	1.35422e-10	1.41574e-10	1.36947e-10	9.8793e-11	1.38838e-10	8.73654e-11	1.07964e-10	1.28709e-10	1.46979e-10
Glucosamine	C00329			2.73281e-11	2.42522e-11	2.03988e-11	2.04478e-11	1.41656e-11	2.56951e-11	2.04909e-11	3.18854e-11	2.26195e-11	1.522e-11	1.80345e-11	2.26764e-11	2.41716e-11	1.982e-11	2.37721e-11	1.60514e-11	2.16168e-11	2.44135e-11	2.06563e-11	1.38101e-11	1.81078e-11	2.26303e-11	1.17206e-11	2.51793e-11	2.64702e-11	1.71203e-11	1.58687e-11	1.53596e-11	4.07517e-11	1.12083e-11	2.78278e-11	2.24756e-11	1.90275e-11	2.09938e-11	2.42013e-11	2.16083e-11	2.62583e-11	2.34033e-11	2.45714e-11	2.66976e-11	1.21049e-11	2.65155e-11	3.09556e-11	3.00379e-11	1.85029e-11	2.21071e-11
Glucosamine 6-phosphate	C00352			N.D.	N.D.	N.D.	N.D.	N.D.	N.D.	N.D.	N.D.	N.D.	N.D.	N.D.	N.D.	N.D.	N.D.	N.D.	N.D.	N.D.	N.D.	N.D.	N.D.	N.D.	N.D.	N.D.	N.D.	N.D.	N.D.	N.D.	N.D.	N.D.	N.D.	N.D.	N.D.	N.D.	N.D.	N.D.	N.D.	N.D.	N.D.	N.D.	N.D.	N.D.	N.D.	N.D.	N.D.	N.D.	N.D.
Glucuronate	C00191	C16245		3.07076e-10	2.98405e-10	2.55978e-10	3.48725e-10	3.18422e-10	2.5702e-10	3.17e-10	3.666e-10	3.06376e-10	2.76137e-10	3.76246e-10	3.11134e-10	3.94701e-10	4.00875e-10	4.11446e-10	3.73737e-10	3.55779e-10	3.2841e-10	3.57205e-10	3.79795e-10	4.28518e-10	4.4979e-10	3.28904e-10	3.42883e-10	2.93013e-10	3.93847e-10	3.21289e-10	3.5056e-10	4.8316e-10	3.70415e-10	3.16947e-10	3.35661e-10	2.62455e-10	4.02116e-10	4.53701e-10	4.58309e-10	3.06127e-10	2.52936e-10	3.363e-10	3.43512e-10	4.06951e-10	4.50988e-10	3.58656e-10	3.13924e-10	3.26757e-10	3.39643e-10
Glutarate	C00489			N.D.	N.D.	N.D.	N.D.	N.D.	N.D.	N.D.	N.D.	N.D.	4.24834e-11	N.D.	N.D.	N.D.	N.D.	N.D.	N.D.	N.D.	N.D.	N.D.	N.D.	N.D.	N.D.	4.98553e-11	N.D.	N.D.	N.D.	2.95491e-11	N.D.	N.D.	N.D.	5.44264e-11	4.21057e-11	4.78778e-11	6.16462e-11	5.71457e-11	N.D.	N.D.	5.94788e-11	N.D.	N.D.	4.5547e-11	8.62631e-11	N.D.	N.D.	N.D.	N.D.
Glutathione(ox)	C00127			6.27561e-09	5.59796e-09	6.06322e-09	7.03845e-09	7.67555e-09	7.4279e-09	5.487e-09	7.889e-09	6.52223e-09	6.26025e-09	7.57509e-09	1.23082e-08	7.9995e-09	1.6148e-08	8.29296e-09	9.24903e-09	8.0926e-09	3.04419e-08	1.08064e-08	7.88672e-09	8.43898e-09	1.0952e-08	9.94148e-09	1.08166e-08	8.1683e-09	1.05439e-08	9.65751e-09	1.77397e-08	1.10602e-08	1.12271e-08	6.50505e-09	6.32145e-09	7.04629e-09	3.44722e-08	1.55677e-08	2.09216e-08	6.87993e-09	7.57415e-09	8.31569e-09	7.74976e-09	1.39739e-08	1.21379e-08	1.01384e-08	8.74522e-09	7.0046e-09	9.17809e-09
Glycerophosphate	C00093	C03189		9.15041e-09	1.25962e-08	1.05001e-08	1.42769e-08	1.28461e-08	1.464e-08	1.40524e-08	1.53938e-08	1.26177e-08	9.0817e-09	1.34897e-08	1.29402e-08	1.74416e-08	1.54717e-08	1.73092e-08	1.32106e-08	1.17115e-08	1.32946e-08	1.64328e-08	1.43869e-08	1.71913e-08	1.78854e-08	1.1535e-08	1.1354e-08	1.38357e-08	1.51958e-08	1.43703e-08	1.76405e-08	2.02629e-08	1.37687e-08	1.38635e-08	1.53215e-08	1.36301e-08	1.41241e-08	2.24751e-08	2.55632e-08	1.38843e-08	1.14042e-08	1.56182e-08	1.52452e-08	1.3968e-08	2.15609e-08	2.46959e-08	1.81935e-08	1.31226e-08	1.65221e-08
Glycerophosphorylcholine	C00670			1.47786e-08	1.11378e-08	1.33516e-08	1.4407e-08	1.37838e-08	1.35492e-08	1.47414e-08	2.00833e-08	1.32054e-08	1.07449e-08	1.34034e-08	1.41899e-08	1.53899e-08	1.43827e-08	1.59038e-08	1.30668e-08	1.40468e-08	1.2469e-08	1.33589e-08	1.24697e-08	1.4004e-08	1.69488e-08	1.12605e-08	1.17482e-08	1.24393e-08	1.42462e-08	1.04952e-08	1.28319e-08	1.49298e-08	1.17235e-08	1.22027e-08	1.22203e-08	1.08687e-08	1.14941e-08	1.22925e-08	1.42493e-08	1.32075e-08	1.26998e-08	1.11254e-08	1.33136e-08	1.11851e-08	1.24616e-08	1.27756e-08	1.23389e-08	1.20881e-08	1.25255e-08
Glycocholate	C01921			N.D.	N.D.	N.D.	N.D.	N.D.	N.D.	N.D.	N.D.	N.D.	N.D.	N.D.	N.D.	N.D.	N.D.	N.D.	N.D.	N.D.	N.D.	N.D.	N.D.	N.D.	N.D.	N.D.	N.D.	N.D.	N.D.	N.D.	N.D.	N.D.	N.D.	N.D.	N.D.	N.D.	N.D.	N.D.	N.D.	N.D.	N.D.	N.D.	N.D.	N.D.	N.D.	N.D.	N.D.	N.D.	N.D.
Glycolate	C00160			N.D.	N.D.	N.D.	N.D.	N.D.	N.D.	1.08842e-09	1.2724e-09	6.34298e-10	7.29175e-10	N.D.	N.D.	N.D.	N.D.	N.D.	N.D.	N.D.	N.D.	6.73533e-10	5.42245e-10	N.D.	N.D.	N.D.	N.D.	N.D.	8.6484e-10	N.D.	N.D.	4.48441e-10	N.D.	N.D.	N.D.	N.D.	N.D.	6.94004e-10	N.D.	7.94804e-10	5.0894e-10	N.D.	N.D.	N.D.	1.24482e-09	8.17218e-10	N.D.	N.D.	8.17833e-10
Glyoxylate	C00048			N.D.	N.D.	N.D.	N.D.	N.D.	N.D.	N.D.	N.D.	N.D.	N.D.	N.D.	N.D.	N.D.	N.D.	N.D.	N.D.	N.D.	N.D.	N.D.	N.D.	N.D.	N.D.	N.D.	N.D.	N.D.	N.D.	N.D.	N.D.	N.D.	N.D.	N.D.	N.D.	N.D.	N.D.	N.D.	N.D.	N.D.	N.D.	N.D.	N.D.	N.D.	N.D.	N.D.	N.D.	N.D.	N.D.
Gramine	C08304			N.D.	N.D.	N.D.	N.D.	N.D.	N.D.	N.D.	N.D.	N.D.	N.D.	N.D.	N.D.	N.D.	N.D.	N.D.	N.D.	N.D.	N.D.	N.D.	N.D.	N.D.	N.D.	N.D.	N.D.	N.D.	N.D.	N.D.	N.D.	N.D.	N.D.	N.D.	N.D.	N.D.	N.D.	N.D.	N.D.	N.D.	N.D.	N.D.	N.D.	N.D.	N.D.	N.D.	N.D.	N.D.	N.D.
Guanidinoacetate	C00581			1.29047e-10	7.45832e-11	5.09082e-11	5.33495e-11	4.50722e-11	6.45098e-11	6.3382e-11	8.86301e-11	6.44288e-11	5.17497e-11	4.28587e-11	5.11696e-11	5.42375e-11	5.7071e-11	6.36221e-11	5.61439e-11	5.12322e-11	4.60682e-11	4.86399e-11	4.6292e-11	5.67359e-11	5.65464e-11	3.99765e-11	4.7525e-11	4.81875e-11	5.98366e-11	5.54233e-11	4.74922e-11	5.74507e-11	5.5701e-11	5.4519e-11	4.94821e-11	5.20123e-11	5.73739e-11	5.67458e-11	6.12154e-11	5.45592e-11	4.52064e-11	5.45046e-11	5.03313e-11	5.12511e-11	5.13343e-11	6.74869e-11	4.9958e-11	4.82242e-11	5.11637e-11
Guanidinosuccinate	C03139			N.D.	N.D.	N.D.	N.D.	N.D.	N.D.	N.D.	N.D.	N.D.	N.D.	N.D.	N.D.	N.D.	N.D.	N.D.	N.D.	N.D.	N.D.	N.D.	N.D.	N.D.	N.D.	N.D.	N.D.	N.D.	N.D.	N.D.	N.D.	N.D.	N.D.	N.D.	N.D.	N.D.	N.D.	N.D.	N.D.	N.D.	N.D.	N.D.	N.D.	N.D.	N.D.	N.D.	N.D.	N.D.	N.D.
Harman	C09209			N.D.	N.D.	N.D.	N.D.	N.D.	N.D.	N.D.	N.D.	N.D.	N.D.	N.D.	N.D.	N.D.	N.D.	N.D.	N.D.	N.D.	N.D.	N.D.	N.D.	N.D.	N.D.	N.D.	N.D.	N.D.	N.D.	N.D.	N.D.	N.D.	N.D.	N.D.	N.D.	N.D.	N.D.	N.D.	N.D.	N.D.	N.D.	N.D.	N.D.	N.D.	N.D.	N.D.	N.D.	N.D.	N.D.
Heptanoate	C17714			N.D.	N.D.	N.D.	N.D.	N.D.	N.D.	N.D.	N.D.	N.D.	N.D.	N.D.	3.57032e-11	4.24982e-11	N.D.	N.D.	N.D.	4.38115e-11	N.D.	N.D.	4.00997e-11	4.24318e-11	N.D.	N.D.	N.D.	N.D.	N.D.	4.2081e-11	N.D.	N.D.	N.D.	3.25682e-11	5.1684e-11	2.78997e-11	N.D.	N.D.	3.96908e-11	N.D.	N.D.	3.97304e-11	N.D.	3.65627e-11	N.D.	N.D.	N.D.	N.D.	N.D.
Hexanoate	C01585			N.D.	N.D.	8.46246e-11	9.64253e-11	8.12514e-11	7.03137e-11	6.43976e-11	7.69868e-11	1.01775e-10	8.28045e-11	8.10225e-11	9.82762e-11	1.12578e-10	9.19605e-11	1.19312e-10	7.71252e-11	1.08991e-10	7.61257e-11	8.91024e-11	7.37751e-11	1.14527e-10	8.47104e-11	8.4737e-11	1.23054e-10	1.03169e-10	1.21936e-10	9.01965e-11	1.20025e-10	9.38779e-11	9.76422e-11	1.04095e-10	8.51998e-11	7.17744e-11	1.05605e-10	9.59406e-11	8.47601e-11	1.07683e-10	6.28413e-11	1.24559e-10	1.19975e-10	9.18626e-11	1.35282e-10	9.7135e-11	8.01329e-11	1.17291e-10	8.88848e-11
Hexylamine	C08306			N.D.	N.D.	N.D.	N.D.	N.D.	N.D.	N.D.	N.D.	N.D.	N.D.	N.D.	N.D.	N.D.	N.D.	N.D.	N.D.	N.D.	N.D.	N.D.	N.D.	N.D.	N.D.	N.D.	N.D.	N.D.	N.D.	N.D.	N.D.	N.D.	N.D.	N.D.	N.D.	N.D.	N.D.	N.D.	N.D.	N.D.	N.D.	N.D.	N.D.	N.D.	N.D.	N.D.	N.D.	N.D.	N.D.
Hippurate	C01586			N.D.	N.D.	N.D.	N.D.	N.D.	N.D.	N.D.	N.D.	N.D.	N.D.	N.D.	N.D.	N.D.	N.D.	N.D.	N.D.	N.D.	N.D.	N.D.	N.D.	N.D.	N.D.	N.D.	N.D.	N.D.	N.D.	N.D.	N.D.	N.D.	N.D.	N.D.	N.D.	N.D.	N.D.	N.D.	N.D.	N.D.	N.D.	N.D.	N.D.	N.D.	N.D.	N.D.	N.D.	N.D.	N.D.
Histamine	C00388			N.D.	N.D.	N.D.	N.D.	N.D.	N.D.	N.D.	N.D.	N.D.	N.D.	N.D.	N.D.	N.D.	N.D.	N.D.	N.D.	N.D.	N.D.	N.D.	N.D.	N.D.	N.D.	N.D.	N.D.	N.D.	N.D.	N.D.	N.D.	N.D.	N.D.	N.D.	N.D.	N.D.	N.D.	N.D.	N.D.	N.D.	N.D.	N.D.	N.D.	5.13035e-12	N.D.	N.D.	N.D.	N.D.	N.D.
Histidinol	C00860			N.D.	N.D.	N.D.	N.D.	N.D.	N.D.	N.D.	N.D.	N.D.	N.D.	N.D.	N.D.	N.D.	N.D.	N.D.	N.D.	N.D.	N.D.	N.D.	N.D.	N.D.	N.D.	N.D.	N.D.	N.D.	N.D.	N.D.	N.D.	N.D.	N.D.	N.D.	N.D.	N.D.	N.D.	N.D.	N.D.	N.D.	N.D.	N.D.	N.D.	N.D.	N.D.	N.D.	N.D.	N.D.	N.D.
Homocarnosine	C00884			N.D.	N.D.	N.D.	N.D.	N.D.	N.D.	N.D.	N.D.	N.D.	N.D.	N.D.	N.D.	N.D.	N.D.	N.D.	N.D.	N.D.	N.D.	N.D.	N.D.	N.D.	N.D.	N.D.	N.D.	N.D.	N.D.	N.D.	N.D.	N.D.	N.D.	N.D.	N.D.	N.D.	N.D.	N.D.	N.D.	N.D.	N.D.	N.D.	N.D.	N.D.	N.D.	N.D.	N.D.	N.D.	N.D.
Homocystine	C01817			N.D.	N.D.	N.D.	N.D.	N.D.	N.D.	N.D.	N.D.	N.D.	N.D.	N.D.	N.D.	N.D.	N.D.	N.D.	N.D.	N.D.	N.D.	N.D.	N.D.	N.D.	N.D.	N.D.	N.D.	N.D.	N.D.	N.D.	N.D.	N.D.	N.D.	N.D.	N.D.	N.D.	N.D.	N.D.	N.D.	N.D.	N.D.	N.D.	N.D.	N.D.	N.D.	N.D.	N.D.	N.D.	N.D.
Homovanillate	C05582			9.0509e-10	8.22948e-10	9.28618e-10	1.1943e-09	1.2748e-09	1.3549e-09	1.4775e-09	1.57435e-09	8.01736e-10	7.15926e-10	1.1507e-09	1.17934e-09	1.65896e-09	1.60646e-09	1.8523e-09	8.67235e-10	8.12512e-10	1.08568e-09	1.6309e-09	1.56032e-09	1.78945e-09	1.86356e-09	7.77327e-10	9.406e-10	1.15331e-09	1.49238e-09	1.4296e-09	1.64412e-09	1.64e-09	9.29025e-10	1.02241e-09	1.11489e-09	1.19231e-09	1.43032e-09	1.77804e-09	1.91047e-09	9.1419e-10	9.83803e-10	1.12848e-09	1.38691e-09	1.32121e-09	1.85294e-09	1.84346e-09	1.17662e-09	7.9915e-10	1.11543e-09
Hydroxyproline	C01015			1.65173e-08	1.39959e-08	1.55248e-08	1.54266e-08	1.3601e-08	1.47672e-08	1.52028e-08	2.11863e-08	1.51987e-08	1.31882e-08	1.48898e-08	1.64054e-08	1.80643e-08	1.80088e-08	2.42687e-08	1.51485e-08	1.54175e-08	1.51528e-08	1.59082e-08	1.54338e-08	1.81359e-08	2.62477e-08	1.2254e-08	1.33684e-08	1.61988e-08	1.68289e-08	1.55217e-08	1.78234e-08	2.76668e-08	1.47967e-08	1.48761e-08	1.49059e-08	1.44045e-08	1.73309e-08	1.97949e-08	2.60944e-08	1.4396e-08	1.38004e-08	1.465e-08	1.62326e-08	1.60669e-08	2.28516e-08	2.61383e-08	1.3115e-08	1.43882e-08	1.58037e-08
Hydroxyurea	C07044			N.D.	N.D.	N.D.	N.D.	N.D.	N.D.	N.D.	N.D.	N.D.	N.D.	N.D.	N.D.	N.D.	N.D.	N.D.	N.D.	N.D.	N.D.	N.D.	N.D.	N.D.	N.D.	N.D.	N.D.	N.D.	N.D.	N.D.	N.D.	N.D.	N.D.	N.D.	N.D.	N.D.	N.D.	N.D.	N.D.	N.D.	N.D.	N.D.	N.D.	N.D.	N.D.	N.D.	N.D.	N.D.	N.D.
Hypotaurine	C00519			N.D.	N.D.	N.D.	N.D.	N.D.	N.D.	N.D.	N.D.	N.D.	N.D.	N.D.	N.D.	N.D.	N.D.	N.D.	N.D.	N.D.	N.D.	N.D.	N.D.	N.D.	N.D.	N.D.	N.D.	N.D.	N.D.	N.D.	N.D.	N.D.	N.D.	N.D.	N.D.	N.D.	N.D.	N.D.	N.D.	N.D.	N.D.	N.D.	N.D.	N.D.	N.D.	N.D.	N.D.	N.D.	N.D.
Hypoxanthine	C00262			N.D.	5.84574e-11	N.D.	4.5445e-11	N.D.	7.34406e-11	6.15416e-11	1.04839e-10	6.40195e-11	N.D.	N.D.	4.1618e-11	7.23114e-11	5.87787e-11	1.05925e-10	N.D.	N.D.	5.3001e-11	6.49401e-11	5.09054e-11	N.D.	9.54078e-11	N.D.	N.D.	7.45103e-11	5.37191e-11	9.07504e-11	1.01259e-10	9.38089e-11	4.77903e-11	7.13111e-11	6.34736e-11	5.49986e-11	5.86363e-11	7.83748e-11	1.3258e-10	N.D.	N.D.	N.D.	1.03704e-10	8.49077e-11	1.04235e-10	1.05993e-10	7.58549e-11	N.D.	5.45384e-11
Ibotenate	C10600			N.D.	N.D.	N.D.	N.D.	N.D.	N.D.	N.D.	N.D.	N.D.	N.D.	N.D.	N.D.	N.D.	N.D.	N.D.	N.D.	N.D.	N.D.	N.D.	N.D.	N.D.	N.D.	N.D.	N.D.	N.D.	N.D.	N.D.	N.D.	N.D.	N.D.	N.D.	N.D.	N.D.	N.D.	N.D.	N.D.	N.D.	N.D.	N.D.	N.D.	N.D.	N.D.	N.D.	N.D.	N.D.	N.D.
IDP	C00104			N.D.	N.D.	N.D.	N.D.	N.D.	N.D.	N.D.	N.D.	N.D.	N.D.	N.D.	N.D.	N.D.	N.D.	N.D.	N.D.	N.D.	N.D.	N.D.	N.D.	N.D.	N.D.	N.D.	N.D.	N.D.	N.D.	N.D.	N.D.	N.D.	N.D.	N.D.	N.D.	N.D.	N.D.	N.D.	N.D.	N.D.	N.D.	N.D.	N.D.	N.D.	N.D.	N.D.	N.D.	N.D.	N.D.
Imidazole-4-acetate	C02835			N.D.	N.D.	N.D.	N.D.	N.D.	N.D.	N.D.	N.D.	N.D.	N.D.	N.D.	N.D.	N.D.	N.D.	N.D.	N.D.	N.D.	N.D.	N.D.	N.D.	N.D.	N.D.	N.D.	N.D.	N.D.	N.D.	N.D.	N.D.	N.D.	N.D.	N.D.	N.D.	N.D.	N.D.	N.D.	N.D.	N.D.	N.D.	N.D.	N.D.	N.D.	N.D.	N.D.	N.D.	N.D.	N.D.
IMP	C00130			N.D.	N.D.	N.D.	N.D.	N.D.	N.D.	N.D.	N.D.	6.66123e-11	5.87279e-11	N.D.	6.32724e-11	9.17219e-11	N.D.	N.D.	N.D.	6.53763e-11	6.24099e-11	8.67659e-11	7.54582e-11	1.05328e-10	1.00634e-10	N.D.	5.6519e-11	N.D.	8.28245e-11	7.7318e-11	1.29352e-10	9.41641e-11	N.D.	6.42325e-11	5.33918e-11	6.56869e-11	7.17941e-11	1.26363e-10	1.0903e-10	6.15702e-11	6.38721e-11	6.14627e-11	8.03145e-11	9.18945e-11	1.38734e-10	1.07102e-10	N.D.	6.76159e-11	7.08245e-11
Indole-3-acetaldehyde	C00637			N.D.	N.D.	N.D.	N.D.	N.D.	N.D.	N.D.	N.D.	N.D.	N.D.	N.D.	N.D.	N.D.	N.D.	N.D.	N.D.	N.D.	N.D.	N.D.	N.D.	N.D.	N.D.	N.D.	N.D.	N.D.	N.D.	N.D.	N.D.	N.D.	N.D.	N.D.	N.D.	N.D.	N.D.	N.D.	N.D.	N.D.	N.D.	N.D.	N.D.	N.D.	N.D.	N.D.	N.D.	N.D.	N.D.
Indole-3-acetamide	C02693			N.D.	N.D.	N.D.	N.D.	N.D.	N.D.	N.D.	N.D.	N.D.	N.D.	N.D.	N.D.	N.D.	N.D.	N.D.	N.D.	N.D.	N.D.	N.D.	N.D.	N.D.	N.D.	N.D.	N.D.	N.D.	N.D.	N.D.	N.D.	N.D.	N.D.	N.D.	N.D.	N.D.	N.D.	N.D.	N.D.	N.D.	N.D.	N.D.	N.D.	N.D.	N.D.	N.D.	N.D.	N.D.	N.D.
Indole-3-acetate	C00954			2.64135e-10	2.47894e-10	2.46334e-10	1.74556e-10	1.80446e-10	2.37011e-10	1.97272e-10	2.44533e-10	1.96712e-10	1.59291e-10	1.85334e-10	1.86041e-10	1.52349e-10	1.78808e-10	2.09387e-10	1.72629e-10	2.13345e-10	1.56866e-10	1.3517e-10	1.56887e-10	1.63839e-10	1.80655e-10	1.29574e-10	1.77928e-10	1.87466e-10	2.01494e-10	1.41071e-10	1.6841e-10	2.19686e-10	1.50456e-10	2.16423e-10	1.5583e-10	2.06447e-10	1.79303e-10	1.98245e-10	1.86824e-10	1.90279e-10	1.80864e-10	1.93625e-10	2.38278e-10	2.44766e-10	2.46071e-10	2.11605e-10	1.87993e-10	2.0646e-10	1.75703e-10
Indole-3-ethanol	C00955			N.D.	N.D.	N.D.	N.D.	N.D.	N.D.	N.D.	N.D.	N.D.	N.D.	N.D.	N.D.	N.D.	N.D.	N.D.	N.D.	N.D.	N.D.	N.D.	N.D.	N.D.	N.D.	N.D.	N.D.	N.D.	N.D.	N.D.	N.D.	N.D.	N.D.	N.D.	N.D.	N.D.	N.D.	N.D.	N.D.	N.D.	N.D.	N.D.	N.D.	N.D.	N.D.	N.D.	N.D.	N.D.	N.D.
Inosine	C00294			N.D.	N.D.	N.D.	N.D.	N.D.	N.D.	N.D.	N.D.	N.D.	N.D.	N.D.	N.D.	N.D.	N.D.	N.D.	N.D.	N.D.	N.D.	N.D.	N.D.	N.D.	N.D.	N.D.	N.D.	N.D.	N.D.	N.D.	N.D.	N.D.	N.D.	N.D.	N.D.	N.D.	N.D.	N.D.	N.D.	N.D.	N.D.	N.D.	N.D.	N.D.	N.D.	N.D.	N.D.	N.D.	N.D.
Isethionate	C05123			N.D.	N.D.	N.D.	N.D.	N.D.	N.D.	N.D.	N.D.	N.D.	N.D.	N.D.	N.D.	N.D.	N.D.	N.D.	N.D.	N.D.	N.D.	4.66472e-11	N.D.	N.D.	N.D.	N.D.	N.D.	N.D.	N.D.	N.D.	3.86831e-11	N.D.	N.D.	N.D.	N.D.	N.D.	N.D.	N.D.	N.D.	N.D.	N.D.	N.D.	N.D.	N.D.	N.D.	N.D.	N.D.	N.D.	N.D.
Isoamylamine	C02640			N.D.	N.D.	N.D.	N.D.	N.D.	N.D.	N.D.	N.D.	N.D.	N.D.	N.D.	N.D.	N.D.	N.D.	N.D.	N.D.	N.D.	N.D.	N.D.	N.D.	N.D.	N.D.	N.D.	N.D.	N.D.	N.D.	N.D.	N.D.	N.D.	N.D.	N.D.	N.D.	N.D.	N.D.	N.D.	N.D.	N.D.	N.D.	N.D.	N.D.	N.D.	N.D.	N.D.	N.D.	N.D.	N.D.
Isobutylamine	C02787			N.D.	N.D.	N.D.	N.D.	N.D.	N.D.	N.D.	N.D.	N.D.	N.D.	N.D.	N.D.	N.D.	N.D.	N.D.	N.D.	N.D.	N.D.	N.D.	N.D.	N.D.	N.D.	N.D.	N.D.	N.D.	N.D.	N.D.	N.D.	N.D.	N.D.	N.D.	N.D.	N.D.	N.D.	N.D.	N.D.	N.D.	N.D.	N.D.	N.D.	N.D.	N.D.	N.D.	N.D.	N.D.	N.D.
Isobutyryl CoA	C00630			N.D.	N.D.	N.D.	N.D.	N.D.	N.D.	N.D.	N.D.	N.D.	N.D.	N.D.	N.D.	N.D.	N.D.	N.D.	N.D.	N.D.	N.D.	N.D.	N.D.	N.D.	N.D.	N.D.	N.D.	N.D.	N.D.	N.D.	N.D.	N.D.	N.D.	N.D.	N.D.	N.D.	N.D.	N.D.	N.D.	N.D.	N.D.	N.D.	N.D.	N.D.	N.D.	N.D.	N.D.	N.D.	N.D.
Isonicotinamide	C02421			N.D.	N.D.	N.D.	N.D.	N.D.	N.D.	N.D.	N.D.	N.D.	N.D.	N.D.	N.D.	N.D.	N.D.	N.D.	N.D.	N.D.	N.D.	N.D.	N.D.	N.D.	N.D.	N.D.	N.D.	N.D.	N.D.	N.D.	N.D.	N.D.	N.D.	N.D.	N.D.	N.D.	N.D.	N.D.	N.D.	N.D.	N.D.	N.D.	N.D.	N.D.	N.D.	N.D.	N.D.	N.D.	N.D.
Isopropanolamine	C05771	C03194		N.D.	N.D.	N.D.	N.D.	N.D.	N.D.	N.D.	N.D.	N.D.	N.D.	N.D.	N.D.	N.D.	N.D.	N.D.	N.D.	N.D.	N.D.	N.D.	N.D.	N.D.	N.D.	N.D.	N.D.	N.D.	N.D.	N.D.	N.D.	N.D.	N.D.	N.D.	N.D.	N.D.	N.D.	N.D.	N.D.	N.D.	N.D.	N.D.	N.D.	N.D.	N.D.	N.D.	N.D.	N.D.	N.D.
Itaconate	C00490			N.D.	N.D.	N.D.	N.D.	N.D.	N.D.	N.D.	N.D.	N.D.	N.D.	N.D.	N.D.	N.D.	N.D.	N.D.	N.D.	N.D.	N.D.	N.D.	N.D.	N.D.	N.D.	N.D.	N.D.	N.D.	N.D.	N.D.	N.D.	N.D.	N.D.	N.D.	N.D.	N.D.	N.D.	N.D.	N.D.	N.D.	N.D.	N.D.	N.D.	N.D.	N.D.	N.D.	N.D.	N.D.	N.D.
ITP	C00081			N.D.	N.D.	N.D.	N.D.	N.D.	N.D.	N.D.	N.D.	N.D.	N.D.	N.D.	N.D.	N.D.	N.D.	N.D.	N.D.	N.D.	N.D.	N.D.	N.D.	N.D.	N.D.	N.D.	N.D.	N.D.	N.D.	N.D.	N.D.	N.D.	N.D.	N.D.	N.D.	N.D.	N.D.	N.D.	N.D.	N.D.	N.D.	N.D.	N.D.	N.D.	N.D.	N.D.	N.D.	N.D.	N.D.
Kynurenine	C00328	C01718		N.D.	N.D.	N.D.	N.D.	N.D.	N.D.	N.D.	N.D.	N.D.	N.D.	N.D.	N.D.	N.D.	N.D.	N.D.	N.D.	N.D.	N.D.	N.D.	N.D.	N.D.	N.D.	N.D.	N.D.	N.D.	N.D.	N.D.	N.D.	N.D.	N.D.	N.D.	N.D.	N.D.	N.D.	N.D.	N.D.	N.D.	N.D.	N.D.	N.D.	N.D.	N.D.	N.D.	N.D.	N.D.	N.D.
Lysinamide	C01930			N.D.	N.D.	N.D.	N.D.	N.D.	N.D.	N.D.	N.D.	N.D.	N.D.	N.D.	N.D.	N.D.	N.D.	N.D.	N.D.	N.D.	N.D.	N.D.	N.D.	N.D.	N.D.	N.D.	N.D.	N.D.	N.D.	N.D.	N.D.	N.D.	N.D.	N.D.	N.D.	N.D.	N.D.	N.D.	N.D.	N.D.	N.D.	N.D.	N.D.	N.D.	N.D.	N.D.	N.D.	N.D.	N.D.
Malonate	C00383			1.37835e-10	1.40368e-10	1.16451e-10	2.02619e-10	1.75907e-10	1.66787e-10	1.8103e-10	1.87676e-10	1.28445e-10	1.35935e-10	1.50462e-10	1.34178e-10	1.6794e-10	2.02091e-10	1.51769e-10	1.47715e-10	1.40101e-10	1.64043e-10	1.93796e-10	1.68542e-10	1.94572e-10	1.95962e-10	1.22953e-10	1.42461e-10	2.02e-10	1.97965e-10	1.69734e-10	1.81665e-10	1.74577e-10	1.18066e-10	1.55532e-10	1.64579e-10	1.60169e-10	2.06265e-10	2.18953e-10	2.04636e-10	1.55768e-10	1.19362e-10	1.80465e-10	1.92096e-10	1.59991e-10	2.04683e-10	1.80301e-10	2.09366e-10	1.52635e-10	1.98605e-10
Malonyl CoA	C00083			4.82973e-10	2.68169e-10	2.05045e-10	2.94791e-10	2.2025e-10	1.99463e-10	1.93865e-10	2.37918e-10	1.97458e-10	2.0034e-10	3.40847e-10	3.04222e-10	3.19757e-10	3.06927e-10	3.17462e-10	2.34993e-10	2.75962e-10	2.29304e-10	2.05548e-10	3.0764e-10	3.31613e-10	4.87168e-10	2.3945e-10	2.44759e-10	3.44272e-10	3.21181e-10	3.65307e-10	3.89559e-10	4.4596e-10	2.07676e-10	2.03513e-10	3.58667e-10	2.36068e-10	3.4477e-10	5.83368e-10	3.82037e-10	2.87584e-10	1.82314e-10	2.78903e-10	2.93552e-10	4.06917e-10	3.87499e-10	2.73151e-10	2.94468e-10	4.95469e-10	2.1483e-10
Mannosamine	C03570			N.D.	N.D.	N.D.	N.D.	N.D.	N.D.	N.D.	N.D.	N.D.	N.D.	N.D.	N.D.	N.D.	N.D.	N.D.	N.D.	N.D.	N.D.	N.D.	N.D.	N.D.	N.D.	N.D.	N.D.	N.D.	N.D.	N.D.	N.D.	N.D.	N.D.	N.D.	N.D.	N.D.	N.D.	N.D.	N.D.	N.D.	N.D.	N.D.	N.D.	N.D.	N.D.	N.D.	N.D.	N.D.	N.D.
Melamine	C08737			3.27452e-11	N.D.	N.D.	1.57947e-11	N.D.	2.90938e-11	2.11084e-11	2.16628e-11	2.36674e-11	N.D.	1.31222e-11	3.15504e-11	3.20242e-11	1.80838e-11	1.39485e-11	2.32595e-11	N.D.	N.D.	1.88173e-11	2.68296e-11	2.32963e-11	2.66564e-11	2.08295e-11	2.85947e-11	N.D.	3.38255e-11	1.9626e-11	2.15773e-11	1.99369e-11	1.09591e-11	N.D.	2.25866e-11	N.D.	2.4325e-11	N.D.	N.D.	2.52516e-11	N.D.	N.D.	1.91904e-11	N.D.	N.D.	N.D.	N.D.	2.55345e-11	N.D.
Melatonin	C01598			N.D.	N.D.	N.D.	N.D.	N.D.	N.D.	N.D.	N.D.	N.D.	N.D.	N.D.	N.D.	N.D.	N.D.	N.D.	N.D.	N.D.	N.D.	N.D.	N.D.	N.D.	N.D.	N.D.	N.D.	N.D.	N.D.	N.D.	N.D.	N.D.	N.D.	N.D.	N.D.	N.D.	N.D.	N.D.	N.D.	N.D.	N.D.	N.D.	N.D.	N.D.	N.D.	N.D.	N.D.	N.D.	N.D.
Metformin	C07151			N.D.	N.D.	N.D.	N.D.	N.D.	N.D.	N.D.	N.D.	N.D.	N.D.	N.D.	9.83991e-12	N.D.	N.D.	N.D.	7.80879e-12	N.D.	N.D.	N.D.	N.D.	N.D.	N.D.	N.D.	N.D.	N.D.	N.D.	N.D.	2.94107e-12	8.01993e-12	N.D.	N.D.	N.D.	N.D.	N.D.	N.D.	N.D.	N.D.	N.D.	2.39232e-12	N.D.	N.D.	N.D.	N.D.	N.D.	N.D.	N.D.
Methanesulfonate	C11145			N.D.	N.D.	N.D.	N.D.	N.D.	N.D.	N.D.	N.D.	N.D.	N.D.	N.D.	N.D.	N.D.	N.D.	N.D.	N.D.	N.D.	N.D.	N.D.	N.D.	N.D.	N.D.	N.D.	N.D.	N.D.	N.D.	N.D.	N.D.	N.D.	N.D.	N.D.	N.D.	N.D.	N.D.	N.D.	N.D.	N.D.	N.D.	N.D.	N.D.	N.D.	N.D.	N.D.	N.D.	N.D.	N.D.
Methionine sulfoxide	C02989			4.02591e-10	3.82243e-10	3.91952e-10	4.02745e-10	3.99381e-10	4.46698e-10	3.91937e-10	4.28918e-10	4.79442e-10	3.56202e-10	4.18915e-10	3.53485e-10	3.98174e-10	5.09138e-10	4.34094e-10	3.56363e-10	3.8408e-10	3.32232e-10	3.65081e-10	2.98553e-10	3.59166e-10	4.24037e-10	3.20288e-10	3.79279e-10	4.46326e-10	4.77323e-10	3.32579e-10	3.89736e-10	4.42065e-10	4.89431e-10	5.11224e-10	3.90708e-10	4.7795e-10	5.14399e-10	4.98021e-10	4.86868e-10	5.02451e-10	4.70314e-10	5.29831e-10	4.16884e-10	4.17384e-10	5.81566e-10	5.34623e-10	4.12898e-10	5.2986e-10	4.47199e-10
Methionine sulfoximine	C03510	C03829		N.D.	N.D.	N.D.	N.D.	N.D.	N.D.	N.D.	N.D.	N.D.	N.D.	N.D.	N.D.	N.D.	N.D.	N.D.	N.D.	N.D.	N.D.	N.D.	N.D.	N.D.	N.D.	N.D.	N.D.	N.D.	N.D.	N.D.	N.D.	N.D.	N.D.	N.D.	N.D.	N.D.	N.D.	N.D.	N.D.	N.D.	N.D.	N.D.	N.D.	N.D.	N.D.	N.D.	N.D.	N.D.	N.D.
Methyl sulfate	C02704			N.D.	N.D.	N.D.	N.D.	N.D.	N.D.	N.D.	N.D.	N.D.	N.D.	N.D.	N.D.	N.D.	N.D.	N.D.	N.D.	N.D.	N.D.	N.D.	N.D.	N.D.	N.D.	N.D.	N.D.	N.D.	N.D.	N.D.	N.D.	N.D.	N.D.	N.D.	N.D.	N.D.	N.D.	N.D.	N.D.	N.D.	N.D.	N.D.	N.D.	N.D.	N.D.	N.D.	N.D.	N.D.	N.D.
Methylguanidine	C02294			N.D.	N.D.	N.D.	N.D.	N.D.	N.D.	N.D.	N.D.	N.D.	N.D.	N.D.	N.D.	N.D.	N.D.	N.D.	N.D.	N.D.	N.D.	N.D.	N.D.	N.D.	N.D.	N.D.	N.D.	N.D.	N.D.	N.D.	N.D.	N.D.	N.D.	N.D.	N.D.	N.D.	N.D.	N.D.	N.D.	N.D.	N.D.	N.D.	N.D.	N.D.	N.D.	N.D.	N.D.	N.D.	N.D.
m-Hydroxybenzoate	C00587			N.D.	N.D.	N.D.	N.D.	N.D.	N.D.	N.D.	N.D.	N.D.	N.D.	N.D.	N.D.	N.D.	N.D.	N.D.	N.D.	N.D.	N.D.	N.D.	N.D.	N.D.	N.D.	N.D.	N.D.	N.D.	N.D.	N.D.	N.D.	N.D.	N.D.	N.D.	N.D.	N.D.	N.D.	N.D.	N.D.	N.D.	N.D.	N.D.	N.D.	N.D.	N.D.	N.D.	N.D.	N.D.	N.D.
Mucate	C00879			N.D.	N.D.	N.D.	N.D.	N.D.	N.D.	N.D.	N.D.	N.D.	N.D.	N.D.	N.D.	N.D.	N.D.	N.D.	N.D.	N.D.	N.D.	N.D.	N.D.	N.D.	N.D.	N.D.	N.D.	N.D.	N.D.	N.D.	N.D.	N.D.	N.D.	N.D.	N.D.	N.D.	N.D.	N.D.	N.D.	N.D.	N.D.	N.D.	N.D.	N.D.	N.D.	N.D.	N.D.	N.D.	N.D.
Muramate	C06470			N.D.	N.D.	N.D.	N.D.	N.D.	N.D.	N.D.	N.D.	N.D.	N.D.	N.D.	N.D.	N.D.	N.D.	N.D.	N.D.	N.D.	N.D.	N.D.	N.D.	N.D.	N.D.	N.D.	N.D.	N.D.	N.D.	N.D.	N.D.	N.D.	N.D.	N.D.	N.D.	N.D.	N.D.	N.D.	N.D.	N.D.	N.D.	N.D.	N.D.	N.D.	N.D.	N.D.	N.D.	N.D.	N.D.
Muscimol	C08311			N.D.	N.D.	N.D.	N.D.	N.D.	N.D.	N.D.	N.D.	N.D.	N.D.	N.D.	N.D.	N.D.	N.D.	N.D.	N.D.	N.D.	N.D.	N.D.	N.D.	N.D.	N.D.	N.D.	N.D.	N.D.	N.D.	N.D.	N.D.	N.D.	N.D.	N.D.	N.D.	N.D.	N.D.	N.D.	N.D.	N.D.	N.D.	N.D.	N.D.	N.D.	N.D.	N.D.	N.D.	N.D.	N.D.
N,N-Dimethylglycine	C01026			2.55554e-10	1.61291e-10	6.59301e-11	6.70764e-11	5.39209e-11	1.38509e-10	1.0689e-10	1.4214e-10	1.25324e-10	5.90186e-11	7.61417e-11	5.80626e-11	6.28578e-11	8.81868e-11	7.76772e-11	6.59679e-11	5.80667e-11	3.54925e-11	4.76957e-11	6.13906e-11	5.14267e-11	4.88101e-11	6.61118e-11	5.60694e-11	7.64011e-11	6.77066e-11	6.75008e-11	7.09003e-11	4.42615e-11	9.73963e-11	1.09793e-10	6.75565e-11	9.61444e-11	1.04531e-10	1.02319e-10	6.60523e-11	9.77198e-11	8.07518e-11	9.31546e-11	7.9759e-11	7.40716e-11	1.13674e-10	9.69324e-11	6.09049e-11	8.89646e-11	7.68004e-11
N1,N12-Diacetylspermine	C03413			N.D.	N.D.	N.D.	N.D.	N.D.	N.D.	N.D.	N.D.	N.D.	N.D.	N.D.	N.D.	N.D.	N.D.	N.D.	N.D.	N.D.	N.D.	N.D.	N.D.	N.D.	N.D.	N.D.	N.D.	N.D.	N.D.	N.D.	N.D.	N.D.	N.D.	N.D.	N.D.	N.D.	N.D.	N.D.	N.D.	N.D.	N.D.	N.D.	N.D.	N.D.	N.D.	N.D.	N.D.	N.D.	N.D.
N1,N8-Diacetylspermidine	-			N.D.	N.D.	N.D.	N.D.	N.D.	N.D.	N.D.	N.D.	N.D.	N.D.	N.D.	N.D.	N.D.	N.D.	N.D.	N.D.	N.D.	N.D.	N.D.	N.D.	N.D.	N.D.	N.D.	N.D.	N.D.	N.D.	N.D.	N.D.	N.D.	N.D.	N.D.	N.D.	N.D.	N.D.	N.D.	N.D.	N.D.	N.D.	N.D.	N.D.	N.D.	N.D.	N.D.	N.D.	1.48691e-12	N.D.
N1-Acetylspermidine	C00612			N.D.	N.D.	N.D.	N.D.	N.D.	N.D.	N.D.	N.D.	N.D.	N.D.	N.D.	N.D.	N.D.	N.D.	N.D.	N.D.	N.D.	N.D.	N.D.	N.D.	N.D.	N.D.	N.D.	N.D.	N.D.	N.D.	N.D.	N.D.	N.D.	N.D.	N.D.	N.D.	N.D.	N.D.	N.D.	N.D.	N.D.	N.D.	N.D.	N.D.	N.D.	N.D.	N.D.	N.D.	N.D.	N.D.
N1-Acetylspermine	C02567			N.D.	N.D.	N.D.	N.D.	N.D.	N.D.	N.D.	N.D.	N.D.	N.D.	N.D.	N.D.	N.D.	N.D.	N.D.	N.D.	N.D.	N.D.	N.D.	N.D.	N.D.	N.D.	N.D.	N.D.	N.D.	N.D.	N.D.	N.D.	N.D.	N.D.	N.D.	N.D.	N.D.	N.D.	N.D.	N.D.	N.D.	N.D.	N.D.	N.D.	N.D.	N.D.	N.D.	N.D.	N.D.	N.D.
N6,N6,N6-Trimethyllysine	C03793			2.27024e-11	2.39208e-11	2.53246e-11	2.7135e-11	2.3874e-11	2.34036e-11	2.18227e-11	3.28836e-11	2.16233e-11	1.78304e-11	2.98284e-11	2.93807e-11	2.90675e-11	2.66874e-11	1.98063e-11	2.40126e-11	2.55418e-11	2.15654e-11	2.33905e-11	2.48382e-11	2.66411e-11	2.4683e-11	1.79175e-11	2.38693e-11	2.31227e-11	2.69867e-11	2.40101e-11	2.49184e-11	2.75405e-11	2.32484e-11	2.70503e-11	2.64392e-11	2.30929e-11	2.56987e-11	2.67103e-11	2.62179e-11	2.44943e-11	2.27636e-11	2.29893e-11	2.45438e-11	2.20555e-11	3.14066e-11	2.57303e-11	2.65812e-11	2.28402e-11	2.6591e-11
N6-Methyl-2-deoxyadenosine	C03795			N.D.	N.D.	N.D.	N.D.	N.D.	N.D.	N.D.	N.D.	N.D.	N.D.	N.D.	N.D.	N.D.	N.D.	N.D.	N.D.	N.D.	N.D.	N.D.	N.D.	N.D.	N.D.	N.D.	N.D.	N.D.	N.D.	N.D.	N.D.	N.D.	N.D.	N.D.	N.D.	N.D.	N.D.	N.D.	N.D.	N.D.	N.D.	N.D.	N.D.	N.D.	N.D.	N.D.	N.D.	N.D.	N.D.
N8-Acetylspermidine	C01029			N.D.	N.D.	N.D.	N.D.	N.D.	N.D.	N.D.	N.D.	N.D.	N.D.	N.D.	N.D.	N.D.	N.D.	N.D.	N.D.	N.D.	N.D.	N.D.	N.D.	N.D.	N.D.	N.D.	N.D.	N.D.	N.D.	N.D.	N.D.	N.D.	N.D.	N.D.	N.D.	N.D.	N.D.	N.D.	N.D.	N.D.	N.D.	N.D.	N.D.	N.D.	N.D.	N.D.	N.D.	N.D.	N.D.
N-Acetylaspartate	C01042			N.D.	N.D.	N.D.	N.D.	N.D.	N.D.	N.D.	N.D.	N.D.	N.D.	N.D.	N.D.	N.D.	N.D.	N.D.	N.D.	N.D.	N.D.	N.D.	N.D.	N.D.	N.D.	N.D.	N.D.	N.D.	N.D.	N.D.	N.D.	N.D.	N.D.	N.D.	N.D.	N.D.	N.D.	N.D.	N.D.	N.D.	N.D.	N.D.	N.D.	N.D.	N.D.	N.D.	N.D.	N.D.	N.D.
N-Acetyl-beta-alanine	C01073			N.D.	N.D.	N.D.	N.D.	N.D.	N.D.	N.D.	N.D.	N.D.	N.D.	N.D.	N.D.	N.D.	N.D.	N.D.	N.D.	N.D.	N.D.	N.D.	N.D.	N.D.	N.D.	N.D.	N.D.	N.D.	N.D.	N.D.	N.D.	N.D.	N.D.	N.D.	N.D.	N.D.	N.D.	N.D.	N.D.	N.D.	N.D.	N.D.	N.D.	N.D.	N.D.	N.D.	N.D.	N.D.	N.D.
N-Acetylglucosamine	C00140			N.D.	N.D.	N.D.	N.D.	N.D.	N.D.	N.D.	N.D.	N.D.	N.D.	N.D.	N.D.	N.D.	N.D.	N.D.	N.D.	N.D.	N.D.	N.D.	N.D.	N.D.	N.D.	N.D.	N.D.	N.D.	N.D.	N.D.	N.D.	N.D.	N.D.	N.D.	N.D.	N.D.	N.D.	N.D.	N.D.	N.D.	N.D.	N.D.	N.D.	N.D.	N.D.	N.D.	N.D.	N.D.	N.D.
N-Acetylglucosamine 1-phosphate	C04501	C04256		1.28043e-10	1.05085e-10	1.16913e-10	1.28383e-10	1.03793e-10	1.05834e-10	9.08285e-11	1.33814e-10	1.18144e-10	1.22299e-10	1.29902e-10	1.06945e-10	1.54774e-10	1.37324e-10	1.49338e-10	1.25916e-10	1.31412e-10	9.49986e-11	1.15755e-10	1.04816e-10	1.47085e-10	1.77641e-10	1.11508e-10	1.28009e-10	1.11953e-10	1.16185e-10	1.06291e-10	1.33353e-10	1.463e-10	1.17087e-10	1.09664e-10	1.19189e-10	9.07961e-11	1.23901e-10	1.46454e-10	1.41068e-10	1.35075e-10	1.08671e-10	1.30439e-10	1.09415e-10	1.17395e-10	1.4047e-10	1.21312e-10	1.08425e-10	1.27312e-10	1.19139e-10
N-Acetylglucosamine 6-phosphate	C00357			N.D.	3.65327e-11	5.9837e-11	6.96603e-11	3.84804e-11	4.55028e-11	5.75819e-11	7.52904e-11	N.D.	4.76715e-11	6.07674e-11	4.45257e-11	8.16283e-11	7.03404e-11	6.49115e-11	4.87668e-11	N.D.	N.D.	4.07625e-11	4.62948e-11	5.70648e-11	7.39905e-11	4.13683e-11	6.00176e-11	N.D.	5.467e-11	N.D.	6.63482e-11	6.97385e-11	N.D.	5.08731e-11	6.16684e-11	4.5675e-11	N.D.	6.05937e-11	6.2955e-11	N.D.	3.64853e-11	4.56699e-11	N.D.	4.34149e-11	6.86495e-11	5.81033e-11	N.D.	4.11483e-11	4.39944e-11
N-Acetylglucosylamine	C01239			N.D.	N.D.	N.D.	N.D.	N.D.	N.D.	N.D.	N.D.	N.D.	N.D.	N.D.	N.D.	N.D.	N.D.	N.D.	N.D.	N.D.	N.D.	N.D.	N.D.	N.D.	N.D.	N.D.	N.D.	N.D.	N.D.	N.D.	N.D.	N.D.	N.D.	N.D.	N.D.	N.D.	N.D.	N.D.	N.D.	N.D.	N.D.	N.D.	N.D.	N.D.	N.D.	N.D.	N.D.	N.D.	N.D.
N-Acetylglutamate	C00624			3.99597e-11	4.78896e-11	5.72673e-11	3.73312e-11	5.3843e-11	5.22621e-11	4.80581e-11	6.9152e-11	5.48835e-11	5.33916e-11	4.47459e-11	5.07166e-11	4.56688e-11	5.02708e-11	5.32928e-11	4.21152e-11	3.71314e-11	4.87692e-11	3.87927e-11	4.11287e-11	4.56946e-11	6.97172e-11	3.80858e-11	4.4318e-11	5.03788e-11	3.57087e-11	3.77021e-11	4.86865e-11	5.6549e-11	4.89839e-11	4.75877e-11	5.50084e-11	4.15419e-11	5.19972e-11	8.62166e-11	6.08903e-11	5.0245e-11	3.76519e-11	5.02524e-11	4.73362e-11	5.06313e-11	6.02146e-11	7.84489e-11	5.31056e-11	4.87095e-11	5.5082e-11
N-Acetylhistidine	C02997			N.D.	N.D.	N.D.	N.D.	N.D.	N.D.	N.D.	N.D.	N.D.	N.D.	N.D.	N.D.	N.D.	N.D.	N.D.	N.D.	N.D.	N.D.	N.D.	N.D.	N.D.	N.D.	N.D.	N.D.	N.D.	N.D.	N.D.	N.D.	N.D.	N.D.	N.D.	N.D.	N.D.	N.D.	N.D.	N.D.	N.D.	N.D.	N.D.	N.D.	N.D.	N.D.	N.D.	N.D.	N.D.	N.D.
N-Acetylleucine	C02710			2.80506e-11	2.43529e-11	3.08094e-11	N.D.	2.81206e-11	2.46795e-11	3.48748e-11	3.52619e-11	2.39606e-11	2.60869e-11	1.92641e-11	2.32145e-11	2.64699e-11	2.50022e-11	3.88401e-11	N.D.	2.4909e-11	2.38949e-11	N.D.	2.85399e-11	3.4349e-11	3.7136e-11	2.33126e-11	2.24387e-11	2.17223e-11	2.0703e-11	2.16321e-11	2.51865e-11	3.24706e-11	2.17396e-11	2.7701e-11	2.30698e-11	2.17662e-11	2.44013e-11	2.79616e-11	3.8085e-11	2.59362e-11	2.01537e-11	1.9966e-11	2.32908e-11	2.34432e-11	3.01432e-11	3.42455e-11	2.25279e-11	2.11393e-11	N.D.
N-Acetylmethionine	C02712			N.D.	N.D.	N.D.	N.D.	N.D.	N.D.	N.D.	N.D.	N.D.	N.D.	N.D.	N.D.	N.D.	N.D.	N.D.	N.D.	N.D.	N.D.	N.D.	N.D.	N.D.	N.D.	N.D.	N.D.	N.D.	N.D.	N.D.	N.D.	N.D.	N.D.	N.D.	N.D.	N.D.	N.D.	N.D.	N.D.	N.D.	N.D.	N.D.	N.D.	N.D.	N.D.	N.D.	N.D.	N.D.	N.D.
N-Acetylmuramate	C02713			1.21709e-10	1.37432e-10	1.81873e-10	1.16765e-10	8.84763e-11	1.98802e-10	9.55914e-11	1.77798e-10	1.42081e-10	8.30204e-11	N.D.	1.54412e-10	1.45221e-10	2.40888e-10	2.8964e-10	N.D.	N.D.	1.06846e-10	1.53246e-10	8.34888e-11	1.34272e-10	2.01619e-10	N.D.	N.D.	1.11158e-10	7.66631e-11	N.D.	9.30064e-11	1.40542e-10	N.D.	7.73753e-11	5.13682e-11	8.46145e-11	N.D.	1.02628e-10	9.47697e-11	1.07358e-10	1.5884e-10	1.47719e-10	1.43202e-10	4.82951e-11	1.76269e-10	4.29733e-10	9.10385e-11	N.D.	1.312e-10
N-Acetylneuraminate	C00270			N.D.	N.D.	N.D.	N.D.	N.D.	N.D.	N.D.	N.D.	N.D.	N.D.	N.D.	N.D.	N.D.	N.D.	N.D.	N.D.	N.D.	N.D.	N.D.	N.D.	N.D.	N.D.	N.D.	N.D.	N.D.	N.D.	N.D.	N.D.	N.D.	N.D.	N.D.	N.D.	N.D.	N.D.	N.D.	N.D.	N.D.	N.D.	N.D.	N.D.	N.D.	N.D.	N.D.	N.D.	N.D.	N.D.
N-Acetylornithine	C00437			N.D.	N.D.	N.D.	N.D.	N.D.	N.D.	N.D.	N.D.	N.D.	N.D.	N.D.	N.D.	N.D.	N.D.	N.D.	N.D.	N.D.	N.D.	N.D.	N.D.	N.D.	N.D.	N.D.	N.D.	N.D.	N.D.	N.D.	N.D.	N.D.	N.D.	N.D.	N.D.	N.D.	N.D.	N.D.	N.D.	N.D.	N.D.	N.D.	N.D.	N.D.	N.D.	N.D.	N.D.	N.D.	N.D.
N-Acetylphenylalanine	C03519			N.D.	N.D.	N.D.	N.D.	N.D.	N.D.	N.D.	N.D.	N.D.	N.D.	N.D.	N.D.	N.D.	N.D.	N.D.	N.D.	N.D.	N.D.	N.D.	N.D.	N.D.	N.D.	N.D.	N.D.	N.D.	N.D.	N.D.	N.D.	N.D.	N.D.	N.D.	N.D.	N.D.	N.D.	N.D.	N.D.	N.D.	N.D.	N.D.	N.D.	N.D.	N.D.	N.D.	N.D.	N.D.	N.D.
N-Acetylputrescine	C02714			N.D.	N.D.	N.D.	N.D.	N.D.	N.D.	N.D.	N.D.	N.D.	N.D.	N.D.	N.D.	N.D.	N.D.	N.D.	N.D.	N.D.	N.D.	N.D.	N.D.	N.D.	N.D.	N.D.	N.D.	N.D.	N.D.	N.D.	N.D.	N.D.	N.D.	N.D.	N.D.	N.D.	N.D.	N.D.	N.D.	N.D.	N.D.	N.D.	N.D.	N.D.	N.D.	N.D.	N.D.	N.D.	N.D.
N-Acetylvaline	-			N.D.	N.D.	N.D.	N.D.	N.D.	N.D.	N.D.	N.D.	N.D.	N.D.	N.D.	N.D.	N.D.	N.D.	N.D.	N.D.	N.D.	N.D.	N.D.	N.D.	N.D.	N.D.	N.D.	N.D.	N.D.	N.D.	N.D.	N.D.	N.D.	N.D.	N.D.	N.D.	N.D.	N.D.	N.D.	N.D.	N.D.	N.D.	N.D.	N.D.	N.D.	N.D.	N.D.	N.D.	N.D.	N.D.
N-alpha,N-alpha-Dimethylhistidine	C04259			N.D.	N.D.	N.D.	N.D.	N.D.	N.D.	N.D.	N.D.	N.D.	N.D.	N.D.	N.D.	N.D.	N.D.	N.D.	N.D.	N.D.	N.D.	N.D.	N.D.	N.D.	N.D.	N.D.	N.D.	N.D.	N.D.	N.D.	N.D.	N.D.	N.D.	N.D.	N.D.	N.D.	N.D.	N.D.	N.D.	N.D.	N.D.	N.D.	N.D.	N.D.	N.D.	N.D.	N.D.	N.D.	N.D.
N-alpha-Benzenolarginine ethylester	C01670			N.D.	N.D.	N.D.	N.D.	N.D.	N.D.	N.D.	N.D.	N.D.	N.D.	N.D.	N.D.	N.D.	N.D.	N.D.	N.D.	N.D.	N.D.	N.D.	N.D.	N.D.	N.D.	N.D.	N.D.	N.D.	N.D.	N.D.	N.D.	N.D.	N.D.	N.D.	N.D.	N.D.	N.D.	N.D.	N.D.	N.D.	N.D.	N.D.	N.D.	N.D.	N.D.	N.D.	N.D.	N.D.	N.D.
n-Butyl a-Picolinate	-			N.D.	N.D.	N.D.	N.D.	N.D.	N.D.	N.D.	N.D.	N.D.	N.D.	N.D.	N.D.	N.D.	N.D.	N.D.	N.D.	N.D.	N.D.	N.D.	N.D.	N.D.	N.D.	N.D.	N.D.	N.D.	N.D.	N.D.	N.D.	N.D.	N.D.	N.D.	N.D.	N.D.	N.D.	N.D.	N.D.	N.D.	N.D.	N.D.	N.D.	N.D.	N.D.	N.D.	N.D.	N.D.	N.D.
N-Carbamylglutamate	C05829			N.D.	N.D.	N.D.	N.D.	N.D.	N.D.	N.D.	N.D.	N.D.	N.D.	N.D.	N.D.	N.D.	N.D.	N.D.	N.D.	N.D.	N.D.	N.D.	N.D.	N.D.	N.D.	N.D.	N.D.	N.D.	N.D.	N.D.	N.D.	N.D.	N.D.	N.D.	N.D.	N.D.	N.D.	N.D.	N.D.	N.D.	N.D.	N.D.	N.D.	N.D.	N.D.	N.D.	N.D.	N.D.	N.D.
N-epsilon-Acetyllysine	C02727			N.D.	N.D.	N.D.	N.D.	N.D.	N.D.	N.D.	N.D.	N.D.	N.D.	N.D.	N.D.	N.D.	N.D.	N.D.	N.D.	N.D.	N.D.	N.D.	N.D.	N.D.	N.D.	N.D.	N.D.	N.D.	N.D.	N.D.	N.D.	N.D.	N.D.	N.D.	N.D.	N.D.	N.D.	N.D.	N.D.	N.D.	N.D.	N.D.	N.D.	N.D.	N.D.	N.D.	N.D.	N.D.	N.D.
N-Formylaspartate	C01044			N.D.	N.D.	N.D.	N.D.	N.D.	N.D.	N.D.	N.D.	N.D.	N.D.	N.D.	N.D.	N.D.	N.D.	N.D.	N.D.	N.D.	N.D.	N.D.	N.D.	N.D.	N.D.	N.D.	N.D.	N.D.	N.D.	N.D.	N.D.	N.D.	N.D.	N.D.	N.D.	N.D.	N.D.	N.D.	N.D.	N.D.	N.D.	N.D.	N.D.	N.D.	N.D.	N.D.	N.D.	N.D.	N.D.
N-gamma-Ethylglutamine	C01047			N.D.	N.D.	N.D.	N.D.	N.D.	N.D.	N.D.	N.D.	N.D.	N.D.	N.D.	N.D.	N.D.	N.D.	N.D.	N.D.	N.D.	N.D.	N.D.	N.D.	N.D.	N.D.	N.D.	N.D.	N.D.	N.D.	N.D.	N.D.	N.D.	N.D.	N.D.	N.D.	N.D.	N.D.	N.D.	N.D.	N.D.	N.D.	N.D.	N.D.	N.D.	N.D.	N.D.	N.D.	N.D.	N.D.
Nicotinamide	C00153			1.44138e-10	1.50808e-10	2.07797e-10	1.72947e-10	1.52e-10	2.20262e-10	1.58582e-10	1.39525e-10	1.79105e-10	1.46471e-10	1.64712e-10	2.09975e-10	1.78778e-10	2.07838e-10	1.71306e-10	1.3041e-10	1.36978e-10	1.73513e-10	1.96212e-10	1.56595e-10	1.66813e-10	2.23305e-10	1.18632e-10	1.1369e-10	1.8392e-10	1.7046e-10	1.08929e-10	1.99057e-10	1.80107e-10	1.48285e-10	1.70383e-10	1.23082e-10	1.78294e-10	1.2796e-10	1.72359e-10	1.86362e-10	1.70372e-10	1.59558e-10	1.59309e-10	2.03241e-10	1.1074e-10	2.21766e-10	2.71317e-10	1.64791e-10	1.32594e-10	1.89096e-10
Nicotinate	C00253			N.D.	N.D.	N.D.	N.D.	N.D.	N.D.	N.D.	N.D.	N.D.	N.D.	N.D.	N.D.	N.D.	N.D.	N.D.	N.D.	N.D.	N.D.	N.D.	N.D.	N.D.	N.D.	N.D.	N.D.	N.D.	N.D.	N.D.	N.D.	N.D.	N.D.	N.D.	N.D.	N.D.	N.D.	N.D.	N.D.	N.D.	N.D.	N.D.	N.D.	N.D.	N.D.	N.D.	N.D.	N.D.	N.D.
Nicotine	C00745	C16150	C16386	N.D.	N.D.	N.D.	N.D.	N.D.	N.D.	N.D.	N.D.	N.D.	N.D.	N.D.	N.D.	N.D.	N.D.	N.D.	N.D.	N.D.	N.D.	N.D.	N.D.	N.D.	N.D.	N.D.	N.D.	N.D.	N.D.	N.D.	N.D.	N.D.	N.D.	N.D.	N.D.	N.D.	N.D.	N.D.	N.D.	N.D.	N.D.	N.D.	N.D.	N.D.	N.D.	N.D.	N.D.	N.D.	N.D.
N-Methylalanine	C02721			N.D.	N.D.	N.D.	N.D.	N.D.	N.D.	N.D.	N.D.	N.D.	N.D.	N.D.	N.D.	N.D.	N.D.	N.D.	N.D.	N.D.	N.D.	N.D.	N.D.	N.D.	N.D.	N.D.	N.D.	N.D.	N.D.	N.D.	N.D.	N.D.	N.D.	N.D.	N.D.	N.D.	N.D.	N.D.	N.D.	N.D.	N.D.	N.D.	N.D.	N.D.	N.D.	N.D.	N.D.	N.D.	N.D.
N-Methylaniline	C02299			N.D.	N.D.	N.D.	N.D.	N.D.	N.D.	N.D.	N.D.	N.D.	N.D.	N.D.	N.D.	N.D.	N.D.	N.D.	N.D.	N.D.	N.D.	N.D.	N.D.	N.D.	N.D.	N.D.	N.D.	N.D.	N.D.	N.D.	N.D.	N.D.	N.D.	N.D.	N.D.	N.D.	N.D.	N.D.	N.D.	N.D.	N.D.	N.D.	N.D.	N.D.	N.D.	N.D.	N.D.	N.D.	N.D.
N-Methylglutamate	C01046			N.D.	N.D.	N.D.	N.D.	N.D.	N.D.	N.D.	N.D.	N.D.	N.D.	N.D.	N.D.	N.D.	N.D.	N.D.	N.D.	N.D.	N.D.	N.D.	N.D.	N.D.	N.D.	N.D.	N.D.	N.D.	N.D.	N.D.	N.D.	N.D.	N.D.	N.D.	N.D.	N.D.	N.D.	N.D.	N.D.	N.D.	N.D.	N.D.	N.D.	N.D.	N.D.	N.D.	N.D.	N.D.	N.D.
N-omega-Methyltryptamine	C06213			N.D.	N.D.	N.D.	N.D.	N.D.	N.D.	N.D.	N.D.	N.D.	N.D.	N.D.	N.D.	N.D.	N.D.	N.D.	N.D.	N.D.	N.D.	N.D.	N.D.	N.D.	N.D.	N.D.	N.D.	N.D.	N.D.	N.D.	N.D.	N.D.	N.D.	N.D.	N.D.	N.D.	N.D.	N.D.	N.D.	N.D.	N.D.	N.D.	N.D.	N.D.	N.D.	N.D.	N.D.	N.D.	N.D.
Noradrenaline	C00547			N.D.	N.D.	N.D.	N.D.	N.D.	N.D.	N.D.	N.D.	N.D.	N.D.	N.D.	N.D.	N.D.	N.D.	N.D.	N.D.	N.D.	N.D.	N.D.	N.D.	N.D.	N.D.	N.D.	N.D.	N.D.	N.D.	N.D.	N.D.	N.D.	N.D.	N.D.	N.D.	N.D.	N.D.	N.D.	N.D.	N.D.	N.D.	N.D.	N.D.	N.D.	N.D.	N.D.	N.D.	N.D.	N.D.
Nornicotine	C06524			N.D.	N.D.	N.D.	N.D.	N.D.	N.D.	N.D.	N.D.	N.D.	N.D.	N.D.	N.D.	N.D.	N.D.	N.D.	N.D.	N.D.	N.D.	N.D.	N.D.	N.D.	N.D.	N.D.	N.D.	N.D.	N.D.	N.D.	N.D.	N.D.	N.D.	N.D.	N.D.	N.D.	N.D.	N.D.	N.D.	N.D.	N.D.	N.D.	N.D.	N.D.	N.D.	N.D.	N.D.	N.D.	N.D.
o-Acetylcarnitine	C02571			4.77476e-11	2.62397e-11	1.18619e-11	1.17056e-11	6.25659e-12	2.36144e-11	2.12979e-11	3.39126e-11	1.8147e-11	7.63188e-12	8.86778e-12	8.79204e-12	7.87815e-12	1.15009e-11	1.00984e-11	8.63975e-12	7.78035e-12	6.11468e-12	5.39464e-12	5.73187e-12	8.12365e-12	8.64937e-12	7.38466e-12	6.19689e-12	9.81944e-12	8.89024e-12	8.30362e-12	8.4632e-12	1.08944e-11	1.72906e-11	1.43918e-11	9.28988e-12	1.11497e-11	1.06865e-11	1.02849e-11	9.19721e-12	1.06175e-11	9.12387e-12	9.55476e-12	6.13114e-12	8.91569e-12	1.3461e-11	1.31717e-11	8.83587e-12	1.13412e-11	8.97905e-12
O-Acetylserine	C00979			N.D.	N.D.	N.D.	N.D.	N.D.	N.D.	N.D.	N.D.	N.D.	N.D.	N.D.	N.D.	N.D.	N.D.	N.D.	N.D.	N.D.	N.D.	N.D.	N.D.	N.D.	N.D.	N.D.	N.D.	N.D.	N.D.	N.D.	N.D.	N.D.	N.D.	N.D.	N.D.	N.D.	N.D.	N.D.	N.D.	N.D.	N.D.	N.D.	N.D.	N.D.	N.D.	N.D.	N.D.	N.D.	N.D.
o-Coumarate	C01772			N.D.	N.D.	N.D.	N.D.	N.D.	N.D.	N.D.	N.D.	N.D.	N.D.	N.D.	N.D.	N.D.	N.D.	N.D.	N.D.	N.D.	N.D.	N.D.	N.D.	N.D.	N.D.	N.D.	N.D.	N.D.	N.D.	N.D.	N.D.	N.D.	N.D.	N.D.	N.D.	N.D.	N.D.	N.D.	N.D.	N.D.	N.D.	N.D.	N.D.	N.D.	N.D.	N.D.	N.D.	N.D.	N.D.
Octanoate	C06423			N.D.	N.D.	N.D.	N.D.	N.D.	N.D.	N.D.	9.29788e-11	N.D.	8.29364e-11	7.98631e-11	N.D.	N.D.	N.D.	N.D.	N.D.	7.78705e-11	N.D.	9.43584e-11	6.89944e-11	9.04147e-11	6.19118e-11	6.09995e-11	6.62692e-11	5.87656e-11	N.D.	N.D.	8.29809e-11	7.37373e-11	N.D.	N.D.	6.11824e-11	N.D.	N.D.	9.36122e-11	N.D.	8.61086e-11	6.69277e-11	6.92658e-11	9.81185e-11	5.09012e-11	N.D.	9.21889e-11	9.35566e-11	5.14358e-11	7.48722e-11
Octopine	C04137			N.D.	N.D.	N.D.	N.D.	N.D.	N.D.	N.D.	N.D.	N.D.	N.D.	N.D.	N.D.	N.D.	N.D.	N.D.	N.D.	N.D.	N.D.	N.D.	N.D.	N.D.	N.D.	N.D.	N.D.	N.D.	N.D.	N.D.	N.D.	N.D.	N.D.	N.D.	N.D.	N.D.	N.D.	N.D.	N.D.	N.D.	N.D.	N.D.	N.D.	N.D.	N.D.	N.D.	N.D.	N.D.	N.D.
Octylamine	C01740			N.D.	N.D.	N.D.	N.D.	N.D.	N.D.	N.D.	N.D.	N.D.	N.D.	N.D.	N.D.	N.D.	N.D.	N.D.	N.D.	N.D.	N.D.	N.D.	N.D.	N.D.	N.D.	N.D.	N.D.	N.D.	N.D.	N.D.	N.D.	N.D.	N.D.	N.D.	N.D.	N.D.	N.D.	N.D.	N.D.	N.D.	N.D.	N.D.	N.D.	N.D.	N.D.	N.D.	N.D.	N.D.	N.D.
o-Hydroxybenzoate	C00805			2.81585e-11	4.77167e-11	N.D.	N.D.	N.D.	N.D.	N.D.	2.55833e-11	N.D.	N.D.	N.D.	N.D.	N.D.	N.D.	N.D.	N.D.	N.D.	4.26862e-11	N.D.	N.D.	N.D.	N.D.	N.D.	N.D.	2.8478e-11	N.D.	N.D.	2.64475e-11	N.D.	N.D.	2.62623e-11	N.D.	2.54793e-11	N.D.	N.D.	N.D.	N.D.	N.D.	N.D.	N.D.	N.D.	N.D.	N.D.	N.D.	N.D.	3.30416e-11
o-Hydroxyhippurate	C07588			N.D.	N.D.	N.D.	N.D.	N.D.	N.D.	N.D.	N.D.	N.D.	N.D.	N.D.	N.D.	N.D.	N.D.	N.D.	N.D.	N.D.	N.D.	N.D.	N.D.	N.D.	N.D.	N.D.	N.D.	N.D.	N.D.	N.D.	N.D.	N.D.	N.D.	N.D.	N.D.	N.D.	N.D.	N.D.	N.D.	N.D.	N.D.	N.D.	N.D.	N.D.	N.D.	N.D.	N.D.	N.D.	N.D.
O-Phosphoserine	C01005			1.49588e-09	6.57397e-10	1.31694e-09	2.75333e-10	2.53792e-10	1.37539e-10	1.76242e-10	1.63641e-10	1.00908e-09	1.45359e-09	4.41028e-10	3.81938e-10	3.1527e-10	2.72297e-10	1.71124e-10	7.254e-10	1.34379e-09	5.37807e-10	3.74908e-10	2.54756e-10	3.93715e-10	2.11976e-10	6.77614e-10	1.08646e-09	5.29517e-10	5.12834e-10	3.80471e-10	3.28321e-10	3.64536e-10	7.86245e-10	7.25233e-10	5.91383e-10	4.02237e-10	5.75771e-10	3.24094e-10	1.86813e-10	8.3112e-10	6.59756e-10	5.31481e-10	6.26251e-10	5.94167e-10	5.18076e-10	2.79372e-10	3.86801e-10	6.22923e-10	5.79782e-10
Ophthalmate	-			2.80248e-11	4.55888e-11	4.15511e-11	3.81902e-11	2.60966e-11	N.D.	N.D.	N.D.	5.22536e-11	3.79438e-11	3.9232e-11	4.68385e-11	2.15852e-11	2.09706e-11	1.89329e-11	5.554e-11	4.50886e-11	4.03881e-11	3.26753e-11	2.6683e-11	3.02258e-11	3.67238e-11	4.68676e-11	3.7844e-11	4.09064e-11	3.0803e-11	2.40706e-11	4.00371e-11	4.23228e-11	4.78253e-11	3.35721e-11	4.11805e-11	2.88896e-11	2.52485e-11	4.81124e-11	4.9822e-11	5.12168e-11	3.30978e-11	4.17896e-11	3.35035e-11	2.62502e-11	4.01227e-11	4.54759e-11	4.17475e-11	1.52445e-11	3.28818e-11
Orotate	C00295			N.D.	N.D.	N.D.	N.D.	N.D.	N.D.	N.D.	N.D.	N.D.	N.D.	N.D.	N.D.	N.D.	N.D.	N.D.	N.D.	N.D.	N.D.	N.D.	N.D.	N.D.	N.D.	N.D.	N.D.	N.D.	N.D.	N.D.	N.D.	N.D.	N.D.	N.D.	N.D.	N.D.	N.D.	N.D.	N.D.	N.D.	N.D.	N.D.	N.D.	N.D.	N.D.	N.D.	N.D.	N.D.	N.D.
Orotidine 5-monophosphate	C01103			N.D.	N.D.	N.D.	N.D.	N.D.	N.D.	N.D.	N.D.	N.D.	N.D.	N.D.	N.D.	N.D.	N.D.	N.D.	N.D.	N.D.	N.D.	N.D.	N.D.	N.D.	N.D.	N.D.	N.D.	N.D.	N.D.	N.D.	N.D.	N.D.	N.D.	N.D.	N.D.	N.D.	N.D.	N.D.	N.D.	N.D.	N.D.	N.D.	N.D.	N.D.	N.D.	N.D.	N.D.	N.D.	N.D.
o-Succinylhomoserine	C01118			N.D.	N.D.	N.D.	N.D.	N.D.	N.D.	N.D.	N.D.	N.D.	N.D.	N.D.	N.D.	N.D.	N.D.	N.D.	N.D.	N.D.	N.D.	N.D.	N.D.	N.D.	N.D.	N.D.	N.D.	N.D.	N.D.	N.D.	N.D.	N.D.	N.D.	N.D.	N.D.	N.D.	N.D.	N.D.	N.D.	N.D.	N.D.	N.D.	N.D.	N.D.	N.D.	N.D.	N.D.	N.D.	N.D.
P1@P4-Di(adenosine-5) tetraphosphate	C01260			N.D.	N.D.	N.D.	N.D.	N.D.	N.D.	N.D.	N.D.	N.D.	N.D.	N.D.	N.D.	N.D.	N.D.	N.D.	N.D.	N.D.	N.D.	N.D.	N.D.	N.D.	N.D.	N.D.	N.D.	N.D.	N.D.	N.D.	N.D.	N.D.	N.D.	N.D.	N.D.	N.D.	N.D.	N.D.	N.D.	N.D.	N.D.	N.D.	N.D.	N.D.	N.D.	N.D.	N.D.	N.D.	N.D.
p-Aminobenzoate	C00568			N.D.	N.D.	N.D.	N.D.	N.D.	N.D.	N.D.	N.D.	N.D.	N.D.	N.D.	N.D.	N.D.	N.D.	N.D.	N.D.	N.D.	N.D.	N.D.	N.D.	N.D.	N.D.	N.D.	2.67141e-11	N.D.	N.D.	N.D.	N.D.	N.D.	2.00282e-11	2.99204e-11	1.38322e-11	1.14681e-11	1.88112e-11	1.21347e-11	2.90955e-11	N.D.	2.58177e-11	2.98213e-11	2.15702e-11	1.80209e-11	2.83572e-11	2.10132e-11	3.64419e-11	2.00487e-11	2.46646e-11
Pantothenate	C00864			7.48049e-11	6.51808e-11	8.86477e-11	6.62662e-11	5.21348e-11	4.89255e-11	4.12391e-11	6.8791e-11	7.55389e-11	7.77349e-11	6.64594e-11	4.72457e-11	5.55803e-11	5.8045e-11	5.01876e-11	7.53641e-11	6.80967e-11	5.4456e-11	5.42791e-11	3.69367e-11	5.53711e-11	4.51409e-11	7.86232e-11	6.21355e-11	6.06215e-11	4.57041e-11	4.67597e-11	4.75091e-11	4.82414e-11	6.64037e-11	6.94291e-11	6.3826e-11	3.79532e-11	3.72383e-11	5.35075e-11	N.D.	6.41928e-11	6.36568e-11	5.62976e-11	4.46433e-11	4.83209e-11	6.04491e-11	3.89577e-11	6.49269e-11	6.74694e-11	6.02319e-11
p-Coumarate	C00811			N.D.	N.D.	N.D.	N.D.	N.D.	N.D.	N.D.	N.D.	N.D.	N.D.	N.D.	N.D.	N.D.	N.D.	N.D.	N.D.	N.D.	N.D.	N.D.	N.D.	N.D.	N.D.	N.D.	N.D.	N.D.	N.D.	N.D.	N.D.	N.D.	N.D.	N.D.	N.D.	N.D.	N.D.	N.D.	N.D.	N.D.	N.D.	N.D.	N.D.	N.D.	N.D.	N.D.	N.D.	N.D.	N.D.
Pelargonate	C01601			2.12877e-10	2.21543e-10	2.41199e-10	2.58646e-10	2.63228e-10	2.13109e-10	1.86213e-10	2.09061e-10	2.85973e-10	2.17395e-10	3.44753e-10	3.11625e-10	2.61198e-10	2.46777e-10	1.83199e-10	1.49927e-10	1.79027e-10	2.39519e-10	3.25847e-10	1.99129e-10	2.40491e-10	2.19923e-10	1.81294e-10	1.29082e-10	1.82492e-10	2.28852e-10	1.48115e-10	3.6452e-10	2.05135e-10	1.64208e-10	2.46473e-10	1.81429e-10	2.51273e-10	2.00567e-10	2.40376e-10	2.48483e-10	1.67145e-10	1.82971e-10	1.6831e-10	2.72668e-10	1.30661e-10	1.84014e-10	2.34929e-10	1.70076e-10	1.67833e-10	2.48745e-10
Pentanoate	C00803			N.D.	N.D.	N.D.	N.D.	N.D.	N.D.	N.D.	N.D.	N.D.	N.D.	N.D.	N.D.	N.D.	N.D.	N.D.	N.D.	N.D.	N.D.	N.D.	N.D.	N.D.	N.D.	N.D.	N.D.	N.D.	N.D.	N.D.	N.D.	N.D.	N.D.	N.D.	N.D.	N.D.	N.D.	N.D.	N.D.	N.D.	N.D.	N.D.	N.D.	N.D.	N.D.	N.D.	N.D.	N.D.	N.D.
Phenaceturate	C05598			N.D.	N.D.	N.D.	N.D.	N.D.	N.D.	N.D.	N.D.	N.D.	N.D.	N.D.	N.D.	N.D.	N.D.	N.D.	N.D.	N.D.	N.D.	N.D.	N.D.	N.D.	N.D.	N.D.	N.D.	N.D.	N.D.	N.D.	N.D.	N.D.	N.D.	N.D.	N.D.	N.D.	N.D.	N.D.	N.D.	N.D.	N.D.	N.D.	N.D.	N.D.	N.D.	N.D.	N.D.	N.D.	N.D.
Phenethylamine	C05332			N.D.	N.D.	N.D.	N.D.	N.D.	N.D.	N.D.	N.D.	N.D.	N.D.	N.D.	N.D.	N.D.	N.D.	N.D.	N.D.	N.D.	N.D.	N.D.	N.D.	N.D.	N.D.	N.D.	N.D.	N.D.	N.D.	N.D.	N.D.	N.D.	N.D.	N.D.	N.D.	N.D.	N.D.	N.D.	N.D.	N.D.	N.D.	N.D.	N.D.	N.D.	N.D.	N.D.	N.D.	N.D.	N.D.
Phenyl phosphate	C02734			N.D.	N.D.	N.D.	N.D.	N.D.	N.D.	N.D.	N.D.	N.D.	N.D.	N.D.	N.D.	N.D.	N.D.	N.D.	N.D.	N.D.	N.D.	N.D.	N.D.	N.D.	N.D.	N.D.	N.D.	N.D.	N.D.	N.D.	N.D.	N.D.	N.D.	N.D.	N.D.	N.D.	N.D.	N.D.	N.D.	N.D.	N.D.	N.D.	N.D.	N.D.	N.D.	N.D.	N.D.	N.D.	N.D.
Phenylethanolamine	C02735			N.D.	N.D.	N.D.	N.D.	N.D.	N.D.	N.D.	N.D.	N.D.	N.D.	N.D.	N.D.	N.D.	N.D.	N.D.	N.D.	N.D.	N.D.	N.D.	N.D.	N.D.	N.D.	N.D.	N.D.	N.D.	N.D.	N.D.	N.D.	N.D.	N.D.	N.D.	N.D.	N.D.	N.D.	N.D.	N.D.	N.D.	N.D.	N.D.	N.D.	N.D.	N.D.	N.D.	N.D.	N.D.	N.D.
Phosphonoacetate	C05682			N.D.	N.D.	N.D.	N.D.	N.D.	N.D.	N.D.	N.D.	N.D.	N.D.	N.D.	N.D.	N.D.	N.D.	N.D.	N.D.	N.D.	N.D.	N.D.	N.D.	N.D.	N.D.	N.D.	N.D.	N.D.	N.D.	N.D.	N.D.	N.D.	N.D.	N.D.	N.D.	N.D.	N.D.	N.D.	N.D.	N.D.	N.D.	N.D.	N.D.	N.D.	N.D.	N.D.	N.D.	N.D.	N.D.
Phosphorylcholine	C00588			4.18088e-08	3.63588e-08	3.48285e-08	3.37484e-08	3.11439e-08	3.38036e-08	3.5767e-08	3.70635e-08	3.49323e-08	3.054e-08	3.39216e-08	3.6252e-08	4.41352e-08	4.54353e-08	5.09731e-08	4.01162e-08	3.58881e-08	3.31929e-08	3.48931e-08	3.76156e-08	4.79793e-08	4.9833e-08	3.11129e-08	2.82148e-08	3.57846e-08	3.65184e-08	3.82775e-08	4.43664e-08	6.02553e-08	3.86891e-08	2.89167e-08	3.21243e-08	3.12187e-08	3.96811e-08	4.73531e-08	5.21092e-08	3.54147e-08	2.86374e-08	3.24596e-08	3.08383e-08	3.75059e-08	4.94845e-08	5.2149e-08	3.53949e-08	2.654e-08	3.07532e-08
Phthalate	C01606			1.14334e-11	2.34994e-11	1.62347e-11	1.90356e-11	1.07856e-11	1.29618e-11	2.65333e-11	1.91447e-11	1.30775e-11	1.1153e-11	1.28059e-11	4.00039e-11	2.03181e-11	1.16378e-11	1.52522e-11	9.85512e-12	1.69309e-11	N.D.	1.82537e-11	1.83719e-11	2.11432e-11	1.75235e-11	1.01214e-11	2.9274e-11	1.00246e-11	1.40185e-11	1.12235e-11	1.45247e-11	1.01256e-11	1.4526e-11	1.70998e-11	2.34795e-11	1.89087e-11	1.83045e-11	1.61734e-11	1.0448e-11	1.60248e-11	1.32858e-11	1.27046e-11	1.93158e-11	1.15222e-11	3.00995e-11	1.13164e-11	1.63073e-11	1.50328e-11	3.85809e-11
p-Hydroxybenzoate	C00156			N.D.	N.D.	N.D.	N.D.	N.D.	N.D.	N.D.	N.D.	N.D.	N.D.	N.D.	N.D.	N.D.	N.D.	N.D.	N.D.	N.D.	N.D.	N.D.	N.D.	N.D.	N.D.	N.D.	N.D.	N.D.	N.D.	N.D.	N.D.	N.D.	N.D.	N.D.	N.D.	N.D.	N.D.	N.D.	N.D.	N.D.	N.D.	N.D.	N.D.	N.D.	N.D.	N.D.	N.D.	N.D.	N.D.
p-Hydroxyphenylacetate	C00642			N.D.	N.D.	N.D.	N.D.	N.D.	N.D.	N.D.	N.D.	N.D.	N.D.	N.D.	N.D.	N.D.	N.D.	N.D.	N.D.	N.D.	N.D.	N.D.	N.D.	N.D.	N.D.	N.D.	N.D.	N.D.	N.D.	N.D.	N.D.	N.D.	N.D.	N.D.	N.D.	N.D.	N.D.	N.D.	N.D.	N.D.	N.D.	N.D.	N.D.	N.D.	N.D.	N.D.	N.D.	N.D.	N.D.
Phytate	C01204			N.D.	N.D.	N.D.	N.D.	N.D.	N.D.	N.D.	N.D.	N.D.	N.D.	N.D.	N.D.	N.D.	N.D.	N.D.	N.D.	N.D.	N.D.	N.D.	N.D.	N.D.	N.D.	N.D.	N.D.	N.D.	N.D.	N.D.	N.D.	N.D.	N.D.	N.D.	N.D.	N.D.	N.D.	N.D.	N.D.	N.D.	N.D.	N.D.	N.D.	N.D.	N.D.	N.D.	N.D.	N.D.	N.D.
Picolinamide	C01950			N.D.	N.D.	N.D.	N.D.	N.D.	N.D.	N.D.	N.D.	N.D.	N.D.	N.D.	N.D.	N.D.	N.D.	N.D.	N.D.	N.D.	N.D.	N.D.	N.D.	N.D.	N.D.	N.D.	N.D.	N.D.	N.D.	N.D.	N.D.	N.D.	N.D.	N.D.	N.D.	N.D.	N.D.	N.D.	N.D.	N.D.	N.D.	N.D.	N.D.	N.D.	N.D.	N.D.	N.D.	N.D.	N.D.
Pimelate	C02656			N.D.	N.D.	N.D.	N.D.	N.D.	N.D.	N.D.	N.D.	N.D.	N.D.	N.D.	N.D.	N.D.	N.D.	N.D.	N.D.	N.D.	N.D.	N.D.	N.D.	N.D.	N.D.	N.D.	N.D.	N.D.	N.D.	N.D.	N.D.	N.D.	N.D.	N.D.	N.D.	N.D.	N.D.	N.D.	N.D.	N.D.	N.D.	N.D.	N.D.	N.D.	N.D.	N.D.	N.D.	N.D.	N.D.
Pipecolate	C00408			N.D.	N.D.	N.D.	N.D.	N.D.	N.D.	N.D.	N.D.	N.D.	N.D.	N.D.	N.D.	N.D.	N.D.	N.D.	N.D.	N.D.	N.D.	N.D.	N.D.	N.D.	N.D.	N.D.	N.D.	N.D.	N.D.	N.D.	N.D.	5.30301e-12	N.D.	N.D.	3.85922e-12	N.D.	N.D.	N.D.	7.71673e-12	N.D.	N.D.	4.52668e-12	N.D.	N.D.	N.D.	7.24069e-12	N.D.	N.D.	N.D.
Porphobilinogen	C00931			N.D.	N.D.	N.D.	N.D.	N.D.	N.D.	N.D.	N.D.	N.D.	N.D.	N.D.	N.D.	N.D.	N.D.	N.D.	N.D.	N.D.	N.D.	N.D.	N.D.	N.D.	N.D.	N.D.	N.D.	N.D.	N.D.	N.D.	N.D.	N.D.	N.D.	N.D.	N.D.	N.D.	N.D.	N.D.	N.D.	N.D.	N.D.	N.D.	N.D.	N.D.	N.D.	N.D.	N.D.	N.D.	N.D.
Proline betaine	C10172			1.5479e-11	N.D.	N.D.	N.D.	N.D.	N.D.	N.D.	N.D.	N.D.	N.D.	N.D.	N.D.	N.D.	N.D.	N.D.	N.D.	N.D.	N.D.	N.D.	N.D.	N.D.	N.D.	N.D.	N.D.	N.D.	N.D.	N.D.	N.D.	N.D.	N.D.	N.D.	N.D.	N.D.	N.D.	N.D.	N.D.	N.D.	N.D.	N.D.	N.D.	N.D.	N.D.	N.D.	N.D.	N.D.	N.D.
Propionate	C00163			N.D.	N.D.	N.D.	N.D.	N.D.	N.D.	N.D.	N.D.	N.D.	N.D.	N.D.	N.D.	N.D.	N.D.	N.D.	N.D.	N.D.	N.D.	N.D.	N.D.	N.D.	N.D.	N.D.	N.D.	N.D.	N.D.	N.D.	N.D.	N.D.	N.D.	N.D.	N.D.	N.D.	N.D.	N.D.	N.D.	N.D.	N.D.	N.D.	N.D.	N.D.	N.D.	N.D.	N.D.	N.D.	N.D.
Prostaglandin E2	C00584			N.D.	N.D.	N.D.	N.D.	N.D.	N.D.	N.D.	N.D.	N.D.	N.D.	N.D.	N.D.	N.D.	N.D.	N.D.	N.D.	N.D.	N.D.	N.D.	N.D.	N.D.	N.D.	N.D.	N.D.	N.D.	N.D.	N.D.	N.D.	N.D.	N.D.	N.D.	N.D.	N.D.	N.D.	N.D.	N.D.	N.D.	N.D.	N.D.	N.D.	N.D.	N.D.	N.D.	N.D.	N.D.	N.D.
Prostaglandin F2alpha	C00639			N.D.	N.D.	N.D.	N.D.	N.D.	N.D.	N.D.	N.D.	N.D.	N.D.	N.D.	N.D.	N.D.	N.D.	N.D.	N.D.	N.D.	N.D.	N.D.	N.D.	N.D.	N.D.	N.D.	N.D.	N.D.	N.D.	N.D.	N.D.	N.D.	N.D.	N.D.	N.D.	N.D.	N.D.	N.D.	N.D.	N.D.	N.D.	N.D.	N.D.	N.D.	N.D.	N.D.	N.D.	N.D.	N.D.
Pseudopelletierine	C10865			N.D.	N.D.	N.D.	N.D.	N.D.	N.D.	N.D.	N.D.	N.D.	N.D.	N.D.	N.D.	N.D.	N.D.	N.D.	N.D.	N.D.	N.D.	N.D.	N.D.	N.D.	N.D.	N.D.	N.D.	N.D.	N.D.	N.D.	N.D.	N.D.	N.D.	N.D.	N.D.	N.D.	N.D.	N.D.	N.D.	N.D.	N.D.	N.D.	N.D.	N.D.	N.D.	N.D.	N.D.	N.D.	N.D.
Pterin	C00715			N.D.	N.D.	N.D.	N.D.	N.D.	N.D.	N.D.	N.D.	N.D.	N.D.	N.D.	N.D.	N.D.	N.D.	N.D.	N.D.	N.D.	N.D.	N.D.	N.D.	N.D.	N.D.	N.D.	N.D.	N.D.	N.D.	N.D.	N.D.	N.D.	N.D.	N.D.	N.D.	N.D.	N.D.	N.D.	N.D.	N.D.	N.D.	N.D.	N.D.	N.D.	N.D.	N.D.	N.D.	N.D.	N.D.
Purine	C15587			N.D.	N.D.	N.D.	N.D.	N.D.	N.D.	N.D.	N.D.	N.D.	N.D.	N.D.	N.D.	N.D.	N.D.	N.D.	N.D.	N.D.	N.D.	N.D.	N.D.	N.D.	N.D.	N.D.	N.D.	N.D.	N.D.	N.D.	N.D.	N.D.	N.D.	N.D.	N.D.	N.D.	N.D.	N.D.	N.D.	N.D.	N.D.	N.D.	N.D.	N.D.	N.D.	N.D.	N.D.	N.D.	N.D.
Purine riboside	C01736			N.D.	N.D.	N.D.	N.D.	N.D.	N.D.	N.D.	N.D.	N.D.	N.D.	N.D.	N.D.	N.D.	N.D.	N.D.	N.D.	N.D.	N.D.	N.D.	N.D.	N.D.	N.D.	N.D.	N.D.	N.D.	N.D.	N.D.	N.D.	N.D.	N.D.	N.D.	N.D.	N.D.	N.D.	N.D.	N.D.	N.D.	N.D.	N.D.	N.D.	N.D.	N.D.	N.D.	N.D.	N.D.	N.D.
Putrescine(1,4-Butanediamine)	C00134			N.D.	N.D.	N.D.	N.D.	2.4621e-11	2.69786e-11	N.D.	N.D.	N.D.	2.28743e-11	2.95412e-11	N.D.	N.D.	1.58937e-11	N.D.	1.97724e-11	2.94489e-11	2.55167e-11	2.49436e-11	2.49656e-11	2.20242e-11	3.18633e-11	N.D.	3.1053e-11	3.20993e-11	2.82173e-11	1.90378e-11	2.3615e-11	1.93027e-11	1.33217e-11	2.69279e-11	2.48653e-11	2.40678e-11	3.14864e-11	2.86331e-11	4.13784e-11	2.51113e-11	3.49909e-11	3.80666e-11	3.92104e-11	3.06953e-11	3.32038e-11	3.29986e-11	3.02136e-11	2.62929e-11	2.75113e-11
Pyrazole	C00481			N.D.	N.D.	N.D.	N.D.	N.D.	N.D.	N.D.	N.D.	N.D.	N.D.	N.D.	N.D.	N.D.	N.D.	N.D.	N.D.	N.D.	N.D.	N.D.	N.D.	N.D.	N.D.	N.D.	N.D.	N.D.	N.D.	N.D.	N.D.	N.D.	N.D.	N.D.	N.D.	N.D.	N.D.	N.D.	N.D.	N.D.	N.D.	N.D.	N.D.	N.D.	N.D.	N.D.	N.D.	N.D.	N.D.
Pyridoxal	C00250			N.D.	N.D.	N.D.	1.26197e-11	1.21363e-11	N.D.	N.D.	N.D.	N.D.	N.D.	N.D.	N.D.	N.D.	1.09359e-11	1.29956e-11	N.D.	N.D.	N.D.	N.D.	8.52156e-12	N.D.	9.97192e-12	N.D.	N.D.	N.D.	N.D.	N.D.	N.D.	N.D.	N.D.	N.D.	N.D.	5.82288e-12	8.84048e-12	N.D.	N.D.	N.D.	N.D.	N.D.	N.D.	N.D.	N.D.	N.D.	N.D.	N.D.	N.D.
Pyridoxamine	C00534			6.67946e-12	N.D.	N.D.	N.D.	5.95612e-12	6.15153e-12	N.D.	N.D.	N.D.	N.D.	N.D.	N.D.	5.62726e-12	7.23995e-12	N.D.	N.D.	5.78738e-12	N.D.	N.D.	N.D.	N.D.	N.D.	N.D.	N.D.	N.D.	5.96726e-12	N.D.	N.D.	N.D.	6.22168e-12	N.D.	5.92168e-12	N.D.	N.D.	5.7014e-12	N.D.	5.19692e-12	N.D.	4.26881e-12	N.D.	N.D.	N.D.	N.D.	N.D.	N.D.	N.D.
Pyridoxamine 5-phosphate	C00647			5.61609e-10	6.94544e-10	7.96528e-10	8.01203e-10	6.9196e-10	6.99516e-10	5.80013e-10	5.04411e-10	7.2186e-10	6.74882e-10	7.85515e-10	8.38962e-10	8.89258e-10	8.22405e-10	8.06103e-10	8.35016e-10	7.97866e-10	7.69744e-10	7.95704e-10	7.27509e-10	8.46051e-10	9.1102e-10	7.33394e-10	7.11136e-10	8.34236e-10	8.10775e-10	7.32622e-10	8.36432e-10	1.05416e-09	7.57389e-10	7.3529e-10	8.41149e-10	6.6608e-10	7.92361e-10	9.41421e-10	1.06097e-09	7.74941e-10	7.12123e-10	7.54661e-10	7.31584e-10	7.38989e-10	9.55613e-10	9.54922e-10	7.48605e-10	6.6538e-10	6.95669e-10
Pyridoxine	C00314			4.75462e-11	4.34601e-11	4.77615e-11	5.90991e-11	4.12653e-11	4.45565e-11	4.20633e-11	5.48394e-11	4.33542e-11	3.937e-11	5.67959e-11	5.17339e-11	5.00665e-11	4.63797e-11	5.55035e-11	5.17599e-11	4.53697e-11	4.64127e-11	5.35737e-11	4.01244e-11	4.42089e-11	6.41225e-11	3.47427e-11	4.67375e-11	5.36142e-11	5.27544e-11	3.69187e-11	5.11983e-11	5.62266e-11	3.94218e-11	4.6498e-11	3.69157e-11	4.31504e-11	3.91211e-11	5.83636e-11	7.5114e-11	4.32413e-11	4.16119e-11	5.71511e-11	4.9075e-11	5.27681e-11	6.37758e-11	6.73259e-11	5.76287e-11	4.36338e-11	5.10637e-11
Pyrrole-2-carboxylate	C05942			N.D.	N.D.	N.D.	N.D.	N.D.	N.D.	N.D.	N.D.	N.D.	N.D.	N.D.	N.D.	N.D.	N.D.	N.D.	N.D.	N.D.	N.D.	N.D.	N.D.	N.D.	N.D.	N.D.	N.D.	N.D.	N.D.	N.D.	N.D.	N.D.	N.D.	N.D.	N.D.	N.D.	N.D.	N.D.	N.D.	N.D.	N.D.	N.D.	N.D.	N.D.	N.D.	N.D.	N.D.	N.D.	N.D.
Quinate	C00296			N.D.	N.D.	N.D.	N.D.	N.D.	N.D.	N.D.	N.D.	N.D.	N.D.	N.D.	N.D.	N.D.	N.D.	N.D.	N.D.	N.D.	N.D.	N.D.	N.D.	N.D.	N.D.	N.D.	N.D.	N.D.	N.D.	N.D.	N.D.	N.D.	N.D.	N.D.	N.D.	N.D.	N.D.	N.D.	N.D.	N.D.	N.D.	N.D.	N.D.	N.D.	N.D.	N.D.	N.D.	N.D.	N.D.
Riboflavin	C00255			N.D.	N.D.	N.D.	N.D.	N.D.	N.D.	N.D.	N.D.	N.D.	N.D.	N.D.	N.D.	N.D.	N.D.	N.D.	N.D.	N.D.	N.D.	N.D.	N.D.	N.D.	N.D.	N.D.	N.D.	N.D.	N.D.	N.D.	N.D.	N.D.	N.D.	N.D.	N.D.	N.D.	N.D.	N.D.	N.D.	N.D.	N.D.	N.D.	N.D.	N.D.	N.D.	N.D.	N.D.	N.D.	N.D.
Saccharate	C00818			N.D.	N.D.	N.D.	N.D.	N.D.	N.D.	N.D.	N.D.	N.D.	N.D.	N.D.	N.D.	N.D.	N.D.	N.D.	N.D.	N.D.	N.D.	N.D.	N.D.	N.D.	N.D.	N.D.	N.D.	N.D.	N.D.	N.D.	N.D.	3.65276e-11	N.D.	N.D.	N.D.	N.D.	N.D.	N.D.	N.D.	N.D.	N.D.	N.D.	N.D.	N.D.	N.D.	N.D.	N.D.	N.D.	N.D.
Saccharopine	C00449			N.D.	N.D.	N.D.	N.D.	N.D.	N.D.	N.D.	N.D.	N.D.	N.D.	N.D.	N.D.	N.D.	N.D.	N.D.	N.D.	N.D.	N.D.	N.D.	N.D.	N.D.	N.D.	N.D.	N.D.	N.D.	N.D.	N.D.	N.D.	N.D.	N.D.	N.D.	N.D.	N.D.	N.D.	N.D.	N.D.	N.D.	N.D.	N.D.	N.D.	N.D.	N.D.	N.D.	N.D.	N.D.	N.D.
Sarcosine	C00213			1.62548e-10	1.00762e-10	N.D.	N.D.	N.D.	7.71067e-11	8.07206e-11	9.24373e-11	N.D.	N.D.	N.D.	N.D.	N.D.	N.D.	N.D.	N.D.	N.D.	N.D.	N.D.	N.D.	N.D.	N.D.	N.D.	N.D.	N.D.	N.D.	N.D.	N.D.	N.D.	6.21652e-11	5.64132e-11	N.D.	N.D.	N.D.	N.D.	N.D.	N.D.	N.D.	N.D.	N.D.	N.D.	N.D.	N.D.	N.D.	N.D.	N.D.
SDMA	-			N.D.	N.D.	N.D.	N.D.	N.D.	N.D.	N.D.	N.D.	N.D.	N.D.	N.D.	N.D.	N.D.	N.D.	N.D.	N.D.	N.D.	N.D.	N.D.	N.D.	N.D.	N.D.	N.D.	N.D.	N.D.	N.D.	N.D.	N.D.	N.D.	N.D.	N.D.	N.D.	N.D.	N.D.	N.D.	N.D.	N.D.	N.D.	N.D.	N.D.	N.D.	N.D.	N.D.	N.D.	N.D.	N.D.
Sebacate	C08277			N.D.	N.D.	N.D.	1.1961e-11	N.D.	N.D.	1.1341e-11	N.D.	N.D.	N.D.	9.7071e-12	N.D.	N.D.	N.D.	N.D.	N.D.	N.D.	N.D.	N.D.	8.24381e-12	N.D.	N.D.	N.D.	8.60351e-12	N.D.	N.D.	6.21298e-12	N.D.	N.D.	1.00691e-11	N.D.	N.D.	N.D.	N.D.	7.53031e-11	N.D.	N.D.	N.D.	N.D.	N.D.	N.D.	N.D.	N.D.	N.D.	N.D.	1.09725e-11
Sepiapterin	C00835			N.D.	N.D.	N.D.	N.D.	N.D.	N.D.	N.D.	N.D.	N.D.	N.D.	N.D.	N.D.	N.D.	N.D.	N.D.	N.D.	N.D.	N.D.	N.D.	N.D.	N.D.	N.D.	N.D.	N.D.	N.D.	N.D.	N.D.	N.D.	N.D.	N.D.	N.D.	N.D.	N.D.	N.D.	N.D.	N.D.	N.D.	N.D.	N.D.	N.D.	N.D.	N.D.	N.D.	N.D.	N.D.	N.D.
Serine O-sulfate	C02703			N.D.	N.D.	N.D.	N.D.	N.D.	N.D.	N.D.	N.D.	N.D.	N.D.	N.D.	N.D.	N.D.	N.D.	N.D.	N.D.	N.D.	N.D.	N.D.	N.D.	N.D.	N.D.	N.D.	N.D.	N.D.	N.D.	N.D.	N.D.	N.D.	N.D.	N.D.	N.D.	N.D.	N.D.	N.D.	N.D.	N.D.	N.D.	N.D.	N.D.	N.D.	N.D.	N.D.	N.D.	N.D.	N.D.
Serotonin	C00780			N.D.	N.D.	N.D.	N.D.	N.D.	N.D.	N.D.	N.D.	N.D.	N.D.	N.D.	N.D.	N.D.	N.D.	N.D.	N.D.	N.D.	N.D.	N.D.	N.D.	N.D.	N.D.	N.D.	N.D.	N.D.	N.D.	N.D.	N.D.	N.D.	N.D.	N.D.	N.D.	N.D.	N.D.	N.D.	N.D.	N.D.	N.D.	N.D.	N.D.	N.D.	N.D.	N.D.	N.D.	N.D.	N.D.
Shikimate	C00493			N.D.	N.D.	N.D.	N.D.	N.D.	N.D.	N.D.	N.D.	N.D.	N.D.	N.D.	N.D.	N.D.	N.D.	N.D.	N.D.	N.D.	N.D.	N.D.	N.D.	N.D.	N.D.	N.D.	N.D.	N.D.	N.D.	N.D.	N.D.	N.D.	N.D.	N.D.	N.D.	N.D.	N.D.	N.D.	N.D.	N.D.	N.D.	N.D.	N.D.	N.D.	N.D.	N.D.	N.D.	N.D.	N.D.
Sinapate	C00482			N.D.	N.D.	N.D.	N.D.	N.D.	N.D.	N.D.	N.D.	N.D.	N.D.	N.D.	N.D.	N.D.	N.D.	N.D.	N.D.	N.D.	N.D.	N.D.	N.D.	N.D.	N.D.	N.D.	N.D.	N.D.	N.D.	N.D.	N.D.	N.D.	N.D.	N.D.	N.D.	N.D.	N.D.	N.D.	N.D.	N.D.	N.D.	N.D.	N.D.	N.D.	N.D.	N.D.	N.D.	N.D.	N.D.
S-Lactoylglutathione	C03451			9.65786e-11	8.46481e-11	8.28062e-11	8.64234e-11	8.88149e-11	8.4197e-11	8.19391e-11	7.5293e-11	1.23913e-10	9.7156e-11	9.12804e-11	1.04523e-10	1.11289e-10	1.0786e-10	8.36072e-11	1.15831e-10	9.53054e-11	7.67225e-11	1.00101e-10	9.60764e-11	1.24265e-10	8.01507e-11	1.06669e-10	7.50174e-11	1.15989e-10	1.08171e-10	8.93335e-11	8.57293e-11	1.04188e-10	1.14838e-10	9.80946e-11	1.18506e-10	8.72063e-11	1.10666e-10	1.02716e-10	7.46502e-11	1.17435e-10	1.03781e-10	1.01661e-10	1.1456e-10	6.87605e-11	1.05194e-10	9.81688e-11	9.78533e-11	9.73041e-11	1.1399e-10
S-Methylmethionine	C03172			N.D.	N.D.	N.D.	N.D.	N.D.	N.D.	N.D.	N.D.	N.D.	N.D.	N.D.	N.D.	N.D.	N.D.	N.D.	N.D.	N.D.	N.D.	N.D.	N.D.	N.D.	N.D.	N.D.	N.D.	N.D.	N.D.	N.D.	N.D.	N.D.	N.D.	N.D.	N.D.	N.D.	N.D.	N.D.	N.D.	N.D.	N.D.	N.D.	N.D.	N.D.	N.D.	N.D.	N.D.	N.D.	N.D.
Sorbitol 6-phosphate	C01096			N.D.	N.D.	N.D.	N.D.	N.D.	N.D.	N.D.	N.D.	N.D.	N.D.	N.D.	N.D.	N.D.	N.D.	N.D.	N.D.	N.D.	N.D.	N.D.	N.D.	N.D.	N.D.	N.D.	N.D.	N.D.	N.D.	N.D.	N.D.	N.D.	N.D.	N.D.	N.D.	N.D.	N.D.	N.D.	N.D.	N.D.	N.D.	N.D.	N.D.	N.D.	N.D.	N.D.	N.D.	N.D.	N.D.
Spermidine	C00315			4.76141e-11	2.81091e-11	6.21455e-11	4.9827e-11	4.70424e-11	2.84231e-11	3.37752e-11	3.53408e-11	2.62863e-11	4.75706e-11	5.656e-11	4.51441e-11	6.52337e-11	5.88264e-11	4.27914e-11	3.78808e-11	6.15248e-11	5.54837e-11	6.08329e-11	5.41593e-11	3.15331e-11	6.76236e-11	4.95261e-11	5.84316e-11	6.22502e-11	6.61141e-11	5.17396e-11	4.39229e-11	6.83693e-11	4.50349e-11	7.14884e-11	7.16512e-11	6.35728e-11	6.89054e-11	5.40285e-11	8.25538e-11	6.26869e-11	8.22177e-11	7.37722e-11	8.50582e-11	7.29556e-11	8.86489e-11	9.64836e-11	9.97277e-11	1.06446e-10	7.11615e-11
Spermine	C00750			N.D.	N.D.	N.D.	N.D.	N.D.	N.D.	N.D.	N.D.	N.D.	N.D.	N.D.	N.D.	N.D.	N.D.	N.D.	N.D.	N.D.	N.D.	N.D.	N.D.	N.D.	N.D.	N.D.	N.D.	N.D.	N.D.	N.D.	N.D.	N.D.	N.D.	N.D.	N.D.	N.D.	N.D.	N.D.	N.D.	N.D.	N.D.	N.D.	N.D.	N.D.	N.D.	N.D.	N.D.	N.D.	N.D.
Synephrine	C04548	C01869		N.D.	N.D.	N.D.	N.D.	N.D.	N.D.	N.D.	N.D.	N.D.	N.D.	N.D.	N.D.	N.D.	N.D.	N.D.	N.D.	N.D.	N.D.	N.D.	N.D.	N.D.	N.D.	N.D.	N.D.	N.D.	N.D.	N.D.	N.D.	N.D.	N.D.	N.D.	N.D.	N.D.	N.D.	N.D.	N.D.	N.D.	N.D.	N.D.	N.D.	N.D.	N.D.	N.D.	N.D.	N.D.	N.D.
Syringate	C10833			N.D.	N.D.	N.D.	N.D.	N.D.	N.D.	N.D.	N.D.	N.D.	N.D.	N.D.	N.D.	N.D.	N.D.	N.D.	N.D.	N.D.	N.D.	N.D.	N.D.	N.D.	N.D.	N.D.	N.D.	N.D.	N.D.	N.D.	N.D.	N.D.	N.D.	N.D.	N.D.	N.D.	N.D.	N.D.	N.D.	N.D.	N.D.	N.D.	N.D.	N.D.	N.D.	N.D.	N.D.	N.D.	N.D.
Tartrate	C00898	C02107		N.D.	N.D.	N.D.	N.D.	N.D.	N.D.	N.D.	N.D.	N.D.	N.D.	N.D.	N.D.	N.D.	N.D.	N.D.	N.D.	N.D.	N.D.	N.D.	N.D.	N.D.	N.D.	N.D.	N.D.	N.D.	N.D.	N.D.	N.D.	N.D.	N.D.	N.D.	N.D.	N.D.	N.D.	N.D.	N.D.	N.D.	N.D.	N.D.	N.D.	N.D.	N.D.	N.D.	N.D.	N.D.	N.D.
Taurine	C00245			2.93328e-10	1.92038e-10	N.D.	N.D.	N.D.	N.D.	1.52509e-10	N.D.	1.34604e-10	N.D.	N.D.	N.D.	N.D.	N.D.	1.38876e-10	N.D.	N.D.	N.D.	N.D.	N.D.	N.D.	1.13945e-10	N.D.	N.D.	N.D.	N.D.	8.53384e-11	1.18068e-10	1.2004e-10	N.D.	N.D.	N.D.	N.D.	1.14569e-10	N.D.	1.1028e-10	N.D.	N.D.	N.D.	N.D.	N.D.	N.D.	N.D.	N.D.	N.D.	N.D.
Taurocholate	C05122			N.D.	N.D.	N.D.	N.D.	N.D.	N.D.	N.D.	N.D.	N.D.	N.D.	N.D.	N.D.	N.D.	N.D.	N.D.	N.D.	N.D.	N.D.	N.D.	N.D.	N.D.	N.D.	N.D.	N.D.	N.D.	N.D.	N.D.	N.D.	N.D.	N.D.	N.D.	N.D.	N.D.	N.D.	N.D.	N.D.	N.D.	N.D.	N.D.	N.D.	N.D.	N.D.	N.D.	N.D.	N.D.	N.D.
Taurocyamine	C01959			N.D.	N.D.	N.D.	N.D.	N.D.	N.D.	N.D.	N.D.	N.D.	N.D.	N.D.	N.D.	N.D.	N.D.	N.D.	N.D.	N.D.	N.D.	N.D.	N.D.	N.D.	N.D.	N.D.	N.D.	N.D.	N.D.	N.D.	N.D.	N.D.	N.D.	N.D.	N.D.	N.D.	N.D.	N.D.	N.D.	N.D.	N.D.	N.D.	N.D.	N.D.	N.D.	N.D.	N.D.	N.D.	N.D.
Terephthalate	C06337			1.0641e-10	1.15246e-10	1.07492e-10	1.10346e-10	8.85256e-11	1.04421e-10	8.73609e-11	9.19133e-11	1.21365e-10	9.22161e-11	7.72635e-11	8.48734e-11	9.29909e-11	9.7721e-11	9.12112e-11	9.73744e-11	9.63272e-11	8.81176e-11	7.14409e-11	8.58966e-11	1.057e-10	8.28574e-11	1.39847e-10	9.84776e-11	1.11038e-10	1.11838e-10	8.22383e-11	9.43531e-11	8.45168e-11	1.00392e-10	1.02571e-10	7.78156e-11	8.43288e-11	8.22926e-11	6.42837e-11	7.36304e-11	8.29569e-11	8.41884e-11	9.8391e-11	1.65802e-10	7.90249e-11	1.13379e-10	7.38243e-11	9.14354e-11	1.04255e-10	1.19101e-10
Tetrahydropalmatine	C02890			N.D.	N.D.	N.D.	N.D.	N.D.	N.D.	N.D.	N.D.	N.D.	N.D.	N.D.	N.D.	N.D.	N.D.	N.D.	N.D.	N.D.	N.D.	N.D.	N.D.	N.D.	N.D.	N.D.	N.D.	N.D.	N.D.	N.D.	N.D.	N.D.	N.D.	N.D.	N.D.	N.D.	N.D.	N.D.	N.D.	N.D.	N.D.	N.D.	N.D.	N.D.	N.D.	N.D.	N.D.	N.D.	N.D.
Thiamine	C00378			1.82235e-10	1.9291e-10	2.13042e-10	2.07322e-10	1.59741e-10	1.38219e-10	1.41262e-10	1.32017e-10	2.11486e-10	1.74945e-10	2.08059e-10	1.83908e-10	1.90766e-10	1.73711e-10	1.47481e-10	2.18036e-10	2.20352e-10	2.02768e-10	2.033e-10	1.72121e-10	1.69347e-10	1.80517e-10	1.70397e-10	2.07342e-10	2.28215e-10	1.94788e-10	1.61624e-10	1.96771e-10	2.07127e-10	1.99311e-10	2.18674e-10	2.10086e-10	1.81427e-10	1.82455e-10	2.25181e-10	2.23526e-10	2.19645e-10	1.89317e-10	2.12962e-10	1.92242e-10	1.91516e-10	2.52249e-10	1.95043e-10	2.23069e-10	2.04173e-10	2.23236e-10
Thiamine monophosphate	C01081			4.53285e-11	N.D.	6.09324e-11	6.10088e-11	6.55645e-11	5.66219e-11	5.14766e-11	N.D.	5.76933e-11	5.49273e-11	5.31441e-11	6.83254e-11	7.42431e-11	7.20911e-11	6.24549e-11	6.24266e-11	5.83013e-11	5.17924e-11	6.55884e-11	5.19769e-11	6.97935e-11	7.15382e-11	N.D.	5.15806e-11	6.69287e-11	5.92257e-11	N.D.	7.28008e-11	7.12429e-11	5.15027e-11	3.83152e-11	5.62265e-11	4.02868e-11	4.77176e-11	7.48657e-11	7.15183e-11	4.89557e-11	4.68277e-11	4.53697e-11	N.D.	5.8444e-11	8.17154e-11	7.09472e-11	5.54834e-11	4.87132e-11	5.33932e-11
threo-beta-methylaspartate	C03618			N.D.	N.D.	N.D.	N.D.	N.D.	N.D.	N.D.	N.D.	N.D.	N.D.	N.D.	N.D.	N.D.	N.D.	N.D.	N.D.	N.D.	N.D.	N.D.	N.D.	N.D.	N.D.	N.D.	N.D.	N.D.	N.D.	N.D.	N.D.	N.D.	N.D.	N.D.	N.D.	N.D.	N.D.	N.D.	N.D.	N.D.	N.D.	N.D.	N.D.	N.D.	N.D.	N.D.	N.D.	N.D.	N.D.
Threonate	C01620			4.76802e-10	5.08194e-10	5.65247e-10	8.08433e-10	5.37409e-10	6.3609e-10	6.8276e-10	7.02541e-10	5.59374e-10	5.43574e-10	6.62653e-10	6.47188e-10	8.77171e-10	8.74965e-10	9.72404e-10	5.44626e-10	5.6862e-10	6.03178e-10	6.9831e-10	6.64139e-10	9.73047e-10	1.09345e-09	4.58434e-10	6.13616e-10	5.88027e-10	6.74569e-10	6.05567e-10	8.63879e-10	9.95724e-10	5.35597e-10	4.89011e-10	6.16704e-10	5.57321e-10	5.3814e-10	9.43427e-10	1.05074e-09	4.78824e-10	5.20288e-10	6.63072e-10	7.21283e-10	6.048e-10	9.36639e-10	9.68216e-10	5.11692e-10	6.11189e-10	5.80389e-10
Tiglate	C08279			N.D.	N.D.	N.D.	N.D.	N.D.	N.D.	N.D.	N.D.	N.D.	N.D.	N.D.	N.D.	N.D.	N.D.	N.D.	N.D.	N.D.	N.D.	N.D.	N.D.	N.D.	N.D.	N.D.	N.D.	N.D.	N.D.	N.D.	N.D.	N.D.	N.D.	N.D.	N.D.	N.D.	N.D.	N.D.	N.D.	N.D.	N.D.	N.D.	N.D.	N.D.	N.D.	N.D.	N.D.	N.D.	N.D.
trans-4-Hydroxy-3-methoxycinnamate	C01494			N.D.	N.D.	N.D.	N.D.	N.D.	N.D.	N.D.	N.D.	N.D.	N.D.	N.D.	N.D.	N.D.	N.D.	N.D.	N.D.	N.D.	N.D.	N.D.	N.D.	N.D.	N.D.	N.D.	N.D.	N.D.	N.D.	N.D.	N.D.	N.D.	N.D.	N.D.	N.D.	N.D.	N.D.	N.D.	N.D.	N.D.	N.D.	N.D.	N.D.	N.D.	N.D.	N.D.	N.D.	N.D.	N.D.
trans-Aconitate	C02341			N.D.	N.D.	N.D.	N.D.	N.D.	N.D.	N.D.	N.D.	N.D.	N.D.	N.D.	N.D.	N.D.	N.D.	N.D.	N.D.	N.D.	N.D.	N.D.	N.D.	N.D.	N.D.	N.D.	N.D.	N.D.	N.D.	N.D.	N.D.	N.D.	N.D.	N.D.	N.D.	N.D.	N.D.	N.D.	N.D.	N.D.	N.D.	N.D.	N.D.	N.D.	N.D.	N.D.	N.D.	N.D.	N.D.
trans-Cinnamate	C00423			N.D.	N.D.	N.D.	N.D.	N.D.	N.D.	N.D.	N.D.	N.D.	N.D.	N.D.	N.D.	N.D.	N.D.	N.D.	N.D.	N.D.	N.D.	N.D.	N.D.	N.D.	N.D.	N.D.	N.D.	N.D.	N.D.	N.D.	N.D.	N.D.	N.D.	N.D.	N.D.	N.D.	N.D.	N.D.	N.D.	N.D.	N.D.	N.D.	N.D.	N.D.	N.D.	N.D.	N.D.	N.D.	N.D.
trans-Zeatin	C00371			N.D.	N.D.	N.D.	N.D.	N.D.	N.D.	N.D.	N.D.	N.D.	N.D.	N.D.	N.D.	N.D.	N.D.	N.D.	N.D.	N.D.	N.D.	N.D.	N.D.	N.D.	N.D.	N.D.	N.D.	N.D.	N.D.	N.D.	N.D.	N.D.	N.D.	N.D.	N.D.	N.D.	N.D.	N.D.	N.D.	N.D.	N.D.	N.D.	N.D.	N.D.	N.D.	N.D.	N.D.	N.D.	N.D.
Trehalose 6-phosphate	C00689			N.D.	N.D.	N.D.	N.D.	N.D.	N.D.	N.D.	N.D.	N.D.	N.D.	N.D.	N.D.	N.D.	N.D.	N.D.	N.D.	N.D.	N.D.	N.D.	N.D.	N.D.	N.D.	N.D.	N.D.	N.D.	N.D.	N.D.	N.D.	N.D.	N.D.	N.D.	N.D.	N.D.	N.D.	N.D.	N.D.	N.D.	N.D.	N.D.	N.D.	N.D.	N.D.	N.D.	N.D.	N.D.	N.D.
TRH	C03958			N.D.	N.D.	N.D.	N.D.	N.D.	N.D.	N.D.	N.D.	N.D.	N.D.	N.D.	N.D.	N.D.	N.D.	N.D.	N.D.	N.D.	N.D.	N.D.	N.D.	N.D.	N.D.	N.D.	N.D.	N.D.	N.D.	N.D.	N.D.	N.D.	N.D.	N.D.	N.D.	N.D.	N.D.	N.D.	N.D.	N.D.	N.D.	N.D.	N.D.	N.D.	N.D.	N.D.	N.D.	N.D.	N.D.
Trientine	C07166			N.D.	N.D.	N.D.	N.D.	N.D.	N.D.	N.D.	N.D.	N.D.	N.D.	N.D.	N.D.	N.D.	N.D.	N.D.	N.D.	N.D.	N.D.	N.D.	N.D.	N.D.	N.D.	N.D.	N.D.	N.D.	N.D.	N.D.	N.D.	N.D.	N.D.	N.D.	N.D.	N.D.	N.D.	N.D.	N.D.	N.D.	N.D.	N.D.	N.D.	N.D.	N.D.	N.D.	N.D.	N.D.	N.D.
Trigonelline	C01004			N.D.	N.D.	N.D.	N.D.	N.D.	N.D.	N.D.	N.D.	N.D.	N.D.	N.D.	N.D.	N.D.	N.D.	N.D.	N.D.	N.D.	N.D.	N.D.	N.D.	N.D.	N.D.	N.D.	N.D.	N.D.	N.D.	N.D.	N.D.	N.D.	N.D.	N.D.	N.D.	N.D.	N.D.	N.D.	N.D.	N.D.	N.D.	N.D.	N.D.	N.D.	N.D.	N.D.	N.D.	N.D.	N.D.
Trimethylamine N-oxide	C01104			N.D.	N.D.	N.D.	N.D.	N.D.	N.D.	N.D.	N.D.	N.D.	N.D.	N.D.	N.D.	N.D.	N.D.	N.D.	N.D.	N.D.	N.D.	N.D.	N.D.	N.D.	N.D.	N.D.	N.D.	N.D.	N.D.	N.D.	N.D.	N.D.	N.D.	N.D.	N.D.	N.D.	N.D.	N.D.	N.D.	N.D.	N.D.	N.D.	N.D.	N.D.	N.D.	N.D.	N.D.	N.D.	N.D.
Trimethylsulfonium	C01008			N.D.	N.D.	N.D.	N.D.	N.D.	N.D.	N.D.	N.D.	N.D.	N.D.	N.D.	N.D.	N.D.	N.D.	N.D.	N.D.	N.D.	N.D.	N.D.	N.D.	N.D.	N.D.	N.D.	N.D.	N.D.	N.D.	N.D.	N.D.	N.D.	N.D.	N.D.	N.D.	N.D.	N.D.	N.D.	N.D.	N.D.	N.D.	N.D.	N.D.	N.D.	N.D.	N.D.	N.D.	N.D.	N.D.
Tropine	C00729			N.D.	N.D.	N.D.	N.D.	N.D.	N.D.	N.D.	N.D.	N.D.	N.D.	N.D.	N.D.	N.D.	N.D.	N.D.	N.D.	N.D.	N.D.	N.D.	N.D.	N.D.	N.D.	N.D.	N.D.	N.D.	N.D.	N.D.	N.D.	N.D.	N.D.	N.D.	N.D.	N.D.	N.D.	N.D.	N.D.	N.D.	N.D.	N.D.	N.D.	N.D.	N.D.	N.D.	N.D.	N.D.	N.D.
Tropinone	C00783			N.D.	N.D.	N.D.	N.D.	N.D.	N.D.	N.D.	N.D.	N.D.	N.D.	N.D.	N.D.	N.D.	N.D.	N.D.	N.D.	N.D.	N.D.	N.D.	N.D.	N.D.	N.D.	N.D.	N.D.	N.D.	N.D.	N.D.	N.D.	N.D.	N.D.	N.D.	N.D.	N.D.	N.D.	N.D.	N.D.	N.D.	N.D.	N.D.	N.D.	N.D.	N.D.	N.D.	N.D.	N.D.	N.D.
Tryptamine	C00398			N.D.	N.D.	N.D.	N.D.	N.D.	N.D.	N.D.	N.D.	N.D.	N.D.	N.D.	N.D.	N.D.	N.D.	N.D.	N.D.	N.D.	N.D.	N.D.	N.D.	N.D.	N.D.	N.D.	N.D.	N.D.	N.D.	N.D.	N.D.	N.D.	N.D.	N.D.	N.D.	N.D.	N.D.	N.D.	N.D.	N.D.	N.D.	N.D.	N.D.	N.D.	N.D.	N.D.	N.D.	N.D.	N.D.
Tyramine	C00483			N.D.	N.D.	N.D.	N.D.	N.D.	N.D.	N.D.	N.D.	N.D.	N.D.	N.D.	N.D.	N.D.	N.D.	N.D.	N.D.	N.D.	N.D.	N.D.	N.D.	N.D.	N.D.	N.D.	N.D.	N.D.	N.D.	N.D.	N.D.	N.D.	N.D.	N.D.	N.D.	N.D.	N.D.	N.D.	N.D.	N.D.	N.D.	N.D.	N.D.	N.D.	N.D.	N.D.	N.D.	N.D.	N.D.
Undecanoate	C17715			N.D.	N.D.	N.D.	N.D.	N.D.	N.D.	N.D.	N.D.	N.D.	N.D.	N.D.	N.D.	N.D.	N.D.	N.D.	N.D.	N.D.	N.D.	N.D.	N.D.	N.D.	N.D.	N.D.	N.D.	N.D.	N.D.	N.D.	N.D.	N.D.	N.D.	N.D.	N.D.	N.D.	N.D.	N.D.	N.D.	N.D.	N.D.	N.D.	N.D.	N.D.	N.D.	N.D.	N.D.	N.D.	N.D.
Urate	C00366			N.D.	N.D.	N.D.	N.D.	N.D.	N.D.	N.D.	N.D.	N.D.	N.D.	N.D.	N.D.	N.D.	N.D.	N.D.	N.D.	N.D.	N.D.	N.D.	N.D.	N.D.	N.D.	N.D.	N.D.	N.D.	N.D.	N.D.	N.D.	N.D.	N.D.	N.D.	N.D.	N.D.	N.D.	N.D.	N.D.	N.D.	N.D.	N.D.	N.D.	N.D.	N.D.	N.D.	N.D.	N.D.	N.D.
Urea	C00086			6.20512e-09	7.98893e-09	6.51218e-09	8.15424e-09	5.95336e-09	6.27549e-09	4.90544e-09	8.76654e-09	7.00838e-09	4.97344e-09	4.81383e-09	5.83999e-09	7.25344e-09	6.13978e-09	5.31966e-09	6.11026e-09	5.54166e-09	5.14106e-09	4.64834e-09	4.58481e-09	5.99644e-09	5.9826e-09	4.9863e-09	5.13691e-09	5.39985e-09	8.91425e-09	4.03821e-09	5.18187e-09	5.43431e-09	4.15096e-09	4.84839e-09	4.43414e-09	4.98274e-09	5.70377e-09	6.56305e-09	5.85658e-09	5.49007e-09	4.55234e-09	5.13379e-09	5.59325e-09	7.75244e-09	5.12122e-09	4.65639e-09	4.91481e-09	4.54268e-09	5.47294e-09
Urocanate	C00785			2.83513e-10	4.3447e-10	2.76837e-10	3.12538e-10	1.76229e-10	2.03436e-10	2.37985e-10	3.78696e-10	3.97043e-10	2.19567e-10	2.46852e-10	1.9747e-10	2.11272e-10	1.65282e-10	2.16981e-10	3.02114e-10	2.23781e-10	2.28704e-10	2.20255e-10	1.47036e-10	1.6623e-10	2.50071e-10	2.64083e-10	2.30942e-10	2.17008e-10	2.22451e-10	1.27264e-10	1.48847e-10	1.25175e-10	2.55442e-10	2.214e-10	1.9396e-10	1.65352e-10	1.25708e-10	1.67804e-10	1.62893e-10	2.76202e-10	1.96041e-10	1.73935e-10	2.83987e-10	2.16941e-10	1.42513e-10	1.0983e-10	1.96341e-10	2.15647e-10	2.52316e-10
Xanthine	C00385			N.D.	N.D.	N.D.	N.D.	N.D.	N.D.	N.D.	N.D.	N.D.	N.D.	N.D.	N.D.	N.D.	N.D.	N.D.	N.D.	N.D.	N.D.	N.D.	N.D.	N.D.	N.D.	N.D.	N.D.	N.D.	N.D.	N.D.	N.D.	N.D.	N.D.	N.D.	N.D.	N.D.	N.D.	N.D.	N.D.	N.D.	N.D.	N.D.	N.D.	N.D.	N.D.	N.D.	N.D.	N.D.	N.D.
Xanthopterin	-			N.D.	N.D.	N.D.	N.D.	N.D.	N.D.	N.D.	N.D.	N.D.	N.D.	N.D.	N.D.	N.D.	N.D.	N.D.	N.D.	N.D.	N.D.	N.D.	N.D.	N.D.	N.D.	N.D.	N.D.	N.D.	N.D.	N.D.	N.D.	N.D.	N.D.	N.D.	N.D.	N.D.	N.D.	N.D.	N.D.	N.D.	N.D.	N.D.	N.D.	N.D.	N.D.	N.D.	N.D.	N.D.	N.D.
Xanthosine	C01762			N.D.	N.D.	N.D.	N.D.	N.D.	N.D.	N.D.	N.D.	N.D.	N.D.	N.D.	N.D.	N.D.	N.D.	N.D.	N.D.	N.D.	N.D.	N.D.	N.D.	N.D.	N.D.	N.D.	N.D.	N.D.	N.D.	N.D.	N.D.	N.D.	N.D.	N.D.	N.D.	N.D.	N.D.	N.D.	N.D.	N.D.	N.D.	N.D.	N.D.	N.D.	N.D.	N.D.	N.D.	N.D.	N.D.
Xanthurenate	C02470			N.D.	N.D.	N.D.	N.D.	N.D.	N.D.	N.D.	N.D.	N.D.	N.D.	N.D.	N.D.	N.D.	N.D.	N.D.	N.D.	N.D.	N.D.	N.D.	N.D.	N.D.	N.D.	N.D.	N.D.	N.D.	N.D.	N.D.	N.D.	N.D.	N.D.	N.D.	N.D.	N.D.	N.D.	N.D.	N.D.	N.D.	N.D.	N.D.	N.D.	N.D.	N.D.	N.D.	N.D.	N.D.	N.D.
[truncated: 104 more columns]
