# Supplementary material for: Trans-omic Analysis Reveals Selective Responses to Induced and Basal Insulin across Signaling, Transcriptional, and Metabolic Networks
Source: iScience. 2018 Sep 10;7:212–29. doi: 10.1016/j.isci.2018.07.022 (PMC6161632; doi:10.1016/j.isci.2018.07.022)
Supplement: Table S7. Classification of Insulin-Responsive Metabolites (IRMs), Related to Figure 4 [file mmc7.xlsx]

## Sheet: Sheet1
KEGG Compound ID	Compound name	p values						FDR	Significance	Pt value	AUC_ratio	Increase or decrease	EC50 (nM)	T1/2 (min)	Class
		Insulin dose	Time	Data set	Insulin dose * time	Time * data set	Data set * insulin dose	Insulin dose	Insulin dose
C00111	DHAP	0.15515	0.0337269	0.000487107	0.797409	0.0328208	0.292185	0.0962443	*	0.821525	2.97997	Increase	0.275908	14.7349	Class 1
C00354	F1,6BP	3.64663e-07	0.0755447	1.36094e-11	0.0155492	0.435811	0.78561	2.17113e-06	*	0.157902	6.33606	Increase	0.39033	6.8293	Class 1
C05378	F1,6BP	3.64663e-07	0.0755447	1.36094e-11	0.0155492	0.435811	0.78561	2.17113e-06	*	0.157902	6.33606	Increase	0.39033	6.8293	Class 1
C00103	G1P	0.0526797	0.408261	1.27107e-10	0.0918482	0.18906	0.279077	0.0410259	*	0.182266	3.90452	Increase	0.325593	34.8937	Class 1
C00663	G1P	0.0526797	0.408261	1.27107e-10	0.0918482	0.18906	0.279077	0.0410259	*	0.182266	3.90452	Increase	0.325593	34.8937	Class 1
C00127	Glutathione(ox)	0.00294797	0.089043	0.445672	0.534918	0.907648	0.109987	0.00363137	*	0.327676	2.93182	Increase	0.320383	9.90498	Class 1
C00647	Pyridoxamine 5-phosphate	0.000182535	0.0220671	1.65917e-06	0.0002591	0.4941	0.1355	0.000296393	*	0.207211	2.1637	Increase	0.0772692	3.5088	Class 1
C03451	S-Lactoylglutathione	0.0166865	0.235265	0.00287478	0.86149	0.247325	0.398408	0.0156995	*	0.415117	3.50889	Increase	0.229149	2.5	Class 1
C01620	Threonate	0.00104637	0.00937445	2.56957e-10	0.640024	0.013719	0.222761	0.00149517	*	0.143376	1.75635	Increase	0.145134	43.7889	Class 1
C00197	3PG	2.85366e-06	0.135371	5.01943e-10	0.00764948	0.0219658	0.238276	9.26733e-06	*	0.334739	4.29369	Increase	0.246136	74.5194	Class 2
C00597	3PG	2.85366e-06	0.135371	5.01943e-10	0.00764948	0.0219658	0.238276	9.26733e-06	*	0.334739	4.29369	Increase	0.246136	74.5194	Class 2
C00158	Citrate	1.67307e-09	1.44264e-06	1.83302e-05	0.000482402	0.122198	0.0939062	5.97669e-08	*	0.17134	2.35917	Increase	0.315145	88.9554	Class 2
C00542	Cystathionine	0.000321755	4.81666e-05	6.73803e-10	0.0455082	0.782542	0.773737	0.000478916	*	0.119447	3.22126	Increase	0.183602	106.41	Class 2
C02291	Cystathionine	0.000321755	4.81666e-05	6.73803e-10	0.0455082	0.782542	0.773737	0.000478916	*	0.119447	3.22126	Increase	0.183602	106.41	Class 2
C00083	Malonyl CoA	0.00848985	0.102641	0.000149615	0.495527	0.39705	0.168267	0.00842448	*	0.410463	2.50204	Increase	0.193727	162.52	Class 2
C00074	PEP	2.718e-07	0.0814879	2.76847e-10	0.00472562	0.021578	0.0666307	1.94189e-06	*	0.369425	4.07611	Increase	0.0983008	70.2403	Class 2
C00588	Phosphorylcholine	0.118424	0.0136863	8.11477e-06	0.0982681	0.754364	0.184353	0.0792626	*	0.222171	1.60091	Increase	0.0320502	101.467	Class 2
C00026	2-Oxoglutarate	1.04307e-05	0.134664	5.52425e-07	0.269614	0.0581852	0.386502	3.10513e-05	*	0.202783	5.99412	Increase	1.36546	11.7698	Class 3
C01879	5-Oxoproline	0.000164652	0.0218132	3.89033e-11	0.439884	0.0471493	0.690898	0.000280088	*	0.441329	2.31484	Increase	1.029	2.88207	Class 3
C00093	Glycerophosphate	0.000101372	0.00145442	1.06257e-12	0.301048	0.168294	0.00437303	0.000181064	*	0.537131	1.56371	Increase	1.61465	2.56376	Class 3
C03189	Glycerophosphate	0.000101372	0.00145442	1.06257e-12	0.301048	0.168294	0.00437303	0.000181064	*	0.537131	1.56371	Increase	1.61465	2.56376	Class 3
C01005	O-Phosphoserine	0.0167002	0.000266546	1.35212e-06	0.00532037	0.0470721	0.0410225	0.0156995	*	0.424673	1.8255	Increase	0.490585	0	Class 3
C00077	Ornithine	0.0217182	0.216476	5.57583e-08	0.37737	0.0748385	0.103312	0.0193959	*	0.458831	1.80686	Increase	4.99305	13.9389	Class 3
C00515	Ornithine	0.0217182	0.216476	5.57583e-08	0.37737	0.0748385	0.103312	0.0193959	*	0.458831	1.80686	Increase	4.99305	13.9389	Class 3
C01602	Ornithine	0.0217182	0.216476	5.57583e-08	0.37737	0.0748385	0.103312	0.0193959	*	0.458831	1.80686	Increase	4.99305	13.9389	Class 3
C00315	Spermidine	9.46251e-08	0.418534	2.45546e-10	0.0345562	0.0172177	0.0447127	8.45069e-07	*	0.292245	7.59025	Increase	1.46986	2.80763	Class 3
C00378	Thiamine	4.53644e-05	0.00479491	1.88678e-09	0.0248491	0.0108305	0.274652	9.00301e-05	*	0.172672	2.58442	Increase	0.645943	2.59296	Class 3
C00015	UDP	0.0528287	0.227452	3.30289e-08	0.730945	0.347176	0.716479	0.0410259	*	0.472411	2.27689	Increase	0.748259	2.5	Class 3
C00041	Ala	0.0189862	0.0169606	4.80161e-08	0.00188091	0.949578	0.0100104	0.0173908	*	0.313591	2.13877	Increase	2.43444	95.4893	Class 4
C00133	Ala	0.0189862	0.0169606	4.80161e-08	0.00188091	0.949578	0.0100104	0.0173908	*	0.313591	2.13877	Increase	2.43444	95.4893	Class 4
C00062	Arg	0.0939615	0.0128921	8.90929e-10	0.369343	0.39912	0.723105	0.0671314	*	0.236708	1.78967	Increase	0.988659	67.9262	Class 4
C00792	Arg	0.0939615	0.0128921	8.90929e-10	0.369343	0.39912	0.723105	0.0671314	*	0.236708	1.78967	Increase	0.988659	67.9262	Class 4
C03406	Argininosuccinate	7.41392e-07	0.0994158	1.87995e-07	0.0404656	0.596075	0.691563	3.78351e-06	*	0.1177	7.03081	Increase	0.452488	115.03	Class 4
C00122	Fumarate	1.25806e-06	0.306894	1.52088e-08	0.178432	0.000526444	0.345024	5.61768e-06	*	0.105322	4.84621	Increase	1.57045	94.6261	Class 4
C01015	Hydroxyproline	0.00838513	1.36916e-06	5.96653e-08	0.163248	0.302296	0.622111	0.00842448	*	0.102117	1.61642	Increase	0.89846	111.007	Class 4
C00149	Malate	4.5699e-08	0.180703	4.21823e-05	0.0366852	5.13959e-05	0.20375	6.51965e-07	*	0.142265	6.06713	Increase	1.29957	99.841	Class 4
C00497	Malate	4.5699e-08	0.180703	4.21823e-05	0.0366852	5.13959e-05	0.20375	6.51965e-07	*	0.142265	6.06713	Increase	1.29957	99.841	Class 4
C00711	Malate	4.5699e-08	0.180703	4.21823e-05	0.0366852	5.13959e-05	0.20375	6.51965e-07	*	0.142265	6.06713	Increase	1.29957	99.841	Class 4
C00065	Ser	0.0908328	0.747392	9.64094e-07	0.632495	0.206247	0.729703	0.0662205	*	0.228481	1.98236	Increase	4.22342	107.002	Class 4
C00716	Ser	0.0908328	0.747392	9.64094e-07	0.632495	0.206247	0.729703	0.0662205	*	0.228481	1.98236	Increase	4.22342	107.002	Class 4
C00740	Ser	0.0908328	0.747392	9.64094e-07	0.632495	0.206247	0.729703	0.0662205	*	0.228481	1.98236	Increase	4.22342	107.002	Class 4
C00042	Succinate	5.4752e-08	3.09209e-08	5.05017e-10	0.0239091	0.000703581	0.241	6.51965e-07	*	0.18947	1.69133	Increase	1.17705	77.3099	Class 4
C00002	ATP	0.0993939	0.882523	1.16075e-07	0.814262	0.854575	0.950484	0.0686793	*	0.272213	0.309671	Decrease	0.0700192	24.0384	Class 1
C00097	Cys	0.00841914	0.105964	0.000335061	0.582572	0.657159	0.412196	0.00842448	*	0.175471	0.260462	Decrease	0.179453	2.64016	Class 1
C00736	Cys	0.00841914	0.105964	0.000335061	0.582572	0.657159	0.412196	0.00842448	*	0.175471	0.260462	Decrease	0.179453	2.64016	Class 1
C00793	Cys	0.00841914	0.105964	0.000335061	0.582572	0.657159	0.412196	0.00842448	*	0.175471	0.260462	Decrease	0.179453	2.64016	Class 1
C00475	Cytidine	2.03731e-05	0.000238366	0.211293	0.000624767	0.215263	0.455874	4.54175e-05	*	0.131462	0.303403	Decrease	0.0420623	13.5715	Class 1
C00085	F6P	2.16136e-05	0.285169	0.409235	0.220091	0.167877	0.907879	4.54175e-05	*	0.282603	0.312133	Decrease	0.315177	3.48496	Class 1
C05345	F6P	2.16136e-05	0.285169	0.409235	0.220091	0.167877	0.907879	4.54175e-05	*	0.282603	0.312133	Decrease	0.315177	3.48496	Class 1
C00064	Gln	0.00115193	0.037172	1.48326e-05	0.355826	0.787857	0.414096	0.0015827	*	0.134464	0.488998	Decrease	0.109256	32.7886	Class 1
C00303	Gln	0.00115193	0.037172	1.48326e-05	0.355826	0.787857	0.414096	0.0015827	*	0.134464	0.488998	Decrease	0.109256	32.7886	Class 1
C00819	Gln	0.00115193	0.037172	1.48326e-05	0.355826	0.787857	0.414096	0.0015827	*	0.134464	0.488998	Decrease	0.109256	32.7886	Class 1
C00670	Glycerophosphorylcholine	0.00383539	0.0888655	1.05919e-07	0.0359811	0.869874	0.318719	0.00456703	*	0.170536	0.257595	Decrease	0.0917819	10.3083	Class 1
C02037	Gly-Gly	0.119816	0.0549279	0.0381951	0.834952	0.789092	0.433916	0.0792626	*	0.272228	0.671729	Decrease	0.0964891	11.3915	Class 1
C00135	His	0.00164296	0.379922	4.38361e-08	0.187979	0.418752	0.67633	0.00217374	*	0.150998	0.422886	Decrease	0.088744	7.96064	Class 1
C00768	His	0.00164296	0.379922	4.38361e-08	0.187979	0.418752	0.67633	0.00217374	*	0.150998	0.422886	Decrease	0.088744	7.96064	Class 1
C06419	His	0.00164296	0.379922	4.38361e-08	0.187979	0.418752	0.67633	0.00217374	*	0.150998	0.422886	Decrease	0.088744	7.96064	Class 1
C00407	Ile	0.0312996	0.512016	6.03012e-11	0.414254	0.311399	0.567684	0.0260026	*	0.264757	0.584967	Decrease	0.101273	11.2219	Class 1
C06418	Ile	0.0312996	0.512016	6.03012e-11	0.414254	0.311399	0.567684	0.0260026	*	0.264757	0.584967	Decrease	0.101273	11.2219	Class 1
C16434	Ile	0.0312996	0.512016	6.03012e-11	0.414254	0.311399	0.567684	0.0260026	*	0.264757	0.584967	Decrease	0.101273	11.2219	Class 1
C00123	Leu	0.0268831	0.970983	1.02242e-09	0.333807	0.353034	0.441492	0.0228652	*	0.278485	0.445441	Decrease	0.0511367	10.9272	Class 1
C01570	Leu	0.0268831	0.970983	1.02242e-09	0.333807	0.353034	0.441492	0.0228652	*	0.278485	0.445441	Decrease	0.0511367	10.9272	Class 1
C16439	Leu	0.0268831	0.970983	1.02242e-09	0.333807	0.353034	0.441492	0.0228652	*	0.278485	0.445441	Decrease	0.0511367	10.9272	Class 1
C00073	Met	0.0244343	0.959576	3.81001e-11	0.250141	0.844142	0.571884	0.0212893	*	0.275384	0.410093	Decrease	0.129308	4.90485	Class 1
C00006	NADP+	0.00400549	0.88905	3.93748e-06	0.385823	0.0928214	0.222489	0.00461572	*	0.350976	0.341215	Decrease	0.22364	3.95157	Class 1
C05382	S7P	1.2769e-05	0.00199436	0.00282794	0.177133	0.0251022	0.686661	3.50881e-05	*	0.267856	0.551121	Decrease	0.260394	3.08078	Class 1
C00091	Succinyl CoA	0.0336753	0.0257981	1.47296e-06	0.611598	0.0327119	0.03069	0.0273404	*	0.425258	0.590906	Decrease	0.0642566	2.98615	Class 1
C00214	Thymidine	0.0832508	0.939363	1.91243e-05	0.920145	0.956015	0.966362	0.0619574	*	0.323521	0.280081	Decrease	0.0459628	13.2819	Class 1
C00078	Trp	0.000101118	0.13542	9.71081e-08	0.0220509	0.414057	0.424706	0.000181064	*	0.145075	0.430906	Decrease	0.0564503	13.4172	Class 1
C00525	Trp	0.000101118	0.13542	9.71081e-08	0.0220509	0.414057	0.424706	0.000181064	*	0.145075	0.430906	Decrease	0.0564503	13.4172	Class 1
C00806	Trp	0.000101118	0.13542	9.71081e-08	0.0220509	0.414057	0.424706	0.000181064	*	0.145075	0.430906	Decrease	0.0564503	13.4172	Class 1
C00082	Tyr	0.00526627	0.0238073	2.66066e-09	0.156397	0.17042	0.580475	0.00587893	*	0.154562	0.583288	Decrease	0.0691822	9.87475	Class 1
C01536	Tyr	0.00526627	0.0238073	2.66066e-09	0.156397	0.17042	0.580475	0.00587893	*	0.154562	0.583288	Decrease	0.0691822	9.87475	Class 1
C06420	Tyr	0.00526627	0.0238073	2.66066e-09	0.156397	0.17042	0.580475	0.00587893	*	0.154562	0.583288	Decrease	0.0691822	9.87475	Class 1
C00043	UDP-N-acetylglucosamine	0.00203319	0.395832	0.000137754	0.389038	0.00792393	0.348804	0.00259398	*	0.214119	0.321547	Decrease	0.236422	3.26033	Class 1
C00086	Urea	0.0999732	0.817111	0.161632	0.541845	0.19562	0.373517	0.0686793	*	0.192505	0.469111	Decrease	0.146912	12.6969	Class 1
C00785	Urocanate	1.9228e-06	0.000187879	7.32185e-11	0.0753864	0.300632	0.243977	7.02347e-06	*	0.231883	0.206626	Decrease	0.0749493	34.7516	Class 1
C00183	Val	1.91517e-05	0.508007	1.48804e-09	0.00311396	0.5132	0.466216	4.54175e-05	*	0.117976	0.365185	Decrease	0.0614266	46.4851	Class 1
C06417	Val	1.91517e-05	0.508007	1.48804e-09	0.00311396	0.5132	0.466216	4.54175e-05	*	0.117976	0.365185	Decrease	0.0614266	46.4851	Class 1
C16436	Val	1.91517e-05	0.508007	1.48804e-09	0.00311396	0.5132	0.466216	4.54175e-05	*	0.117976	0.365185	Decrease	0.0614266	46.4851	Class 1
C00079	Phe	0.000192228	8.22557e-07	5.36418e-08	0.00293262	0.406541	0.357082	0.000298561	*	0.0581724	0.691137	Decrease	0.0570111	142.98	Class 2
C00029	UDP-glucose	1.78146e-05	1.13529e-05	6.32371e-06	0.194687	0.000917797	0.00410938	4.54175e-05	*	0.0687819	0.438477	Decrease	0.0593115	62.6301	Class 2
C00128	CMP-N-acetylneuraminate	0.123697	0.570028	0.00377232	0.78483	0.0466409	0.315118	0.0803419	*	0.366222	0.669515	Decrease	0.427866	10.2158	Class 3
C00092	G6P	1.9661e-06	0.0647921	0.734766	0.108769	0.158028	0.941072	7.02347e-06	*	0.281898	0.342888	Decrease	0.701921	2.95873	Class 3
C00668	G6P	1.9661e-06	0.0647921	0.734766	0.108769	0.158028	0.941072	7.02347e-06	*	0.281898	0.342888	Decrease	0.701921	2.95873	Class 3
C00152	Asn	0.0626204	2.54341e-06	4.28979e-10	0.270885	0.428839	0.507134	0.0475953	*	0.118258	1.37175	Other	-	-	-
C01905	Asn	0.0626204	2.54341e-06	4.28979e-10	0.270885	0.428839	0.507134	0.0475953	*	0.118258	1.37175	Other	-	-	-
C16438	Asn	0.0626204	2.54341e-06	4.28979e-10	0.270885	0.428839	0.507134	0.0475953	*	0.118258	1.37175	Other	-	-	-
C00049	Asp	0.00623911	6.24371e-07	9.82428e-10	0.113811	0.931173	2.75395e-05	0.00675389	*	0.317838	0.709686	Other	-	-	-
C00402	Asp	0.00623911	6.24371e-07	9.82428e-10	0.113811	0.931173	2.75395e-05	0.00675389	*	0.317838	0.709686	Other	-	-	-
C16433	Asp	0.00623911	6.24371e-07	9.82428e-10	0.113811	0.931173	2.75395e-05	0.00675389	*	0.317838	0.709686	Other	-	-	-
C00114	Choline	0.135596	2.74027e-11	8.57399e-10	0.0171474	0.00222172	0.0105728	0.0864974	*	0.0475375	0.780532	Other	-	-	-
C00263	Homoserine	0.156264	0.00889332	4.08077e-07	0.629605	0.368531	0.251858	0.0962443	*	0.258825	1.26645	Other	-	-	-
C06772	Diethanolamine	0.169553	0.981572	0.204058	0.351569	0.190033	0.919223	0.102659		-	-	-	-	-	-
C00051	Glutathione(red)	0.184589	0.473576	5.10376e-06	0.424329	0.652272	0.630659	0.109901		-	-	-	-	-	-
C00063	CTP	0.191645	0.0677145	2.20223e-07	0.714275	0.727851	0.958145	0.110421		-	-	-	-	-	-
C00004	NADH	0.190658	0.00556088	1.07181e-13	0.397956	0.000462365	0.00282973	0.110421		-	-	-	-	-	-
C01035	gamma-Guanidinobutyrate	0.200425	3.64157e-08	6.24771e-05	0.313898	0.0894034	0.00472237	0.113647		-	-	-	-	-	-
C06337	Terephthalate	0.213156	0.129036	4.26973e-10	0.39153	0.0115524	0.144132	0.118977		-	-	-	-	-	-
C03793	N6,N6,N6-Trimethyllysine	0.22393	0.314106	0.000188425	0.0657079	0.661982	0.473229	0.123068		-	-	-	-	-	-
C00186	Lactate	0.246821	0.857872	1.1874e-06	0.461652	0.133931	0.0934731	0.133593		-	-	-	-	-	-
C00256	Lactate	0.246821	0.857872	1.1874e-06	0.461652	0.133931	0.0934731	0.133593		-	-	-	-	-	-
C00300	Creatine	0.253687	5.38113e-07	8.97419e-06	0.415933	0.272281	0.23565	0.13526		-	-	-	-	-	-
C00153	Nicotinamide	0.259635	0.494256	2.68735e-05	0.796057	0.961059	0.917308	0.136395		-	-	-	-	-	-
C00075	UTP	0.276005	0.0076784	5.94126e-08	0.840306	0.716056	0.799979	0.142894		-	-	-	-	-	-
C00021	SAH	0.292554	0.162083	1.05422e-05	0.868278	0.719511	0.782989	0.149298		-	-	-	-	-	-
C02679	Dodecanoate	0.376548	0.871544	0.69997	0.795001	0.154648	0.39497	0.186824		-	-	-	-	-	-
C00003	NAD+	0.376411	0.135789	1.81002e-06	0.282345	0.0644995	0.376136	0.186824		-	-	-	-	-	-
C00044	GTP	0.388523	0.914764	2.29195e-10	0.944263	0.868271	0.967034	0.190125		-	-	-	-	-	-
C00037	Gly	0.418516	8.37757e-05	2.05311e-14	0.666333	0.36738	0.668003	0.198043		-	-	-	-	-	-
C00624	N-Acetylglutamate	0.421335	0.0159383	0.000412126	0.869888	0.506609	0.104057	0.198043		-	-	-	-	-	-
C00105	UMP	0.421322	0.0184142	7.27191e-08	0.789445	0.976555	0.592623	0.198043		-	-	-	-	-	-
C03761	3-Hydroxy-3-methylglutarate	0.436644	0.194923	0.492228	0.92602	0.00896966	0.652899	0.202573		-	-	-	-	-	-
C02989	Methionine sulfoxide	0.448744	0.0158844	2.87945e-10	0.0854197	0.0172111	0.348289	0.204007		-	-	-	-	-	-
C00005	NADPH	0.451155	0.907846	1.41931e-09	0.281644	0.151339	0.536822	0.204007		-	-	-	-	-	-
C00147	Adenine	0.463618	0.194426	1.48436e-06	0.842558	0.58539	0.306049	0.207022		-	-	-	-	-	-
C00025	Glu	0.516525	4.25895e-05	9.85596e-12	0.394257	0.229237	0.0100172	0.227799		-	-	-	-	-	-
C00217	Glu	0.516525	4.25895e-05	9.85596e-12	0.394257	0.229237	0.0100172	0.227799		-	-	-	-	-	-
C00302	Glu	0.516525	4.25895e-05	9.85596e-12	0.394257	0.229237	0.0100172	0.227799		-	-	-	-	-	-
C08261	Azelate	0.56206	0.466907	0.00017314	0.374284	0.171518	0.572854	0.242998		-	-	-	-	-	-
C00099	beta-Ala	0.564593	4.49814e-05	4.18559e-07	0.828532	0.217044	0.0147203	0.242998		-	-	-	-	-	-
C00010	CoA	0.607469	0.667938	7.55573e-11	0.365109	0.130084	0.657071	0.258339		-	-	-	-	-	-
C04501	N-Acetylglucosamine 1-phosphate	0.648222	0.303846	0.00586844	0.592273	0.0697994	0.215203	0.269259		-	-	-	-	-	-
C04256	N-Acetylglucosamine 1-phosphate	0.648222	0.303846	0.00586844	0.592273	0.0697994	0.215203	0.269259		-	-	-	-	-	-
C00148	Pro	0.647305	5.62885e-07	2.5955e-11	0.15643	0.531679	0.318517	0.269259		-	-	-	-	-	-
C00763	Pro	0.647305	5.62885e-07	2.5955e-11	0.15643	0.531679	0.318517	0.269259		-	-	-	-	-	-
C16435	Pro	0.647305	5.62885e-07	2.5955e-11	0.15643	0.531679	0.318517	0.269259		-	-	-	-	-	-
C00019	SAM+	0.709336	0.00175535	1.06497e-08	0.543858	0.337255	0.272808	0.291258		-	-	-	-	-	-
C00008	ADP	0.747019	0.809948	3.15389e-06	0.425559	0.364192	0.94007	0.300976		-	-	-	-	-	-
C00199	Ru5P	0.749854	0.401467	0.941448	0.770428	0.0649406	0.588244	0.300976		-	-	-	-	-	-
C01101	Ru5P	0.749854	0.401467	0.941448	0.770428	0.0649406	0.588244	0.300976		-	-	-	-	-	-
C01601	Pelargonate	0.765938	0.977131	5.82191e-05	0.920826	0.872643	0.864883	0.304016		-	-	-	-	-	-
C00719	Betaine	0.786876	7.35891e-08	1.82908e-05	0.381	0.029966	0.000775488	0.305724		-	-	-	-	-	-
C00188	Thr	0.787358	0.000262961	6.75029e-08	0.335321	0.0709237	0.544895	0.305724		-	-	-	-	-	-
C00820	Thr	0.787358	0.000262961	6.75029e-08	0.335321	0.0709237	0.544895	0.305724		-	-	-	-	-	-
C00314	Pyridoxine	0.80427	0.139761	5.60007e-05	0.45667	0.115464	0.327359	0.308933		-	-	-	-	-	-
C01181	gamma-Butyrobetaine	0.818789	0.010809	0.0522683	0.297589	0.145727	0.171197	0.311164		-	-	-	-	-	-
C00020	AMP	0.863547	0.308172	8.85385e-05	0.383126	0.701763	0.438867	0.324719		-	-	-	-	-	-
C00047	Lys	0.898285	0.560733	2.401e-09	0.287768	0.336139	0.680407	0.334263		-	-	-	-	-	-
C00739	Lys	0.898285	0.560733	2.401e-09	0.287768	0.336139	0.680407	0.334263		-	-	-	-	-	-
C16440	Lys	0.898285	0.560733	2.401e-09	0.287768	0.336139	0.680407	0.334263		-	-	-	-	-	-
C00170	5-Methylthioadenosine	0.918022	0.513104	2.57849e-06	0.896108	0.482118	0.551841	0.338086		-	-	-	-	-	-
C00167	UDP-glucuronate	0.928141	0.0133611	3.11094e-10	0.011832	0.0677511	0.152279	0.338325		-	-	-	-	-	-
C00191	Glucuronate	0.939418	0.000233422	7.90016e-08	0.232129	0.00075508	0.0316691	0.338976		-	-	-	-	-	-
C16245	Glucuronate	0.939418	0.000233422	7.90016e-08	0.232129	0.00075508	0.0316691	0.338976		-	-	-	-	-	-
C03173	(Methylthio)acetate	NaN	NaN	NaN	NaN	NaN	NaN	NaN		-	-	-	-	-	-
C00986	1,3-Diaminopropane	NaN	NaN	NaN	NaN	NaN	NaN	NaN		-	-	-	-	-	-
C02774	10-Hydroxydecanoate	NaN	NaN	NaN	NaN	NaN	NaN	NaN		-	-	-	-	-	-
C03969	1-Amino-1-cyclopentanecarboxylate	NaN	NaN	NaN	NaN	NaN	NaN	NaN		-	-	-	-	-	-
C01234	1-Aminocyclopropane-1-carboxylate	NaN	NaN	NaN	NaN	NaN	NaN	NaN		-	-	-	-	-	-
C03782	1-Aminoethylphosphonate	NaN	NaN	NaN	NaN	NaN	NaN	NaN		-	-	-	-	-	-
C11118	1-Methyl-2-pyrrolidinone	NaN	NaN	NaN	NaN	NaN	NaN	NaN		-	-	-	-	-	-
C02494	1-Methyladenosine	NaN	NaN	NaN	NaN	NaN	NaN	NaN		-	-	-	-	-	-
C05127	1-Methylhistamine	NaN	NaN	NaN	NaN	NaN	NaN	NaN		-	-	-	-	-	-
C02918	1-Methylnicotinamide	NaN	NaN	NaN	NaN	NaN	NaN	NaN		-	-	-	-	-	-
C02354	2,3-cCMP	NaN	NaN	NaN	NaN	NaN	NaN	NaN		-	-	-	-	-	-
C06393	2,3-Diaminopropionate	NaN	NaN	NaN	NaN	NaN	NaN	NaN		-	-	-	-	-	-
C03401	2,3-Diaminopropionate	NaN	NaN	NaN	NaN	NaN	NaN	NaN		-	-	-	-	-	-
C01159	2,3-DPG	NaN	NaN	NaN	NaN	NaN	NaN	NaN		-	-	-	-	-	-
C03339	2,3-DPG	NaN	NaN	NaN	NaN	NaN	NaN	NaN		-	-	-	-	-	-
C03722	2,3-Pyridinedicarboxylate	NaN	NaN	NaN	NaN	NaN	NaN	NaN		-	-	-	-	-	-
C03283	2,4-Diaminobutyrate	NaN	NaN	NaN	NaN	NaN	NaN	NaN		-	-	-	-	-	-
C03030	2,4-Dihydroxypyrimidine-5-carboxylate	NaN	NaN	NaN	NaN	NaN	NaN	NaN		-	-	-	-	-	-
C11003	2,4-Dimethylaniline	NaN	NaN	NaN	NaN	NaN	NaN	NaN		-	-	-	-	-	-
C00628	2,5-Dihydroxybenzoate	NaN	NaN	NaN	NaN	NaN	NaN	NaN		-	-	-	-	-	-
C02356	2AB	NaN	NaN	NaN	NaN	NaN	NaN	NaN		-	-	-	-	-	-
C02261	2AB	NaN	NaN	NaN	NaN	NaN	NaN	NaN		-	-	-	-	-	-
C05672	2-Amino-3-phosphonopropionate	NaN	NaN	NaN	NaN	NaN	NaN	NaN		-	-	-	-	-	-
C10901	2-Aminobenzimidazole	NaN	NaN	NaN	NaN	NaN	NaN	NaN		-	-	-	-	-	-
C03557	2-Aminoethylphosphonate	NaN	NaN	NaN	NaN	NaN	NaN	NaN		-	-	-	-	-	-
C01987	2-Aminophenol	NaN	NaN	NaN	NaN	NaN	NaN	NaN		-	-	-	-	-	-
C00881	2-Deoxycytidine	NaN	NaN	NaN	NaN	NaN	NaN	NaN		-	-	-	-	-	-
C06369	2-Deoxyglucose 6-phosphate	NaN	NaN	NaN	NaN	NaN	NaN	NaN		-	-	-	-	-	-
C00330	2-Deoxyguanosine	NaN	NaN	NaN	NaN	NaN	NaN	NaN		-	-	-	-	-	-
C05512	2-Deoxyinosine	NaN	NaN	NaN	NaN	NaN	NaN	NaN		-	-	-	-	-	-
C00672	2-Deoxyribose 1-phosphate	NaN	NaN	NaN	NaN	NaN	NaN	NaN		-	-	-	-	-	-
C02627	2-Deoxystreptamine	NaN	NaN	NaN	NaN	NaN	NaN	NaN		-	-	-	-	-	-
C01546	2-Furoate	NaN	NaN	NaN	NaN	NaN	NaN	NaN		-	-	-	-	-	-
C10898	2-Guanidinobenzimidazole	NaN	NaN	NaN	NaN	NaN	NaN	NaN		-	-	-	-	-	-
C03264	2-Hydroxy-4-methylpentanoate	NaN	NaN	NaN	NaN	NaN	NaN	NaN		-	-	-	-	-	-
C05984	2-Hydroxybutyrate	NaN	NaN	NaN	NaN	NaN	NaN	NaN		-	-	-	-	-	-
C02630	2-Hydroxyglutarate	NaN	NaN	NaN	NaN	NaN	NaN	NaN		-	-	-	-	-	-
C01087	2-Hydroxyglutarate	NaN	NaN	NaN	NaN	NaN	NaN	NaN		-	-	-	-	-	-
C03196	2-Hydroxyglutarate	NaN	NaN	NaN	NaN	NaN	NaN	NaN		-	-	-	-	-	-
-	2-Hydroxyisobutyrate	NaN	NaN	NaN	NaN	NaN	NaN	NaN		-	-	-	-	-	-
-	2-Hydroxyoctanoate	NaN	NaN	NaN	NaN	NaN	NaN	NaN		-	-	-	-	-	-
-	2-Hydroxypentanoate	NaN	NaN	NaN	NaN	NaN	NaN	NaN		-	-	-	-	-	-
C05852	2-Hydroxyphenylacetate	NaN	NaN	NaN	NaN	NaN	NaN	NaN		-	-	-	-	-	-
C02504	2-Isopropylmalate	NaN	NaN	NaN	NaN	NaN	NaN	NaN		-	-	-	-	-	-
C00322	2-Oxoadipate	NaN	NaN	NaN	NaN	NaN	NaN	NaN		-	-	-	-	-	-
C00109	2-Oxobutyrate	NaN	NaN	NaN	NaN	NaN	NaN	NaN		-	-	-	-	-	-
C00141	2-Oxoisopentanoate	NaN	NaN	NaN	NaN	NaN	NaN	NaN		-	-	-	-	-	-
-	2-Oxooctanoate	NaN	NaN	NaN	NaN	NaN	NaN	NaN		-	-	-	-	-	-
C00631	2PG	NaN	NaN	NaN	NaN	NaN	NaN	NaN		-	-	-	-	-	-
C06325	2-Quinolinecarboxylate	NaN	NaN	NaN	NaN	NaN	NaN	NaN		-	-	-	-	-	-
C02595	2-Thiopheneacetate	NaN	NaN	NaN	NaN	NaN	NaN	NaN		-	-	-	-	-	-
C01198	3-(2-Hydroxyphenyl)propionate	NaN	NaN	NaN	NaN	NaN	NaN	NaN		-	-	-	-	-	-
C01744	3-(4-Hydroxyphenyl)propionate	NaN	NaN	NaN	NaN	NaN	NaN	NaN		-	-	-	-	-	-
C02465	3,3,5-Triiodothyronine	NaN	NaN	NaN	NaN	NaN	NaN	NaN		-	-	-	-	-	-
C00968	3,5-Cyclic dAMP	NaN	NaN	NaN	NaN	NaN	NaN	NaN		-	-	-	-	-	-
C01060	3,5-Diiodo-tyrosine	NaN	NaN	NaN	NaN	NaN	NaN	NaN		-	-	-	-	-	-
C07091	3-Acetylacrylate	NaN	NaN	NaN	NaN	NaN	NaN	NaN		-	-	-	-	-	-
C05145	3-Aminoisobutyrate	NaN	NaN	NaN	NaN	NaN	NaN	NaN		-	-	-	-	-	-
C06057	3-Aminopropane-1,2-diol	NaN	NaN	NaN	NaN	NaN	NaN	NaN		-	-	-	-	-	-
C05670	3-Aminopropionitrile	NaN	NaN	NaN	NaN	NaN	NaN	NaN		-	-	-	-	-	-
C01367	3-AMP	NaN	NaN	NaN	NaN	NaN	NaN	NaN		-	-	-	-	-	-
C02635	3-Chloroalanine	NaN	NaN	NaN	NaN	NaN	NaN	NaN		-	-	-	-	-	-
C00632	3-Hydroxyanthranilate	NaN	NaN	NaN	NaN	NaN	NaN	NaN		-	-	-	-	-	-
C01089	3-Hydroxybutyrate	NaN	NaN	NaN	NaN	NaN	NaN	NaN		-	-	-	-	-	-
C03197	3-Hydroxybutyrate	NaN	NaN	NaN	NaN	NaN	NaN	NaN		-	-	-	-	-	-
C02794	3-Hydroxykynurenine	NaN	NaN	NaN	NaN	NaN	NaN	NaN		-	-	-	-	-	-
C03227	3-Hydroxykynurenine	NaN	NaN	NaN	NaN	NaN	NaN	NaN		-	-	-	-	-	-
C01013	3-Hydroxypropionate	NaN	NaN	NaN	NaN	NaN	NaN	NaN		-	-	-	-	-	-
C11284	3-Indolebutyrate	NaN	NaN	NaN	NaN	NaN	NaN	NaN		-	-	-	-	-	-
-	3-Indoxyl sulfate	NaN	NaN	NaN	NaN	NaN	NaN	NaN		-	-	-	-	-	-
C02515	3-Iodotyrosine	NaN	NaN	NaN	NaN	NaN	NaN	NaN		-	-	-	-	-	-
C05587	3-Methoxytyramine	NaN	NaN	NaN	NaN	NaN	NaN	NaN		-	-	-	-	-	-
C00913	3-Methyladenine	NaN	NaN	NaN	NaN	NaN	NaN	NaN		-	-	-	-	-	-
C08262	3-Methylbutanoate	NaN	NaN	NaN	NaN	NaN	NaN	NaN		-	-	-	-	-	-
C02230	3-Methylguanine	NaN	NaN	NaN	NaN	NaN	NaN	NaN		-	-	-	-	-	-
C01152	3-Methylhistidine	NaN	NaN	NaN	NaN	NaN	NaN	NaN		-	-	-	-	-	-
C05607	3-Phenyllactate	NaN	NaN	NaN	NaN	NaN	NaN	NaN		-	-	-	-	-	-
C05629	3-Phenylpropionate	NaN	NaN	NaN	NaN	NaN	NaN	NaN		-	-	-	-	-	-
C02642	3-Ureidopropionate	NaN	NaN	NaN	NaN	NaN	NaN	NaN		-	-	-	-	-	-
C05135	4-(beta-Acetylaminoethyl)imidazole	NaN	NaN	NaN	NaN	NaN	NaN	NaN		-	-	-	-	-	-
C02129	4-Acetylbutyrate	NaN	NaN	NaN	NaN	NaN	NaN	NaN		-	-	-	-	-	-
C03678	4-Amino-3-hydroxybutyrate	NaN	NaN	NaN	NaN	NaN	NaN	NaN		-	-	-	-	-	-
C02518	4-Aminosalicylate	NaN	NaN	NaN	NaN	NaN	NaN	NaN		-	-	-	-	-	-
C05584	4-Hydroxy-3-methoxymandelate	NaN	NaN	NaN	NaN	NaN	NaN	NaN		-	-	-	-	-	-
C11527	4-Hydroxymandelate	NaN	NaN	NaN	NaN	NaN	NaN	NaN		-	-	-	-	-	-
C03198	4-Hydroxymandelate	NaN	NaN	NaN	NaN	NaN	NaN	NaN		-	-	-	-	-	-
C05343	4-Hydroxymandelate	NaN	NaN	NaN	NaN	NaN	NaN	NaN		-	-	-	-	-	-
C05562	4-Hydroxymethylimidazole	NaN	NaN	NaN	NaN	NaN	NaN	NaN		-	-	-	-	-	-
C00233	4-Methyl-2-oxopentanoate	NaN	NaN	NaN	NaN	NaN	NaN	NaN		-	-	-	-	-	-
C04294	4-Methyl-5-thiazoleethanol	NaN	NaN	NaN	NaN	NaN	NaN	NaN		-	-	-	-	-	-
C01180	4-Methylthio-2-oxobutyrate	NaN	NaN	NaN	NaN	NaN	NaN	NaN		-	-	-	-	-	-
-	4-Oxohexanoate	NaN	NaN	NaN	NaN	NaN	NaN	NaN		-	-	-	-	-	-
-	4-Oxopentanoate	NaN	NaN	NaN	NaN	NaN	NaN	NaN		-	-	-	-	-	-
C00847	4-Pyridoxate	NaN	NaN	NaN	NaN	NaN	NaN	NaN		-	-	-	-	-	-
C03114	5,6-Dimethylbenzimidazole	NaN	NaN	NaN	NaN	NaN	NaN	NaN		-	-	-	-	-	-
C00430	5-Aminolevulinate	NaN	NaN	NaN	NaN	NaN	NaN	NaN		-	-	-	-	-	-
C00431	5-Aminovalerate	NaN	NaN	NaN	NaN	NaN	NaN	NaN		-	-	-	-	-	-
C05198	5-Deoxyadenosine	NaN	NaN	NaN	NaN	NaN	NaN	NaN		-	-	-	-	-	-
C05635	5-Hydroxyindoleacetate	NaN	NaN	NaN	NaN	NaN	NaN	NaN		-	-	-	-	-	-
C16741	5-Hydroxylysine	NaN	NaN	NaN	NaN	NaN	NaN	NaN		-	-	-	-	-	-
C00643	5-Hydroxytryptophan	NaN	NaN	NaN	NaN	NaN	NaN	NaN		-	-	-	-	-	-
C05660	5-Methoxyindoleacetate	NaN	NaN	NaN	NaN	NaN	NaN	NaN		-	-	-	-	-	-
C05659	5-Methoxytryptamine	NaN	NaN	NaN	NaN	NaN	NaN	NaN		-	-	-	-	-	-
C03592	5-Methyl-2-deoxycytidine	NaN	NaN	NaN	NaN	NaN	NaN	NaN		-	-	-	-	-	-
C02376	5-Methylcytosine	NaN	NaN	NaN	NaN	NaN	NaN	NaN		-	-	-	-	-	-
C00440	5-Methyltetrahydrofolate	NaN	NaN	NaN	NaN	NaN	NaN	NaN		-	-	-	-	-	-
C02378	6-Aminohexanoate	NaN	NaN	NaN	NaN	NaN	NaN	NaN		-	-	-	-	-	-
C06103	6-Hydroxyhexanoate	NaN	NaN	NaN	NaN	NaN	NaN	NaN		-	-	-	-	-	-
C01020	6-Hydroxynicotinate	NaN	NaN	NaN	NaN	NaN	NaN	NaN		-	-	-	-	-	-
C08434	6-Methylaminopurine	NaN	NaN	NaN	NaN	NaN	NaN	NaN		-	-	-	-	-	-
C00345	6-Phosphogluconate	NaN	NaN	NaN	NaN	NaN	NaN	NaN		-	-	-	-	-	-
C02953	7,8-Dihydrobiopterin	NaN	NaN	NaN	NaN	NaN	NaN	NaN		-	-	-	-	-	-
C04874	7,8-Dihydroneopterin	NaN	NaN	NaN	NaN	NaN	NaN	NaN		-	-	-	-	-	-
C02242	7-Methylguanine	NaN	NaN	NaN	NaN	NaN	NaN	NaN		-	-	-	-	-	-
C00024	Acetyl CoA	NaN	NaN	NaN	NaN	NaN	NaN	NaN		-	-	-	-	-	-
C01996	Acetylcholine	NaN	NaN	NaN	NaN	NaN	NaN	NaN		-	-	-	-	-	-
C00212	Adenosine	NaN	NaN	NaN	NaN	NaN	NaN	NaN		-	-	-	-	-	-
C00054	Adenosine 3,5-diphosphate	NaN	NaN	NaN	NaN	NaN	NaN	NaN		-	-	-	-	-	-
C00224	Adenosine 5-phosphosulfate	NaN	NaN	NaN	NaN	NaN	NaN	NaN		-	-	-	-	-	-
C03794	Adenylosuccinate	NaN	NaN	NaN	NaN	NaN	NaN	NaN		-	-	-	-	-	-
C06104	Adipate	NaN	NaN	NaN	NaN	NaN	NaN	NaN		-	-	-	-	-	-
C03626	ADMA	NaN	NaN	NaN	NaN	NaN	NaN	NaN		-	-	-	-	-	-
C00498	ADP-glucose	NaN	NaN	NaN	NaN	NaN	NaN	NaN		-	-	-	-	-	-
C00301	ADP-ribose	NaN	NaN	NaN	NaN	NaN	NaN	NaN		-	-	-	-	-	-
C01882	ADP-ribose	NaN	NaN	NaN	NaN	NaN	NaN	NaN		-	-	-	-	-	-
C00179	Agmatine	NaN	NaN	NaN	NaN	NaN	NaN	NaN		-	-	-	-	-	-
C04677	AICAR	NaN	NaN	NaN	NaN	NaN	NaN	NaN		-	-	-	-	-	-
C00993	Ala-Ala	NaN	NaN	NaN	NaN	NaN	NaN	NaN		-	-	-	-	-	-
C00499	Allantoate	NaN	NaN	NaN	NaN	NaN	NaN	NaN		-	-	-	-	-	-
C01551	Allantoin	NaN	NaN	NaN	NaN	NaN	NaN	NaN		-	-	-	-	-	-
C02350	Allantoin	NaN	NaN	NaN	NaN	NaN	NaN	NaN		-	-	-	-	-	-
C02348	Allantoin	NaN	NaN	NaN	NaN	NaN	NaN	NaN		-	-	-	-	-	-
C08265	Alliin	NaN	NaN	NaN	NaN	NaN	NaN	NaN		-	-	-	-	-	-
C00956	alpha-Aminoadipate	NaN	NaN	NaN	NaN	NaN	NaN	NaN		-	-	-	-	-	-
C02455	alpha-Methylbenzylamine	NaN	NaN	NaN	NaN	NaN	NaN	NaN		-	-	-	-	-	-
C02115	Alpha-Methylserine	NaN	NaN	NaN	NaN	NaN	NaN	NaN		-	-	-	-	-	-
C06818	Amantadine	NaN	NaN	NaN	NaN	NaN	NaN	NaN		-	-	-	-	-	-
C00292	Aniline	NaN	NaN	NaN	NaN	NaN	NaN	NaN		-	-	-	-	-	-
C01262	Anserine	NaN	NaN	NaN	NaN	NaN	NaN	NaN		-	-	-	-	-	-
C00108	Anthranilate	NaN	NaN	NaN	NaN	NaN	NaN	NaN		-	-	-	-	-	-
C01404	Arginine ethyl ester	NaN	NaN	NaN	NaN	NaN	NaN	NaN		-	-	-	-	-	-
C00813	Barbiturate	NaN	NaN	NaN	NaN	NaN	NaN	NaN		-	-	-	-	-	-
C09815	Benzamide	NaN	NaN	NaN	NaN	NaN	NaN	NaN		-	-	-	-	-	-
C01784	Benzamidine	NaN	NaN	NaN	NaN	NaN	NaN	NaN		-	-	-	-	-	-
C02009	Benzimidazole	NaN	NaN	NaN	NaN	NaN	NaN	NaN		-	-	-	-	-	-
C00180	Benzoate	NaN	NaN	NaN	NaN	NaN	NaN	NaN		-	-	-	-	-	-
C02137	Benzoylformate	NaN	NaN	NaN	NaN	NaN	NaN	NaN		-	-	-	-	-	-
C09816	Benzylsuccinate	NaN	NaN	NaN	NaN	NaN	NaN	NaN		-	-	-	-	-	-
C05341	beta-Ala-Lys	NaN	NaN	NaN	NaN	NaN	NaN	NaN		-	-	-	-	-	-
C02512	beta-Cyanoalanine	NaN	NaN	NaN	NaN	NaN	NaN	NaN		-	-	-	-	-	-
C05568	beta-Imidazolelactate	NaN	NaN	NaN	NaN	NaN	NaN	NaN		-	-	-	-	-	-
C00576	Betaine aldehyde	NaN	NaN	NaN	NaN	NaN	NaN	NaN		-	-	-	-	-	-
C02486	beta-Leucine	NaN	NaN	NaN	NaN	NaN	NaN	NaN		-	-	-	-	-	-
C08269	Betonicine	NaN	NaN	NaN	NaN	NaN	NaN	NaN		-	-	-	-	-	-
C00120	Biotin	NaN	NaN	NaN	NaN	NaN	NaN	NaN		-	-	-	-	-	-
C03375	Bis(3-aminopropyl)amine	NaN	NaN	NaN	NaN	NaN	NaN	NaN		-	-	-	-	-	-
C00246	Butyrate	NaN	NaN	NaN	NaN	NaN	NaN	NaN		-	-	-	-	-	-
C01672	Cadaverine	NaN	NaN	NaN	NaN	NaN	NaN	NaN		-	-	-	-	-	-
C00575	cAMP	NaN	NaN	NaN	NaN	NaN	NaN	NaN		-	-	-	-	-	-
C00308	Canavanine	NaN	NaN	NaN	NaN	NaN	NaN	NaN		-	-	-	-	-	-
C00438	Carbamoylaspartate	NaN	NaN	NaN	NaN	NaN	NaN	NaN		-	-	-	-	-	-
C00169	Carbamoylphosphate	NaN	NaN	NaN	NaN	NaN	NaN	NaN		-	-	-	-	-	-
C00318	Carnitine	NaN	NaN	NaN	NaN	NaN	NaN	NaN		-	-	-	-	-	-
C00487	Carnitine	NaN	NaN	NaN	NaN	NaN	NaN	NaN		-	-	-	-	-	-
C15025	Carnitine	NaN	NaN	NaN	NaN	NaN	NaN	NaN		-	-	-	-	-	-
C00386	Carnosine	NaN	NaN	NaN	NaN	NaN	NaN	NaN		-	-	-	-	-	-
C02256	Castanospermine	NaN	NaN	NaN	NaN	NaN	NaN	NaN		-	-	-	-	-	-
C00112	CDP	NaN	NaN	NaN	NaN	NaN	NaN	NaN		-	-	-	-	-	-
C00307	CDP-choline	NaN	NaN	NaN	NaN	NaN	NaN	NaN		-	-	-	-	-	-
C00942	cGMP	NaN	NaN	NaN	NaN	NaN	NaN	NaN		-	-	-	-	-	-
C00695	Cholate	NaN	NaN	NaN	NaN	NaN	NaN	NaN		-	-	-	-	-	-
C00943	cIMP	NaN	NaN	NaN	NaN	NaN	NaN	NaN		-	-	-	-	-	-
C00417	cis-Aconitate	NaN	NaN	NaN	NaN	NaN	NaN	NaN		-	-	-	-	-	-
C02226	Citraconate	NaN	NaN	NaN	NaN	NaN	NaN	NaN		-	-	-	-	-	-
C02614	Citramalate	NaN	NaN	NaN	NaN	NaN	NaN	NaN		-	-	-	-	-	-
C00815	Citramalate	NaN	NaN	NaN	NaN	NaN	NaN	NaN		-	-	-	-	-	-
C02612	Citramalate	NaN	NaN	NaN	NaN	NaN	NaN	NaN		-	-	-	-	-	-
C00327	Citrulline	NaN	NaN	NaN	NaN	NaN	NaN	NaN		-	-	-	-	-	-
C00055	CMP	NaN	NaN	NaN	NaN	NaN	NaN	NaN		-	-	-	-	-	-
C00791	Creatinine	NaN	NaN	NaN	NaN	NaN	NaN	NaN		-	-	-	-	-	-
C01771	Crotonate	NaN	NaN	NaN	NaN	NaN	NaN	NaN		-	-	-	-	-	-
C00571	Cyclohexylamine	NaN	NaN	NaN	NaN	NaN	NaN	NaN		-	-	-	-	-	-
C01419	Cys-Gly	NaN	NaN	NaN	NaN	NaN	NaN	NaN		-	-	-	-	-	-
C01678	Cysteamine	NaN	NaN	NaN	NaN	NaN	NaN	NaN		-	-	-	-	-	-
C00506	Cysteate	NaN	NaN	NaN	NaN	NaN	NaN	NaN		-	-	-	-	-	-
C05824	Cysteine S-sulfate	NaN	NaN	NaN	NaN	NaN	NaN	NaN		-	-	-	-	-	-
C00606	Cysteine sulfinate	NaN	NaN	NaN	NaN	NaN	NaN	NaN		-	-	-	-	-	-
-	Cysteine-glutathione disulphide	NaN	NaN	NaN	NaN	NaN	NaN	NaN		-	-	-	-	-	-
C00491	Cystine	NaN	NaN	NaN	NaN	NaN	NaN	NaN		-	-	-	-	-	-
C01420	Cystine	NaN	NaN	NaN	NaN	NaN	NaN	NaN		-	-	-	-	-	-
C00380	Cytosine	NaN	NaN	NaN	NaN	NaN	NaN	NaN		-	-	-	-	-	-
C00206	dADP	NaN	NaN	NaN	NaN	NaN	NaN	NaN		-	-	-	-	-	-
C00360	dAMP	NaN	NaN	NaN	NaN	NaN	NaN	NaN		-	-	-	-	-	-
C00131	dATP	NaN	NaN	NaN	NaN	NaN	NaN	NaN		-	-	-	-	-	-
C00705	dCDP	NaN	NaN	NaN	NaN	NaN	NaN	NaN		-	-	-	-	-	-
C00239	dCMP	NaN	NaN	NaN	NaN	NaN	NaN	NaN		-	-	-	-	-	-
C00458	dCTP	NaN	NaN	NaN	NaN	NaN	NaN	NaN		-	-	-	-	-	-
C00857	Deamido-NAD+	NaN	NaN	NaN	NaN	NaN	NaN	NaN		-	-	-	-	-	-
C01571	Decanoate	NaN	NaN	NaN	NaN	NaN	NaN	NaN		-	-	-	-	-	-
C01909	Desthiobiotin	NaN	NaN	NaN	NaN	NaN	NaN	NaN		-	-	-	-	-	-
C00286	dGTP	NaN	NaN	NaN	NaN	NaN	NaN	NaN		-	-	-	-	-	-
C02273	Digalacturonate	NaN	NaN	NaN	NaN	NaN	NaN	NaN		-	-	-	-	-	-
C00337	Dihydroorotate	NaN	NaN	NaN	NaN	NaN	NaN	NaN		-	-	-	-	-	-
C00429	Dihydrouracil	NaN	NaN	NaN	NaN	NaN	NaN	NaN		-	-	-	-	-	-
C11016	Diphenylamine	NaN	NaN	NaN	NaN	NaN	NaN	NaN		-	-	-	-	-	-
C01345	dITP	NaN	NaN	NaN	NaN	NaN	NaN	NaN		-	-	-	-	-	-
C02678	Dodecanedioate	NaN	NaN	NaN	NaN	NaN	NaN	NaN		-	-	-	-	-	-
C00355	DOPA	NaN	NaN	NaN	NaN	NaN	NaN	NaN		-	-	-	-	-	-
C03758	Dopamine	NaN	NaN	NaN	NaN	NaN	NaN	NaN		-	-	-	-	-	-
C00363	dTDP	NaN	NaN	NaN	NaN	NaN	NaN	NaN		-	-	-	-	-	-
C00364	dTMP	NaN	NaN	NaN	NaN	NaN	NaN	NaN		-	-	-	-	-	-
C00459	dTTP	NaN	NaN	NaN	NaN	NaN	NaN	NaN		-	-	-	-	-	-
C01346	dUDP	NaN	NaN	NaN	NaN	NaN	NaN	NaN		-	-	-	-	-	-
C00365	dUMP	NaN	NaN	NaN	NaN	NaN	NaN	NaN		-	-	-	-	-	-
C00460	dUTP	NaN	NaN	NaN	NaN	NaN	NaN	NaN		-	-	-	-	-	-
C06231	Ectoine	NaN	NaN	NaN	NaN	NaN	NaN	NaN		-	-	-	-	-	-
C00788	Epinephrine	NaN	NaN	NaN	NaN	NaN	NaN	NaN		-	-	-	-	-	-
C00346	Ethanolamine phosphate	NaN	NaN	NaN	NaN	NaN	NaN	NaN		-	-	-	-	-	-
C00016	FAD	NaN	NaN	NaN	NaN	NaN	NaN	NaN		-	-	-	-	-	-
C00504	Folate	NaN	NaN	NaN	NaN	NaN	NaN	NaN		-	-	-	-	-	-
C00661	G3P	NaN	NaN	NaN	NaN	NaN	NaN	NaN		-	-	-	-	-	-
C00118	G3P	NaN	NaN	NaN	NaN	NaN	NaN	NaN		-	-	-	-	-	-
C00334	GABA	NaN	NaN	NaN	NaN	NaN	NaN	NaN		-	-	-	-	-	-
C04037	Galacturonate 1-phosphate	NaN	NaN	NaN	NaN	NaN	NaN	NaN		-	-	-	-	-	-
-	gamma-Glu-2AB	NaN	NaN	NaN	NaN	NaN	NaN	NaN		-	-	-	-	-	-
C00669	gamma-Glu-cys	NaN	NaN	NaN	NaN	NaN	NaN	NaN		-	-	-	-	-	-
C00035	GDP	NaN	NaN	NaN	NaN	NaN	NaN	NaN		-	-	-	-	-	-
C00096	GDP-mannose	NaN	NaN	NaN	NaN	NaN	NaN	NaN		-	-	-	-	-	-
C00257	Gluconate	NaN	NaN	NaN	NaN	NaN	NaN	NaN		-	-	-	-	-	-
C03752	Glucosaminate	NaN	NaN	NaN	NaN	NaN	NaN	NaN		-	-	-	-	-	-
C00329	Glucosamine	NaN	NaN	NaN	NaN	NaN	NaN	NaN		-	-	-	-	-	-
C00352	Glucosamine 6-phosphate	NaN	NaN	NaN	NaN	NaN	NaN	NaN		-	-	-	-	-	-
C01425	Glu-Glu	NaN	NaN	NaN	NaN	NaN	NaN	NaN		-	-	-	-	-	-
C00489	Glutarate	NaN	NaN	NaN	NaN	NaN	NaN	NaN		-	-	-	-	-	-
C00258	Glycerate	NaN	NaN	NaN	NaN	NaN	NaN	NaN		-	-	-	-	-	-
C01921	Glycocholate	NaN	NaN	NaN	NaN	NaN	NaN	NaN		-	-	-	-	-	-
C00160	Glycolate	NaN	NaN	NaN	NaN	NaN	NaN	NaN		-	-	-	-	-	-
C02155	Gly-Leu	NaN	NaN	NaN	NaN	NaN	NaN	NaN		-	-	-	-	-	-
C00048	Glyoxylate	NaN	NaN	NaN	NaN	NaN	NaN	NaN		-	-	-	-	-	-
C00144	GMP	NaN	NaN	NaN	NaN	NaN	NaN	NaN		-	-	-	-	-	-
C08304	Gramine	NaN	NaN	NaN	NaN	NaN	NaN	NaN		-	-	-	-	-	-
C00581	Guanidinoacetate	NaN	NaN	NaN	NaN	NaN	NaN	NaN		-	-	-	-	-	-
C03139	Guanidinosuccinate	NaN	NaN	NaN	NaN	NaN	NaN	NaN		-	-	-	-	-	-
C00242	Guanine	NaN	NaN	NaN	NaN	NaN	NaN	NaN		-	-	-	-	-	-
C00387	Guanosine	NaN	NaN	NaN	NaN	NaN	NaN	NaN		-	-	-	-	-	-
C09209	Harman	NaN	NaN	NaN	NaN	NaN	NaN	NaN		-	-	-	-	-	-
C17714	Heptanoate	NaN	NaN	NaN	NaN	NaN	NaN	NaN		-	-	-	-	-	-
C01585	Hexanoate	NaN	NaN	NaN	NaN	NaN	NaN	NaN		-	-	-	-	-	-
C08306	Hexylamine	NaN	NaN	NaN	NaN	NaN	NaN	NaN		-	-	-	-	-	-
C01586	Hippurate	NaN	NaN	NaN	NaN	NaN	NaN	NaN		-	-	-	-	-	-
C00388	Histamine	NaN	NaN	NaN	NaN	NaN	NaN	NaN		-	-	-	-	-	-
C00860	Histidinol	NaN	NaN	NaN	NaN	NaN	NaN	NaN		-	-	-	-	-	-
C00884	Homocarnosine	NaN	NaN	NaN	NaN	NaN	NaN	NaN		-	-	-	-	-	-
C00155	Homocysteine	NaN	NaN	NaN	NaN	NaN	NaN	NaN		-	-	-	-	-	-
C05330	Homocysteine	NaN	NaN	NaN	NaN	NaN	NaN	NaN		-	-	-	-	-	-
C01817	Homocystine	NaN	NaN	NaN	NaN	NaN	NaN	NaN		-	-	-	-	-	-
C05582	Homovanillate	NaN	NaN	NaN	NaN	NaN	NaN	NaN		-	-	-	-	-	-
C07044	Hydroxyurea	NaN	NaN	NaN	NaN	NaN	NaN	NaN		-	-	-	-	-	-
C00519	Hypotaurine	NaN	NaN	NaN	NaN	NaN	NaN	NaN		-	-	-	-	-	-
C00262	Hypoxanthine	NaN	NaN	NaN	NaN	NaN	NaN	NaN		-	-	-	-	-	-
C10600	Ibotenate	NaN	NaN	NaN	NaN	NaN	NaN	NaN		-	-	-	-	-	-
C00104	IDP	NaN	NaN	NaN	NaN	NaN	NaN	NaN		-	-	-	-	-	-
C02835	Imidazole-4-acetate	NaN	NaN	NaN	NaN	NaN	NaN	NaN		-	-	-	-	-	-
C00130	IMP	NaN	NaN	NaN	NaN	NaN	NaN	NaN		-	-	-	-	-	-
C00637	Indole-3-acetaldehyde	NaN	NaN	NaN	NaN	NaN	NaN	NaN		-	-	-	-	-	-
C02693	Indole-3-acetamide	NaN	NaN	NaN	NaN	NaN	NaN	NaN		-	-	-	-	-	-
C00954	Indole-3-acetate	NaN	NaN	NaN	NaN	NaN	NaN	NaN		-	-	-	-	-	-
C00955	Indole-3-ethanol	NaN	NaN	NaN	NaN	NaN	NaN	NaN		-	-	-	-	-	-
C00294	Inosine	NaN	NaN	NaN	NaN	NaN	NaN	NaN		-	-	-	-	-	-
C05123	Isethionate	NaN	NaN	NaN	NaN	NaN	NaN	NaN		-	-	-	-	-	-
C02640	Isoamylamine	NaN	NaN	NaN	NaN	NaN	NaN	NaN		-	-	-	-	-	-
C02787	Isobutylamine	NaN	NaN	NaN	NaN	NaN	NaN	NaN		-	-	-	-	-	-
C00630	Isobutyryl CoA	NaN	NaN	NaN	NaN	NaN	NaN	NaN		-	-	-	-	-	-
C00311	Isocitrate	NaN	NaN	NaN	NaN	NaN	NaN	NaN		-	-	-	-	-	-
C02421	Isonicotinamide	NaN	NaN	NaN	NaN	NaN	NaN	NaN		-	-	-	-	-	-
C05771	Isopropanolamine	NaN	NaN	NaN	NaN	NaN	NaN	NaN		-	-	-	-	-	-
C03194	Isopropanolamine	NaN	NaN	NaN	NaN	NaN	NaN	NaN		-	-	-	-	-	-
C00490	Itaconate	NaN	NaN	NaN	NaN	NaN	NaN	NaN		-	-	-	-	-	-
C00081	ITP	NaN	NaN	NaN	NaN	NaN	NaN	NaN		-	-	-	-	-	-
C00328	Kynurenine	NaN	NaN	NaN	NaN	NaN	NaN	NaN		-	-	-	-	-	-
C01718	Kynurenine	NaN	NaN	NaN	NaN	NaN	NaN	NaN		-	-	-	-	-	-
C11331	Leu-Leu-Tyr	NaN	NaN	NaN	NaN	NaN	NaN	NaN		-	-	-	-	-	-
C01930	Lysinamide	NaN	NaN	NaN	NaN	NaN	NaN	NaN		-	-	-	-	-	-
C00383	Malonate	NaN	NaN	NaN	NaN	NaN	NaN	NaN		-	-	-	-	-	-
C03570	Mannosamine	NaN	NaN	NaN	NaN	NaN	NaN	NaN		-	-	-	-	-	-
C08737	Melamine	NaN	NaN	NaN	NaN	NaN	NaN	NaN		-	-	-	-	-	-
C01598	Melatonin	NaN	NaN	NaN	NaN	NaN	NaN	NaN		-	-	-	-	-	-
C07151	Metformin	NaN	NaN	NaN	NaN	NaN	NaN	NaN		-	-	-	-	-	-
C11145	Methanesulfonate	NaN	NaN	NaN	NaN	NaN	NaN	NaN		-	-	-	-	-	-
C03510	Methionine sulfoximine	NaN	NaN	NaN	NaN	NaN	NaN	NaN		-	-	-	-	-	-
C03829	Methionine sulfoximine	NaN	NaN	NaN	NaN	NaN	NaN	NaN		-	-	-	-	-	-
C02704	Methyl sulfate	NaN	NaN	NaN	NaN	NaN	NaN	NaN		-	-	-	-	-	-
C02294	Methylguanidine	NaN	NaN	NaN	NaN	NaN	NaN	NaN		-	-	-	-	-	-
C00587	m-Hydroxybenzoate	NaN	NaN	NaN	NaN	NaN	NaN	NaN		-	-	-	-	-	-
C00879	Mucate	NaN	NaN	NaN	NaN	NaN	NaN	NaN		-	-	-	-	-	-
C06470	Muramate	NaN	NaN	NaN	NaN	NaN	NaN	NaN		-	-	-	-	-	-
C08311	Muscimol	NaN	NaN	NaN	NaN	NaN	NaN	NaN		-	-	-	-	-	-
C01026	N,N-Dimethylglycine	NaN	NaN	NaN	NaN	NaN	NaN	NaN		-	-	-	-	-	-
C03413	N1,N12-Diacetylspermine	NaN	NaN	NaN	NaN	NaN	NaN	NaN		-	-	-	-	-	-
-	N1,N8-Diacetylspermidine	NaN	NaN	NaN	NaN	NaN	NaN	NaN		-	-	-	-	-	-
C00612	N1-Acetylspermidine	NaN	NaN	NaN	NaN	NaN	NaN	NaN		-	-	-	-	-	-
C02567	N1-Acetylspermine	NaN	NaN	NaN	NaN	NaN	NaN	NaN		-	-	-	-	-	-
C03795	N6-Methyl-2-deoxyadenosine	NaN	NaN	NaN	NaN	NaN	NaN	NaN		-	-	-	-	-	-
C01029	N8-Acetylspermidine	NaN	NaN	NaN	NaN	NaN	NaN	NaN		-	-	-	-	-	-
C01042	N-Acetylaspartate	NaN	NaN	NaN	NaN	NaN	NaN	NaN		-	-	-	-	-	-
C01073	N-Acetyl-beta-alanine	NaN	NaN	NaN	NaN	NaN	NaN	NaN		-	-	-	-	-	-
C00140	N-Acetylglucosamine	NaN	NaN	NaN	NaN	NaN	NaN	NaN		-	-	-	-	-	-
C00357	N-Acetylglucosamine 6-phosphate	NaN	NaN	NaN	NaN	NaN	NaN	NaN		-	-	-	-	-	-
C01239	N-Acetylglucosylamine	NaN	NaN	NaN	NaN	NaN	NaN	NaN		-	-	-	-	-	-
C02997	N-Acetylhistidine	NaN	NaN	NaN	NaN	NaN	NaN	NaN		-	-	-	-	-	-
C02710	N-Acetylleucine	NaN	NaN	NaN	NaN	NaN	NaN	NaN		-	-	-	-	-	-
C02712	N-Acetylmethionine	NaN	NaN	NaN	NaN	NaN	NaN	NaN		-	-	-	-	-	-
C02713	N-Acetylmuramate	NaN	NaN	NaN	NaN	NaN	NaN	NaN		-	-	-	-	-	-
C00270	N-Acetylneuraminate	NaN	NaN	NaN	NaN	NaN	NaN	NaN		-	-	-	-	-	-
C00437	N-Acetylornithine	NaN	NaN	NaN	NaN	NaN	NaN	NaN		-	-	-	-	-	-
C03519	N-Acetylphenylalanine	NaN	NaN	NaN	NaN	NaN	NaN	NaN		-	-	-	-	-	-
C02714	N-Acetylputrescine	NaN	NaN	NaN	NaN	NaN	NaN	NaN		-	-	-	-	-	-
-	N-Acetylvaline	NaN	NaN	NaN	NaN	NaN	NaN	NaN		-	-	-	-	-	-
C04259	N-alpha,N-alpha-Dimethylhistidine	NaN	NaN	NaN	NaN	NaN	NaN	NaN		-	-	-	-	-	-
C01670	N-alpha-Benzenolarginine ethylester	NaN	NaN	NaN	NaN	NaN	NaN	NaN		-	-	-	-	-	-
-	n-Butyl a-Picolinate	NaN	NaN	NaN	NaN	NaN	NaN	NaN		-	-	-	-	-	-
C05829	N-Carbamylglutamate	NaN	NaN	NaN	NaN	NaN	NaN	NaN		-	-	-	-	-	-
C02727	N-epsilon-Acetyllysine	NaN	NaN	NaN	NaN	NaN	NaN	NaN		-	-	-	-	-	-
C01044	N-Formylaspartate	NaN	NaN	NaN	NaN	NaN	NaN	NaN		-	-	-	-	-	-
C03145	N-Formylmethionine	NaN	NaN	NaN	NaN	NaN	NaN	NaN		-	-	-	-	-	-
C01047	N-gamma-Ethylglutamine	NaN	NaN	NaN	NaN	NaN	NaN	NaN		-	-	-	-	-	-
C00253	Nicotinate	NaN	NaN	NaN	NaN	NaN	NaN	NaN		-	-	-	-	-	-
C00745	Nicotine	NaN	NaN	NaN	NaN	NaN	NaN	NaN		-	-	-	-	-	-
C16150	Nicotine	NaN	NaN	NaN	NaN	NaN	NaN	NaN		-	-	-	-	-	-
C16386	Nicotine	NaN	NaN	NaN	NaN	NaN	NaN	NaN		-	-	-	-	-	-
C02721	N-Methylalanine	NaN	NaN	NaN	NaN	NaN	NaN	NaN		-	-	-	-	-	-
C02299	N-Methylaniline	NaN	NaN	NaN	NaN	NaN	NaN	NaN		-	-	-	-	-	-
C01046	N-Methylglutamate	NaN	NaN	NaN	NaN	NaN	NaN	NaN		-	-	-	-	-	-
C06213	N-omega-Methyltryptamine	NaN	NaN	NaN	NaN	NaN	NaN	NaN		-	-	-	-	-	-
C00547	Noradrenaline	NaN	NaN	NaN	NaN	NaN	NaN	NaN		-	-	-	-	-	-
C06524	Nornicotine	NaN	NaN	NaN	NaN	NaN	NaN	NaN		-	-	-	-	-	-
C02571	o-Acetylcarnitine	NaN	NaN	NaN	NaN	NaN	NaN	NaN		-	-	-	-	-	-
C00979	O-Acetylserine	NaN	NaN	NaN	NaN	NaN	NaN	NaN		-	-	-	-	-	-
C01772	o-Coumarate	NaN	NaN	NaN	NaN	NaN	NaN	NaN		-	-	-	-	-	-
C06423	Octanoate	NaN	NaN	NaN	NaN	NaN	NaN	NaN		-	-	-	-	-	-
C04137	Octopine	NaN	NaN	NaN	NaN	NaN	NaN	NaN		-	-	-	-	-	-
C01740	Octylamine	NaN	NaN	NaN	NaN	NaN	NaN	NaN		-	-	-	-	-	-
C00805	o-Hydroxybenzoate	NaN	NaN	NaN	NaN	NaN	NaN	NaN		-	-	-	-	-	-
C07588	o-Hydroxyhippurate	NaN	NaN	NaN	NaN	NaN	NaN	NaN		-	-	-	-	-	-
-	Ophthalmate	NaN	NaN	NaN	NaN	NaN	NaN	NaN		-	-	-	-	-	-
C00295	Orotate	NaN	NaN	NaN	NaN	NaN	NaN	NaN		-	-	-	-	-	-
C01103	Orotidine 5-monophosphate	NaN	NaN	NaN	NaN	NaN	NaN	NaN		-	-	-	-	-	-
C01118	o-Succinylhomoserine	NaN	NaN	NaN	NaN	NaN	NaN	NaN		-	-	-	-	-	-
C01260	P1@P4-Di(adenosine-5) tetraphosphate	NaN	NaN	NaN	NaN	NaN	NaN	NaN		-	-	-	-	-	-
C00568	p-Aminobenzoate	NaN	NaN	NaN	NaN	NaN	NaN	NaN		-	-	-	-	-	-
C00864	Pantothenate	NaN	NaN	NaN	NaN	NaN	NaN	NaN		-	-	-	-	-	-
C00811	p-Coumarate	NaN	NaN	NaN	NaN	NaN	NaN	NaN		-	-	-	-	-	-
C00803	Pentanoate	NaN	NaN	NaN	NaN	NaN	NaN	NaN		-	-	-	-	-	-
C05598	Phenaceturate	NaN	NaN	NaN	NaN	NaN	NaN	NaN		-	-	-	-	-	-
C05332	Phenethylamine	NaN	NaN	NaN	NaN	NaN	NaN	NaN		-	-	-	-	-	-
C02734	Phenyl phosphate	NaN	NaN	NaN	NaN	NaN	NaN	NaN		-	-	-	-	-	-
C02735	Phenylethanolamine	NaN	NaN	NaN	NaN	NaN	NaN	NaN		-	-	-	-	-	-
C00166	Phenylpyruvate	NaN	NaN	NaN	NaN	NaN	NaN	NaN		-	-	-	-	-	-
-	Phe-Phe	NaN	NaN	NaN	NaN	NaN	NaN	NaN		-	-	-	-	-	-
C05682	Phosphonoacetate	NaN	NaN	NaN	NaN	NaN	NaN	NaN		-	-	-	-	-	-
C01606	Phthalate	NaN	NaN	NaN	NaN	NaN	NaN	NaN		-	-	-	-	-	-
C00156	p-Hydroxybenzoate	NaN	NaN	NaN	NaN	NaN	NaN	NaN		-	-	-	-	-	-
C00642	p-Hydroxyphenylacetate	NaN	NaN	NaN	NaN	NaN	NaN	NaN		-	-	-	-	-	-
C01204	Phytate	NaN	NaN	NaN	NaN	NaN	NaN	NaN		-	-	-	-	-	-
C01950	Picolinamide	NaN	NaN	NaN	NaN	NaN	NaN	NaN		-	-	-	-	-	-
C02656	Pimelate	NaN	NaN	NaN	NaN	NaN	NaN	NaN		-	-	-	-	-	-
C00408	Pipecolate	NaN	NaN	NaN	NaN	NaN	NaN	NaN		-	-	-	-	-	-
C00931	Porphobilinogen	NaN	NaN	NaN	NaN	NaN	NaN	NaN		-	-	-	-	-	-
C10172	Proline betaine	NaN	NaN	NaN	NaN	NaN	NaN	NaN		-	-	-	-	-	-
C00163	Propionate	NaN	NaN	NaN	NaN	NaN	NaN	NaN		-	-	-	-	-	-
C00584	Prostaglandin E2	NaN	NaN	NaN	NaN	NaN	NaN	NaN		-	-	-	-	-	-
C00639	Prostaglandin F2alpha	NaN	NaN	NaN	NaN	NaN	NaN	NaN		-	-	-	-	-	-
C00119	PRPP	NaN	NaN	NaN	NaN	NaN	NaN	NaN		-	-	-	-	-	-
C10865	Pseudopelletierine	NaN	NaN	NaN	NaN	NaN	NaN	NaN		-	-	-	-	-	-
C00715	Pterin	NaN	NaN	NaN	NaN	NaN	NaN	NaN		-	-	-	-	-	-
C15587	Purine	NaN	NaN	NaN	NaN	NaN	NaN	NaN		-	-	-	-	-	-
C01736	Purine riboside	NaN	NaN	NaN	NaN	NaN	NaN	NaN		-	-	-	-	-	-
C00134	Putrescine(1,4-Butanediamine)	NaN	NaN	NaN	NaN	NaN	NaN	NaN		-	-	-	-	-	-
C00481	Pyrazole	NaN	NaN	NaN	NaN	NaN	NaN	NaN		-	-	-	-	-	-
C00250	Pyridoxal	NaN	NaN	NaN	NaN	NaN	NaN	NaN		-	-	-	-	-	-
C00534	Pyridoxamine	NaN	NaN	NaN	NaN	NaN	NaN	NaN		-	-	-	-	-	-
C05942	Pyrrole-2-carboxylate	NaN	NaN	NaN	NaN	NaN	NaN	NaN		-	-	-	-	-	-
C00022	Pyruvate	NaN	NaN	NaN	NaN	NaN	NaN	NaN		-	-	-	-	-	-
C00296	Quinate	NaN	NaN	NaN	NaN	NaN	NaN	NaN		-	-	-	-	-	-
C00117	R5P	NaN	NaN	NaN	NaN	NaN	NaN	NaN		-	-	-	-	-	-
C03736	R5P	NaN	NaN	NaN	NaN	NaN	NaN	NaN		-	-	-	-	-	-
C00255	Riboflavin	NaN	NaN	NaN	NaN	NaN	NaN	NaN		-	-	-	-	-	-
C01182	Ribulose 1,5-diphosphate	NaN	NaN	NaN	NaN	NaN	NaN	NaN		-	-	-	-	-	-
C01151	Ribulose 1,5-diphosphate	NaN	NaN	NaN	NaN	NaN	NaN	NaN		-	-	-	-	-	-
C00818	Saccharate	NaN	NaN	NaN	NaN	NaN	NaN	NaN		-	-	-	-	-	-
C00449	Saccharopine	NaN	NaN	NaN	NaN	NaN	NaN	NaN		-	-	-	-	-	-
C00213	Sarcosine	NaN	NaN	NaN	NaN	NaN	NaN	NaN		-	-	-	-	-	-
-	SDMA	NaN	NaN	NaN	NaN	NaN	NaN	NaN		-	-	-	-	-	-
C08277	Sebacate	NaN	NaN	NaN	NaN	NaN	NaN	NaN		-	-	-	-	-	-
C00835	Sepiapterin	NaN	NaN	NaN	NaN	NaN	NaN	NaN		-	-	-	-	-	-
C02703	Serine O-sulfate	NaN	NaN	NaN	NaN	NaN	NaN	NaN		-	-	-	-	-	-
C00780	Serotonin	NaN	NaN	NaN	NaN	NaN	NaN	NaN		-	-	-	-	-	-
C00493	Shikimate	NaN	NaN	NaN	NaN	NaN	NaN	NaN		-	-	-	-	-	-
C00482	Sinapate	NaN	NaN	NaN	NaN	NaN	NaN	NaN		-	-	-	-	-	-
C03172	S-Methylmethionine	NaN	NaN	NaN	NaN	NaN	NaN	NaN		-	-	-	-	-	-
C01096	Sorbitol 6-phosphate	NaN	NaN	NaN	NaN	NaN	NaN	NaN		-	-	-	-	-	-
C00750	Spermine	NaN	NaN	NaN	NaN	NaN	NaN	NaN		-	-	-	-	-	-
C04548	Synephrine	NaN	NaN	NaN	NaN	NaN	NaN	NaN		-	-	-	-	-	-
C01869	Synephrine	NaN	NaN	NaN	NaN	NaN	NaN	NaN		-	-	-	-	-	-
C10833	Syringate	NaN	NaN	NaN	NaN	NaN	NaN	NaN		-	-	-	-	-	-
C00898	Tartrate	NaN	NaN	NaN	NaN	NaN	NaN	NaN		-	-	-	-	-	-
C02107	Tartrate	NaN	NaN	NaN	NaN	NaN	NaN	NaN		-	-	-	-	-	-
C00245	Taurine	NaN	NaN	NaN	NaN	NaN	NaN	NaN		-	-	-	-	-	-
C05122	Taurocholate	NaN	NaN	NaN	NaN	NaN	NaN	NaN		-	-	-	-	-	-
C01959	Taurocyamine	NaN	NaN	NaN	NaN	NaN	NaN	NaN		-	-	-	-	-	-
C00842	TDP-glucose	NaN	NaN	NaN	NaN	NaN	NaN	NaN		-	-	-	-	-	-
C02890	Tetrahydropalmatine	NaN	NaN	NaN	NaN	NaN	NaN	NaN		-	-	-	-	-	-
C01081	Thiamine monophosphate	NaN	NaN	NaN	NaN	NaN	NaN	NaN		-	-	-	-	-	-
C03618	threo-beta-methylaspartate	NaN	NaN	NaN	NaN	NaN	NaN	NaN		-	-	-	-	-	-
C00178	Thymine	NaN	NaN	NaN	NaN	NaN	NaN	NaN		-	-	-	-	-	-
C08279	Tiglate	NaN	NaN	NaN	NaN	NaN	NaN	NaN		-	-	-	-	-	-
C01494	trans-4-Hydroxy-3-methoxycinnamate	NaN	NaN	NaN	NaN	NaN	NaN	NaN		-	-	-	-	-	-
C02341	trans-Aconitate	NaN	NaN	NaN	NaN	NaN	NaN	NaN		-	-	-	-	-	-
C00423	trans-Cinnamate	NaN	NaN	NaN	NaN	NaN	NaN	NaN		-	-	-	-	-	-
C00371	trans-Zeatin	NaN	NaN	NaN	NaN	NaN	NaN	NaN		-	-	-	-	-	-
C00689	Trehalose 6-phosphate	NaN	NaN	NaN	NaN	NaN	NaN	NaN		-	-	-	-	-	-
C03958	TRH	NaN	NaN	NaN	NaN	NaN	NaN	NaN		-	-	-	-	-	-
C07166	Trientine	NaN	NaN	NaN	NaN	NaN	NaN	NaN		-	-	-	-	-	-
C01004	Trigonelline	NaN	NaN	NaN	NaN	NaN	NaN	NaN		-	-	-	-	-	-
C01104	Trimethylamine N-oxide	NaN	NaN	NaN	NaN	NaN	NaN	NaN		-	-	-	-	-	-
C01008	Trimethylsulfonium	NaN	NaN	NaN	NaN	NaN	NaN	NaN		-	-	-	-	-	-
C00729	Tropine	NaN	NaN	NaN	NaN	NaN	NaN	NaN		-	-	-	-	-	-
C00783	Tropinone	NaN	NaN	NaN	NaN	NaN	NaN	NaN		-	-	-	-	-	-
C00398	Tryptamine	NaN	NaN	NaN	NaN	NaN	NaN	NaN		-	-	-	-	-	-
C00483	Tyramine	NaN	NaN	NaN	NaN	NaN	NaN	NaN		-	-	-	-	-	-
C17715	Undecanoate	NaN	NaN	NaN	NaN	NaN	NaN	NaN		-	-	-	-	-	-
C00106	Uracil	NaN	NaN	NaN	NaN	NaN	NaN	NaN		-	-	-	-	-	-
C00366	Urate	NaN	NaN	NaN	NaN	NaN	NaN	NaN		-	-	-	-	-	-
C00299	Uridine	NaN	NaN	NaN	NaN	NaN	NaN	NaN		-	-	-	-	-	-
C00385	Xanthine	NaN	NaN	NaN	NaN	NaN	NaN	NaN		-	-	-	-	-	-
-	Xanthopterin	NaN	NaN	NaN	NaN	NaN	NaN	NaN		-	-	-	-	-	-
C01762	Xanthosine	NaN	NaN	NaN	NaN	NaN	NaN	NaN		-	-	-	-	-	-
C02470	Xanthurenate	NaN	NaN	NaN	NaN	NaN	NaN	NaN		-	-	-	-	-	-
C00655	XMP	NaN	NaN	NaN	NaN	NaN	NaN	NaN		-	-	-	-	-	-
C00700	XTP	NaN	NaN	NaN	NaN	NaN	NaN	NaN		-	-	-	-	-	-
