# Supplementary material for: Trans-omic Analysis Reveals Selective Responses to Induced and Basal Insulin across Signaling, Transcriptional, and Metabolic Networks
Source: iScience. 2018 Sep 10;7:212–29. doi: 10.1016/j.isci.2018.07.022 (PMC6161632; doi:10.1016/j.isci.2018.07.022)
Supplement: Table S8. Identification of Allosteric Regulators, Related to Figure 4 [file mmc8.xlsx]

## Sheet: Sheet1
KEGG Compound ID	Compound name	Increase or decrease	Activation or inhibition	Target responsible metabolic enzyme
C00015	UDP	Increase	Activation	ec:3.1.4.4
C00015	UDP	Increase	Inhibition	ec:2.4.1.102
C00015	UDP	Increase	Inhibition	ec:2.4.1.11
C00015	UDP	Increase	Inhibition	ec:2.4.1.117
C00015	UDP	Increase	Inhibition	ec:2.4.1.144
C00015	UDP	Increase	Inhibition	ec:2.4.1.145
C00015	UDP	Increase	Inhibition	ec:2.4.1.147
C00015	UDP	Increase	Inhibition	ec:2.4.1.149
C00015	UDP	Increase	Inhibition	ec:2.4.1.150
C00015	UDP	Increase	Inhibition	ec:2.4.1.66
C00015	UDP	Increase	Inhibition	ec:2.4.2.14
C00015	UDP	Increase	Inhibition	ec:2.4.99.8
C00015	UDP	Increase	Inhibition	ec:2.7.7.12
C00015	UDP	Increase	Inhibition	ec:2.7.7.9
C00015	UDP	Increase	Inhibition	ec:2.7.8.15
C00015	UDP	Increase	Inhibition	ec:2.7.8.17
C00015	UDP	Increase	Inhibition	ec:3.1.3.5
C00015	UDP	Increase	Inhibition	ec:6.3.4.4
C00015	UDP	Increase	Inhibition	ec:6.3.5.5
C00026	2-Oxoglutarate	Increase	Activation	ec:1.14.11.8
C00026	2-Oxoglutarate	Increase	Inhibition	ec:1.1.1.42
C00026	2-Oxoglutarate	Increase	Inhibition	ec:1.14.11.1
C00026	2-Oxoglutarate	Increase	Inhibition	ec:1.2.4.2
C00026	2-Oxoglutarate	Increase	Inhibition	ec:1.4.1.3
C00026	2-Oxoglutarate	Increase	Inhibition	ec:2.3.1.37
C00026	2-Oxoglutarate	Increase	Inhibition	ec:2.6.1.1
C00026	2-Oxoglutarate	Increase	Inhibition	ec:2.6.1.13
C00026	2-Oxoglutarate	Increase	Inhibition	ec:2.6.1.19
C00026	2-Oxoglutarate	Increase	Inhibition	ec:2.6.1.22
C00026	2-Oxoglutarate	Increase	Inhibition	ec:2.6.1.52
C00026	2-Oxoglutarate	Increase	Inhibition	ec:2.6.1.7
C00026	2-Oxoglutarate	Increase	Inhibition	ec:2.7.1.11
C00026	2-Oxoglutarate	Increase	Inhibition	ec:3.1.3.9
C00026	2-Oxoglutarate	Increase	Inhibition	ec:3.5.1.2
C00026	2-Oxoglutarate	Increase	Inhibition	ec:4.1.1.15
C00026	2-Oxoglutarate	Increase	Inhibition	ec:4.1.1.32
C00026	2-Oxoglutarate	Increase	Inhibition	ec:6.2.1.5
C00029	UDP-glucose	Decrease	Inhibition	ec:2.4.1.1
C00029	UDP-glucose	Decrease	Inhibition	ec:2.4.1.11
C00029	UDP-glucose	Decrease	Inhibition	ec:2.4.1.150
C00029	UDP-glucose	Decrease	Inhibition	ec:2.6.1.16
C00029	UDP-glucose	Decrease	Inhibition	ec:2.7.7.12
C00029	UDP-glucose	Decrease	Inhibition	ec:2.7.7.9
C00029	UDP-glucose	Decrease	Inhibition	ec:2.7.8.15
C00029	UDP-glucose	Decrease	Inhibition	ec:2.7.8.17
C00029	UDP-glucose	Decrease	Inhibition	ec:3.6.1.9
C00029	UDP-glucose	Decrease	Inhibition	ec:6.3.5.5
C00041	Ala	Increase	Activation	ec:3.4.13.18
C00041	Ala	Increase	Inhibition	ec:2.1.2.1
C00041	Ala	Increase	Inhibition	ec:2.1.3.3
C00041	Ala	Increase	Inhibition	ec:2.7.1.40
C00041	Ala	Increase	Inhibition	ec:3.1.3.3
C00041	Ala	Increase	Inhibition	ec:3.4.13.18
C00041	Ala	Increase	Inhibition	ec:4.3.1.3
C00042	Succinate	Increase	Activation	ec:1.1.1.38
C00042	Succinate	Increase	Activation	ec:1.1.1.40
C00042	Succinate	Increase	Activation	ec:1.3.5.1
C00042	Succinate	Increase	Inhibition	ec:1.14.11.2
C00042	Succinate	Increase	Inhibition	ec:1.14.11.8
C00042	Succinate	Increase	Inhibition	ec:2.6.1.1
C00042	Succinate	Increase	Inhibition	ec:2.7.1.11
C00042	Succinate	Increase	Inhibition	ec:2.8.3.13
C00042	Succinate	Increase	Inhibition	ec:2.8.3.5
C00042	Succinate	Increase	Inhibition	ec:3.5.1.2
C00042	Succinate	Increase	Inhibition	ec:3.5.1.26
C00042	Succinate	Increase	Inhibition	ec:4.2.1.3
C00042	Succinate	Increase	Inhibition	ec:4.3.2.1
C00042	Succinate	Increase	Inhibition	ec:6.3.4.4
C00043	UDP-N-acetylglucosamine	Decrease	Activation	ec:3.5.99.6
C00043	UDP-N-acetylglucosamine	Decrease	Inhibition	ec:2.6.1.16
C00043	UDP-N-acetylglucosamine	Decrease	Inhibition	ec:3.5.99.6
C00049	Asp	Other	Activation	ec:3.1.3.5
C00049	Asp	Other	Inhibition	ec:2.1.1.5
C00049	Asp	Other	Inhibition	ec:2.6.1.1
C00049	Asp	Other	Inhibition	ec:2.6.1.5
C00049	Asp	Other	Inhibition	ec:2.6.1.7
C00049	Asp	Other	Inhibition	ec:3.1.1.7
C00049	Asp	Other	Inhibition	ec:3.5.1.26
C00049	Asp	Other	Inhibition	ec:4.3.2.2
C00062	Arg	Increase	Activation	ec:1.14.13.39
C00062	Arg	Increase	Activation	ec:3.5.3.1
C00062	Arg	Increase	Inhibition	ec:1.14.13.39
C00062	Arg	Increase	Inhibition	ec:3.1.3.5
C00062	Arg	Increase	Inhibition	ec:3.4.11.2
C00062	Arg	Increase	Inhibition	ec:4.1.1.17
C00062	Arg	Increase	Inhibition	ec:6.3.4.5
C00064	Gln	Decrease	Inhibition	ec:2.6.1.1
C00065	Ser	Increase	Inhibition	ec:1.1.1.95
C00065	Ser	Increase	Inhibition	ec:2.1.2.1
C00065	Ser	Increase	Inhibition	ec:2.6.1.51
C00065	Ser	Increase	Inhibition	ec:2.7.1.32
C00065	Ser	Increase	Inhibition	ec:3.1.3.3
C00073	Met	Decrease	Activation	ec:1.13.11.20
C00073	Met	Decrease	Activation	ec:2.1.1.5
C00073	Met	Decrease	Activation	ec:2.5.1.6
C00073	Met	Decrease	Activation	ec:3.5.1.26
C00073	Met	Decrease	Inhibition	ec:1.11.1.8
C00073	Met	Decrease	Inhibition	ec:1.14.16.1
C00073	Met	Decrease	Inhibition	ec:1.4.3.3
C00073	Met	Decrease	Inhibition	ec:2.1.1.10
C00073	Met	Decrease	Inhibition	ec:2.1.1.5
C00073	Met	Decrease	Inhibition	ec:2.1.3.3
C00073	Met	Decrease	Inhibition	ec:2.5.1.6
C00073	Met	Decrease	Inhibition	ec:2.7.1.32
C00073	Met	Decrease	Inhibition	ec:3.4.11.2
C00073	Met	Decrease	Inhibition	ec:3.4.13.18
C00073	Met	Decrease	Inhibition	ec:3.5.3.1
C00073	Met	Decrease	Inhibition	ec:6.3.2.2
C00074	PEP	Increase	Activation	ec:2.3.3.8
C00074	PEP	Increase	Activation	ec:3.1.3.46
C00074	PEP	Increase	Activation	ec:3.5.1.2
C00074	PEP	Increase	Inhibition	ec:2.7.1.1
C00074	PEP	Increase	Inhibition	ec:2.7.1.105
C00074	PEP	Increase	Inhibition	ec:2.7.1.106
C00074	PEP	Increase	Inhibition	ec:2.7.1.11
C00074	PEP	Increase	Inhibition	ec:3.1.3.46
C00074	PEP	Increase	Inhibition	ec:3.6.1.7
C00077	Ornithine	Increase	Inhibition	ec:1.5.1.8
C00077	Ornithine	Increase	Inhibition	ec:2.1.4.1
C00077	Ornithine	Increase	Inhibition	ec:3.5.3.1
C00078	Trp	Decrease	Activation	ec:1.13.11.52
C00078	Trp	Decrease	Activation	ec:2.6.1.7
C00078	Trp	Decrease	Inhibition	ec:1.11.1.8
C00078	Trp	Decrease	Inhibition	ec:1.13.11.52
C00078	Trp	Decrease	Inhibition	ec:1.14.16.1
C00078	Trp	Decrease	Inhibition	ec:1.14.16.4
C00078	Trp	Decrease	Inhibition	ec:1.5.1.8
C00078	Trp	Decrease	Inhibition	ec:2.6.1.7
C00078	Trp	Decrease	Inhibition	ec:2.7.1.40
C00078	Trp	Decrease	Inhibition	ec:3.4.11.2
C00078	Trp	Decrease	Inhibition	ec:3.5.3.1
C00078	Trp	Decrease	Inhibition	ec:4.4.1.5
C00078	Trp	Decrease	Inhibition	ec:6.1.1.2
C00079	Phe	Decrease	Inhibition	ec:1.14.16.1
C00079	Phe	Decrease	Inhibition	ec:1.14.16.2
C00079	Phe	Decrease	Inhibition	ec:1.14.16.4
C00079	Phe	Decrease	Inhibition	ec:1.14.18.1
C00079	Phe	Decrease	Inhibition	ec:2.6.1.7
C00079	Phe	Decrease	Inhibition	ec:2.7.1.40
C00079	Phe	Decrease	Inhibition	ec:3.1.1.7
C00079	Phe	Decrease	Inhibition	ec:3.1.3.1
C00079	Phe	Decrease	Inhibition	ec:3.6.1.9
C00082	Tyr	Decrease	Inhibition	ec:1.11.1.8
C00082	Tyr	Decrease	Inhibition	ec:1.14.16.1
C00082	Tyr	Decrease	Inhibition	ec:1.14.16.2
C00082	Tyr	Decrease	Inhibition	ec:1.14.16.4
C00082	Tyr	Decrease	Inhibition	ec:2.7.1.40
C00082	Tyr	Decrease	Inhibition	ec:3.4.11.2
C00083	Malonyl CoA	Increase	Inhibition	ec:1.1.1.40
C00083	Malonyl CoA	Increase	Inhibition	ec:2.3.1.85
C00083	Malonyl CoA	Increase	Inhibition	ec:6.4.1.2
C00085	F6P	Decrease	Activation	ec:2.3.3.8
C00085	F6P	Decrease	Activation	ec:3.5.1.2
C00085	F6P	Decrease	Inhibition	ec:2.7.1.1
C00085	F6P	Decrease	Inhibition	ec:3.5.99.6
C00085	F6P	Decrease	Inhibition	ec:5.5.1.4
C00086	Urea	Decrease	Activation	ec:2.4.2.4
C00086	Urea	Decrease	Activation	ec:3.6.1.7
C00086	Urea	Decrease	Inhibition	ec:2.4.2.4
C00086	Urea	Decrease	Inhibition	ec:2.7.2.3
C00086	Urea	Decrease	Inhibition	ec:2.7.7.15
C00086	Urea	Decrease	Inhibition	ec:3.1.3.1
C00086	Urea	Decrease	Inhibition	ec:3.1.4.2
C00086	Urea	Decrease	Inhibition	ec:3.6.1.7
C00086	Urea	Decrease	Inhibition	ec:4.3.2.1
C00091	Succinyl CoA	Decrease	Activation	ec:1.3.5.1
C00091	Succinyl CoA	Decrease	Inhibition	ec:2.3.1.37
C00091	Succinyl CoA	Decrease	Inhibition	ec:2.8.3.5
C00091	Succinyl CoA	Decrease	Inhibition	ec:4.1.1.9
C00092	G6P	Decrease	Activation	ec:2.3.3.8
C00092	G6P	Decrease	Activation	ec:2.4.1.11
C00092	G6P	Decrease	Activation	ec:2.7.8.17
C00092	G6P	Decrease	Activation	ec:3.5.1.2
C00092	G6P	Decrease	Inhibition	ec:2.4.1.1
C00092	G6P	Decrease	Inhibition	ec:2.7.1.1
C00092	G6P	Decrease	Inhibition	ec:2.7.1.2
C00092	G6P	Decrease	Inhibition	ec:2.7.7.12
C00092	G6P	Decrease	Inhibition	ec:3.5.99.6
C00092	G6P	Decrease	Inhibition	ec:4.1.2.13
C00092	G6P	Decrease	Inhibition	ec:4.2.1.3
C00092	G6P	Decrease	Inhibition	ec:5.5.1.4
C00093	Glycerophosphate	Increase	Inhibition	ec:2.7.1.105
C00097	Cys	Decrease	Activation	ec:1.13.11.20
C00097	Cys	Decrease	Activation	ec:1.14.16.4
C00097	Cys	Decrease	Activation	ec:2.1.1.5
C00097	Cys	Decrease	Activation	ec:3.1.1.7
C00097	Cys	Decrease	Activation	ec:6.3.2.2
C00097	Cys	Decrease	Inhibition	ec:1.13.11.20
C00097	Cys	Decrease	Inhibition	ec:1.14.16.1
C00097	Cys	Decrease	Inhibition	ec:2.1.1.5
C00097	Cys	Decrease	Inhibition	ec:2.1.2.1
C00097	Cys	Decrease	Inhibition	ec:2.6.1.40
C00097	Cys	Decrease	Inhibition	ec:2.6.1.7
C00097	Cys	Decrease	Inhibition	ec:3.1.3.5
C00097	Cys	Decrease	Inhibition	ec:4.4.1.16
C00097	Cys	Decrease	Inhibition	ec:6.1.1.7
C00097	Cys	Decrease	Inhibition	ec:6.3.2.2
C00103	G1P	Increase	Activation	ec:2.3.3.8
C00103	G1P	Increase	Inhibition	ec:2.7.7.12
C00103	G1P	Increase	Inhibition	ec:2.7.7.9
C00103	G1P	Increase	Inhibition	ec:4.2.1.3
C00111	DHAP	Increase	Activation	ec:3.1.3.46
C00111	DHAP	Increase	Inhibition	ec:2.3.1.15
C00111	DHAP	Increase	Inhibition	ec:2.6.1.16
C00114	Choline	Other	Activation	ec:2.1.1.5
C00114	Choline	Other	Activation	ec:3.1.4.12
C00114	Choline	Other	Inhibition	ec:2.3.1.6
C00114	Choline	Other	Inhibition	ec:2.7.1.32
C00114	Choline	Other	Inhibition	ec:3.1.1.7
C00114	Choline	Other	Inhibition	ec:3.1.1.8
C00114	Choline	Other	Inhibition	ec:3.1.4.2
C00122	Fumarate	Increase	Activation	ec:1.1.1.40
C00122	Fumarate	Increase	Activation	ec:1.3.5.1
C00122	Fumarate	Increase	Inhibition	ec:1.3.5.1
C00122	Fumarate	Increase	Inhibition	ec:1.4.1.3
C00122	Fumarate	Increase	Inhibition	ec:2.6.1.1
C00122	Fumarate	Increase	Inhibition	ec:2.6.1.2
C00122	Fumarate	Increase	Inhibition	ec:4.2.1.3
C00122	Fumarate	Increase	Inhibition	ec:4.3.2.1
C00122	Fumarate	Increase	Inhibition	ec:4.3.2.2
C00123	Leu	Decrease	Activation	ec:1.4.1.3
C00123	Leu	Decrease	Inhibition	ec:1.4.3.3
C00123	Leu	Decrease	Inhibition	ec:2.1.3.3
C00123	Leu	Decrease	Inhibition	ec:2.6.1.13
C00123	Leu	Decrease	Inhibition	ec:2.6.1.7
C00123	Leu	Decrease	Inhibition	ec:3.1.3.1
C00123	Leu	Decrease	Inhibition	ec:3.4.11.1
C00123	Leu	Decrease	Inhibition	ec:3.4.13.18
C00123	Leu	Decrease	Inhibition	ec:3.5.3.1
C00127	Glutathione(ox)	Increase	Inhibition	ec:1.8.4.2
C00127	Glutathione(ox)	Increase	Inhibition	ec:2.3.3.8
C00127	Glutathione(ox)	Increase	Inhibition	ec:3.1.4.12
C00133	Ala	Increase	Inhibition	ec:2.1.2.1
C00133	Ala	Increase	Inhibition	ec:2.6.1.2
C00133	Ala	Increase	Inhibition	ec:2.6.1.44
C00149	Malate	Increase	Activation	ec:1.1.1.37
C00149	Malate	Increase	Activation	ec:2.6.1.1
C00149	Malate	Increase	Activation	ec:3.5.1.2
C00149	Malate	Increase	Inhibition	ec:1.1.1.37
C00149	Malate	Increase	Inhibition	ec:1.1.1.40
C00149	Malate	Increase	Inhibition	ec:1.4.3.1
C00149	Malate	Increase	Inhibition	ec:2.3.3.1
C00149	Malate	Increase	Inhibition	ec:2.6.1.1
C00149	Malate	Increase	Inhibition	ec:2.7.1.106
C00149	Malate	Increase	Inhibition	ec:2.7.1.11
C00149	Malate	Increase	Inhibition	ec:2.8.3.5
C00149	Malate	Increase	Inhibition	ec:4.1.1.15
C00149	Malate	Increase	Inhibition	ec:4.1.1.9
C00149	Malate	Increase	Inhibition	ec:6.3.5.4
C00152	Asn	Other	Inhibition	ec:3.5.1.26
C00158	Citrate	Increase	Activation	ec:3.1.3.11
C00158	Citrate	Increase	Activation	ec:3.1.3.2
C00158	Citrate	Increase	Activation	ec:3.1.3.46
C00158	Citrate	Increase	Activation	ec:3.4.13.20
C00158	Citrate	Increase	Activation	ec:3.5.1.2
C00158	Citrate	Increase	Activation	ec:4.2.1.2
C00158	Citrate	Increase	Activation	ec:6.4.1.2
C00158	Citrate	Increase	Inhibition	ec:1.1.1.42
C00158	Citrate	Increase	Inhibition	ec:1.14.11.8
C00158	Citrate	Increase	Inhibition	ec:2.6.1.2
C00158	Citrate	Increase	Inhibition	ec:2.7.1.105
C00158	Citrate	Increase	Inhibition	ec:2.7.1.106
C00158	Citrate	Increase	Inhibition	ec:2.7.1.11
C00158	Citrate	Increase	Inhibition	ec:2.7.1.32
C00158	Citrate	Increase	Inhibition	ec:2.7.2.3
C00158	Citrate	Increase	Inhibition	ec:2.8.3.5
C00158	Citrate	Increase	Inhibition	ec:3.1.3.46
C00158	Citrate	Increase	Inhibition	ec:3.1.4.2
C00158	Citrate	Increase	Inhibition	ec:3.4.11.1
C00158	Citrate	Increase	Inhibition	ec:3.4.13.20
C00158	Citrate	Increase	Inhibition	ec:3.5.1.2
C00158	Citrate	Increase	Inhibition	ec:3.5.3.1
C00158	Citrate	Increase	Inhibition	ec:3.7.1.2
C00158	Citrate	Increase	Inhibition	ec:4.2.1.2
C00183	Val	Decrease	Inhibition	ec:2.1.3.3
C00183	Val	Decrease	Inhibition	ec:2.6.1.13
C00183	Val	Decrease	Inhibition	ec:3.5.3.1
C00197	3PG	Increase	Inhibition	ec:2.7.1.1
C00197	3PG	Increase	Inhibition	ec:2.7.2.3
C00197	3PG	Increase	Inhibition	ec:3.1.3.13
C00197	3PG	Increase	Inhibition	ec:3.6.1.7
C00214	Thymidine	Decrease	Inhibition	ec:2.7.1.21
C00214	Thymidine	Decrease	Inhibition	ec:3.5.4.5
C00303	Gln	Decrease	Inhibition	ec:2.1.3.3
C00303	Gln	Decrease	Inhibition	ec:2.6.1.64
C00303	Gln	Decrease	Inhibition	ec:2.6.1.7
C00303	Gln	Decrease	Inhibition	ec:3.4.11.2
C00315	Spermidine	Increase	Activation	ec:2.1.1.13
C00315	Spermidine	Increase	Activation	ec:2.3.1.15
C00315	Spermidine	Increase	Activation	ec:2.7.1.32
C00315	Spermidine	Increase	Activation	ec:6.1.1.5
C00315	Spermidine	Increase	Inhibition	ec:2.3.1.15
C00315	Spermidine	Increase	Inhibition	ec:2.5.1.16
C00315	Spermidine	Increase	Inhibition	ec:2.5.1.46
C00315	Spermidine	Increase	Inhibition	ec:2.7.1.35
C00315	Spermidine	Increase	Inhibition	ec:4.1.1.17
C00315	Spermidine	Increase	Inhibition	ec:4.1.1.19
C00315	Spermidine	Increase	Inhibition	ec:6.3.2.11
C00315	Spermidine	Increase	Inhibition	ec:6.3.5.5
C00354	F1,6P	Increase	Activation	ec:2.7.1.11
C00354	F1,6P	Increase	Activation	ec:2.7.1.40
C00354	F1,6P	Increase	Inhibition	ec:3.1.3.11
C00354	F1,6P	Increase	Inhibition	ec:6.3.4.4
C00378	Thiamine	Increase	Activation	ec:1.2.4.2
C00378	Thiamine	Increase	Activation	ec:2.2.1.1
C00402	Asp	Other	Activation	ec:1.4.3.1
C00402	Asp	Other	Activation	ec:3.1.3.5
C00402	Asp	Other	Inhibition	ec:2.6.1.5
C00402	Asp	Other	Inhibition	ec:6.3.5.4
C00407	Ile	Decrease	Inhibition	ec:2.1.3.3
C00407	Ile	Decrease	Inhibition	ec:2.6.1.13
C00407	Ile	Decrease	Inhibition	ec:3.5.3.1
C00475	Cytidine	Decrease	Inhibition	ec:3.1.2.6
C00475	Cytidine	Decrease	Inhibition	ec:4.4.1.5
C00515	Ornithine	Increase	Inhibition	ec:4.1.1.17
C00525	Trp	Decrease	Activation	ec:1.13.11.52
C00525	Trp	Decrease	Inhibition	ec:3.5.3.1
C00525	Trp	Decrease	Inhibition	ec:6.1.1.2
C00542	Cystathionine	Increase	Activation	ec:3.5.1.26
C00588	Phosphorylcholine	Increase	Inhibition	ec:2.7.1.32
C00588	Phosphorylcholine	Increase	Inhibition	ec:3.1.3.3
C00588	Phosphorylcholine	Increase	Inhibition	ec:3.1.4.12
C00597	3PG	Increase	Inhibition	ec:2.7.1.1
C00597	3PG	Increase	Inhibition	ec:2.7.1.106
C00597	3PG	Increase	Inhibition	ec:3.1.3.13
C00597	3PG	Increase	Inhibition	ec:3.6.1.7
C00647	Pyridoxamine 5'-phosphate	Increase	Inhibition	ec:1.4.3.5
C00711	Malate	Increase	Activation	ec:2.6.1.1
C00711	Malate	Increase	Activation	ec:3.5.1.2
C00711	Malate	Increase	Inhibition	ec:1.1.1.40
C00711	Malate	Increase	Inhibition	ec:1.4.3.1
C00711	Malate	Increase	Inhibition	ec:2.6.1.1
C00711	Malate	Increase	Inhibition	ec:2.7.1.11
C00711	Malate	Increase	Inhibition	ec:2.8.3.5
C00711	Malate	Increase	Inhibition	ec:4.1.1.15
C00716	Ser	Increase	Inhibition	ec:2.6.1.51
C00716	Ser	Increase	Inhibition	ec:2.7.1.32
C00736	Cys	Decrease	Activation	ec:1.11.1.9
C00736	Cys	Decrease	Activation	ec:1.13.11.20
C00736	Cys	Decrease	Activation	ec:1.14.11.2
C00736	Cys	Decrease	Activation	ec:1.8.1.7
C00736	Cys	Decrease	Activation	ec:1.8.1.9
C00736	Cys	Decrease	Activation	ec:2.1.4.1
C00736	Cys	Decrease	Activation	ec:2.2.1.1
C00736	Cys	Decrease	Activation	ec:2.7.7.12
C00736	Cys	Decrease	Activation	ec:4.2.1.3
C00736	Cys	Decrease	Activation	ec:5.4.2.2
C00736	Cys	Decrease	Inhibition	ec:1.11.1.8
C00736	Cys	Decrease	Inhibition	ec:1.11.1.9
C00736	Cys	Decrease	Inhibition	ec:1.4.3.3
C00736	Cys	Decrease	Inhibition	ec:1.8.4.2
C00736	Cys	Decrease	Inhibition	ec:2.6.1.7
C00736	Cys	Decrease	Inhibition	ec:2.7.1.40
C00736	Cys	Decrease	Inhibition	ec:3.1.3.74
C00736	Cys	Decrease	Inhibition	ec:3.4.11.2
C00736	Cys	Decrease	Inhibition	ec:3.4.13.18
C00736	Cys	Decrease	Inhibition	ec:3.5.99.6
C00736	Cys	Decrease	Inhibition	ec:6.1.1.16
C00740	Ser	Increase	Inhibition	ec:2.7.1.40
C00740	Ser	Increase	Inhibition	ec:3.1.3.3
C00768	His	Decrease	Activation	ec:1.8.4.2
C00768	His	Decrease	Activation	ec:5.4.2.2
C00768	His	Decrease	Inhibition	ec:1.11.1.8
C00768	His	Decrease	Inhibition	ec:2.1.3.3
C00768	His	Decrease	Inhibition	ec:2.6.1.51
C00768	His	Decrease	Inhibition	ec:3.1.3.1
C00793	Cys	Decrease	Activation	ec:1.13.11.20
C00793	Cys	Decrease	Activation	ec:2.1.1.5
C00793	Cys	Decrease	Inhibition	ec:1.13.11.20
C00793	Cys	Decrease	Inhibition	ec:6.1.1.16
C00806	Trp	Decrease	Inhibition	ec:1.11.1.8
C00806	Trp	Decrease	Inhibition	ec:1.14.16.1
C00806	Trp	Decrease	Inhibition	ec:1.5.1.8
C00806	Trp	Decrease	Inhibition	ec:3.4.11.2
C00806	Trp	Decrease	Inhibition	ec:4.4.1.5
C01536	Tyr	Decrease	Inhibition	ec:1.11.1.8
C01536	Tyr	Decrease	Inhibition	ec:1.14.16.1
C01536	Tyr	Decrease	Inhibition	ec:1.14.16.2
C01536	Tyr	Decrease	Inhibition	ec:2.7.1.40
C01536	Tyr	Decrease	Inhibition	ec:3.4.11.2
C01602	Ornithine	Increase	Inhibition	ec:2.1.3.3
C01602	Ornithine	Increase	Inhibition	ec:2.1.4.1
C01602	Ornithine	Increase	Inhibition	ec:2.6.1.13
C01879	5-Oxoproline	Increase	Inhibition	ec:3.5.2.9
C02037	Gly-Gly	Decrease	Inhibition	ec:3.5.1.3
C02037	Gly-Gly	Decrease	Inhibition	ec:4.2.1.49
C03189	Glycerophosphate	Increase	Activation	ec:3.1.3.46
C03189	Glycerophosphate	Increase	Inhibition	ec:3.1.3.46
C03406	Argininosuccinate	Increase	Inhibition	ec:6.3.4.5
C05345	F6P	Decrease	Inhibition	ec:2.7.1.105
C06419	His	Decrease	Inhibition	ec:4.3.1.3
C06420	Tyr	Decrease	Inhibition	ec:2.6.1.5
C16433	Asp	Other	Activation	ec:2.4.1.11
C16433	Asp	Other	Inhibition	ec:1.13.11.20
C16433	Asp	Other	Inhibition	ec:2.6.1.1
C16433	Asp	Other	Inhibition	ec:3.5.1.15
C16433	Asp	Other	Inhibition	ec:3.5.1.26
C16434	Ile	Decrease	Activation	ec:3.5.1.26
C16434	Ile	Decrease	Inhibition	ec:2.6.1.42
C16436	Val	Decrease	Inhibition	ec:2.6.1.42
C16436	Val	Decrease	Inhibition	ec:2.7.1.40
C16439	Leu	Decrease	Activation	ec:1.4.1.3
C16439	Leu	Decrease	Activation	ec:4.3.1.17
C16439	Leu	Decrease	Inhibition	ec:1.5.1.8
C16439	Leu	Decrease	Inhibition	ec:3.4.11.2
C16439	Leu	Decrease	Inhibition	ec:3.4.13.18
