# Supplementary material for: Trans-omic Analysis Reveals Selective Responses to Induced and Basal Insulin across Signaling, Transcriptional, and Metabolic Networks
Source: iScience. 2018 Sep 10;7:212–29. doi: 10.1016/j.isci.2018.07.022 (PMC6161632; doi:10.1016/j.isci.2018.07.022)
Supplement: Table S9. Identification of Responsible Metabolic Enzymes, Related to Figure 4 [file mmc9.xlsx]

## Sheet: Sheet1
Responsible metabolic enzyme							Substrate or product	Insulin-responsive metabolites
EC number	KEGG Gene ID	KEGG Gene name	Ensembl Gene ID	Protein ID	Insulin-responsive genes	Quantitatively changed phosphopeptide		KEGG Compound ID	Compound name	Increase or decreas
ec:1.1.1.1	rno:24172	Adh1	ENSRNOG00000012436	IPI00331983	-	-	Other	C00114	Choline	Other
ec:1.1.1.1	rno:29646	Adh4	ENSRNOG00000046357	IPI00200447	-	-	Other	C00114	Choline	Other
ec:1.1.1.1	rno:29646	Adh4	ENSRNOG00000046357	IPI00476212	-	-	Other	C00114	Choline	Other
ec:1.1.1.1	rno:29646	Adh4	ENSRNOG00000046357	IPI00943469	-	-	Other	C00114	Choline	Other
ec:1.1.1.1	rno:171178	Adh7	ENSRNOG00000032959	IPI00324743	-	-	Other	C00114	Choline	Other
ec:1.1.1.1	rno:310903	Adh6	ENSRNOG00000012436	IPI00369493	-	-	Other	C00114	Choline	Other
ec:1.1.1.1	rno:100145871	Adh5	ENSRNOG00000046357	IPI00568787	-	-	Other	C00114	Choline	Other
ec:1.1.1.1	rno:100145871	Adh5	ENSRNOG00000046357	IPI00943469	-	-	Other	C00114	Choline	Other
ec:1.1.1.1	rno:100145871	Adh5	ENSRNOG00000046357	IPI00951052	-	-	Other	C00114	Choline	Other
ec:1.1.1.8	rno:60666	Gpd1	ENSRNOG00000056457	IPI00231148	-	-	Product	C00111	DHAP	Increase
ec:1.1.1.8	rno:60666	Gpd1	ENSRNOG00000056457	IPI00231148	-	-	Substrate	C00093	Glycerophosphate	Increase
ec:1.1.1.8	rno:363159	Gpd1l	ENSRNOG00000026455	IPI00366735	-	-	Product	C00111	DHAP	Increase
ec:1.1.1.8	rno:363159	Gpd1l	ENSRNOG00000026455	IPI00366735	-	-	Substrate	C00093	Glycerophosphate	Increase
ec:1.1.1.22	rno:83472	Ugdh	ENSRNOG00000002643	IPI00195803	-	Increased + Decreased	Substrate	C00029	UDP-glucose	Decrease
ec:1.1.1.37	rno:24551	Mdh1	ENSRNOG00000008103	IPI00198717	-	Increased + Decreased	Substrate	C00149	Malate	Increase
ec:1.1.1.37	rno:81829	Mdh2	ENSRNOG00000001440	IPI00197696	-	-	Substrate	C00149	Malate	Increase
ec:1.1.1.38	rno:307270	Me2	ENSRNOG00000015582	IPI00209570	-	-	Substrate	C00149	Malate	Increase
ec:1.1.1.40	rno:24552	Me1	ENSRNOG00000009715	IPI00231786	-	-	Substrate	C00149	Malate	Increase
ec:1.1.1.40	rno:24552	Me1	ENSRNOG00000009715	IPI01016350	-	-	Substrate	C00149	Malate	Increase
ec:1.1.1.40	rno:361602	Me3	ENSRNOG00000017311	IPI00766453	-	-	Substrate	C00149	Malate	Increase
ec:1.1.1.40	rno:361602	Me3	ENSRNOG00000017311	IPI00870055	-	-	Substrate	C00149	Malate	Increase
ec:1.1.1.40	rno:361602	Me3	ENSRNOG00000017311	IPI00930903	-	-	Substrate	C00149	Malate	Increase
ec:1.1.1.41	rno:25179	Idh3g	ENSRNOG00000055572	IPI00194047	-	-	Product	C00026	2-Oxoglutarate	Increase
ec:1.1.1.41	rno:25179	Idh3g	ENSRNOG00000055572	IPI00480692	-	-	Product	C00026	2-Oxoglutarate	Increase
ec:1.1.1.41	rno:94173	Idh3B	ENSRNOG00000007316	IPI00357924	-	-	Product	C00026	2-Oxoglutarate	Increase
ec:1.1.1.41	rno:114096	Idh3a	ENSRNOG00000010277	IPI00198720	-	-	Product	C00026	2-Oxoglutarate	Increase
ec:1.1.1.41	rno:100125384	hypothetical protein LOC100125384	-	IPI00608178	-	-	Product	C00026	2-Oxoglutarate	Increase
ec:1.1.1.41	rno:103690168	probableisocitratedehydrogenase[NAD]gamma2	ENSRNOG00000045720	-	-	-	Product	C00026	2-Oxoglutarate	Increase
ec:1.1.1.42	rno:24479	Idh1	ENSRNOG00000015020	IPI00194045	-	-	Product	C00026	2-Oxoglutarate	Increase
ec:1.1.1.42	rno:24479	Idh1	ENSRNOG00000015020	IPI00558791	-	-	Product	C00026	2-Oxoglutarate	Increase
ec:1.1.1.42	rno:361596	Idh2	ENSRNOG00000013949	IPI00193485	-	-	Product	C00026	2-Oxoglutarate	Increase
ec:1.1.1.49	rno:24377	G6pd	ENSRNOG00000056728	IPI00231637	-	-	Substrate	C00092	G6P	Decrease
ec:1.1.1.95	rno:58835	Phgdh	ENSRNOG00000019328	IPI00475835	-	Increased	Product	C00026	2-Oxoglutarate	Increase
ec:1.1.1.95	rno:58835	Phgdh	ENSRNOG00000019328	IPI00475835	-	Increased	Substrate	C00197	3PG	Increase
ec:1.1.1.363	rno:24377	G6pd	ENSRNOG00000056728	IPI00231637	-	-	Substrate	C00092	G6P	Decrease
ec:1.1.5.3	rno:25062	Gpd2	ENSRNOG00000033824	IPI00199663	-	-	Product	C00111	DHAP	Increase
ec:1.1.5.3	rno:25062	Gpd2	ENSRNOG00000033824	IPI00199663	-	-	Substrate	C00093	Glycerophosphate	Increase
ec:1.1.5.3	rno:25062	Gpd2	ENSRNOG00000033824	IPI00569162	-	-	Product	C00111	DHAP	Increase
ec:1.1.5.3	rno:25062	Gpd2	ENSRNOG00000033824	IPI00569162	-	-	Substrate	C00093	Glycerophosphate	Increase
ec:1.1.5.3	rno:25062	Gpd2	ENSRNOG00000033824	IPI00950329	-	-	Product	C00111	DHAP	Increase
ec:1.1.5.3	rno:25062	Gpd2	ENSRNOG00000033824	IPI00950329	-	-	Substrate	C00093	Glycerophosphate	Increase
ec:1.1.99.1	rno:290551	Chdh	ENSRNOG00000015859	IPI00358005	-	-	Substrate	C00114	Choline	Other
ec:1.1.99.1	rno:290551	Chdh	ENSRNOG00000015859	IPI00949697	-	-	Substrate	C00114	Choline	Other
ec:1.1.99.2	rno:314196	L2hgdh	ENSRNOG00000004857	IPI00367393	-	-	Product	C00026	2-Oxoglutarate	Increase
ec:1.1.99.24	rno:362474	Adhfe1	ENSRNOG00000007069	IPI00358481	-	-	Substrate	C00026	2-Oxoglutarate	Increase
ec:1.2.1.3	rno:29539	Aldh2	ENSRNOG00000001344	IPI00197770	-	-	Other	C00026	2-Oxoglutarate	Increase
ec:1.2.1.3	rno:64040	Aldh9a1	ENSRNOG00000004027	IPI00203690	-	-	Other	C00026	2-Oxoglutarate	Increase
ec:1.2.1.3	rno:65183	Aldh3a2	ENSRNOG00000002342	IPI00364948	-	Increased + Decreased	Other	C00026	2-Oxoglutarate	Increase
ec:1.2.1.3	rno:65183	Aldh3a2	ENSRNOG00000002342	IPI00394425	-	Increased + Decreased	Other	C00026	2-Oxoglutarate	Increase
ec:1.2.1.3	rno:65183	Aldh3a2	ENSRNOG00000002342	IPI00562214	-	Increased + Decreased	Other	C00026	2-Oxoglutarate	Increase
ec:1.2.1.3	rno:65183	Aldh3a2	ENSRNOG00000002342	IPI00947772	-	Increased + Decreased	Other	C00026	2-Oxoglutarate	Increase
ec:1.2.1.3	rno:65183	Aldh3a2	ENSRNOG00000002342	IPI00949976	-	Increased + Decreased	Other	C00026	2-Oxoglutarate	Increase
ec:1.2.1.3	rno:291450	Aldh7a1	ENSRNOG00000014645	IPI00208917	-	-	Other	C00026	2-Oxoglutarate	Increase
ec:1.2.1.3	rno:298079	Aldh1b1	ENSRNOG00000011497	IPI00471872	-	-	Other	C00026	2-Oxoglutarate	Increase
ec:1.2.1.24	rno:291133	Aldh5a1	ENSRNOG00000023538	IPI00231644	-	-	Product	C00042	Succinate	Increase
ec:1.2.1.24	rno:291133	Aldh5a1	ENSRNOG00000023538	IPI00362992	-	-	Product	C00042	Succinate	Increase
ec:1.2.1.24	rno:291133	Aldh5a1	ENSRNOG00000023538	IPI00958499	-	-	Product	C00042	Succinate	Increase
ec:1.2.4.2	rno:290566	Ogdhl	ENSRNOG00000019955	IPI00869516	-	-	Other	C00091	Succinyl CoA	Decrease
ec:1.2.4.2	rno:290566	Ogdhl	ENSRNOG00000019955	IPI00869516	-	-	Substrate	C00026	2-Oxoglutarate	Increase
ec:1.2.4.2	rno:360975	Ogdh	ENSRNOG00000005130	IPI00215093	-	-	Other	C00091	Succinyl CoA	Decrease
ec:1.2.4.2	rno:360975	Ogdh	ENSRNOG00000005130	IPI00215093	-	-	Substrate	C00026	2-Oxoglutarate	Increase
ec:1.2.4.2	rno:360975	Ogdh	ENSRNOG00000005130	IPI00390995	-	-	Other	C00091	Succinyl CoA	Decrease
ec:1.2.4.2	rno:360975	Ogdh	ENSRNOG00000005130	IPI00390995	-	-	Substrate	C00026	2-Oxoglutarate	Increase
ec:1.2.4.2	rno:360975	Ogdh	ENSRNOG00000005130	IPI00782594	-	-	Other	C00091	Succinyl CoA	Decrease
ec:1.2.4.2	rno:360975	Ogdh	ENSRNOG00000005130	IPI00782594	-	-	Substrate	C00026	2-Oxoglutarate	Increase
ec:1.2.4.2	rno:360975	Ogdh	ENSRNOG00000005130	IPI00950733	-	-	Other	C00091	Succinyl CoA	Decrease
ec:1.2.4.2	rno:360975	Ogdh	ENSRNOG00000005130	IPI00950733	-	-	Substrate	C00026	2-Oxoglutarate	Increase
ec:1.2.4.2	rno:361272	Dhtkd1	ENSRNOG00000023587	IPI00364925	-	-	Other	C00091	Succinyl CoA	Decrease
ec:1.2.4.2	rno:361272	Dhtkd1	ENSRNOG00000023587	IPI00364925	-	-	Substrate	C00026	2-Oxoglutarate	Increase
ec:1.2.4.2	rno:361272	Dhtkd1	ENSRNOG00000023587	IPI00950234	-	-	Other	C00091	Succinyl CoA	Decrease
ec:1.2.4.2	rno:361272	Dhtkd1	ENSRNOG00000023587	IPI00950234	-	-	Substrate	C00026	2-Oxoglutarate	Increase
ec:1.2.4.2	rno:361272	Dhtkd1	ENSRNOG00000062048	IPI00364925	-	-	Other	C00091	Succinyl CoA	Decrease
ec:1.2.4.2	rno:361272	Dhtkd1	ENSRNOG00000062048	IPI00364925	-	-	Substrate	C00026	2-Oxoglutarate	Increase
ec:1.2.4.2	rno:361272	Dhtkd1	ENSRNOG00000062048	IPI00950234	-	-	Other	C00091	Succinyl CoA	Decrease
ec:1.2.4.2	rno:361272	Dhtkd1	ENSRNOG00000062048	IPI00950234	-	-	Substrate	C00026	2-Oxoglutarate	Increase
ec:1.3.5.1	rno:157074	Sdha	ENSRNOG00000013331	IPI00200659	-	-	Product	C00122	Fumarate	Increase
ec:1.3.5.1	rno:157074	Sdha	ENSRNOG00000013331	IPI00200659	-	-	Substrate	C00042	Succinate	Increase
ec:1.3.5.1	rno:157074	Sdha	ENSRNOG00000013331	IPI00952280	-	-	Product	C00122	Fumarate	Increase
ec:1.3.5.1	rno:157074	Sdha	ENSRNOG00000013331	IPI00952280	-	-	Substrate	C00042	Succinate	Increase
ec:1.3.5.1	rno:298596	Sdhb	ENSRNOG00000007967	IPI00785564	-	-	Product	C00122	Fumarate	Increase
ec:1.3.5.1	rno:298596	Sdhb	ENSRNOG00000007967	IPI00785564	-	-	Substrate	C00042	Succinate	Increase
ec:1.4.1.3	rno:24399	Glud1	ENSRNOG00000057367	IPI00324633	-	Decreased	Product	C00026	2-Oxoglutarate	Increase
ec:1.4.1.3	rno:24399	Glud1	ENSRNOG00000057367	IPI00382282	-	-	Product	C00026	2-Oxoglutarate	Increase
ec:1.4.3.1	rno:685325	Ddo	ENSRNOG00000000582	IPI00371945	-	-	Substrate	C00402	Asp	Other
ec:1.4.3.1	rno:685325	Ddo	ENSRNOG00000000582	IPI00782486	-	-	Substrate	C00402	Asp	Other
ec:1.4.3.2	rno:287305	RGD1308564	ENSRNOG00000043116	IPI00369238	-	-	Other	C00049	Asp	Other
ec:1.4.3.2	rno:287305	RGD1308564	ENSRNOG00000043116	IPI00369238	-	-	Other	C00073	Met	Decrease
ec:1.4.3.2	rno:287305	RGD1308564	ENSRNOG00000043116	IPI00369238	-	-	Other	C00078	Trp	Decrease
ec:1.4.3.2	rno:287305	RGD1308564	ENSRNOG00000043116	IPI00369238	-	-	Other	C00079	Phe	Decrease
ec:1.4.3.2	rno:287305	RGD1308564	ENSRNOG00000043116	IPI00369238	-	-	Other	C00082	Tyr	Decrease
ec:1.4.3.2	rno:287305	RGD1308564	ENSRNOG00000043116	IPI00369238	-	-	Other	C00407	Ile	Decrease
ec:1.4.3.2	rno:287305	RGD1308564	ENSRNOG00000043116	IPI00957541	-	-	Other	C00049	Asp	Other
ec:1.4.3.2	rno:287305	RGD1308564	ENSRNOG00000043116	IPI00957541	-	-	Other	C00073	Met	Decrease
ec:1.4.3.2	rno:287305	RGD1308564	ENSRNOG00000043116	IPI00957541	-	-	Other	C00078	Trp	Decrease
ec:1.4.3.2	rno:287305	RGD1308564	ENSRNOG00000043116	IPI00957541	-	-	Other	C00079	Phe	Decrease
ec:1.4.3.2	rno:287305	RGD1308564	ENSRNOG00000043116	IPI00957541	-	-	Other	C00082	Tyr	Decrease
ec:1.4.3.2	rno:287305	RGD1308564	ENSRNOG00000043116	IPI00957541	-	-	Other	C00407	Ile	Decrease
ec:1.4.3.2	rno:298483	Lao1	ENSRNOG00000007232	IPI00365241	-	-	Other	C00049	Asp	Other
ec:1.4.3.2	rno:298483	Lao1	ENSRNOG00000007232	IPI00365241	-	-	Other	C00073	Met	Decrease
ec:1.4.3.2	rno:298483	Lao1	ENSRNOG00000007232	IPI00365241	-	-	Other	C00078	Trp	Decrease
ec:1.4.3.2	rno:298483	Lao1	ENSRNOG00000007232	IPI00365241	-	-	Other	C00079	Phe	Decrease
ec:1.4.3.2	rno:298483	Lao1	ENSRNOG00000007232	IPI00365241	-	-	Other	C00082	Tyr	Decrease
ec:1.4.3.2	rno:298483	Lao1	ENSRNOG00000007232	IPI00365241	-	-	Other	C00407	Ile	Decrease
ec:1.4.3.2	rno:100360621	Il4i1	ENSRNOG00000020148	IPI00780175	-	-	Other	C00049	Asp	Other
ec:1.4.3.2	rno:100360621	Il4i1	ENSRNOG00000020148	IPI00780175	-	-	Other	C00073	Met	Decrease
ec:1.4.3.2	rno:100360621	Il4i1	ENSRNOG00000020148	IPI00780175	-	-	Other	C00078	Trp	Decrease
ec:1.4.3.2	rno:100360621	Il4i1	ENSRNOG00000020148	IPI00780175	-	-	Other	C00079	Phe	Decrease
ec:1.4.3.2	rno:100360621	Il4i1	ENSRNOG00000020148	IPI00780175	-	-	Other	C00082	Tyr	Decrease
ec:1.4.3.2	rno:100360621	Il4i1	ENSRNOG00000020148	IPI00780175	-	-	Other	C00407	Ile	Decrease
ec:1.4.3.3	rno:114027	Dao	ENSRNOG00000054962	IPI00190217	-	-	Other	C00133	Ala	Increase
ec:1.4.3.3	rno:114027	Dao	ENSRNOG00000054962	IPI00190217	-	-	Other	C00515	Ornithine	Increase
ec:1.4.3.3	rno:114027	Dao	ENSRNOG00000054962	IPI00190217	-	-	Other	C00792	Arg	Increase
ec:1.4.3.3	rno:114027	Dao	ENSRNOG00000054962	IPI00326225	-	-	Other	C00133	Ala	Increase
ec:1.4.3.3	rno:114027	Dao	ENSRNOG00000054962	IPI00326225	-	-	Other	C00515	Ornithine	Increase
ec:1.4.3.3	rno:114027	Dao	ENSRNOG00000054962	IPI00326225	-	-	Other	C00792	Arg	Increase
ec:1.4.3.5	rno:64533	Pnpo	ENSRNOG00000046493	IPI00212603	-	-	Substrate	C00647	Pyridoxamine 5'-phosphate	Increase
ec:1.5.1.8	rno:296925	Aass	ENSRNOG00000039494	IPI00858395	-	-	Product	C00026	2-Oxoglutarate	Increase
ec:1.5.1.8	rno:296925	Aass	ENSRNOG00000039494	IPI00950785	-	-	Product	C00026	2-Oxoglutarate	Increase
ec:1.5.3.13	rno:293589	Paox	ENSRNOG00000018838	IPI00763019	-	-	Product	C00315	Spermidine	Increase
ec:1.5.3.13	rno:293589	Paox	ENSRNOG00000018838	IPI00766371	-	-	Product	C00315	Spermidine	Increase
ec:1.5.3.13	rno:293589	Paox	ENSRNOG00000018838	IPI00776858	-	-	Product	C00315	Spermidine	Increase
ec:1.5.3.13	rno:293589	Paox	ENSRNOG00000018838	IPI00951515	-	-	Product	C00315	Spermidine	Increase
ec:1.5.3.16	rno:308652	Smox	ENSRNOG00000021255	IPI00210213	-	-	Product	C00315	Spermidine	Increase
ec:1.5.3.16	rno:308652	Smox	ENSRNOG00000021255	IPI00390620	-	-	Product	C00315	Spermidine	Increase
ec:1.5.3.16	rno:308652	Smox	ENSRNOG00000021255	IPI00393941	-	-	Product	C00315	Spermidine	Increase
ec:1.5.3.16	rno:308652	Smox	ENSRNOG00000021255	IPI00557247	-	-	Product	C00315	Spermidine	Increase
ec:1.5.3.16	rno:308652	Smox	ENSRNOG00000021255	IPI00561778	-	-	Product	C00315	Spermidine	Increase
ec:1.5.3.16	rno:308652	Smox	ENSRNOG00000021255	IPI00568604	-	-	Product	C00315	Spermidine	Increase
ec:1.5.3.16	rno:308652	Smox	ENSRNOG00000021255	IPI00951156	-	-	Product	C00315	Spermidine	Increase
ec:1.5.3.16	rno:501620	-	-	IPI00564065	-	-	Product	C00315	Spermidine	Increase
ec:1.8.1.4	rno:298942	Dld	ENSRNOG00000006364	IPI00365545	-	-	Other	C00026	2-Oxoglutarate	Increase
ec:1.8.1.4	rno:298942	Dld	ENSRNOG00000006364	IPI00365545	-	-	Other	C00091	Succinyl CoA	Decrease
ec:1.8.1.4	rno:298942	Dld	ENSRNOG00000006364	IPI00780824	-	-	Other	C00026	2-Oxoglutarate	Increase
ec:1.8.1.4	rno:298942	Dld	ENSRNOG00000006364	IPI00780824	-	-	Other	C00091	Succinyl CoA	Decrease
ec:1.8.1.7	rno:116686	Gsr	ENSRNOG00000014915	IPI00190531	-	-	Product	C00127	Glutathione(ox)	Increase
ec:1.8.1.7	rno:116686	Gsr	ENSRNOG00000014915	IPI00950089	-	-	Product	C00127	Glutathione(ox)	Increase
ec:1.8.1.7	rno:116686	Gsr	ENSRNOG00000014915	IPI01016454	-	-	Product	C00127	Glutathione(ox)	Increase
ec:1.8.1.9	rno:50551	Txnrd2	ENSRNOG00000001890	IPI00196118	-	-	Other	C00097	Cys	Decrease
ec:1.8.1.9	rno:50551	Txnrd2	ENSRNOG00000001890	IPI00476563	-	-	Other	C00097	Cys	Decrease
ec:1.8.1.9	rno:50551	Txnrd2	ENSRNOG00000001890	IPI00950470	-	-	Other	C00097	Cys	Decrease
ec:1.8.1.9	rno:50551	Txnrd2	ENSRNOG00000001890	IPI00952324	-	-	Other	C00097	Cys	Decrease
ec:1.8.1.9	rno:58819	Txnrd1	ENSRNOG00000009088	IPI00454559	-	-	Other	C00097	Cys	Decrease
ec:1.8.1.9	rno:58819	Txnrd1	ENSRNOG00000009088	IPI00949906	-	-	Other	C00097	Cys	Decrease
ec:1.8.1.9	rno:297437	Txnrd3	ENSRNOG00000059810	IPI00364506	-	-	Other	C00097	Cys	Decrease
ec:1.8.1.9	rno:297437	Txnrd3	ENSRNOG00000059810	IPI00778311	-	-	Other	C00097	Cys	Decrease
ec:1.8.1.9	rno:297437	Txnrd3	ENSRNOG00000059810	IPI00991183	-	-	Other	C00097	Cys	Decrease
ec:1.8.3.5	rno:246302	Pcyox1	ENSRNOG00000016704	IPI00198080	-	-	Product	C00097	Cys	Decrease
ec:1.8.3.6	rno:246302	Pcyox1	ENSRNOG00000016704	IPI00198080	-	-	Product	C00097	Cys	Decrease
ec:1.8.4.2	rno:298370	Txndc12	ENSRNOG00000008090	IPI00914741	-	-	Product	C00127	Glutathione(ox)	Increase
ec:1.8.4.11	rno:29447	Msra	ENSRNOG00000012440	IPI00203766	-	-	Substrate	C00073	Met	Decrease
ec:1.8.4.11	rno:29447	Msra	ENSRNOG00000012440	IPI01019270	-	-	Substrate	C00073	Met	Decrease
ec:1.8.4.11	rno:29447	Msra	ENSRNOG00000012440	IPI01019272	-	-	Substrate	C00073	Met	Decrease
ec:1.8.4.11	rno:29447	Msra	ENSRNOG00000012440	IPI01019274	-	-	Substrate	C00073	Met	Decrease
ec:1.11.1.8	rno:54314	Tpo	ENSRNOG00000004646	IPI00207331	-	-	Other	C00082	Tyr	Decrease
ec:1.11.1.9	rno:24404	Gpx1	-	IPI00192301	-	-	Product	C00127	Glutathione(ox)	Increase
ec:1.11.1.9	rno:29326	Gpx2	-	IPI00339191	-	-	Product	C00127	Glutathione(ox)	Increase
ec:1.11.1.9	rno:29326	Gpx2	-	IPI01016487	-	-	Product	C00127	Glutathione(ox)	Increase
ec:1.11.1.9	rno:64317	Gpx3	ENSRNOG00000052564	IPI00476458	-	-	Product	C00127	Glutathione(ox)	Increase
ec:1.11.1.9	rno:113919	Gpx5	-	IPI00211773	-	-	Product	C00127	Glutathione(ox)	Increase
ec:1.11.1.9	rno:113919	Gpx5	-	IPI00869678	-	-	Product	C00127	Glutathione(ox)	Increase
ec:1.11.1.9	rno:259233	Gpx6	ENSRNOG00000060749	IPI00214419	-	-	Product	C00127	Glutathione(ox)	Increase
ec:1.11.1.9	rno:259233	Gpx6	ENSRNOG00000060749	IPI00947763	-	-	Product	C00127	Glutathione(ox)	Increase
ec:1.11.1.9	rno:294744	Gpx8	ENSRNOG00000010461	IPI00211709	-	-	Product	C00127	Glutathione(ox)	Increase
ec:1.11.1.9	rno:298376	Gpx7	ENSRNOG00000009751	IPI00207753	-	-	Product	C00127	Glutathione(ox)	Increase
ec:1.11.1.9	rno:298376	Gpx7	ENSRNOG00000009751	IPI00365078	-	-	Product	C00127	Glutathione(ox)	Increase
ec:1.11.1.12	rno:29328	Gpx4	ENSRNOG00000013604	IPI00208098	-	-	Product	C00127	Glutathione(ox)	Increase
ec:1.11.1.12	rno:29328	Gpx4	ENSRNOG00000013604	IPI00326703	-	-	Product	C00127	Glutathione(ox)	Increase
ec:1.11.1.12	rno:29328	Gpx4	ENSRNOG00000013604	IPI00760136	-	-	Product	C00127	Glutathione(ox)	Increase
ec:1.13.11.11	rno:64206	Tdo2	ENSRNOG00000011612	IPI00205253	-	-	Substrate	C00078	Trp	Decrease
ec:1.13.11.20	rno:81718	Cdo1	ENSRNOG00000000158	IPI00331764	-	-	Substrate	C00097	Cys	Decrease
ec:1.13.11.52	rno:66029	Ido1	ENSRNOG00000031189	IPI00190840	-	-	Substrate	C00078	Trp	Decrease
ec:1.13.11.52	rno:66029	Ido1	ENSRNOG00000031189	IPI00190840	-	-	Substrate	C00525	Trp	Decrease
ec:1.13.11.52	rno:681319	Ido2	ENSRNOG00000025365	IPI00765299	-	-	Substrate	C00078	Trp	Decrease
ec:1.13.11.52	rno:681319	Ido2	ENSRNOG00000025365	IPI00765299	-	-	Substrate	C00525	Trp	Decrease
ec:1.14.11.1	rno:64564	Bbox1	ENSRNOG00000059519	IPI00215321	-	-	Product	C00042	Succinate	Increase
ec:1.14.11.1	rno:64564	Bbox1	ENSRNOG00000059519	IPI00215321	-	-	Substrate	C00026	2-Oxoglutarate	Increase
ec:1.14.11.2	rno:64475	P4ha1	ENSRNOG00000050655	IPI00209863	-	-	Product	C00042	Succinate	Increase
ec:1.14.11.2	rno:64475	P4ha1	ENSRNOG00000050655	IPI00209863	-	-	Substrate	C00026	2-Oxoglutarate	Increase
ec:1.14.11.2	rno:360526	P4ha2	ENSRNOG00000033663	IPI00372370	-	-	Product	C00042	Succinate	Increase
ec:1.14.11.2	rno:360526	P4ha2	ENSRNOG00000033663	IPI00372370	-	-	Substrate	C00026	2-Oxoglutarate	Increase
ec:1.14.11.2	rno:360526	P4ha2	ENSRNOG00000033663	IPI00607192	-	-	Product	C00042	Succinate	Increase
ec:1.14.11.2	rno:360526	P4ha2	ENSRNOG00000033663	IPI00607192	-	-	Substrate	C00026	2-Oxoglutarate	Increase
ec:1.14.11.2	rno:361612	P4ha3	ENSRNOG00000017118	IPI00395295	-	-	Product	C00042	Succinate	Increase
ec:1.14.11.2	rno:361612	P4ha3	ENSRNOG00000017118	IPI00395295	-	-	Substrate	C00026	2-Oxoglutarate	Increase
ec:1.14.11.2	rno:361612	P4ha3	ENSRNOG00000017118	IPI00557459	-	-	Product	C00042	Succinate	Increase
ec:1.14.11.2	rno:361612	P4ha3	ENSRNOG00000017118	IPI00557459	-	-	Substrate	C00026	2-Oxoglutarate	Increase
ec:1.14.11.4	rno:116552	Plod1	ENSRNOG00000007763	IPI00207871	-	-	Product	C00042	Succinate	Increase
ec:1.14.11.4	rno:116552	Plod1	ENSRNOG00000007763	IPI00207871	-	-	Substrate	C00026	2-Oxoglutarate	Increase
ec:1.14.11.4	rno:116552	Plod1	ENSRNOG00000007763	IPI00782018	-	-	Product	C00042	Succinate	Increase
ec:1.14.11.4	rno:116552	Plod1	ENSRNOG00000007763	IPI00782018	-	-	Substrate	C00026	2-Oxoglutarate	Increase
ec:1.14.11.4	rno:116552	Plod1	ENSRNOG00000007763	IPI00947714	-	-	Product	C00042	Succinate	Increase
ec:1.14.11.4	rno:116552	Plod1	ENSRNOG00000007763	IPI00947714	-	-	Substrate	C00026	2-Oxoglutarate	Increase
ec:1.14.11.4	rno:116552	Plod1	ENSRNOG00000007763	IPI00950650	-	-	Product	C00042	Succinate	Increase
ec:1.14.11.4	rno:116552	Plod1	ENSRNOG00000007763	IPI00950650	-	-	Substrate	C00026	2-Oxoglutarate	Increase
ec:1.14.11.4	rno:288583	Plod3	ENSRNOG00000001417	IPI00331772	-	-	Product	C00042	Succinate	Increase
ec:1.14.11.4	rno:288583	Plod3	ENSRNOG00000001417	IPI00331772	-	-	Substrate	C00026	2-Oxoglutarate	Increase
ec:1.14.11.4	rno:288583	Plod3	ENSRNOG00000001417	IPI00607219	-	-	Product	C00042	Succinate	Increase
ec:1.14.11.4	rno:288583	Plod3	ENSRNOG00000001417	IPI00607219	-	-	Substrate	C00026	2-Oxoglutarate	Increase
ec:1.14.11.4	rno:300901	Plod2	ENSRNOG00000030183	IPI00208888	-	-	Product	C00042	Succinate	Increase
ec:1.14.11.4	rno:300901	Plod2	ENSRNOG00000030183	IPI00208888	-	-	Substrate	C00026	2-Oxoglutarate	Increase
ec:1.14.11.4	rno:300901	Plod2	ENSRNOG00000030183	IPI00370551	-	-	Product	C00042	Succinate	Increase
ec:1.14.11.4	rno:300901	Plod2	ENSRNOG00000030183	IPI00370551	-	-	Substrate	C00026	2-Oxoglutarate	Increase
ec:1.14.11.4	rno:300901	Plod2	ENSRNOG00000030183	IPI00957717	-	-	Product	C00042	Succinate	Increase
ec:1.14.11.4	rno:300901	Plod2	ENSRNOG00000030183	IPI00957717	-	-	Substrate	C00026	2-Oxoglutarate	Increase
ec:1.14.11.8	rno:170898	Tmlhe	ENSRNOG00000000729	IPI00327338	-	-	Product	C00042	Succinate	Increase
ec:1.14.11.8	rno:170898	Tmlhe	ENSRNOG00000000729	IPI00327338	-	-	Substrate	C00026	2-Oxoglutarate	Increase
ec:1.14.11.8	rno:170898	Tmlhe	ENSRNOG00000000729	IPI00568124	-	-	Product	C00042	Succinate	Increase
ec:1.14.11.8	rno:170898	Tmlhe	ENSRNOG00000000729	IPI00568124	-	-	Substrate	C00026	2-Oxoglutarate	Increase
ec:1.14.11.16	rno:312981	Asph	ENSRNOG00000007445	IPI00366601	-	-	Product	C00042	Succinate	Increase
ec:1.14.11.16	rno:312981	Asph	ENSRNOG00000007445	IPI00366601	-	-	Substrate	C00026	2-Oxoglutarate	Increase
ec:1.14.11.16	rno:312981	Asph	ENSRNOG00000007445	IPI00366602	-	-	Product	C00042	Succinate	Increase
ec:1.14.11.16	rno:312981	Asph	ENSRNOG00000007445	IPI00366602	-	-	Substrate	C00026	2-Oxoglutarate	Increase
ec:1.14.11.16	rno:312981	Asph	ENSRNOG00000007445	IPI00392026	-	-	Product	C00042	Succinate	Increase
ec:1.14.11.16	rno:312981	Asph	ENSRNOG00000007445	IPI00392026	-	-	Substrate	C00026	2-Oxoglutarate	Increase
ec:1.14.11.16	rno:312981	Asph	ENSRNOG00000007445	IPI00558211	-	-	Product	C00042	Succinate	Increase
ec:1.14.11.16	rno:312981	Asph	ENSRNOG00000007445	IPI00558211	-	-	Substrate	C00026	2-Oxoglutarate	Increase
ec:1.14.11.16	rno:312981	Asph	ENSRNOG00000007445	IPI00560919	-	-	Product	C00042	Succinate	Increase
ec:1.14.11.16	rno:312981	Asph	ENSRNOG00000007445	IPI00560919	-	-	Substrate	C00026	2-Oxoglutarate	Increase
ec:1.14.11.16	rno:312981	Asph	ENSRNOG00000007445	IPI00565997	-	-	Product	C00042	Succinate	Increase
ec:1.14.11.16	rno:312981	Asph	ENSRNOG00000007445	IPI00565997	-	-	Substrate	C00026	2-Oxoglutarate	Increase
ec:1.14.11.16	rno:312981	Asph	ENSRNOG00000007445	IPI00567104	-	-	Product	C00042	Succinate	Increase
ec:1.14.11.16	rno:312981	Asph	ENSRNOG00000007445	IPI00567104	-	-	Substrate	C00026	2-Oxoglutarate	Increase
ec:1.14.11.16	rno:312981	Asph	ENSRNOG00000007445	IPI00951912	-	-	Product	C00042	Succinate	Increase
ec:1.14.11.16	rno:312981	Asph	ENSRNOG00000007445	IPI00951912	-	-	Substrate	C00026	2-Oxoglutarate	Increase
ec:1.14.11.18	rno:114209	Phyh	ENSRNOG00000018044	IPI00192572	-	-	Product	C00042	Succinate	Increase
ec:1.14.11.18	rno:114209	Phyh	ENSRNOG00000018044	IPI00192572	-	-	Substrate	C00026	2-Oxoglutarate	Increase
ec:1.14.11.27	rno:304495	Kdm2b	ENSRNOG00000025702	IPI00370904	-	Decreased	Product	C00042	Succinate	Increase
ec:1.14.11.27	rno:304495	Kdm2b	ENSRNOG00000025702	IPI00370904	-	Decreased	Substrate	C00026	2-Oxoglutarate	Increase
ec:1.14.11.27	rno:304495	Kdm2b	ENSRNOG00000025702	IPI00569603	-	Decreased	Product	C00042	Succinate	Increase
ec:1.14.11.27	rno:304495	Kdm2b	ENSRNOG00000025702	IPI00569603	-	Decreased	Substrate	C00026	2-Oxoglutarate	Increase
ec:1.14.11.27	rno:304495	Kdm2b	ENSRNOG00000025702	IPI00764764	-	Decreased	Product	C00042	Succinate	Increase
ec:1.14.11.27	rno:304495	Kdm2b	ENSRNOG00000025702	IPI00764764	-	Decreased	Substrate	C00026	2-Oxoglutarate	Increase
ec:1.14.11.27	rno:308976	Kdm8	ENSRNOG00000015180	IPI00359830	-	-	Product	C00042	Succinate	Increase
ec:1.14.11.27	rno:308976	Kdm8	ENSRNOG00000015180	IPI00359830	-	-	Substrate	C00026	2-Oxoglutarate	Increase
ec:1.14.11.27	rno:314300	RGD1307704	ENSRNOG00000010126	IPI00206509	-	-	Product	C00042	Succinate	Increase
ec:1.14.11.27	rno:314300	RGD1307704	ENSRNOG00000010126	IPI00206509	-	-	Substrate	C00026	2-Oxoglutarate	Increase
ec:1.14.11.27	rno:317425	Phf8	ENSRNOG00000002708	IPI00566766	-	-	Product	C00042	Succinate	Increase
ec:1.14.11.27	rno:317425	Phf8	ENSRNOG00000002708	IPI00566766	-	-	Substrate	C00026	2-Oxoglutarate	Increase
ec:1.14.11.27	rno:317425	Phf8	ENSRNOG00000002708	IPI00763897	-	-	Product	C00042	Succinate	Increase
ec:1.14.11.27	rno:317425	Phf8	ENSRNOG00000002708	IPI00763897	-	-	Substrate	C00026	2-Oxoglutarate	Increase
ec:1.14.11.27	rno:317425	Phf8	ENSRNOG00000002708	IPI00949183	-	-	Product	C00042	Succinate	Increase
ec:1.14.11.27	rno:317425	Phf8	ENSRNOG00000002708	IPI00949183	-	-	Substrate	C00026	2-Oxoglutarate	Increase
ec:1.14.11.27	rno:317425	Phf8	ENSRNOG00000002708	IPI00949806	-	-	Product	C00042	Succinate	Increase
ec:1.14.11.27	rno:317425	Phf8	ENSRNOG00000002708	IPI00949806	-	-	Substrate	C00026	2-Oxoglutarate	Increase
ec:1.14.11.27	rno:361700	Kdm2a	ENSRNOG00000019145	IPI00782333	-	Decreased	Product	C00042	Succinate	Increase
ec:1.14.11.27	rno:361700	Kdm2a	ENSRNOG00000019145	IPI00782333	-	Decreased	Substrate	C00026	2-Oxoglutarate	Increase
ec:1.14.11.29	rno:54702	Egln3	ENSRNOG00000005053	IPI00326540	-	-	Product	C00042	Succinate	Increase
ec:1.14.11.29	rno:54702	Egln3	ENSRNOG00000005053	IPI00326540	-	-	Substrate	C00026	2-Oxoglutarate	Increase
ec:1.14.11.29	rno:308457	Egln2	ENSRNOG00000020947	IPI00205867	-	-	Product	C00042	Succinate	Increase
ec:1.14.11.29	rno:308457	Egln2	ENSRNOG00000020947	IPI00205867	-	-	Substrate	C00026	2-Oxoglutarate	Increase
ec:1.14.11.29	rno:308913	Egln1	-	IPI00285790	-	-	Product	C00042	Succinate	Increase
ec:1.14.11.29	rno:308913	Egln1	-	IPI00285790	-	-	Substrate	C00026	2-Oxoglutarate	Increase
ec:1.14.11.29	rno:308913	Egln1	-	IPI00957886	-	-	Product	C00042	Succinate	Increase
ec:1.14.11.29	rno:308913	Egln1	-	IPI00957886	-	-	Substrate	C00026	2-Oxoglutarate	Increase
ec:1.14.11.30	rno:309434	Hif1an	ENSRNOG00000014234	IPI00370371	-	-	Product	C00042	Succinate	Increase
ec:1.14.11.30	rno:309434	Hif1an	ENSRNOG00000014234	IPI00370371	-	-	Substrate	C00026	2-Oxoglutarate	Increase
ec:1.14.11.42	rno:301419	Tyw5	ENSRNOG00000010100	IPI00357894	-	-	Product	C00042	Succinate	Increase
ec:1.14.11.42	rno:301419	Tyw5	ENSRNOG00000010100	IPI00357894	-	-	Substrate	C00026	2-Oxoglutarate	Increase
ec:1.14.13.39	rno:24598	Nos1	ENSRNOG00000001130	IPI00204773	-	-	Substrate	C00062	Arg	Increase
ec:1.14.13.39	rno:24598	Nos1	ENSRNOG00000001130	IPI00231079	-	-	Substrate	C00062	Arg	Increase
ec:1.14.13.39	rno:24598	Nos1	ENSRNOG00000001130	IPI00324698	-	-	Substrate	C00062	Arg	Increase
ec:1.14.13.39	rno:24598	Nos1	ENSRNOG00000001130	IPI00957420	-	-	Substrate	C00062	Arg	Increase
ec:1.14.13.39	rno:24598	Nos1	ENSRNOG00000001130	IPI00960118	-	-	Substrate	C00062	Arg	Increase
ec:1.14.13.39	rno:24599	Nos2	ENSRNOG00000057443	IPI00208047	-	-	Substrate	C00062	Arg	Increase
ec:1.14.13.39	rno:24599	Nos2	ENSRNOG00000057443	IPI00363329	-	-	Substrate	C00062	Arg	Increase
ec:1.14.13.39	rno:24600	Nos3	ENSRNOG00000009348	IPI00206975	-	-	Substrate	C00062	Arg	Increase
ec:1.14.13.39	rno:24600	Nos3	ENSRNOG00000009348	IPI01016537	-	-	Substrate	C00062	Arg	Increase
ec:1.14.13.39	rno:497963	similartoNitricoxidesynthase	ENSRNOG00000057443	-	-	-	Substrate	C00062	Arg	Increase
ec:1.14.16.1	rno:24616	Pah	ENSRNOG00000004302	IPI00193258	-	-	Product	C00082	Tyr	Decrease
ec:1.14.16.1	rno:24616	Pah	ENSRNOG00000004302	IPI00193258	-	-	Substrate	C00079	Phe	Decrease
ec:1.14.16.1	rno:24616	Pah	ENSRNOG00000004302	IPI00876624	-	-	Product	C00082	Tyr	Decrease
ec:1.14.16.1	rno:24616	Pah	ENSRNOG00000004302	IPI00876624	-	-	Substrate	C00079	Phe	Decrease
ec:1.14.16.2	rno:25085	Th	ENSRNOG00000020410	IPI00193259	-	-	Substrate	C00082	Tyr	Decrease
ec:1.14.16.4	rno:24848	Tph1	ENSRNOG00000011672	IPI00876589	-	-	Substrate	C00078	Trp	Decrease
ec:1.14.16.4	rno:317675	Tph2	ENSRNOG00000003880	IPI00192497	-	-	Substrate	C00078	Trp	Decrease
ec:1.14.18.1	rno:308800	Tyr	ENSRNOG00000016421	IPI00373580	-	-	Substrate	C00082	Tyr	Decrease
ec:1.14.18.2	rno:361245	Cmah	ENSRNOG00000003094	IPI00364893	-	-	Substrate	C00128	CMP-N-acetylneuraminate	Decrease
ec:1.14.18.2	rno:361245	Cmah	ENSRNOG00000003094	IPI00948718	-	-	Substrate	C00128	CMP-N-acetylneuraminate	Decrease
ec:1.21.1.1	rno:308129	Iyd	ENSRNOG00000016286	IPI00212499	-	-	Substrate	C00082	Tyr	Decrease
ec:2.1.1.5	rno:81508	Bhmt	ENSRNOG00000011200	IPI00332027	-	-	Product	C00073	Met	Decrease
ec:2.1.1.10	rno:365972	Bhmt2	ENSRNOG00000040120	IPI00471540	-	-	Product	C00073	Met	Decrease
ec:2.1.1.13	rno:81522	Mtr	ENSRNOG00000017593	IPI00327267	-	-	Product	C00073	Met	Decrease
ec:2.1.1.13	rno:81522	Mtr	ENSRNOG00000017593	IPI00948216	-	-	Product	C00073	Met	Decrease
ec:2.1.2.1	rno:287379	Shmt1	ENSRNOG00000005275	IPI00421364	-	-	Product	C00065	Ser	Increase
ec:2.1.2.1	rno:287379	Shmt1	ENSRNOG00000005275	IPI00627076	-	-	Product	C00065	Ser	Increase
ec:2.1.2.1	rno:299857	Shmt2	ENSRNOG00000008106	IPI00195109	-	-	Product	C00065	Ser	Increase
ec:2.1.3.2	rno:24240	Cad	ENSRNOG00000026474	IPI00365582	-	Increased + Decreased	Substrate	C00049	Asp	Other
ec:2.1.3.3	rno:25611	Otc	ENSRNOG00000003370	IPI00210139	-	-	Substrate	C00077	Ornithine	Increase
ec:2.1.3.3	rno:25611	Otc	ENSRNOG00000003370	IPI00950491	-	-	Substrate	C00077	Ornithine	Increase
ec:2.1.4.1	rno:81660	Gatm	ENSRNOG00000000168	IPI00198444	-	-	Product	C00077	Ornithine	Increase
ec:2.1.4.1	rno:81660	Gatm	ENSRNOG00000000168	IPI00198444	-	-	Substrate	C00062	Arg	Increase
ec:2.2.1.1	rno:64524	Tkt	ENSRNOG00000016064	IPI00231139	-	-	Other	C00085	F6P	Decrease
ec:2.2.1.1	rno:64524	Tkt	ENSRNOG00000016064	IPI00231139	-	-	Other	C05345	F6P	Decrease
ec:2.2.1.1	rno:64524	Tkt	ENSRNOG00000016064	IPI00231139	-	-	Substrate	C05382	S7P	Decrease
ec:2.2.1.1	rno:290685	Tktl2	ENSRNOG00000014185	IPI00201522	-	-	Other	C00085	F6P	Decrease
ec:2.2.1.1	rno:290685	Tktl2	ENSRNOG00000014185	IPI00201522	-	-	Other	C05345	F6P	Decrease
ec:2.2.1.1	rno:290685	Tktl2	ENSRNOG00000014185	IPI00201522	-	-	Substrate	C05382	S7P	Decrease
ec:2.2.1.1	rno:689374	Tktl1	ENSRNOG00000055557	IPI00767729	-	-	Other	C00085	F6P	Decrease
ec:2.2.1.1	rno:689374	Tktl1	ENSRNOG00000055557	IPI00767729	-	-	Other	C05345	F6P	Decrease
ec:2.2.1.1	rno:689374	Tktl1	ENSRNOG00000055557	IPI00767729	-	-	Substrate	C05382	S7P	Decrease
ec:2.2.1.2	rno:83688	Taldo1	ENSRNOG00000018367	IPI00190377	-	-	Product	C00085	F6P	Decrease
ec:2.2.1.2	rno:83688	Taldo1	ENSRNOG00000018367	IPI00190377	-	-	Other	C05345	F6P	Decrease
ec:2.2.1.2	rno:83688	Taldo1	ENSRNOG00000018367	IPI00190377	-	-	Substrate	C05382	S7P	Decrease
ec:2.3.1.6	rno:290567	Chat	ENSRNOG00000025012	IPI00190700	-	-	Substrate	C00114	Choline	Other
ec:2.3.1.6	rno:290567	Chat	ENSRNOG00000025012	IPI00765805	-	-	Substrate	C00114	Choline	Other
ec:2.3.1.6	rno:290567	Chat	ENSRNOG00000025012	IPI00958113	-	-	Substrate	C00114	Choline	Other
ec:2.3.1.6	rno:290567	Chat	ENSRNOG00000025012	IPI00959640	-	-	Substrate	C00114	Choline	Other
ec:2.3.1.15	rno:29653	Gpam	ENSRNOG00000015124	IPI00205564	-	Increased	Substrate	C00093	Glycerophosphate	Increase
ec:2.3.1.15	rno:290843	Gpat4	ENSRNOG00000018077	IPI00190200	-	-	Substrate	C00093	Glycerophosphate	Increase
ec:2.3.1.15	rno:296130	Gpat2	ENSRNOG00000013906	IPI00371879	-	-	Substrate	C00093	Glycerophosphate	Increase
ec:2.3.1.15	rno:305166	Gpat3	ENSRNOG00000002159	IPI00363908	-	-	Substrate	C00093	Glycerophosphate	Increase
ec:2.3.1.16	rno:24157	Acaa1	ENSRNOG00000032908	IPI00554106	-	-	Other	C00091	Succinyl CoA	Decrease
ec:2.3.1.16	rno:24157	Acaa1	ENSRNOG00000032908	IPI00565330	-	-	Other	C00091	Succinyl CoA	Decrease
ec:2.3.1.16	rno:24157	Acaa1	ENSRNOG00000032908	IPI00650097	-	-	Other	C00091	Succinyl CoA	Decrease
ec:2.3.1.16	rno:24157	Acaa1	ENSRNOG00000032908	IPI00957988	-	-	Other	C00091	Succinyl CoA	Decrease
ec:2.3.1.16	rno:170465	Acaa2	ENSRNOG00000013766	IPI00201413	-	-	Other	C00091	Succinyl CoA	Decrease
ec:2.3.1.16	rno:170465	Acaa2	ENSRNOG00000013766	IPI00948721	-	-	Other	C00091	Succinyl CoA	Decrease
ec:2.3.1.16	rno:171155	Hadhb	ENSRNOG00000010800	IPI00198467	-	-	Other	C00091	Succinyl CoA	Decrease
ec:2.3.1.16	rno:501072	Acaa1b	-	IPI00370596	-	-	Other	C00091	Succinyl CoA	Decrease
ec:2.3.1.16	rno:501072	Acaa1b	-	IPI00564737	-	-	Other	C00091	Succinyl CoA	Decrease
ec:2.3.1.17	rno:289727	Nat8l	ENSRNOG00000049351	IPI00364769	-	-	Substrate	C00049	Asp	Other
ec:2.3.1.37	rno:25748	Alas2	-	IPI00205872	-	-	Substrate	C00091	Succinyl CoA	Decrease
ec:2.3.1.37	rno:65155	Alas1	ENSRNOG00000056596	IPI00198584	-	-	Substrate	C00091	Succinyl CoA	Decrease
ec:2.3.1.39	rno:315173	Mcat	ENSRNOG00000010539	IPI00361442	-	-	Substrate	C00083	Malonyl CoA	Increase
ec:2.3.1.42	rno:84470	Gnpat	ENSRNOG00000019205	IPI00191554	-	-	Substrate	C00111	DHAP	Increase
ec:2.3.1.50	rno:296188	Sptlc3	ENSRNOG00000004443	IPI00364484	-	-	Substrate	C00065	Ser	Increase
ec:2.3.1.50	rno:361213	Sptlc1	ENSRNOG00000010882	IPI00211438	-	-	Substrate	C00065	Ser	Increase
ec:2.3.1.50	rno:366697	Sptlc2	ENSRNOG00000012210	IPI00369624	-	-	Substrate	C00065	Ser	Increase
ec:2.3.1.61	rno:299201	Dlst	ENSRNOG00000005061	IPI00551702	-	-	Other	C00026	2-Oxoglutarate	Increase
ec:2.3.1.61	rno:299201	Dlst	ENSRNOG00000005061	IPI00551702	-	-	Substrate	C00091	Succinyl CoA	Decrease
ec:2.3.1.61	rno:299201	Dlst	ENSRNOG00000005061	IPI00948493	-	-	Other	C00026	2-Oxoglutarate	Increase
ec:2.3.1.61	rno:299201	Dlst	ENSRNOG00000005061	IPI00948493	-	-	Substrate	C00091	Succinyl CoA	Decrease
ec:2.3.1.85	rno:50671	Fasn	ENSRNOG00000045636	IPI00200661	-	Decreased	Substrate	C00083	Malonyl CoA	Increase
ec:2.3.1.199	rno:171400	Elovl5	ENSRNOG00000006331	IPI00200671	-	-	Substrate	C00083	Malonyl CoA	Increase
ec:2.3.1.199	rno:171402	Elovl6	ENSRNOG00000010468	IPI00200669	-	-	Substrate	C00083	Malonyl CoA	Increase
ec:2.3.1.199	rno:309449	Elovl3	ENSRNOG00000019124	IPI00361553	-	-	Substrate	C00083	Malonyl CoA	Increase
ec:2.3.1.199	rno:315851	Elovl4	ENSRNOG00000009773	IPI00370533	-	-	Substrate	C00083	Malonyl CoA	Increase
ec:2.3.1.199	rno:361895	Elovl7	ENSRNOG00000010450	IPI00206447	-	-	Substrate	C00083	Malonyl CoA	Increase
ec:2.3.1.199	rno:498728	Elovl2	ENSRNOG00000014702	IPI00767571	-	-	Substrate	C00083	Malonyl CoA	Increase
ec:2.3.1.199	rno:679532	Elovl1	ENSRNOG00000028448	IPI00392280	-	-	Substrate	C00083	Malonyl CoA	Increase
ec:2.3.1.199	rno:102549542	elongationofverylongchainfattyacidsprotein6-like	ENSRNOG00000048949	-	-	-	Substrate	C00083	Malonyl CoA	Increase
ec:2.3.2.4	rno:362368	Ggct	ENSRNOG00000034084	IPI00358217	-	-	Product	C01879	5-Oxoproline	Increase
ec:2.3.2.4	rno:362368	Ggct	ENSRNOG00000034084	IPI00358217	-	-	Other	C00097	Cys	Decrease
ec:2.3.3.1	rno:170587	Cs	ENSRNOG00000023520	IPI00206977	-	-	Product	C00158	Citrate	Increase
ec:2.3.3.8	rno:24159	Acly	ENSRNOG00000016924	IPI00214665	-	Increased + Decreased	Product	C00158	Citrate	Increase
ec:2.3.3.8	rno:24159	Acly	ENSRNOG00000016924	IPI00214801	-	Increased	Product	C00158	Citrate	Increase
ec:2.3.3.8	rno:24159	Acly	ENSRNOG00000016924	IPI00951134	-	Increased + Decreased	Product	C00158	Citrate	Increase
ec:2.4.1.1	rno:24701	Pygm	ENSRNOG00000021090	IPI00190181	-	-	Product	C00103	G1P	Increase
ec:2.4.1.1	rno:24701	Pygm	ENSRNOG00000021090	IPI00895591	-	-	Product	C00103	G1P	Increase
ec:2.4.1.1	rno:25739	Pygb	ENSRNOG00000007583	IPI00357945	-	-	Product	C00103	G1P	Increase
ec:2.4.1.1	rno:25739	Pygb	ENSRNOG00000007583	IPI00948869	-	-	Product	C00103	G1P	Increase
ec:2.4.1.1	rno:64035	Pygl	ENSRNOG00000006388	IPI00190179	-	-	Product	C00103	G1P	Increase
ec:2.4.1.11	rno:25623	Gys2	ENSRNOG00000059753	IPI00324172	-	-	Substrate	C00029	UDP-glucose	Decrease
ec:2.4.1.11	rno:25623	Gys2	ENSRNOG00000059753	IPI00948061	-	-	Substrate	C00029	UDP-glucose	Decrease
ec:2.4.1.11	rno:690987	Gys1	ENSRNOG00000020812	IPI00203972	-	-	Substrate	C00029	UDP-glucose	Decrease
ec:2.4.1.66	rno:288583	Plod3	ENSRNOG00000001417	IPI00331772	-	-	Substrate	C00029	UDP-glucose	Decrease
ec:2.4.1.66	rno:288583	Plod3	ENSRNOG00000001417	IPI00607219	-	-	Substrate	C00029	UDP-glucose	Decrease
ec:2.4.1.80	rno:83626	Ugcg	ENSRNOG00000015644	IPI00206178	-	-	Substrate	C00029	UDP-glucose	Decrease
ec:2.4.1.101	rno:81519	Mgat1	ENSRNOG00000031208	IPI00203418	-	-	Substrate	C00043	UDP-N-acetylglucosamine	Decrease
ec:2.4.1.102	rno:64043	Gcnt1	ENSRNOG00000050534	IPI00209948	-	-	Substrate	C00043	UDP-N-acetylglucosamine	Decrease
ec:2.4.1.117	rno:295051	Alg5	ENSRNOG00000058694	IPI00372200	-	-	Substrate	C00029	UDP-glucose	Decrease
ec:2.4.1.141	rno:300284	Alg13	ENSRNOG00000005753	IPI00373064	-	-	Substrate	C00043	UDP-N-acetylglucosamine	Decrease
ec:2.4.1.141	rno:362031	Alg14	ENSRNOG00000011528	IPI00464627	-	-	Substrate	C00043	UDP-N-acetylglucosamine	Decrease
ec:2.4.1.143	rno:94273	Mgat2	ENSRNOG00000004234	IPI00203419	-	-	Substrate	C00043	UDP-N-acetylglucosamine	Decrease
ec:2.4.1.144	rno:29582	Mgat3	ENSRNOG00000017434	IPI00207986	-	-	Substrate	C00043	UDP-N-acetylglucosamine	Decrease
ec:2.4.1.145	rno:299756	Mgat4c	ENSRNOG00000004149	IPI00914755	-	-	Substrate	C00043	UDP-N-acetylglucosamine	Decrease
ec:2.4.1.145	rno:303100	Mgat4b	ENSRNOG00000003235	IPI00368986	-	-	Substrate	C00043	UDP-N-acetylglucosamine	Decrease
ec:2.4.1.145	rno:303100	Mgat4b	ENSRNOG00000003235	IPI00952390	-	-	Substrate	C00043	UDP-N-acetylglucosamine	Decrease
ec:2.4.1.145	rno:304646	Mgat4d	ENSRNOG00000003695	IPI00371686	-	-	Substrate	C00043	UDP-N-acetylglucosamine	Decrease
ec:2.4.1.145	rno:367252	Mgat4a	ENSRNOG00000018276	IPI00360706	-	-	Substrate	C00043	UDP-N-acetylglucosamine	Decrease
ec:2.4.1.145	rno:367252	Mgat4a	ENSRNOG00000018276	IPI00930920	-	-	Substrate	C00043	UDP-N-acetylglucosamine	Decrease
ec:2.4.1.147	rno:292325	B3gnt6	ENSRNOG00000014471	IPI00359452	-	-	Substrate	C00043	UDP-N-acetylglucosamine	Decrease
ec:2.4.1.149	rno:293667	B4gat1	ENSRNOG00000020110	IPI00360672	-	-	Substrate	C00043	UDP-N-acetylglucosamine	Decrease
ec:2.4.1.149	rno:305571	B3gnt2	ENSRNOG00000009267	IPI00200743	-	-	Substrate	C00043	UDP-N-acetylglucosamine	Decrease
ec:2.4.1.149	rno:100911750	N-acetyllactosaminidebeta-1	ENSRNOG00000046904	-	-	-	Substrate	C00043	UDP-N-acetylglucosamine	Decrease
ec:2.4.1.150	rno:306860	Gcnt2	ENSRNOG00000023778	IPI00421702	-	-	Substrate	C00043	UDP-N-acetylglucosamine	Decrease
ec:2.4.1.150	rno:306860	Gcnt2	ENSRNOG00000023778	IPI00421703	-	-	Substrate	C00043	UDP-N-acetylglucosamine	Decrease
ec:2.4.1.150	rno:306860	Gcnt2	ENSRNOG00000023778	IPI00454440	-	-	Substrate	C00043	UDP-N-acetylglucosamine	Decrease
ec:2.4.1.150	rno:689092	glucosaminyl (N-acetyl) transferase 6	-	IPI00959090	-	-	Substrate	C00043	UDP-N-acetylglucosamine	Decrease
ec:2.4.1.155	rno:65271	Mgat5	ENSRNOG00000003614	IPI00204664	-	-	Substrate	C00043	UDP-N-acetylglucosamine	Decrease
ec:2.4.1.186	rno:81675	Gyg1	ENSRNOG00000011146	IPI00230902	-	-	Substrate	C00029	UDP-glucose	Decrease
ec:2.4.1.198	rno:363464	Piga	ENSRNOG00000003554	IPI00203908	-	-	Substrate	C00043	UDP-N-acetylglucosamine	Decrease
ec:2.4.1.198	rno:363464	Piga	ENSRNOG00000003554	IPI00562265	-	-	Substrate	C00043	UDP-N-acetylglucosamine	Decrease
ec:2.4.1.198	rno:363464	Piga	ENSRNOG00000003554	IPI00782581	-	-	Substrate	C00043	UDP-N-acetylglucosamine	Decrease
ec:2.4.1.201	rno:299756	Mgat4c	ENSRNOG00000004149	IPI00914755	-	-	Substrate	C00043	UDP-N-acetylglucosamine	Decrease
ec:2.4.1.206	rno:116740	B3gnt5	ENSRNOG00000046258	IPI00358604	-	-	Substrate	C00043	UDP-N-acetylglucosamine	Decrease
ec:2.4.1.206	rno:103691796	B3gnt5	-	-	-	-	Substrate	C00043	UDP-N-acetylglucosamine	Decrease
ec:2.4.1.212	rno:25694	Has2	ENSRNOG00000004854	IPI00212371	-	-	Other	C00043	UDP-N-acetylglucosamine	Decrease
ec:2.4.1.212	rno:266805	Has3	ENSRNOG00000059362	IPI00192610	-	-	Other	C00043	UDP-N-acetylglucosamine	Decrease
ec:2.4.1.212	rno:282821	Has1	ENSRNOG00000010994	IPI00192612	-	-	Other	C00043	UDP-N-acetylglucosamine	Decrease
ec:2.4.1.223	rno:56819	Extl3	ENSRNOG00000013581	IPI00204474	-	-	Substrate	C00043	UDP-N-acetylglucosamine	Decrease
ec:2.4.1.223	rno:310803	Extl2	ENSRNOG00000014323	IPI00896207	-	-	Substrate	C00043	UDP-N-acetylglucosamine	Decrease
ec:2.4.1.224	rno:56819	Extl3	ENSRNOG00000013581	IPI00204474	-	-	Substrate	C00043	UDP-N-acetylglucosamine	Decrease
ec:2.4.1.224	rno:299907	Ext1	ENSRNOG00000024886	IPI00370669	-	-	Substrate	C00043	UDP-N-acetylglucosamine	Decrease
ec:2.4.1.224	rno:311215	Ext2	ENSRNOG00000008944	IPI00363656	-	-	Substrate	C00043	UDP-N-acetylglucosamine	Decrease
ec:2.4.1.224	rno:311215	Ext2	ENSRNOG00000008944	IPI00951611	-	-	Substrate	C00043	UDP-N-acetylglucosamine	Decrease
ec:2.4.1.224	rno:313610	Extl1	ENSRNOG00000016776	IPI00359350	-	-	Substrate	C00043	UDP-N-acetylglucosamine	Decrease
ec:2.4.1.255	rno:26295	Ogt	ENSRNOG00000003359	IPI00231503	-	-	Substrate	C00043	UDP-N-acetylglucosamine	Decrease
ec:2.4.1.255	rno:494219	Eogt	ENSRNOG00000024533	IPI00389027	-	-	Substrate	C00043	UDP-N-acetylglucosamine	Decrease
ec:2.4.1.312	rno:316091	Pomgnt2	ENSRNOG00000019492	IPI00371296	-	-	Substrate	C00043	UDP-N-acetylglucosamine	Decrease
ec:2.4.2.4	rno:315219	Tymp	ENSRNOG00000032394	IPI00361478	-	-	Substrate	C00214	Thymidine	Decrease
ec:2.4.2.4	rno:315219	Tymp	ENSRNOG00000032394	IPI00948435	-	-	Substrate	C00214	Thymidine	Decrease
ec:2.4.2.14	rno:117544	Ppat	ENSRNOG00000002128	IPI00198619	-	-	Product	C00064	Gln	Decrease
ec:2.4.99.1	rno:25197	St6gal1	ENSRNOG00000001823	IPI00204392	-	-	Substrate	C00128	CMP-N-acetylneuraminate	Decrease
ec:2.4.99.1	rno:25197	St6gal1	ENSRNOG00000001823	IPI00231337	-	-	Substrate	C00128	CMP-N-acetylneuraminate	Decrease
ec:2.4.99.1	rno:25197	St6gal1	ENSRNOG00000001823	IPI00325330	-	-	Substrate	C00128	CMP-N-acetylneuraminate	Decrease
ec:2.4.99.1	rno:25197	St6gal1	ENSRNOG00000001823	IPI00958151	-	-	Substrate	C00128	CMP-N-acetylneuraminate	Decrease
ec:2.4.99.1	rno:25197	St6gal1	ENSRNOG00000001823	IPI01018421	-	-	Substrate	C00128	CMP-N-acetylneuraminate	Decrease
ec:2.4.99.1	rno:301155	St6gal2	ENSRNOG00000046515	IPI00371538	-	-	Substrate	C00128	CMP-N-acetylneuraminate	Decrease
ec:2.4.99.3	rno:287920	St6galnac1	ENSRNOG00000000251	IPI00421727	-	-	Substrate	C00128	CMP-N-acetylneuraminate	Decrease
ec:2.4.99.4	rno:64442	St3gal2	ENSRNOG00000017932	IPI00210638	-	-	Substrate	C00128	CMP-N-acetylneuraminate	Decrease
ec:2.4.99.4	rno:362924	St3gal1	ENSRNOG00000008209	IPI00454535	-	-	Substrate	C00128	CMP-N-acetylneuraminate	Decrease
ec:2.4.99.4	rno:362924	St3gal1	ENSRNOG00000008209	IPI00565326	-	-	Substrate	C00128	CMP-N-acetylneuraminate	Decrease
ec:2.4.99.4	rno:363040	St3gal4	ENSRNOG00000009850	IPI00409522	-	-	Substrate	C00128	CMP-N-acetylneuraminate	Decrease
ec:2.4.99.6	rno:64445	St3gal3	ENSRNOG00000019843	IPI00210122	-	-	Substrate	C00128	CMP-N-acetylneuraminate	Decrease
ec:2.4.99.6	rno:64445	St3gal3	ENSRNOG00000019843	IPI00781849	-	-	Substrate	C00128	CMP-N-acetylneuraminate	Decrease
ec:2.4.99.7	rno:407764	St6galnac4	ENSRNOG00000048870	IPI00454443	-	-	Substrate	C00128	CMP-N-acetylneuraminate	Decrease
ec:2.4.99.8	rno:25280	St8sia1	ENSRNOG00000014018	IPI00189697	-	-	Substrate	C00128	CMP-N-acetylneuraminate	Decrease
ec:2.4.99.9	rno:83505	St3gal5	ENSRNOG00000010284	IPI00327798	-	-	Substrate	C00128	CMP-N-acetylneuraminate	Decrease
ec:2.4.99.9	rno:83505	St3gal5	ENSRNOG00000010284	IPI00950994	-	-	Substrate	C00128	CMP-N-acetylneuraminate	Decrease
ec:2.4.99.10	rno:304023	St3gal6	ENSRNOG00000001653	IPI00411250	-	-	Substrate	C00128	CMP-N-acetylneuraminate	Decrease
ec:2.4.99.10	rno:304023	St3gal6	ENSRNOG00000001653	IPI00561539	-	-	Substrate	C00128	CMP-N-acetylneuraminate	Decrease
ec:2.5.1.6	rno:25331	Mat1a	ENSRNOG00000011351	IPI00201436	-	-	Substrate	C00073	Met	Decrease
ec:2.5.1.6	rno:171347	Mat2a	ENSRNOG00000013520	IPI00189991	Class 1 of up-regulated DEGs	-	Substrate	C00073	Met	Decrease
ec:2.5.1.6	rno:683630	Mat2b	ENSRNOG00000003177	IPI00198904	-	-	Substrate	C00073	Met	Decrease
ec:2.5.1.16	rno:84596	Srm	ENSRNOG00000011078	IPI00197952	-	-	Product	C00315	Spermidine	Increase
ec:2.5.1.16	rno:100912604	spermidinesynthase-like	ENSRNOG00000046379	-	-	-	Product	C00315	Spermidine	Increase
ec:2.5.1.22	rno:363469	Sms	ENSRNOG00000007688	IPI00559170	-	-	Substrate	C00315	Spermidine	Increase
ec:2.5.1.46	rno:288923	Dhps	ENSRNOG00000004219	IPI00371274	-	-	Substrate	C00315	Spermidine	Increase
ec:2.5.1.56	rno:298071	Nans	ENSRNOG00000008945	IPI00200651	-	-	Substrate	C00074	PEP	Increase
ec:2.5.1.57	rno:298071	Nans	ENSRNOG00000008945	IPI00200651	-	-	Substrate	C00074	PEP	Increase
ec:2.6.1.1	rno:24401	Got1	ENSRNOG00000016356	IPI00421513	-	-	Other	C00079	Phe	Decrease
ec:2.6.1.1	rno:24401	Got1	ENSRNOG00000016356	IPI00421513	-	-	Other	C00082	Tyr	Decrease
ec:2.6.1.1	rno:24401	Got1	ENSRNOG00000016356	IPI00421513	-	-	Other	C00097	Cys	Decrease
ec:2.6.1.1	rno:24401	Got1	ENSRNOG00000016356	IPI00421513	-	-	Substrate	C00026	2-Oxoglutarate	Increase
ec:2.6.1.1	rno:24401	Got1	ENSRNOG00000016356	IPI00421513	-	-	Substrate	C00049	Asp	Other
ec:2.6.1.1	rno:25721	Got2	ENSRNOG00000011782	IPI00210920	-	-	Other	C00079	Phe	Decrease
ec:2.6.1.1	rno:25721	Got2	ENSRNOG00000011782	IPI00210920	-	-	Other	C00082	Tyr	Decrease
ec:2.6.1.1	rno:25721	Got2	ENSRNOG00000011782	IPI00210920	-	-	Other	C00097	Cys	Decrease
ec:2.6.1.1	rno:25721	Got2	ENSRNOG00000011782	IPI00210920	-	-	Substrate	C00026	2-Oxoglutarate	Increase
ec:2.6.1.1	rno:25721	Got2	ENSRNOG00000011782	IPI00210920	-	-	Substrate	C00049	Asp	Other
ec:2.6.1.2	rno:81670	Gpt	ENSRNOG00000033915	IPI00230901	-	-	Substrate	C00026	2-Oxoglutarate	Increase
ec:2.6.1.2	rno:81670	Gpt	ENSRNOG00000033915	IPI00230901	-	-	Substrate	C00041	Ala	Increase
ec:2.6.1.2	rno:307759	Gpt2	ENSRNOG00000059579	IPI00382192	-	-	Substrate	C00026	2-Oxoglutarate	Increase
ec:2.6.1.2	rno:307759	Gpt2	ENSRNOG00000059579	IPI00382192	-	-	Substrate	C00041	Ala	Increase
ec:2.6.1.5	rno:24813	Tat	ENSRNOG00000016348	IPI00197893	-	Increased	Other	C00073	Met	Decrease
ec:2.6.1.5	rno:24813	Tat	ENSRNOG00000016348	IPI00197893	-	Increased	Other	C00079	Phe	Decrease
ec:2.6.1.5	rno:24813	Tat	ENSRNOG00000016348	IPI00197893	-	Increased	Substrate	C00026	2-Oxoglutarate	Increase
ec:2.6.1.5	rno:24813	Tat	ENSRNOG00000016348	IPI00197893	-	Increased	Substrate	C00082	Tyr	Decrease
ec:2.6.1.7	rno:29416	Aadat	ENSRNOG00000011861	IPI00214373	-	Decreased	Substrate	C00026	2-Oxoglutarate	Increase
ec:2.6.1.7	rno:311844	Kyat1	ENSRNOG00000016097	IPI00411232	-	-	Substrate	C00026	2-Oxoglutarate	Increase
ec:2.6.1.7	rno:311844	Kyat1	ENSRNOG00000016097	IPI00411233	-	-	Substrate	C00026	2-Oxoglutarate	Increase
ec:2.6.1.7	rno:311844	Kyat1	ENSRNOG00000016097	IPI00949387	-	-	Substrate	C00026	2-Oxoglutarate	Increase
ec:2.6.1.7	rno:311844	Kyat1	ENSRNOG00000016097	IPI00950692	-	-	Substrate	C00026	2-Oxoglutarate	Increase
ec:2.6.1.7	rno:541589	Kyat3	-	IPI00564133	-	-	Substrate	C00026	2-Oxoglutarate	Increase
ec:2.6.1.13	rno:64313	Oat	ENSRNOG00000016807	IPI00193279	-	-	Other	C00026	2-Oxoglutarate	Increase
ec:2.6.1.13	rno:64313	Oat	ENSRNOG00000016807	IPI00193279	-	-	Substrate	C00077	Ornithine	Increase
ec:2.6.1.16	rno:297417	Gfpt1	ENSRNOG00000018507	IPI00190908	-	-	Substrate	C00064	Gln	Decrease
ec:2.6.1.16	rno:297417	Gfpt1	ENSRNOG00000018507	IPI00190908	-	-	Substrate	C00085	F6P	Decrease
ec:2.6.1.16	rno:297417	Gfpt1	ENSRNOG00000018507	IPI00464911	-	-	Substrate	C00064	Gln	Decrease
ec:2.6.1.16	rno:297417	Gfpt1	ENSRNOG00000018507	IPI00464911	-	-	Substrate	C00085	F6P	Decrease
ec:2.6.1.16	rno:360518	Gfpt2	ENSRNOG00000002810	IPI00421766	-	-	Substrate	C00064	Gln	Decrease
ec:2.6.1.16	rno:360518	Gfpt2	ENSRNOG00000002810	IPI00421766	-	-	Substrate	C00085	F6P	Decrease
ec:2.6.1.19	rno:81632	Abat	ENSRNOG00000002636	IPI00198966	-	-	Substrate	C00026	2-Oxoglutarate	Increase
ec:2.6.1.19	rno:81632	Abat	ENSRNOG00000002636	IPI00199426	-	-	Substrate	C00026	2-Oxoglutarate	Increase
ec:2.6.1.19	rno:81632	Abat	ENSRNOG00000002636	IPI00779276	-	-	Substrate	C00026	2-Oxoglutarate	Increase
ec:2.6.1.22	rno:81632	Abat	ENSRNOG00000002636	IPI00198966	-	-	Substrate	C00026	2-Oxoglutarate	Increase
ec:2.6.1.22	rno:81632	Abat	ENSRNOG00000002636	IPI00199426	-	-	Substrate	C00026	2-Oxoglutarate	Increase
ec:2.6.1.22	rno:81632	Abat	ENSRNOG00000002636	IPI00779276	-	-	Substrate	C00026	2-Oxoglutarate	Increase
ec:2.6.1.39	rno:29416	Aadat	ENSRNOG00000011861	IPI00214373	-	Decreased	Substrate	C00026	2-Oxoglutarate	Increase
ec:2.6.1.40	rno:83784	Agxt2	ENSRNOG00000017821	IPI00213584	-	-	Product	C00041	Ala	Increase
ec:2.6.1.40	rno:83784	Agxt2	ENSRNOG00000017821	IPI00213584	-	-	Other	C00026	2-Oxoglutarate	Increase
ec:2.6.1.40	rno:83784	Agxt2	ENSRNOG00000017821	IPI00778133	-	-	Product	C00041	Ala	Increase
ec:2.6.1.40	rno:83784	Agxt2	ENSRNOG00000017821	IPI00778133	-	-	Other	C00026	2-Oxoglutarate	Increase
ec:2.6.1.42	rno:29592	Bcat1	ENSRNOG00000015514	IPI00215523	-	-	Other	C00183	Val	Decrease
ec:2.6.1.42	rno:29592	Bcat1	ENSRNOG00000015514	IPI00215523	-	-	Other	C00407	Ile	Decrease
ec:2.6.1.42	rno:29592	Bcat1	ENSRNOG00000015514	IPI00215523	-	-	Substrate	C00026	2-Oxoglutarate	Increase
ec:2.6.1.42	rno:29592	Bcat1	ENSRNOG00000015514	IPI00215523	-	-	Substrate	C00123	Leu	Decrease
ec:2.6.1.42	rno:29592	Bcat1	ENSRNOG00000015514	IPI00782410	-	-	Other	C00183	Val	Decrease
ec:2.6.1.42	rno:29592	Bcat1	ENSRNOG00000015514	IPI00782410	-	-	Other	C00407	Ile	Decrease
ec:2.6.1.42	rno:29592	Bcat1	ENSRNOG00000015514	IPI00782410	-	-	Substrate	C00026	2-Oxoglutarate	Increase
ec:2.6.1.42	rno:29592	Bcat1	ENSRNOG00000015514	IPI00782410	-	-	Substrate	C00123	Leu	Decrease
ec:2.6.1.42	rno:64203	Bcat2	ENSRNOG00000020956	IPI00213190	-	-	Other	C00183	Val	Decrease
ec:2.6.1.42	rno:64203	Bcat2	ENSRNOG00000020956	IPI00213190	-	-	Other	C00407	Ile	Decrease
ec:2.6.1.42	rno:64203	Bcat2	ENSRNOG00000020956	IPI00213190	-	-	Substrate	C00026	2-Oxoglutarate	Increase
ec:2.6.1.42	rno:64203	Bcat2	ENSRNOG00000020956	IPI00213190	-	-	Substrate	C00123	Leu	Decrease
ec:2.6.1.44	rno:24792	Agxt	ENSRNOG00000023856	IPI00211959	-	-	Other	C00026	2-Oxoglutarate	Increase
ec:2.6.1.44	rno:24792	Agxt	ENSRNOG00000023856	IPI00211959	-	-	Substrate	C00041	Ala	Increase
ec:2.6.1.44	rno:24792	Agxt	ENSRNOG00000023856	IPI00760135	-	-	Other	C00026	2-Oxoglutarate	Increase
ec:2.6.1.44	rno:24792	Agxt	ENSRNOG00000023856	IPI00760135	-	-	Substrate	C00041	Ala	Increase
ec:2.6.1.44	rno:83784	Agxt2	ENSRNOG00000017821	IPI00213584	-	-	Other	C00026	2-Oxoglutarate	Increase
ec:2.6.1.44	rno:83784	Agxt2	ENSRNOG00000017821	IPI00213584	-	-	Substrate	C00041	Ala	Increase
ec:2.6.1.44	rno:83784	Agxt2	ENSRNOG00000017821	IPI00778133	-	-	Other	C00026	2-Oxoglutarate	Increase
ec:2.6.1.44	rno:83784	Agxt2	ENSRNOG00000017821	IPI00778133	-	-	Substrate	C00041	Ala	Increase
ec:2.6.1.45	rno:24792	Agxt	ENSRNOG00000023856	IPI00211959	-	-	Substrate	C00065	Ser	Increase
ec:2.6.1.45	rno:24792	Agxt	ENSRNOG00000023856	IPI00760135	-	-	Substrate	C00065	Ser	Increase
ec:2.6.1.51	rno:24792	Agxt	ENSRNOG00000023856	IPI00211959	-	-	Product	C00041	Ala	Increase
ec:2.6.1.51	rno:24792	Agxt	ENSRNOG00000023856	IPI00211959	-	-	Substrate	C00065	Ser	Increase
ec:2.6.1.51	rno:24792	Agxt	ENSRNOG00000023856	IPI00760135	-	-	Product	C00041	Ala	Increase
ec:2.6.1.51	rno:24792	Agxt	ENSRNOG00000023856	IPI00760135	-	-	Substrate	C00065	Ser	Increase
ec:2.6.1.52	rno:293820	Psat1	ENSRNOG00000013971	IPI00331919	-	-	Substrate	C00026	2-Oxoglutarate	Increase
ec:2.6.1.52	rno:293820	Psat1	ENSRNOG00000013971	IPI00331919	-	-	Substrate	C01005	O-Phosphoserine	Increase
ec:2.6.1.52	rno:293820	Psat1	ENSRNOG00000013971	IPI00951316	-	-	Substrate	C00026	2-Oxoglutarate	Increase
ec:2.6.1.52	rno:293820	Psat1	ENSRNOG00000013971	IPI00951316	-	-	Substrate	C01005	O-Phosphoserine	Increase
ec:2.6.1.64	rno:311844	Kyat1	ENSRNOG00000016097	IPI00411232	-	-	Product	C00079	Phe	Decrease
ec:2.6.1.64	rno:311844	Kyat1	ENSRNOG00000016097	IPI00411232	-	-	Substrate	C00064	Gln	Decrease
ec:2.6.1.64	rno:311844	Kyat1	ENSRNOG00000016097	IPI00411233	-	-	Product	C00079	Phe	Decrease
ec:2.6.1.64	rno:311844	Kyat1	ENSRNOG00000016097	IPI00411233	-	-	Substrate	C00064	Gln	Decrease
ec:2.6.1.64	rno:311844	Kyat1	ENSRNOG00000016097	IPI00949387	-	-	Product	C00079	Phe	Decrease
ec:2.6.1.64	rno:311844	Kyat1	ENSRNOG00000016097	IPI00949387	-	-	Substrate	C00064	Gln	Decrease
ec:2.6.1.64	rno:311844	Kyat1	ENSRNOG00000016097	IPI00950692	-	-	Product	C00079	Phe	Decrease
ec:2.6.1.64	rno:311844	Kyat1	ENSRNOG00000016097	IPI00950692	-	-	Substrate	C00064	Gln	Decrease
ec:2.6.1.64	rno:541589	Kyat3	-	IPI00564133	-	-	Product	C00079	Phe	Decrease
ec:2.6.1.64	rno:541589	Kyat3	-	IPI00564133	-	-	Substrate	C00064	Gln	Decrease
ec:2.7.1.1	rno:25058	Hk1	-	IPI00202543	-	-	Other	C00085	F6P	Decrease
ec:2.7.1.1	rno:25058	Hk1	-	IPI00202543	-	-	Other	C00092	G6P	Decrease
ec:2.7.1.1	rno:25058	Hk1	-	IPI00202543	-	-	Other	C00668	G6P	Decrease
ec:2.7.1.1	rno:25058	Hk1	-	IPI00202543	-	-	Other	C05345	F6P	Decrease
ec:2.7.1.1	rno:25059	Hk2	ENSRNOG00000006116	IPI00201057	-	-	Other	C00085	F6P	Decrease
ec:2.7.1.1	rno:25059	Hk2	ENSRNOG00000006116	IPI00201057	-	-	Other	C00092	G6P	Decrease
ec:2.7.1.1	rno:25059	Hk2	ENSRNOG00000006116	IPI00201057	-	-	Other	C00668	G6P	Decrease
ec:2.7.1.1	rno:25059	Hk2	ENSRNOG00000006116	IPI00201057	-	-	Other	C05345	F6P	Decrease
ec:2.7.1.1	rno:25060	Hk3	ENSRNOG00000026235	IPI00201891	-	-	Other	C00085	F6P	Decrease
ec:2.7.1.1	rno:25060	Hk3	ENSRNOG00000026235	IPI00201891	-	-	Other	C00092	G6P	Decrease
ec:2.7.1.1	rno:25060	Hk3	ENSRNOG00000026235	IPI00201891	-	-	Other	C00668	G6P	Decrease
ec:2.7.1.1	rno:25060	Hk3	ENSRNOG00000026235	IPI00201891	-	-	Other	C05345	F6P	Decrease
ec:2.7.1.1	rno:100364027	hexokinase 1-like	-	IPI00957791	-	-	Other	C00085	F6P	Decrease
ec:2.7.1.1	rno:100364027	hexokinase 1-like	-	IPI00957791	-	-	Other	C00092	G6P	Decrease
ec:2.7.1.1	rno:100364027	hexokinase 1-like	-	IPI00957791	-	-	Other	C00668	G6P	Decrease
ec:2.7.1.1	rno:100364027	hexokinase 1-like	-	IPI00957791	-	-	Other	C05345	F6P	Decrease
ec:2.7.1.2	rno:24385	Gck	ENSRNOG00000061527	IPI00190888	-	-	Product	C00092	G6P	Decrease
ec:2.7.1.2	rno:24385	Gck	ENSRNOG00000061527	IPI00190888	-	-	Other	C00668	G6P	Decrease
ec:2.7.1.2	rno:24385	Gck	ENSRNOG00000061527	IPI00202358	-	-	Product	C00092	G6P	Decrease
ec:2.7.1.2	rno:24385	Gck	ENSRNOG00000061527	IPI00202358	-	-	Other	C00668	G6P	Decrease
ec:2.7.1.2	rno:24385	Gck	ENSRNOG00000061527	IPI00213666	-	-	Product	C00092	G6P	Decrease
ec:2.7.1.2	rno:24385	Gck	ENSRNOG00000061527	IPI00213666	-	-	Other	C00668	G6P	Decrease
ec:2.7.1.2	rno:24385	Gck	ENSRNOG00000061527	IPI00231947	-	-	Product	C00092	G6P	Decrease
ec:2.7.1.2	rno:24385	Gck	ENSRNOG00000061527	IPI00231947	-	-	Other	C00668	G6P	Decrease
ec:2.7.1.2	rno:24385	Gck	ENSRNOG00000061527	IPI00948362	-	-	Product	C00092	G6P	Decrease
ec:2.7.1.2	rno:24385	Gck	ENSRNOG00000061527	IPI00948362	-	-	Other	C00668	G6P	Decrease
ec:2.7.1.11	rno:25741	Pfkl	ENSRNOG00000001214	IPI00212741	-	Increased	Product	C00354	F1,6P	Increase
ec:2.7.1.11	rno:25741	Pfkl	ENSRNOG00000001214	IPI00212741	-	Increased	Other	C05345	F6P	Decrease
ec:2.7.1.11	rno:25741	Pfkl	ENSRNOG00000001214	IPI00212741	-	Increased	Other	C05378	F1,6P	Increase
ec:2.7.1.11	rno:25741	Pfkl	ENSRNOG00000001214	IPI00212741	-	Increased	Other	C05382	S7P	Decrease
ec:2.7.1.11	rno:25741	Pfkl	ENSRNOG00000001214	IPI00212741	-	Increased	Substrate	C00085	F6P	Decrease
ec:2.7.1.11	rno:60416	Pfkp	ENSRNOG00000017163	IPI00231954	-	-	Product	C00354	F1,6P	Increase
ec:2.7.1.11	rno:60416	Pfkp	ENSRNOG00000017163	IPI00231954	-	-	Other	C05345	F6P	Decrease
ec:2.7.1.11	rno:60416	Pfkp	ENSRNOG00000017163	IPI00231954	-	-	Other	C05378	F1,6P	Increase
ec:2.7.1.11	rno:60416	Pfkp	ENSRNOG00000017163	IPI00231954	-	-	Other	C05382	S7P	Decrease
ec:2.7.1.11	rno:60416	Pfkp	ENSRNOG00000017163	IPI00231954	-	-	Substrate	C00085	F6P	Decrease
ec:2.7.1.11	rno:60416	Pfkp	ENSRNOG00000017163	IPI00949398	-	-	Product	C00354	F1,6P	Increase
ec:2.7.1.11	rno:60416	Pfkp	ENSRNOG00000017163	IPI00949398	-	-	Other	C05345	F6P	Decrease
ec:2.7.1.11	rno:60416	Pfkp	ENSRNOG00000017163	IPI00949398	-	-	Other	C05378	F1,6P	Increase
ec:2.7.1.11	rno:60416	Pfkp	ENSRNOG00000017163	IPI00949398	-	-	Other	C05382	S7P	Decrease
ec:2.7.1.11	rno:60416	Pfkp	ENSRNOG00000017163	IPI00949398	-	-	Substrate	C00085	F6P	Decrease
ec:2.7.1.11	rno:65152	Pfkm	ENSRNOG00000057988	IPI00231293	-	-	Product	C00354	F1,6P	Increase
ec:2.7.1.11	rno:65152	Pfkm	ENSRNOG00000057988	IPI00231293	-	-	Other	C05345	F6P	Decrease
ec:2.7.1.11	rno:65152	Pfkm	ENSRNOG00000057988	IPI00231293	-	-	Other	C05378	F1,6P	Increase
ec:2.7.1.11	rno:65152	Pfkm	ENSRNOG00000057988	IPI00231293	-	-	Other	C05382	S7P	Decrease
ec:2.7.1.11	rno:65152	Pfkm	ENSRNOG00000057988	IPI00231293	-	-	Substrate	C00085	F6P	Decrease
ec:2.7.1.14	rno:287479	Shpk	ENSRNOG00000019458	IPI00369973	-	-	Product	C05382	S7P	Decrease
ec:2.7.1.21	rno:24834	Tk1	ENSRNOG00000047314	IPI00194130	-	-	Substrate	C00214	Thymidine	Decrease
ec:2.7.1.21	rno:291824	Tk2	ENSRNOG00000012853	IPI00359007	-	-	Substrate	C00214	Thymidine	Decrease
ec:2.7.1.29	rno:361730	Tkfc	ENSRNOG00000020704	IPI00372498	-	-	Product	C00111	DHAP	Increase
ec:2.7.1.30	rno:79223	Gk	ENSRNOG00000034116	IPI00563899	-	-	Product	C00093	Glycerophosphate	Increase
ec:2.7.1.30	rno:79223	Gk	ENSRNOG00000034116	IPI00565838	-	-	Product	C00093	Glycerophosphate	Increase
ec:2.7.1.30	rno:79223	Gk	ENSRNOG00000034116	IPI00568693	-	-	Product	C00093	Glycerophosphate	Increase
ec:2.7.1.30	rno:79223	Gk	ENSRNOG00000034116	IPI00950299	-	-	Product	C00093	Glycerophosphate	Increase
ec:2.7.1.30	rno:79223	Gk	ENSRNOG00000034116	IPI01016403	-	-	Product	C00093	Glycerophosphate	Increase
ec:2.7.1.30	rno:289481	Gk2	ENSRNOG00000029397	IPI00470300	-	-	Product	C00093	Glycerophosphate	Increase
ec:2.7.1.30	rno:367146	Gk5	ENSRNOG00000010942	IPI00370568	-	-	Product	C00093	Glycerophosphate	Increase
ec:2.7.1.30	rno:367146	Gk5	ENSRNOG00000010942	IPI00950402	-	-	Product	C00093	Glycerophosphate	Increase
ec:2.7.1.31	rno:684314	Glyctk	ENSRNOG00000046307	IPI00766037	-	-	Product	C00197	3PG	Increase
ec:2.7.1.32	rno:29194	Chka	ENSRNOG00000016791	IPI00199913	-	-	Product	C00588	Phosphorylcholine	Increase
ec:2.7.1.32	rno:29194	Chka	ENSRNOG00000016791	IPI00199913	-	-	Substrate	C00114	Choline	Other
ec:2.7.1.32	rno:29194	Chka	ENSRNOG00000016791	IPI00213982	-	-	Product	C00588	Phosphorylcholine	Increase
ec:2.7.1.32	rno:29194	Chka	ENSRNOG00000016791	IPI00213982	-	-	Substrate	C00114	Choline	Other
ec:2.7.1.32	rno:29194	Chka	ENSRNOG00000016791	IPI00230948	-	-	Product	C00588	Phosphorylcholine	Increase
ec:2.7.1.32	rno:29194	Chka	ENSRNOG00000016791	IPI00230948	-	-	Substrate	C00114	Choline	Other
ec:2.7.1.32	rno:29367	Chkb	ENSRNOG00000011404	IPI00198119	-	-	Product	C00588	Phosphorylcholine	Increase
ec:2.7.1.32	rno:29367	Chkb	ENSRNOG00000011404	IPI00198119	-	-	Substrate	C00114	Choline	Other
ec:2.7.1.35	rno:83578	Pdxk	ENSRNOG00000049937	IPI00208348	-	-	Other	C00647	Pyridoxamine 5'-phosphate	Increase
ec:2.7.1.35	rno:361819	RGD1566085	-	IPI00777683	-	-	Other	C00647	Pyridoxamine 5'-phosphate	Increase
ec:2.7.1.40	rno:24651	Pklr	ENSRNOG00000020420	IPI00202549	Class 2 of Down-regulated DEGs	-	Product	C00074	PEP	Increase
ec:2.7.1.40	rno:24651	Pklr	ENSRNOG00000020420	IPI00231683	Class 2 of Down-regulated DEGs	-	Product	C00074	PEP	Increase
ec:2.7.1.40	rno:25630	Pkm	ENSRNOG00000011329	IPI00231929	-	-	Product	C00074	PEP	Increase
ec:2.7.1.40	rno:25630	Pkm	ENSRNOG00000011329	IPI00339197	-	-	Product	C00074	PEP	Increase
ec:2.7.1.40	rno:25630	Pkm	ENSRNOG00000011329	IPI00454375	-	-	Product	C00074	PEP	Increase
ec:2.7.1.40	rno:100364062	RGD1561179	-	IPI00948028	-	-	Product	C00074	PEP	Increase
ec:2.7.1.40	rno:100364062	RGD1561179	-	IPI00968449	-	-	Product	C00074	PEP	Increase
ec:2.7.1.48	rno:304944	Uck2	ENSRNOG00000003917	IPI00553895	-	-	Other	C00475	Cytidine	Decrease
ec:2.7.1.48	rno:304944	Uck2	ENSRNOG00000003917	IPI00858428	-	-	Other	C00475	Cytidine	Decrease
ec:2.7.1.48	rno:304944	Uck2	ENSRNOG00000003917	IPI00949812	-	-	Other	C00475	Cytidine	Decrease
ec:2.7.1.48	rno:304944	Uck2	ENSRNOG00000003917	IPI01016343	-	-	Other	C00475	Cytidine	Decrease
ec:2.7.1.48	rno:311864	Uck1	ENSRNOG00000011467	IPI00870687	-	-	Other	C00475	Cytidine	Decrease
ec:2.7.1.48	rno:499956	Uckl1	ENSRNOG00000050277	IPI00389654	-	-	Other	C00475	Cytidine	Decrease
ec:2.7.1.105	rno:24638	Pfkfb1	ENSRNOG00000000165	IPI00327110	-	-	Substrate	C05345	F6P	Decrease
ec:2.7.1.105	rno:24638	Pfkfb1	ENSRNOG00000000165	IPI00393624	-	-	Substrate	C05345	F6P	Decrease
ec:2.7.1.105	rno:24638	Pfkfb1	ENSRNOG00000000165	IPI00948744	-	-	Substrate	C05345	F6P	Decrease
ec:2.7.1.105	rno:24640	Pfkfb2	ENSRNOG00000004162	IPI00201591	Other DEGs	Increased	Substrate	C05345	F6P	Decrease
ec:2.7.1.105	rno:24640	Pfkfb2	ENSRNOG00000004162	IPI00230808	Other DEGs	Increased	Substrate	C05345	F6P	Decrease
ec:2.7.1.105	rno:24640	Pfkfb2	ENSRNOG00000004162	IPI00230809	Other DEGs	Increased	Substrate	C05345	F6P	Decrease
ec:2.7.1.105	rno:24640	Pfkfb2	ENSRNOG00000004162	IPI00230810	Other DEGs	-	Substrate	C05345	F6P	Decrease
ec:2.7.1.105	rno:24640	Pfkfb2	ENSRNOG00000004162	IPI00948151	Other DEGs	-	Substrate	C05345	F6P	Decrease
ec:2.7.1.105	rno:24640	Pfkfb2	ENSRNOG00000004162	IPI00952459	Other DEGs	Increased	Substrate	C05345	F6P	Decrease
ec:2.7.1.105	rno:54283	Pfkfb4	ENSRNOG00000020656	IPI00230820	-	-	Substrate	C05345	F6P	Decrease
ec:2.7.1.105	rno:54283	Pfkfb4	ENSRNOG00000020656	IPI00392257	-	-	Substrate	C05345	F6P	Decrease
ec:2.7.1.105	rno:54283	Pfkfb4	ENSRNOG00000020656	IPI00950096	-	-	Substrate	C05345	F6P	Decrease
ec:2.7.1.105	rno:54283	Pfkfb4	ENSRNOG00000020656	IPI00951009	-	-	Substrate	C05345	F6P	Decrease
ec:2.7.1.105	rno:117276	Pfkfb3	ENSRNOG00000018911	IPI00197210	-	Increased + Decreased	Substrate	C05345	F6P	Decrease
ec:2.7.1.105	rno:117276	Pfkfb3	ENSRNOG00000018911	IPI00197241	-	Increased + Decreased	Substrate	C05345	F6P	Decrease
ec:2.7.1.105	rno:117276	Pfkfb3	ENSRNOG00000018911	IPI00197301	-	Increased + Decreased	Substrate	C05345	F6P	Decrease
ec:2.7.1.105	rno:117276	Pfkfb3	ENSRNOG00000018911	IPI00210539	-	Increased + Decreased	Substrate	C05345	F6P	Decrease
ec:2.7.1.105	rno:117276	Pfkfb3	ENSRNOG00000018911	IPI00231993	-	Increased + Decreased	Substrate	C05345	F6P	Decrease
ec:2.7.1.105	rno:117276	Pfkfb3	ENSRNOG00000018911	IPI00231994	-	Increased + Decreased	Substrate	C05345	F6P	Decrease
ec:2.7.1.105	rno:117276	Pfkfb3	ENSRNOG00000018911	IPI00231995	-	Increased + Decreased	Substrate	C05345	F6P	Decrease
ec:2.7.1.105	rno:117276	Pfkfb3	ENSRNOG00000018911	IPI00324874	-	Increased + Decreased	Substrate	C05345	F6P	Decrease
ec:2.7.1.105	rno:117276	Pfkfb3	ENSRNOG00000018911	IPI00948182	-	-	Substrate	C05345	F6P	Decrease
ec:2.7.1.105	rno:117276	Pfkfb3	ENSRNOG00000018911	IPI01016292	-	-	Substrate	C05345	F6P	Decrease
ec:2.7.1.106	rno:685076	Pgm2l1	ENSRNOG00000017079	IPI00371167	-	-	Product	C00197	3PG	Increase
ec:2.7.1.106	rno:685076	Pgm2l1	ENSRNOG00000017079	IPI00371167	-	-	Substrate	C00103	G1P	Increase
ec:2.7.1.147	rno:315722	Adpgk	ENSRNOG00000026178	IPI00896237	-	-	Product	C00092	G6P	Decrease
ec:2.7.1.147	rno:315722	Adpgk	ENSRNOG00000026178	IPI00896237	-	-	Other	C00668	G6P	Decrease
ec:2.7.1.147	rno:315722	Adpgk	ENSRNOG00000026178	IPI00949496	-	-	Product	C00092	G6P	Decrease
ec:2.7.1.147	rno:315722	Adpgk	ENSRNOG00000026178	IPI00949496	-	-	Other	C00668	G6P	Decrease
ec:2.7.2.3	rno:24644	Pgk1	ENSRNOG00000058249	IPI00231426	-	-	Substrate	C00197	3PG	Increase
ec:2.7.2.3	rno:316265	Pgk2	ENSRNOG00000013600	IPI00371769	-	-	Substrate	C00197	3PG	Increase
ec:2.7.6.2	rno:680668	Tpk1	ENSRNOG00000029922	IPI00914231	-	-	Substrate	C00378	Thiamine	Increase
ec:2.7.7.9	rno:289827	Ugp2	ENSRNOG00000008079	IPI00362070	-	-	Product	C00029	UDP-glucose	Decrease
ec:2.7.7.9	rno:289827	Ugp2	ENSRNOG00000008079	IPI00362070	-	-	Substrate	C00103	G1P	Increase
ec:2.7.7.9	rno:289827	Ugp2	ENSRNOG00000008079	IPI00951813	-	-	Product	C00029	UDP-glucose	Decrease
ec:2.7.7.9	rno:289827	Ugp2	ENSRNOG00000008079	IPI00951813	-	-	Substrate	C00103	G1P	Increase
ec:2.7.7.12	rno:298003	Galt	ENSRNOG00000014766	IPI00555211	-	-	Product	C00103	G1P	Increase
ec:2.7.7.12	rno:298003	Galt	ENSRNOG00000014766	IPI00555211	-	-	Substrate	C00029	UDP-glucose	Decrease
ec:2.7.7.15	rno:140544	Pcyt1a	ENSRNOG00000001762	IPI00325205	-	Increased	Substrate	C00588	Phosphorylcholine	Increase
ec:2.7.7.15	rno:286936	Pcyt1b	ENSRNOG00000012358	IPI00214821	-	-	Substrate	C00588	Phosphorylcholine	Increase
ec:2.7.7.15	rno:286936	Pcyt1b	ENSRNOG00000012358	IPI00561416	-	-	Substrate	C00588	Phosphorylcholine	Increase
ec:2.7.7.23	rno:296560	Uap1l1	ENSRNOG00000012960	IPI00363925	-	-	Product	C00043	UDP-N-acetylglucosamine	Decrease
ec:2.7.7.23	rno:498272	Uap1	ENSRNOG00000002926	IPI00554290	-	-	Product	C00043	UDP-N-acetylglucosamine	Decrease
ec:2.7.7.23	rno:498272	Uap1	ENSRNOG00000002926	IPI00780506	-	-	Product	C00043	UDP-N-acetylglucosamine	Decrease
ec:2.7.7.43	rno:312826	Cmas	ENSRNOG00000013816	IPI00199379	-	-	Other	C00128	CMP-N-acetylneuraminate	Decrease
ec:2.7.7.43	rno:312826	Cmas	ENSRNOG00000013816	IPI00551806	-	-	Other	C00128	CMP-N-acetylneuraminate	Decrease
ec:2.7.7.78	rno:308763	Gdpgp1	-	-	-	-	Product	C00103	G1P	Increase
ec:2.7.8.5	rno:303698	Pgs1	ENSRNOG00000002949	IPI00361551	-	-	Substrate	C00093	Glycerophosphate	Increase
ec:2.7.8.5	rno:303698	Pgs1	ENSRNOG00000002949	IPI00778497	-	-	Substrate	C00093	Glycerophosphate	Increase
ec:2.7.8.15	rno:300668	Dpagt1	ENSRNOG00000009799	IPI00400734	-	-	Substrate	C00043	UDP-N-acetylglucosamine	Decrease
ec:2.7.8.17	rno:362865	Gnptab	ENSRNOG00000005228	IPI00365987	-	-	Substrate	C00043	UDP-N-acetylglucosamine	Decrease
ec:2.7.8.17	rno:362865	Gnptab	ENSRNOG00000005228	IPI00476856	-	-	Substrate	C00043	UDP-N-acetylglucosamine	Decrease
ec:2.7.8.29	rno:293620	Ptdss2	ENSRNOG00000015912	IPI00371386	-	-	Substrate	C00065	Ser	Increase
ec:2.8.1.7	rno:84594	Nfs1	ENSRNOG00000045686	IPI00325377	-	-	Product	C00041	Ala	Increase
ec:2.8.1.7	rno:84594	Nfs1	ENSRNOG00000045686	IPI00325377	-	-	Substrate	C00097	Cys	Decrease
ec:2.8.1.7	rno:84594	Nfs1	ENSRNOG00000045686	IPI00760134	-	-	Product	C00041	Ala	Increase
ec:2.8.1.7	rno:84594	Nfs1	ENSRNOG00000045686	IPI00760134	-	-	Substrate	C00097	Cys	Decrease
ec:2.8.1.7	rno:100911034	cysteinedesulfurase	ENSRNOG00000019736	-	-	-	Product	C00041	Ala	Increase
ec:2.8.1.7	rno:100911034	cysteinedesulfurase	ENSRNOG00000019736	-	-	-	Substrate	C00097	Cys	Decrease
ec:2.8.1.8	rno:305348	Lias	ENSRNOG00000002759	IPI00364490	-	-	Product	C00073	Met	Decrease
ec:2.8.1.9	rno:361300	Mocos	ENSRNOG00000015113	IPI00364953	-	-	Product	C00041	Ala	Increase
ec:2.8.1.9	rno:361300	Mocos	ENSRNOG00000015113	IPI00364953	-	-	Substrate	C00097	Cys	Decrease
ec:2.8.1.9	rno:361300	Mocos	ENSRNOG00000015113	IPI00950763	-	-	Product	C00041	Ala	Increase
ec:2.8.1.9	rno:361300	Mocos	ENSRNOG00000015113	IPI00950763	-	-	Substrate	C00097	Cys	Decrease
ec:2.8.3.5	rno:366463	Oxct2a	-	IPI00359138	-	-	Product	C00042	Succinate	Increase
ec:2.8.3.5	rno:366463	Oxct2a	-	IPI00359138	-	-	Substrate	C00091	Succinyl CoA	Decrease
ec:2.8.3.5	rno:690163	Oxct1	ENSRNOG00000043094	IPI00766788	-	-	Product	C00042	Succinate	Increase
ec:2.8.3.5	rno:690163	Oxct1	ENSRNOG00000043094	IPI00766788	-	-	Substrate	C00091	Succinyl CoA	Decrease
ec:2.8.3.5	rno:100361036	rCG31267-like	-	IPI00958095	-	-	Product	C00042	Succinate	Increase
ec:2.8.3.5	rno:100361036	rCG31267-like	-	IPI00958095	-	-	Substrate	C00091	Succinyl CoA	Decrease
ec:2.8.3.13	rno:361253	rCG31267-like	-	IPI00471547	-	-	Product	C00042	Succinate	Increase
ec:2.8.3.13	rno:361253	rCG31267-like	-	IPI00471547	-	-	Substrate	C00091	Succinyl CoA	Decrease
ec:2.8.4.5	rno:361243	Cdkal1	ENSRNOG00000018381	-	-	-	Product	C00073	Met	Decrease
ec:3.1.1.5	rno:25514	Lypla1	ENSRNOG00000008320	IPI00324047	-	-	Product	C00670	Glycerophosphorylcholine	Decrease
ec:3.1.1.5	rno:83510	Lypla2	ENSRNOG00000010067	IPI00214246	-	-	Product	C00670	Glycerophosphorylcholine	Decrease
ec:3.1.1.5	rno:192259	Plb1	-	IPI00197873	-	-	Product	C00670	Glycerophosphorylcholine	Decrease
ec:3.1.1.5	rno:246246	Pnpla7	ENSRNOG00000008190	IPI00200760	-	Increased + Decreased	Product	C00670	Glycerophosphorylcholine	Decrease
ec:3.1.1.5	rno:246246	Pnpla7	ENSRNOG00000008190	IPI00561649	-	Increased + Decreased	Product	C00670	Glycerophosphorylcholine	Decrease
ec:3.1.1.5	rno:246246	Pnpla7	ENSRNOG00000008190	IPI00947877	-	Increased + Decreased	Product	C00670	Glycerophosphorylcholine	Decrease
ec:3.1.1.5	rno:246246	Pnpla7	ENSRNOG00000008190	IPI00952077	-	Increased + Decreased	Product	C00670	Glycerophosphorylcholine	Decrease
ec:3.1.1.5	rno:246266	Aspg	ENSRNOG00000012843	IPI00207299	-	-	Product	C00670	Glycerophosphorylcholine	Decrease
ec:3.1.1.5	rno:360753	Pnpla6	ENSRNOG00000000977	IPI00363589	Class 3 of Down-regulated DEGs	-	Product	C00670	Glycerophosphorylcholine	Decrease
ec:3.1.1.5	rno:361401	Pla2g15	ENSRNOG00000019859	IPI00470332	-	-	Product	C00670	Glycerophosphorylcholine	Decrease
ec:3.1.1.7	rno:83817	Ache	-	IPI00203357	-	-	Product	C00114	Choline	Other
ec:3.1.1.7	rno:83817	Ache	-	IPI00231569	-	-	Product	C00114	Choline	Other
ec:3.1.1.7	rno:83817	Ache	-	IPI00231570	-	-	Product	C00114	Choline	Other
ec:3.1.1.8	rno:65036	Bche	ENSRNOG00000009826	IPI00202478	-	-	Product	C00114	Choline	Other
ec:3.1.2.6	rno:24439	Hagh	ENSRNOG00000014743	IPI00214152	-	-	Other	C03451	S-Lactoylglutathione	Increase
ec:3.1.2.6	rno:24439	Hagh	ENSRNOG00000014743	IPI00944224	-	-	Other	C03451	S-Lactoylglutathione	Increase
ec:3.1.2.6	rno:302995	Haghl	ENSRNOG00000019612	IPI01007614	-	-	Other	C03451	S-Lactoylglutathione	Increase
ec:3.1.3.1	rno:24197	Alpi	ENSRNOG00000030020	IPI00327516	-	-	Other	C00111	DHAP	Increase
ec:3.1.3.1	rno:25586	Alpl	ENSRNOG00000013954	IPI00327143	-	Increased	Other	C00111	DHAP	Increase
ec:3.1.3.1	rno:64621	Akp3	ENSRNOG00000058652	IPI00203019	-	-	Other	C00111	DHAP	Increase
ec:3.1.3.1	rno:64621	Akp3	ENSRNOG00000058652	IPI00205280	-	-	Other	C00111	DHAP	Increase
ec:3.1.3.1	rno:100359675	Alpp	ENSRNOG00000033672	IPI00363010	-	-	Other	C00111	DHAP	Increase
ec:3.1.3.2	rno:24161	Acp1	ENSRNOG00000005260	IPI00206664	-	-	Other	C00111	DHAP	Increase
ec:3.1.3.2	rno:24161	Acp1	ENSRNOG00000005260	IPI00231705	-	-	Other	C00111	DHAP	Increase
ec:3.1.3.2	rno:24161	Acp1	ENSRNOG00000005260	IPI00914218	-	-	Other	C00111	DHAP	Increase
ec:3.1.3.2	rno:24162	Acp2	ENSRNOG00000013594	IPI00201276	-	-	Other	C00111	DHAP	Increase
ec:3.1.3.2	rno:24162	Acp2	ENSRNOG00000013594	IPI00359652	-	-	Other	C00111	DHAP	Increase
ec:3.1.3.2	rno:24162	Acp2	ENSRNOG00000013594	IPI00777957	-	-	Other	C00111	DHAP	Increase
ec:3.1.3.2	rno:25732	Acp5	ENSRNOG00000046261	IPI00202717	-	-	Other	C00111	DHAP	Increase
ec:3.1.3.2	rno:56780	Acpp	ENSRNOG00000011820	IPI00201376	-	-	Other	C00111	DHAP	Increase
ec:3.1.3.2	rno:56780	Acpp	ENSRNOG00000011820	IPI00914298	-	-	Other	C00111	DHAP	Increase
ec:3.1.3.2	rno:295305	Acp6	ENSRNOG00000017494	IPI00372429	-	-	Other	C00111	DHAP	Increase
ec:3.1.3.2	rno:308569	Acpt	ENSRNOG00000021659	IPI00367475	-	-	Other	C00111	DHAP	Increase
ec:3.1.3.2	rno:100911394	Acp5	-	-	-	-	Other	C00111	DHAP	Increase
ec:3.1.3.3	rno:304429	Psph	ENSRNOG00000000925	IPI00188112	-	-	Product	C00065	Ser	Increase
ec:3.1.3.3	rno:304429	Psph	ENSRNOG00000000925	IPI00188112	-	-	Product	C00740	Ser	Increase
ec:3.1.3.3	rno:304429	Psph	ENSRNOG00000000925	IPI00188112	-	-	Substrate	C01005	O-Phosphoserine	Increase
ec:3.1.3.5	rno:56780	Acpp	ENSRNOG00000011820	IPI00201376	-	-	Other	C00214	Thymidine	Decrease
ec:3.1.3.5	rno:56780	Acpp	ENSRNOG00000011820	IPI00201376	-	-	Other	C00475	Cytidine	Decrease
ec:3.1.3.5	rno:56780	Acpp	ENSRNOG00000011820	IPI00914298	-	-	Other	C00214	Thymidine	Decrease
ec:3.1.3.5	rno:56780	Acpp	ENSRNOG00000011820	IPI00914298	-	-	Other	C00475	Cytidine	Decrease
ec:3.1.3.5	rno:58813	Nt5e	ENSRNOG00000011071	IPI00204348	-	-	Other	C00214	Thymidine	Decrease
ec:3.1.3.5	rno:58813	Nt5e	ENSRNOG00000011071	IPI00204348	-	-	Other	C00475	Cytidine	Decrease
ec:3.1.3.5	rno:58813	Nt5e	ENSRNOG00000011071	IPI00851116	-	-	Other	C00214	Thymidine	Decrease
ec:3.1.3.5	rno:58813	Nt5e	ENSRNOG00000011071	IPI00851116	-	-	Other	C00475	Cytidine	Decrease
ec:3.1.3.5	rno:287368	Nt5m	ENSRNOG00000003332	IPI00958664	-	-	Other	C00214	Thymidine	Decrease
ec:3.1.3.5	rno:287368	Nt5m	ENSRNOG00000003332	IPI00958664	-	-	Other	C00475	Cytidine	Decrease
ec:3.1.3.5	rno:298881	Nt5c1b	ENSRNOG00000004296	IPI00758442	-	-	Other	C00214	Thymidine	Decrease
ec:3.1.3.5	rno:298881	Nt5c1b	ENSRNOG00000004296	IPI00758442	-	-	Other	C00475	Cytidine	Decrease
ec:3.1.3.5	rno:312373	Nt5c3a	ENSRNOG00000005981	IPI00358003	-	-	Other	C00214	Thymidine	Decrease
ec:3.1.3.5	rno:312373	Nt5c3a	ENSRNOG00000005981	IPI00358003	-	-	Other	C00475	Cytidine	Decrease
ec:3.1.3.5	rno:312373	Nt5c3a	ENSRNOG00000005981	IPI00780851	-	-	Other	C00214	Thymidine	Decrease
ec:3.1.3.5	rno:312373	Nt5c3a	ENSRNOG00000005981	IPI00780851	-	-	Other	C00475	Cytidine	Decrease
ec:3.1.3.5	rno:313574	Nt5c1a	ENSRNOG00000015283	IPI00359139	-	-	Other	C00214	Thymidine	Decrease
ec:3.1.3.5	rno:313574	Nt5c1a	ENSRNOG00000015283	IPI00359139	-	-	Other	C00475	Cytidine	Decrease
ec:3.1.3.5	rno:360629	Nt5c3b	ENSRNOG00000016475	IPI00372926	-	-	Other	C00214	Thymidine	Decrease
ec:3.1.3.5	rno:360629	Nt5c3b	ENSRNOG00000016475	IPI00372926	-	-	Other	C00475	Cytidine	Decrease
ec:3.1.3.5	rno:360629	Nt5c3b	ENSRNOG00000016475	IPI00952194	-	-	Other	C00214	Thymidine	Decrease
ec:3.1.3.5	rno:360629	Nt5c3b	ENSRNOG00000016475	IPI00952194	-	-	Other	C00475	Cytidine	Decrease
ec:3.1.3.5	rno:100360582	Nt5c	-	-	-	-	Other	C00214	Thymidine	Decrease
ec:3.1.3.5	rno:100360582	Nt5c	-	-	-	-	Other	C00475	Cytidine	Decrease
ec:3.1.3.5	rno:100363253	Nt5c2	ENSRNOG00000020179	IPI00201021	-	-	Other	C00214	Thymidine	Decrease
ec:3.1.3.5	rno:100363253	Nt5c2	ENSRNOG00000020179	IPI00201021	-	-	Other	C00475	Cytidine	Decrease
ec:3.1.3.9	rno:25634	G6pase	ENSRNOG00000051171	IPI00200360	Class 1 of Down-regulated DEGs	-	Other	C00668	G6P	Decrease
ec:3.1.3.9	rno:25634	G6pase	ENSRNOG00000051171	IPI00200360	Class 1 of Down-regulated DEGs	-	Substrate	C00092	G6P	Decrease
ec:3.1.3.9	rno:303565	G6pc3	ENSRNOG00000020902	IPI00464827	-	-	Other	C00668	G6P	Decrease
ec:3.1.3.9	rno:303565	G6pc3	ENSRNOG00000020902	IPI00464827	-	-	Substrate	C00092	G6P	Decrease
ec:3.1.3.9	rno:681817	G6pc2	-	-	-	-	Other	C00668	G6P	Decrease
ec:3.1.3.9	rno:681817	G6pc2	-	-	-	-	Substrate	C00092	G6P	Decrease
ec:3.1.3.11	rno:24362	Fbp1	ENSRNOG00000017597	IPI00231745	-	-	Product	C00085	F6P	Decrease
ec:3.1.3.11	rno:24362	Fbp1	ENSRNOG00000017597	IPI00231745	-	-	Other	C05345	F6P	Decrease
ec:3.1.3.11	rno:24362	Fbp1	ENSRNOG00000017597	IPI00231745	-	-	Other	C05378	F1,6P	Increase
ec:3.1.3.11	rno:24362	Fbp1	ENSRNOG00000017597	IPI00231745	-	-	Other	C05382	S7P	Decrease
ec:3.1.3.11	rno:24362	Fbp1	ENSRNOG00000017597	IPI00231745	-	-	Substrate	C00354	F1,6P	Increase
ec:3.1.3.11	rno:114508	Fbp2	ENSRNOG00000017637	IPI00209038	-	-	Product	C00085	F6P	Decrease
ec:3.1.3.11	rno:114508	Fbp2	ENSRNOG00000017637	IPI00209038	-	-	Other	C05345	F6P	Decrease
ec:3.1.3.11	rno:114508	Fbp2	ENSRNOG00000017637	IPI00209038	-	-	Other	C05378	F1,6P	Increase
ec:3.1.3.11	rno:114508	Fbp2	ENSRNOG00000017637	IPI00209038	-	-	Other	C05382	S7P	Decrease
ec:3.1.3.11	rno:114508	Fbp2	ENSRNOG00000017637	IPI00209038	-	-	Substrate	C00354	F1,6P	Increase
ec:3.1.3.13	rno:296973	Bpgm	ENSRNOG00000010133	IPI00382230	-	-	Product	C00197	3PG	Increase
ec:3.1.3.13	rno:296973	Bpgm	ENSRNOG00000010133	IPI00421497	-	-	Product	C00197	3PG	Increase
ec:3.1.3.13	rno:296973	Bpgm	ENSRNOG00000010133	IPI00950939	-	-	Product	C00197	3PG	Increase
ec:3.1.3.46	rno:24638	Pfkfb1	ENSRNOG00000000165	IPI00327110	-	-	Product	C00085	F6P	Decrease
ec:3.1.3.46	rno:24638	Pfkfb1	ENSRNOG00000000165	IPI00327110	-	-	Other	C05345	F6P	Decrease
ec:3.1.3.46	rno:24638	Pfkfb1	ENSRNOG00000000165	IPI00393624	-	-	Product	C00085	F6P	Decrease
ec:3.1.3.46	rno:24638	Pfkfb1	ENSRNOG00000000165	IPI00393624	-	-	Other	C05345	F6P	Decrease
ec:3.1.3.46	rno:24638	Pfkfb1	ENSRNOG00000000165	IPI00948744	-	-	Product	C00085	F6P	Decrease
ec:3.1.3.46	rno:24638	Pfkfb1	ENSRNOG00000000165	IPI00948744	-	-	Other	C05345	F6P	Decrease
ec:3.1.3.46	rno:24640	Pfkfb2	ENSRNOG00000004162	IPI00201591	Other DEGs	Increased	Product	C00085	F6P	Decrease
ec:3.1.3.46	rno:24640	Pfkfb2	ENSRNOG00000004162	IPI00201591	Other DEGs	Increased	Other	C05345	F6P	Decrease
ec:3.1.3.46	rno:24640	Pfkfb2	ENSRNOG00000004162	IPI00230808	Other DEGs	Increased	Product	C00085	F6P	Decrease
ec:3.1.3.46	rno:24640	Pfkfb2	ENSRNOG00000004162	IPI00230808	Other DEGs	Increased	Other	C05345	F6P	Decrease
ec:3.1.3.46	rno:24640	Pfkfb2	ENSRNOG00000004162	IPI00230809	Other DEGs	Increased	Product	C00085	F6P	Decrease
ec:3.1.3.46	rno:24640	Pfkfb2	ENSRNOG00000004162	IPI00230809	Other DEGs	Increased	Other	C05345	F6P	Decrease
ec:3.1.3.46	rno:24640	Pfkfb2	ENSRNOG00000004162	IPI00230810	Other DEGs	-	Product	C00085	F6P	Decrease
ec:3.1.3.46	rno:24640	Pfkfb2	ENSRNOG00000004162	IPI00230810	Other DEGs	-	Other	C05345	F6P	Decrease
ec:3.1.3.46	rno:24640	Pfkfb2	ENSRNOG00000004162	IPI00948151	Other DEGs	-	Product	C00085	F6P	Decrease
ec:3.1.3.46	rno:24640	Pfkfb2	ENSRNOG00000004162	IPI00948151	Other DEGs	-	Other	C05345	F6P	Decrease
ec:3.1.3.46	rno:24640	Pfkfb2	ENSRNOG00000004162	IPI00952459	Other DEGs	Increased	Product	C00085	F6P	Decrease
ec:3.1.3.46	rno:24640	Pfkfb2	ENSRNOG00000004162	IPI00952459	Other DEGs	Increased	Other	C05345	F6P	Decrease
ec:3.1.3.46	rno:54283	Pfkfb4	ENSRNOG00000020656	IPI00230820	-	-	Product	C00085	F6P	Decrease
ec:3.1.3.46	rno:54283	Pfkfb4	ENSRNOG00000020656	IPI00230820	-	-	Other	C05345	F6P	Decrease
ec:3.1.3.46	rno:54283	Pfkfb4	ENSRNOG00000020656	IPI00392257	-	-	Product	C00085	F6P	Decrease
ec:3.1.3.46	rno:54283	Pfkfb4	ENSRNOG00000020656	IPI00392257	-	-	Other	C05345	F6P	Decrease
ec:3.1.3.46	rno:54283	Pfkfb4	ENSRNOG00000020656	IPI00950096	-	-	Product	C00085	F6P	Decrease
ec:3.1.3.46	rno:54283	Pfkfb4	ENSRNOG00000020656	IPI00950096	-	-	Other	C05345	F6P	Decrease
ec:3.1.3.46	rno:54283	Pfkfb4	ENSRNOG00000020656	IPI00951009	-	-	Product	C00085	F6P	Decrease
ec:3.1.3.46	rno:54283	Pfkfb4	ENSRNOG00000020656	IPI00951009	-	-	Other	C05345	F6P	Decrease
ec:3.1.3.46	rno:117276	Pfkfb3	ENSRNOG00000018911	IPI00197210	-	Increased + Decreased	Product	C00085	F6P	Decrease
ec:3.1.3.46	rno:117276	Pfkfb3	ENSRNOG00000018911	IPI00197210	-	Increased + Decreased	Other	C05345	F6P	Decrease
ec:3.1.3.46	rno:117276	Pfkfb3	ENSRNOG00000018911	IPI00197241	-	Increased + Decreased	Product	C00085	F6P	Decrease
ec:3.1.3.46	rno:117276	Pfkfb3	ENSRNOG00000018911	IPI00197241	-	Increased + Decreased	Other	C05345	F6P	Decrease
ec:3.1.3.46	rno:117276	Pfkfb3	ENSRNOG00000018911	IPI00197301	-	Increased + Decreased	Product	C00085	F6P	Decrease
ec:3.1.3.46	rno:117276	Pfkfb3	ENSRNOG00000018911	IPI00197301	-	Increased + Decreased	Other	C05345	F6P	Decrease
ec:3.1.3.46	rno:117276	Pfkfb3	ENSRNOG00000018911	IPI00210539	-	Increased + Decreased	Product	C00085	F6P	Decrease
ec:3.1.3.46	rno:117276	Pfkfb3	ENSRNOG00000018911	IPI00210539	-	Increased + Decreased	Other	C05345	F6P	Decrease
ec:3.1.3.46	rno:117276	Pfkfb3	ENSRNOG00000018911	IPI00231993	-	Increased + Decreased	Product	C00085	F6P	Decrease
ec:3.1.3.46	rno:117276	Pfkfb3	ENSRNOG00000018911	IPI00231993	-	Increased + Decreased	Other	C05345	F6P	Decrease
ec:3.1.3.46	rno:117276	Pfkfb3	ENSRNOG00000018911	IPI00231994	-	Increased + Decreased	Product	C00085	F6P	Decrease
ec:3.1.3.46	rno:117276	Pfkfb3	ENSRNOG00000018911	IPI00231994	-	Increased + Decreased	Other	C05345	F6P	Decrease
ec:3.1.3.46	rno:117276	Pfkfb3	ENSRNOG00000018911	IPI00231995	-	Increased + Decreased	Product	C00085	F6P	Decrease
ec:3.1.3.46	rno:117276	Pfkfb3	ENSRNOG00000018911	IPI00231995	-	Increased + Decreased	Other	C05345	F6P	Decrease
ec:3.1.3.46	rno:117276	Pfkfb3	ENSRNOG00000018911	IPI00324874	-	Increased + Decreased	Product	C00085	F6P	Decrease
ec:3.1.3.46	rno:117276	Pfkfb3	ENSRNOG00000018911	IPI00324874	-	Increased + Decreased	Other	C05345	F6P	Decrease
ec:3.1.3.46	rno:117276	Pfkfb3	ENSRNOG00000018911	IPI00948182	-	-	Product	C00085	F6P	Decrease
ec:3.1.3.46	rno:117276	Pfkfb3	ENSRNOG00000018911	IPI00948182	-	-	Other	C05345	F6P	Decrease
ec:3.1.3.46	rno:117276	Pfkfb3	ENSRNOG00000018911	IPI01016292	-	-	Product	C00085	F6P	Decrease
ec:3.1.3.46	rno:117276	Pfkfb3	ENSRNOG00000018911	IPI01016292	-	-	Other	C05345	F6P	Decrease
ec:3.1.3.46	rno:502894	Tigar	ENSRNOG00000051816	IPI00559817	-	-	Product	C00085	F6P	Decrease
ec:3.1.3.46	rno:502894	Tigar	ENSRNOG00000051816	IPI00559817	-	-	Other	C05345	F6P	Decrease
ec:3.1.3.74	rno:295663	Phospho2	ENSRNOG00000007979	IPI00195272	-	-	Other	C00647	Pyridoxamine 5'-phosphate	Increase
ec:3.1.3.74	rno:727679	Pdxp	ENSRNOG00000009570	IPI00361415	-	-	Other	C00647	Pyridoxamine 5'-phosphate	Increase
ec:3.1.3.74	rno:727679	Pdxp	ENSRNOG00000009570	IPI00896136	-	-	Other	C00647	Pyridoxamine 5'-phosphate	Increase
ec:3.1.3.75	rno:287644	Phospho1	ENSRNOG00000005569	IPI00870682	-	-	Product	C00114	Choline	Other
ec:3.1.3.75	rno:287644	Phospho1	ENSRNOG00000005569	IPI00870682	-	-	Substrate	C00588	Phosphorylcholine	Increase
ec:3.1.4.2	rno:362219	Gpcpd1	ENSRNOG00000053201	IPI00331860	-	-	Product	C00093	Glycerophosphate	Increase
ec:3.1.4.2	rno:362219	Gpcpd1	ENSRNOG00000053201	IPI00331860	-	-	Product	C00114	Choline	Other
ec:3.1.4.2	rno:362219	Gpcpd1	ENSRNOG00000053201	IPI00331860	-	-	Substrate	C00670	Glycerophosphorylcholine	Decrease
ec:3.1.4.2	rno:362219	Gpcpd1	ENSRNOG00000053201	IPI00951849	-	-	Product	C00093	Glycerophosphate	Increase
ec:3.1.4.2	rno:362219	Gpcpd1	ENSRNOG00000053201	IPI00951849	-	-	Product	C00114	Choline	Other
ec:3.1.4.2	rno:362219	Gpcpd1	ENSRNOG00000053201	IPI00951849	-	-	Substrate	C00670	Glycerophosphorylcholine	Decrease
ec:3.1.4.4	rno:25096	Pld1	ENSRNOG00000028156	IPI00188898	-	-	Product	C00114	Choline	Other
ec:3.1.4.4	rno:25096	Pld1	ENSRNOG00000028156	IPI00231169	-	-	Product	C00114	Choline	Other
ec:3.1.4.4	rno:25096	Pld1	ENSRNOG00000028156	IPI00231170	-	-	Product	C00114	Choline	Other
ec:3.1.4.4	rno:25097	Pld2	ENSRNOG00000019604	IPI00188899	-	-	Product	C00114	Choline	Other
ec:3.1.4.4	rno:25097	Pld2	ENSRNOG00000019604	IPI00778735	-	-	Product	C00114	Choline	Other
ec:3.1.4.4	rno:25097	Pld2	ENSRNOG00000019604	IPI00782571	-	-	Product	C00114	Choline	Other
ec:3.1.4.4	rno:25097	Pld2	ENSRNOG00000019604	IPI00782660	-	-	Product	C00114	Choline	Other
ec:3.1.4.4	rno:25097	Pld2	ENSRNOG00000019604	IPI00948246	-	-	Product	C00114	Choline	Other
ec:3.1.4.4	rno:361527	Pld3	ENSRNOG00000018390	IPI00365672	-	-	Product	C00114	Choline	Other
ec:3.1.4.4	rno:362792	Pld4	ENSRNOG00000028566	IPI00895603	-	-	Product	C00114	Choline	Other
ec:3.1.4.12	rno:83537	Smpd2	ENSRNOG00000000306	IPI00192440	-	-	Product	C00588	Phosphorylcholine	Increase
ec:3.1.4.12	rno:94338	Smpd3	ENSRNOG00000000257	IPI00475992	-	-	Product	C00588	Phosphorylcholine	Increase
ec:3.1.4.12	rno:94338	Smpd3	ENSRNOG00000000257	IPI00650095	-	-	Product	C00588	Phosphorylcholine	Increase
ec:3.1.4.12	rno:303729	Enpp7	ENSRNOG00000047026	IPI00553948	-	-	Product	C00588	Phosphorylcholine	Increase
ec:3.1.4.12	rno:303790	Smpd4	ENSRNOG00000001875	IPI00558095	-	-	Product	C00588	Phosphorylcholine	Increase
ec:3.1.4.12	rno:303790	Smpd4	ENSRNOG00000001875	IPI00954683	-	-	Product	C00588	Phosphorylcholine	Increase
ec:3.1.4.12	rno:308909	Smpd1	ENSRNOG00000017977	IPI00189029	-	-	Product	C00588	Phosphorylcholine	Increase
ec:3.1.4.44	rno:60418	Gde1	ENSRNOG00000050445	IPI00421928	-	-	Product	C00093	Glycerophosphate	Increase
ec:3.2.1.183	rno:114711	Gne	ENSRNOG00000014365	IPI00213065	-	-	Substrate	C00043	UDP-N-acetylglucosamine	Decrease
ec:3.2.1.183	rno:114711	Gne	ENSRNOG00000014365	IPI00777194	-	-	Substrate	C00043	UDP-N-acetylglucosamine	Decrease
ec:3.2.2.19	rno:25371	Adprh	ENSRNOG00000027260	IPI00208197	-	-	Product	C00062	Arg	Increase
ec:3.3.2.2	rno:690610	Tmem86b	ENSRNOG00000038607	IPI00766121	-	-	Product	C00670	Glycerophosphorylcholine	Decrease
ec:3.4.11.1	rno:289668	Lap3	ENSRNOG00000003289	IPI00471530	Other DEGs	Increased + Decreased	Other	C00097	Cys	Decrease
ec:3.4.11.1	rno:289668	Lap3	ENSRNOG00000003289	IPI00829505	Other DEGs	Increased + Decreased	Other	C00097	Cys	Decrease
ec:3.4.11.2	rno:81641	Anpep	ENSRNOG00000014610	IPI00230862	-	-	Other	C00097	Cys	Decrease
ec:3.4.13.18	rno:291394	Cndp2	ENSRNOG00000015591	IPI00421899	-	-	Other	C00135	His	Decrease
ec:3.4.13.18	rno:291394	Cndp2	ENSRNOG00000015591	IPI00557186	-	-	Other	C00135	His	Decrease
ec:3.4.13.20	rno:307212	Cndp1	ENSRNOG00000027739	IPI00367063	-	-	Other	C00135	His	Decrease
ec:3.4.17.23	rno:302668	Ace2	ENSRNOG00000031665	IPI00202779	-	-	Product	C00079	Phe	Decrease
ec:3.4.17.23	rno:302668	Ace2	ENSRNOG00000031665	IPI00950532	-	-	Product	C00079	Phe	Decrease
ec:3.5.1.1	rno:246266	Aspg	ENSRNOG00000012843	IPI00207299	-	-	Product	C00049	Asp	Other
ec:3.5.1.1	rno:246266	Aspg	ENSRNOG00000012843	IPI00207299	-	-	Substrate	C00152	Asn	Other
ec:3.5.1.2	rno:24398	Gls	ENSRNOG00000056246	IPI00199465	-	-	Other	C00819	Gln	Decrease
ec:3.5.1.2	rno:24398	Gls	ENSRNOG00000056246	IPI00199465	-	-	Substrate	C00064	Gln	Decrease
ec:3.5.1.2	rno:24398	Gls	ENSRNOG00000056246	IPI00876602	-	-	Other	C00819	Gln	Decrease
ec:3.5.1.2	rno:24398	Gls	ENSRNOG00000056246	IPI00876602	-	-	Substrate	C00064	Gln	Decrease
ec:3.5.1.2	rno:192268	Gls2	ENSRNOG00000031612	IPI00200883	-	-	Other	C00819	Gln	Decrease
ec:3.5.1.2	rno:192268	Gls2	ENSRNOG00000031612	IPI00200883	-	-	Substrate	C00064	Gln	Decrease
ec:3.5.1.2	rno:192268	Gls2	ENSRNOG00000031612	IPI00650089	-	-	Other	C00819	Gln	Decrease
ec:3.5.1.2	rno:192268	Gls2	ENSRNOG00000031612	IPI00650089	-	-	Substrate	C00064	Gln	Decrease
ec:3.5.1.3	rno:288174	Nit2	ENSRNOG00000027797	IPI00370752	-	-	Other	C00026	2-Oxoglutarate	Increase
ec:3.5.1.14	rno:300981	Acy1	ENSRNOG00000011189	IPI00454539	-	-	Other	C00077	Ornithine	Increase
ec:3.5.1.14	rno:300981	Acy1	ENSRNOG00000011189	IPI00464791	-	-	Other	C00077	Ornithine	Increase
ec:3.5.1.15	rno:79251	Aspa	ENSRNOG00000019659	IPI00207667	-	-	Product	C00049	Asp	Other
ec:3.5.1.15	rno:79251	Aspa	ENSRNOG00000019659	IPI00817118	-	-	Product	C00049	Asp	Other
ec:3.5.1.26	rno:290923	Aga	ENSRNOG00000000108	IPI00213615	-	-	Product	C00049	Asp	Other
ec:3.5.1.28	rno:84387	Pglyrp1	ENSRNOG00000013395	IPI00203836	-	-	Other	C00041	Ala	Increase
ec:3.5.1.28	rno:295180	Pglyrp3b	ENSRNOG00000045617	IPI00368373	-	-	Other	C00041	Ala	Increase
ec:3.5.1.28	rno:299567	Pglyrp2	ENSRNOG00000042318	IPI00882559	Other DEGs	-	Other	C00041	Ala	Increase
ec:3.5.1.28	rno:310611	Pglyrp4	ENSRNOG00000021798	IPI00368411	-	-	Other	C00041	Ala	Increase
ec:3.5.1.28	rno:310611	Pglyrp4	ENSRNOG00000021798	IPI00991195	-	-	Other	C00041	Ala	Increase
ec:3.5.1.28	rno:499658	Pglyrp3	ENSRNOG00000046881	IPI00368367	-	-	Other	C00041	Ala	Increase
ec:3.5.2.9	rno:116684	Oplah	ENSRNOG00000011781	IPI00326436	-	Increased	Substrate	C01879	5-Oxoproline	Increase
ec:3.5.3.1	rno:29215	Arg2	ENSRNOG00000053811	IPI00203723	-	-	Product	C00077	Ornithine	Increase
ec:3.5.3.1	rno:29215	Arg2	ENSRNOG00000053811	IPI00203723	-	-	Product	C00086	Urea	Decrease
ec:3.5.3.1	rno:29215	Arg2	ENSRNOG00000053811	IPI00203723	-	-	Substrate	C00062	Arg	Increase
ec:3.5.3.1	rno:29215	Arg2	ENSRNOG00000053811	IPI00231829	-	-	Product	C00077	Ornithine	Increase
ec:3.5.3.1	rno:29215	Arg2	ENSRNOG00000053811	IPI00231829	-	-	Product	C00086	Urea	Decrease
ec:3.5.3.1	rno:29215	Arg2	ENSRNOG00000053811	IPI00231829	-	-	Substrate	C00062	Arg	Increase
ec:3.5.3.1	rno:29221	Arg1	ENSRNOG00000013304	IPI00327518	-	-	Product	C00077	Ornithine	Increase
ec:3.5.3.1	rno:29221	Arg1	ENSRNOG00000013304	IPI00327518	-	-	Product	C00086	Urea	Decrease
ec:3.5.3.1	rno:29221	Arg1	ENSRNOG00000013304	IPI00327518	-	-	Substrate	C00062	Arg	Increase
ec:3.5.3.1	rno:29221	Arg1	ENSRNOG00000013304	IPI00949356	-	-	Product	C00077	Ornithine	Increase
ec:3.5.3.1	rno:29221	Arg1	ENSRNOG00000013304	IPI00949356	-	-	Product	C00086	Urea	Decrease
ec:3.5.3.1	rno:29221	Arg1	ENSRNOG00000013304	IPI00949356	-	-	Substrate	C00062	Arg	Increase
ec:3.5.3.4	rno:246758	Allc	ENSRNOG00000008299	IPI00464761	-	-	Product	C00086	Urea	Decrease
ec:3.5.3.11	rno:298607	Agmat	ENSRNOG00000012315	IPI00365297	-	-	Product	C00086	Urea	Decrease
ec:3.5.4.5	rno:362638	Cda	ENSRNOG00000015677	IPI00359108	-	-	Substrate	C00475	Cytidine	Decrease
ec:3.5.4.5	rno:100909857	cytidinedeaminase-like	ENSRNOG00000049700	-	-	-	Substrate	C00475	Cytidine	Decrease
ec:3.5.99.6	rno:289608	Gnpda2	ENSRNOG00000002177	IPI00198440	-	-	Product	C00085	F6P	Decrease
ec:3.5.99.6	rno:289608	Gnpda2	ENSRNOG00000002177	IPI00778248	-	-	Product	C00085	F6P	Decrease
ec:3.5.99.6	rno:683570	Gnpda1	ENSRNOG00000047213	IPI00765501	-	-	Product	C00085	F6P	Decrease
ec:3.6.1.7	rno:299203	Acyp1	ENSRNOG00000006744	IPI00215035	-	-	Other	C00197	3PG	Increase
ec:3.6.1.7	rno:299203	Acyp1	ENSRNOG00000006744	IPI00365868	-	-	Other	C00197	3PG	Increase
ec:3.6.1.7	rno:364224	Acyp2	ENSRNOG00000042419	IPI00968497	-	-	Other	C00197	3PG	Increase
ec:3.6.1.9	rno:54410	Enpp3	ENSRNOG00000013791	IPI00326462	-	-	Other	C00029	UDP-glucose	Decrease
ec:3.6.1.9	rno:54410	Enpp3	ENSRNOG00000013791	IPI00326462	-	-	Other	C00103	G1P	Increase
ec:3.6.1.9	rno:85496	Enpp1	ENSRNOG00000013994	IPI00339118	-	-	Other	C00029	UDP-glucose	Decrease
ec:3.6.1.9	rno:85496	Enpp1	ENSRNOG00000013994	IPI00339118	-	-	Other	C00103	G1P	Increase
ec:3.6.1.9	rno:85496	Enpp1	ENSRNOG00000013994	IPI00390328	-	-	Other	C00029	UDP-glucose	Decrease
ec:3.6.1.9	rno:85496	Enpp1	ENSRNOG00000013994	IPI00390328	-	-	Other	C00103	G1P	Increase
ec:3.6.1.16	rno:287406	Adprm	ENSRNOG00000003397	IPI00201983	-	-	Product	C00093	Glycerophosphate	Increase
ec:3.6.1.45	rno:299346	Nudt14	ENSRNOG00000014362	IPI00201266	-	-	Other	C00029	UDP-glucose	Decrease
ec:3.6.1.45	rno:299346	Nudt14	ENSRNOG00000014362	IPI00201266	-	-	Other	C00103	G1P	Increase
ec:3.6.1.53	rno:287406	Adprm	ENSRNOG00000003397	IPI00201983	-	-	Product	C00588	Phosphorylcholine	Increase
ec:3.7.1.2	rno:29383	Fah	ENSRNOG00000013223	IPI00214480	-	-	Product	C00122	Fumarate	Increase
ec:3.7.1.2	rno:29383	Fah	ENSRNOG00000013223	IPI00950374	-	-	Product	C00122	Fumarate	Increase
ec:3.7.1.3	rno:116682	Kynu	ENSRNOG00000029993	IPI00191521	-	-	Product	C00041	Ala	Increase
ec:3.7.1.3	rno:116682	Kynu	ENSRNOG00000029993	IPI00568093	-	-	Product	C00041	Ala	Increase
ec:3.7.1.5	rno:302980	Fahd1	ENSRNOG00000014727	IPI00368708	-	-	Other	C00122	Fumarate	Increase
ec:4.1.1.9	rno:85239	Mlycd	ENSRNOG00000014522	IPI00200489	-	-	Substrate	C00083	Malonyl CoA	Increase
ec:4.1.1.9	rno:85239	Mlycd	ENSRNOG00000014522	IPI00760151	-	-	Substrate	C00083	Malonyl CoA	Increase
ec:4.1.1.11	rno:367181	Gadl1	-	IPI00768929	-	-	Substrate	C00049	Asp	Other
ec:4.1.1.11	rno:367181	Gadl1	-	IPI00958165	-	-	Substrate	C00049	Asp	Other
ec:4.1.1.15	rno:24379	Gad1	ENSRNOG00000000007	IPI00188164	-	-	Other	C00049	Asp	Other
ec:4.1.1.15	rno:24379	Gad1	ENSRNOG00000000007	IPI00206821	-	-	Other	C00049	Asp	Other
ec:4.1.1.15	rno:24379	Gad1	ENSRNOG00000000007	IPI00950175	-	-	Other	C00049	Asp	Other
ec:4.1.1.15	rno:24380	Gad2	ENSRNOG00000018200	IPI00191733	-	-	Other	C00049	Asp	Other
ec:4.1.1.17	rno:24609	Odc1	ENSRNOG00000005424	IPI00211162	-	-	Substrate	C00077	Ornithine	Increase
ec:4.1.1.17	rno:297899	RGD1562036	ENSRNOG00000024788	IPI00366808	-	-	Substrate	C00077	Ornithine	Increase
ec:4.1.1.19	rno:366473	Azin2	ENSRNOG00000051507	IPI00464753	-	-	Substrate	C00062	Arg	Increase
ec:4.1.1.22	rno:24443	Hdc	ENSRNOG00000010262	IPI00364996	-	-	Substrate	C00135	His	Decrease
ec:4.1.1.22	rno:24443	Hdc	ENSRNOG00000010262	IPI00561345	-	-	Substrate	C00135	His	Decrease
ec:4.1.1.22	rno:24443	Hdc	ENSRNOG00000010262	IPI00876583	-	-	Substrate	C00135	His	Decrease
ec:4.1.1.22	rno:24443	Hdc	ENSRNOG00000010262	IPI00950069	-	-	Substrate	C00135	His	Decrease
ec:4.1.1.28	rno:24311	Ddc	ENSRNOG00000004327	IPI00470246	-	-	Other	C00078	Trp	Decrease
ec:4.1.1.28	rno:24311	Ddc	ENSRNOG00000004327	IPI00470246	-	-	Other	C00079	Phe	Decrease
ec:4.1.1.28	rno:24311	Ddc	ENSRNOG00000004327	IPI00470246	-	-	Other	C00082	Tyr	Decrease
ec:4.1.1.28	rno:24311	Ddc	ENSRNOG00000004327	IPI00470246	-	-	Other	C00135	His	Decrease
ec:4.1.1.28	rno:24311	Ddc	ENSRNOG00000004327	IPI00779983	-	-	Other	C00078	Trp	Decrease
ec:4.1.1.28	rno:24311	Ddc	ENSRNOG00000004327	IPI00779983	-	-	Other	C00079	Phe	Decrease
ec:4.1.1.28	rno:24311	Ddc	ENSRNOG00000004327	IPI00779983	-	-	Other	C00082	Tyr	Decrease
ec:4.1.1.28	rno:24311	Ddc	ENSRNOG00000004327	IPI00779983	-	-	Other	C00135	His	Decrease
ec:4.1.1.32	rno:361042	Pck2	-	IPI00869844	-	-	Product	C00074	PEP	Increase
ec:4.1.1.32	rno:362282	Pck1	ENSRNOG00000028616	IPI00395267	Class 2 of Down-regulated DEGs	-	Product	C00074	PEP	Increase
ec:4.1.2.13	rno:24189	Aldoa	ENSRNOG00000052802	IPI00231734	-	-	Product	C00111	DHAP	Increase
ec:4.1.2.13	rno:24189	Aldoa	ENSRNOG00000052802	IPI00231734	-	-	Other	C05378	F1,6P	Increase
ec:4.1.2.13	rno:24189	Aldoa	ENSRNOG00000052802	IPI00231734	-	-	Substrate	C00354	F1,6P	Increase
ec:4.1.2.13	rno:24189	Aldoa	ENSRNOG00000052802	IPI00951991	-	-	Product	C00111	DHAP	Increase
ec:4.1.2.13	rno:24189	Aldoa	ENSRNOG00000052802	IPI00951991	-	-	Other	C05378	F1,6P	Increase
ec:4.1.2.13	rno:24189	Aldoa	ENSRNOG00000052802	IPI00951991	-	-	Substrate	C00354	F1,6P	Increase
ec:4.1.2.13	rno:24190	Aldob	ENSRNOG00000006807	IPI00471911	-	-	Product	C00111	DHAP	Increase
ec:4.1.2.13	rno:24190	Aldob	ENSRNOG00000006807	IPI00471911	-	-	Other	C05378	F1,6P	Increase
ec:4.1.2.13	rno:24190	Aldob	ENSRNOG00000006807	IPI00471911	-	-	Substrate	C00354	F1,6P	Increase
ec:4.1.2.13	rno:24190	Aldob	ENSRNOG00000006807	IPI00876620	-	-	Product	C00111	DHAP	Increase
ec:4.1.2.13	rno:24190	Aldob	ENSRNOG00000006807	IPI00876620	-	-	Other	C05378	F1,6P	Increase
ec:4.1.2.13	rno:24190	Aldob	ENSRNOG00000006807	IPI00876620	-	-	Substrate	C00354	F1,6P	Increase
ec:4.1.2.13	rno:24191	Aldoc	ENSRNOG00000011452	IPI00231736	-	-	Product	C00111	DHAP	Increase
ec:4.1.2.13	rno:24191	Aldoc	ENSRNOG00000011452	IPI00231736	-	-	Other	C05378	F1,6P	Increase
ec:4.1.2.13	rno:24191	Aldoc	ENSRNOG00000011452	IPI00231736	-	-	Substrate	C00354	F1,6P	Increase
ec:4.1.2.13	rno:24191	Aldoc	ENSRNOG00000011452	IPI00454435	-	-	Product	C00111	DHAP	Increase
ec:4.1.2.13	rno:24191	Aldoc	ENSRNOG00000011452	IPI00454435	-	-	Other	C05378	F1,6P	Increase
ec:4.1.2.13	rno:24191	Aldoc	ENSRNOG00000011452	IPI00454435	-	-	Substrate	C00354	F1,6P	Increase
ec:4.1.2.13	rno:24191	Aldoc	ENSRNOG00000011452	IPI00561972	-	-	Product	C00111	DHAP	Increase
ec:4.1.2.13	rno:24191	Aldoc	ENSRNOG00000011452	IPI00561972	-	-	Other	C05378	F1,6P	Increase
ec:4.1.2.13	rno:24191	Aldoc	ENSRNOG00000011452	IPI00561972	-	-	Substrate	C00354	F1,6P	Increase
ec:4.1.2.13	rno:299052	Aldoart2	ENSRNOG00000030869	IPI00195851	-	-	Product	C00111	DHAP	Increase
ec:4.1.2.13	rno:299052	Aldoart2	ENSRNOG00000030869	IPI00195851	-	-	Other	C05378	F1,6P	Increase
ec:4.1.2.13	rno:299052	Aldoart2	ENSRNOG00000030869	IPI00195851	-	-	Substrate	C00354	F1,6P	Increase
ec:4.1.3.44	rno:304423	Tyw1	ENSRNOG00000024352	IPI00370882	-	-	Product	C00073	Met	Decrease
ec:4.1.3.44	rno:304423	Tyw1	ENSRNOG00000024352	IPI00948564	-	-	Product	C00073	Met	Decrease
ec:4.2.1.2	rno:24368	Fh	ENSRNOG00000003653	IPI00231611	-	-	Product	C00122	Fumarate	Increase
ec:4.2.1.2	rno:24368	Fh	ENSRNOG00000003653	IPI00231611	-	-	Substrate	C00149	Malate	Increase
ec:4.2.1.2	rno:24368	Fh	ENSRNOG00000003653	IPI00760133	-	-	Product	C00122	Fumarate	Increase
ec:4.2.1.2	rno:24368	Fh	ENSRNOG00000003653	IPI00760133	-	-	Substrate	C00149	Malate	Increase
ec:4.2.1.3	rno:50655	Aco1	ENSRNOG00000005849	IPI00207003	-	-	Substrate	C00158	Citrate	Increase
ec:4.2.1.3	rno:50655	Aco1	ENSRNOG00000005849	IPI00781133	-	-	Substrate	C00158	Citrate	Increase
ec:4.2.1.3	rno:79250	Aco2	ENSRNOG00000024128	IPI00421539	-	-	Substrate	C00158	Citrate	Increase
ec:4.2.1.3	rno:79250	Aco2	ENSRNOG00000024128	IPI00950672	-	-	Substrate	C00158	Citrate	Increase
ec:4.2.1.11	rno:24333	Eno1	ENSRNOG00000017895	IPI00464815	-	-	Product	C00074	PEP	Increase
ec:4.2.1.11	rno:24333	Eno1	ENSRNOG00000017895	IPI00951317	-	-	Product	C00074	PEP	Increase
ec:4.2.1.11	rno:24334	Eno2	ENSRNOG00000013141	IPI00326412	-	-	Product	C00074	PEP	Increase
ec:4.2.1.11	rno:24334	Eno2	ENSRNOG00000013141	IPI00339153	-	-	Product	C00074	PEP	Increase
ec:4.2.1.11	rno:25438	Eno3	ENSRNOG00000004078	IPI00231631	-	-	Product	C00074	PEP	Increase
ec:4.2.1.11	rno:100911625	gamma-enolase-like	ENSRNOG00000048365	-	-	-	Product	C00074	PEP	Increase
ec:4.2.1.22	rno:24250	Cbs	ENSRNOG00000029528	IPI00214299	-	-	Product	C02291	Cystathionine	Increase
ec:4.2.1.22	rno:24250	Cbs	ENSRNOG00000029528	IPI00214299	-	-	Other	C00097	Cys	Decrease
ec:4.2.1.22	rno:24250	Cbs	ENSRNOG00000029528	IPI00214299	-	-	Other	C00542	Cystathionine	Increase
ec:4.2.1.22	rno:24250	Cbs	ENSRNOG00000029528	IPI00214299	-	-	Substrate	C00065	Ser	Increase
ec:4.2.1.22	rno:24250	Cbs	ENSRNOG00000029528	IPI00231548	-	-	Product	C02291	Cystathionine	Increase
ec:4.2.1.22	rno:24250	Cbs	ENSRNOG00000029528	IPI00231548	-	-	Other	C00097	Cys	Decrease
ec:4.2.1.22	rno:24250	Cbs	ENSRNOG00000029528	IPI00231548	-	-	Other	C00542	Cystathionine	Increase
ec:4.2.1.22	rno:24250	Cbs	ENSRNOG00000029528	IPI00231548	-	-	Substrate	C00065	Ser	Increase
ec:4.2.1.22	rno:24250	Cbs	ENSRNOG00000029528	IPI00231549	-	-	Product	C02291	Cystathionine	Increase
ec:4.2.1.22	rno:24250	Cbs	ENSRNOG00000029528	IPI00231549	-	-	Other	C00097	Cys	Decrease
ec:4.2.1.22	rno:24250	Cbs	ENSRNOG00000029528	IPI00231549	-	-	Other	C00542	Cystathionine	Increase
ec:4.2.1.22	rno:24250	Cbs	ENSRNOG00000029528	IPI00231549	-	-	Substrate	C00065	Ser	Increase
ec:4.2.1.22	rno:24250	Cbs	ENSRNOG00000029528	IPI00957819	-	-	Product	C02291	Cystathionine	Increase
ec:4.2.1.22	rno:24250	Cbs	ENSRNOG00000029528	IPI00957819	-	-	Other	C00097	Cys	Decrease
ec:4.2.1.22	rno:24250	Cbs	ENSRNOG00000029528	IPI00957819	-	-	Other	C00542	Cystathionine	Increase
ec:4.2.1.22	rno:24250	Cbs	ENSRNOG00000029528	IPI00957819	-	-	Substrate	C00065	Ser	Increase
ec:4.2.1.22	rno:24250	Cbs	ENSRNOG00000029528	IPI01016392	-	-	Product	C02291	Cystathionine	Increase
ec:4.2.1.22	rno:24250	Cbs	ENSRNOG00000029528	IPI01016392	-	-	Other	C00097	Cys	Decrease
ec:4.2.1.22	rno:24250	Cbs	ENSRNOG00000029528	IPI01016392	-	-	Other	C00542	Cystathionine	Increase
ec:4.2.1.22	rno:24250	Cbs	ENSRNOG00000029528	IPI01016392	-	-	Substrate	C00065	Ser	Increase
ec:4.2.1.49	rno:685999	Uroc1	ENSRNOG00000043404	IPI00388707	-	-	Product	C00785	Urocanate	Decrease
ec:4.2.1.49	rno:685999	Uroc1	ENSRNOG00000043404	IPI00553996	-	-	Product	C00785	Urocanate	Decrease
ec:4.2.1.49	rno:685999	Uroc1	ENSRNOG00000043404	IPI00957367	-	-	Product	C00785	Urocanate	Decrease
ec:4.3.1.3	rno:29301	Hal	ENSRNOG00000004502	IPI00201103	-	Decreased	Product	C00785	Urocanate	Decrease
ec:4.3.1.3	rno:29301	Hal	ENSRNOG00000004502	IPI00201103	-	Decreased	Substrate	C00135	His	Decrease
ec:4.3.1.17	rno:25044	Sds	ENSRNOG00000001388	IPI00193769	-	-	Substrate	C00065	Ser	Increase
ec:4.3.1.17	rno:25044	Sds	ENSRNOG00000001388	IPI00231470	-	-	Substrate	C00065	Ser	Increase
ec:4.3.1.17	rno:25044	Sds	ENSRNOG00000001388	IPI01016424	-	-	Substrate	C00065	Ser	Increase
ec:4.3.1.17	rno:360816	Sdsl	ENSRNOG00000001391	IPI00363647	-	-	Substrate	C00065	Ser	Increase
ec:4.3.1.19	rno:25044	Sds	ENSRNOG00000001388	IPI00193769	-	-	Other	C00065	Ser	Increase
ec:4.3.1.19	rno:25044	Sds	ENSRNOG00000001388	IPI00231470	-	-	Other	C00065	Ser	Increase
ec:4.3.1.19	rno:25044	Sds	ENSRNOG00000001388	IPI01016424	-	-	Other	C00065	Ser	Increase
ec:4.3.1.19	rno:360816	Sdsl	ENSRNOG00000001391	IPI00363647	-	-	Other	C00065	Ser	Increase
ec:4.3.2.1	rno:59085	Asl	ENSRNOG00000000903	IPI00325599	-	-	Product	C00062	Arg	Increase
ec:4.3.2.1	rno:59085	Asl	ENSRNOG00000000903	IPI00325599	-	-	Product	C00122	Fumarate	Increase
ec:4.3.2.1	rno:59085	Asl	ENSRNOG00000000903	IPI00325599	-	-	Substrate	C03406	Argininosuccinate	Increase
ec:4.3.2.1	rno:59085	Asl	ENSRNOG00000000903	IPI00949912	-	-	Product	C00062	Arg	Increase
ec:4.3.2.1	rno:59085	Asl	ENSRNOG00000000903	IPI00949912	-	-	Product	C00122	Fumarate	Increase
ec:4.3.2.1	rno:59085	Asl	ENSRNOG00000000903	IPI00949912	-	-	Substrate	C03406	Argininosuccinate	Increase
ec:4.3.2.2	rno:315150	Adsl	ENSRNOG00000018655	IPI00361216	-	-	Product	C00122	Fumarate	Increase
ec:4.4.1.1	rno:24962	Cth	ENSRNOG00000010658	IPI00194550	-	-	Product	C00097	Cys	Decrease
ec:4.4.1.1	rno:24962	Cth	ENSRNOG00000010658	IPI00194550	-	-	Substrate	C02291	Cystathionine	Increase
ec:4.4.1.1	rno:24962	Cth	ENSRNOG00000010658	IPI00949840	-	-	Product	C00097	Cys	Decrease
ec:4.4.1.1	rno:24962	Cth	ENSRNOG00000010658	IPI00949840	-	-	Substrate	C02291	Cystathionine	Increase
ec:4.4.1.1	rno:103691744	cystathioninegamma-lyase	ENSRNOG00000057089	-	-	-	Product	C00097	Cys	Decrease
ec:4.4.1.1	rno:103691744	cystathioninegamma-lyase	ENSRNOG00000057089	-	-	-	Substrate	C02291	Cystathionine	Increase
ec:4.4.1.5	rno:294320	Glo1	ENSRNOG00000000541	IPI00188304	-	-	Substrate	C03451	S-Lactoylglutathione	Increase
ec:4.4.1.16	rno:363285	Scly	ENSRNOG00000020083	IPI00367135	-	-	Product	C00041	Ala	Increase
ec:5.1.1.18	rno:303306	Srr	ENSRNOG00000002991	IPI00388205	-	-	Product	C00740	Ser	Increase
ec:5.1.1.18	rno:303306	Srr	ENSRNOG00000002991	IPI00388205	-	-	Substrate	C00065	Ser	Increase
ec:5.1.1.18	rno:303306	Srr	ENSRNOG00000002991	IPI00395288	-	-	Product	C00740	Ser	Increase
ec:5.1.1.18	rno:303306	Srr	ENSRNOG00000002991	IPI00395288	-	-	Substrate	C00065	Ser	Increase
ec:5.1.3.2	rno:114860	Gale	ENSRNOG00000009712	IPI00193573	-	-	Other	C00043	UDP-N-acetylglucosamine	Decrease
ec:5.1.3.2	rno:114860	Gale	ENSRNOG00000009712	IPI00193573	-	-	Substrate	C00029	UDP-glucose	Decrease
ec:5.1.3.2	rno:114860	Gale	ENSRNOG00000009712	IPI00882523	-	-	Other	C00043	UDP-N-acetylglucosamine	Decrease
ec:5.1.3.2	rno:114860	Gale	ENSRNOG00000009712	IPI00882523	-	-	Substrate	C00029	UDP-glucose	Decrease
ec:5.3.1.1	rno:24849	Tpi1	ENSRNOG00000015290	IPI00231767	-	-	Product	C00111	DHAP	Increase
ec:5.3.1.1	rno:246267	resection-induced TPI (rs11)	-	IPI00208475	-	-	Product	C00111	DHAP	Increase
ec:5.3.1.1	rno:500959	triosephosphate isomerase	-	IPI00421392	-	-	Product	C00111	DHAP	Increase
ec:5.3.1.1	rno:100911515	triosephosphateisomerase-like	ENSRNOG00000050669	-	-	-	Product	C00111	DHAP	Increase
ec:5.3.1.8	rno:300741	Mpi	ENSRNOG00000018898	IPI00470302	-	-	Product	C00085	F6P	Decrease
ec:5.3.1.8	rno:300741	Mpi	ENSRNOG00000018898	IPI00470302	-	-	Other	C05345	F6P	Decrease
ec:5.3.1.9	rno:292804	Gpi	ENSRNOG00000023150	IPI00364311	-	-	Product	C00085	F6P	Decrease
ec:5.3.1.9	rno:292804	Gpi	ENSRNOG00000023150	IPI00364311	-	-	Other	C00668	G6P	Decrease
ec:5.3.1.9	rno:292804	Gpi	ENSRNOG00000023150	IPI00364311	-	-	Other	C05345	F6P	Decrease
ec:5.3.1.9	rno:292804	Gpi	ENSRNOG00000023150	IPI00364311	-	-	Substrate	C00092	G6P	Decrease
ec:5.3.1.9	rno:292804	Gpi	ENSRNOG00000023150	IPI00947909	-	-	Product	C00085	F6P	Decrease
ec:5.3.1.9	rno:292804	Gpi	ENSRNOG00000023150	IPI00947909	-	-	Other	C00668	G6P	Decrease
ec:5.3.1.9	rno:292804	Gpi	ENSRNOG00000023150	IPI00947909	-	-	Other	C05345	F6P	Decrease
ec:5.3.1.9	rno:292804	Gpi	ENSRNOG00000023150	IPI00947909	-	-	Substrate	C00092	G6P	Decrease
ec:5.4.2.2	rno:24645	Pgm1	ENSRNOG00000009889	IPI00231641	-	Increased	Product	C00092	G6P	Decrease
ec:5.4.2.2	rno:24645	Pgm1	ENSRNOG00000009889	IPI00231641	-	Increased	Other	C00668	G6P	Decrease
ec:5.4.2.2	rno:24645	Pgm1	ENSRNOG00000009889	IPI00231641	-	Increased	Substrate	C00103	G1P	Increase
ec:5.4.2.2	rno:24645	Pgm1	ENSRNOG00000009889	IPI00780332	-	Increased	Product	C00092	G6P	Decrease
ec:5.4.2.2	rno:24645	Pgm1	ENSRNOG00000009889	IPI00780332	-	Increased	Other	C00668	G6P	Decrease
ec:5.4.2.2	rno:24645	Pgm1	ENSRNOG00000009889	IPI00780332	-	Increased	Substrate	C00103	G1P	Increase
ec:5.4.2.2	rno:24645	Pgm1	ENSRNOG00000009889	IPI00949068	-	Increased	Product	C00092	G6P	Decrease
ec:5.4.2.2	rno:24645	Pgm1	ENSRNOG00000009889	IPI00949068	-	Increased	Other	C00668	G6P	Decrease
ec:5.4.2.2	rno:24645	Pgm1	ENSRNOG00000009889	IPI00949068	-	Increased	Substrate	C00103	G1P	Increase
ec:5.4.2.11	rno:24642	Pgam1	ENSRNOG00000050585	IPI00421428	-	-	Product	C00197	3PG	Increase
ec:5.4.2.11	rno:24959	Pgam2	ENSRNOG00000013532	IPI00231506	-	-	Product	C00197	3PG	Increase
ec:5.4.2.11	rno:296973	Bpgm	ENSRNOG00000010133	IPI00382230	-	-	Product	C00197	3PG	Increase
ec:5.4.2.11	rno:296973	Bpgm	ENSRNOG00000010133	IPI00421497	-	-	Product	C00197	3PG	Increase
ec:5.4.2.11	rno:296973	Bpgm	ENSRNOG00000010133	IPI00950939	-	-	Product	C00197	3PG	Increase
ec:5.4.99.2	rno:688517	Mut	ENSRNOG00000050843	IPI00958919	-	-	Product	C00091	Succinyl CoA	Decrease
ec:5.5.1.4	rno:290651	Isyna1	ENSRNOG00000019741	IPI00202154	-	-	Substrate	C00092	G6P	Decrease
ec:6.1.1.1	rno:287924	Yars2	ENSRNOG00000025252	IPI00370436	-	-	Substrate	C00082	Tyr	Decrease
ec:6.1.1.1	rno:313047	Yars	ENSRNOG00000007213	IPI00366785	-	-	Substrate	C00082	Tyr	Decrease
ec:6.1.1.2	rno:314442	Wars	ENSRNOG00000004359	IPI00780700	-	-	Substrate	C00078	Trp	Decrease
ec:6.1.1.2	rno:314442	Wars	ENSRNOG00000004359	IPI00829469	-	-	Substrate	C00078	Trp	Decrease
ec:6.1.1.2	rno:690654	Wars2	ENSRNOG00000019508	IPI00368871	-	-	Substrate	C00078	Trp	Decrease
ec:6.1.1.4	rno:291624	Lars	ENSRNOG00000018304	IPI00363236	-	-	Substrate	C00123	Leu	Decrease
ec:6.1.1.4	rno:363172	Lars2	ENSRNOG00000004760	IPI00366881	-	-	Substrate	C00123	Leu	Decrease
ec:6.1.1.4	rno:363172	Lars2	ENSRNOG00000004760	IPI00952475	-	-	Substrate	C00123	Leu	Decrease
ec:6.1.1.5	rno:306804	Iars	ENSRNOG00000014616	IPI00365783	-	-	Substrate	C00407	Ile	Decrease
ec:6.1.1.5	rno:364070	Iars2	ENSRNOG00000002368	-	-	-	Substrate	C00407	Ile	Decrease
ec:6.1.1.7	rno:292023	Aars	ENSRNOG00000018404	IPI00363563	-	-	Substrate	C00041	Ala	Increase
ec:6.1.1.7	rno:292023	Aars	ENSRNOG00000018404	IPI00949916	-	-	Substrate	C00041	Ala	Increase
ec:6.1.1.7	rno:301254	Aars2	ENSRNOG00000025808	IPI00869904	-	-	Substrate	C00041	Ala	Increase
ec:6.1.1.7	rno:301254	Aars2	ENSRNOG00000025808	IPI00948440	-	-	Substrate	C00041	Ala	Increase
ec:6.1.1.9	rno:25009	Vars	ENSRNOG00000000867	IPI00372557	-	Decreased	Substrate	C00183	Val	Decrease
ec:6.1.1.9	rno:309596	Vars2	ENSRNOG00000000833	IPI00417368	-	-	Substrate	C00183	Val	Decrease
ec:6.1.1.10	rno:299851	Mars	ENSRNOG00000025459	IPI00366397	-	Decreased	Substrate	C00073	Met	Decrease
ec:6.1.1.10	rno:316403	Mars2	ENSRNOG00000050002	IPI00370954	-	-	Substrate	C00073	Met	Decrease
ec:6.1.1.10	rno:100911305	methionine--tRNAligase	ENSRNOG00000048668	-	-	-	Substrate	C00073	Met	Decrease
ec:6.1.1.11	rno:266975	Sars	ENSRNOG00000020255	IPI00373410	-	-	Substrate	C00065	Ser	Increase
ec:6.1.1.11	rno:266975	Sars	ENSRNOG00000020255	IPI00391119	-	-	Substrate	C00065	Ser	Increase
ec:6.1.1.11	rno:266975	Sars	ENSRNOG00000020255	IPI00947927	-	-	Substrate	C00065	Ser	Increase
ec:6.1.1.11	rno:266975	Sars	ENSRNOG00000020255	IPI00952127	-	-	Substrate	C00065	Ser	Increase
ec:6.1.1.11	rno:292759	Sars2	ENSRNOG00000019962	IPI00364070	-	-	Substrate	C00065	Ser	Increase
ec:6.1.1.12	rno:116483	Dars	ENSRNOG00000003743	IPI00206224	-	-	Substrate	C00049	Asp	Other
ec:6.1.1.12	rno:304919	Dars2	ENSRNOG00000002813	IPI00372374	-	-	Substrate	C00049	Asp	Other
ec:6.1.1.16	rno:293638	Cars	ENSRNOG00000020651	IPI00371408	-	-	Substrate	C00097	Cys	Decrease
ec:6.1.1.16	rno:293638	Cars	ENSRNOG00000020651	IPI00563516	-	-	Substrate	C00097	Cys	Decrease
ec:6.1.1.16	rno:361184	Cars2	ENSRNOG00000014526	IPI00203370	-	-	Substrate	C00097	Cys	Decrease
ec:6.1.1.16	rno:361184	Cars2	ENSRNOG00000014526	IPI00364687	-	-	Substrate	C00097	Cys	Decrease
ec:6.1.1.16	rno:361184	Cars2	ENSRNOG00000014526	IPI00557944	-	-	Substrate	C00097	Cys	Decrease
ec:6.1.1.16	rno:361184	Cars2	ENSRNOG00000014526	IPI00969772	-	-	Substrate	C00097	Cys	Decrease
ec:6.1.1.18	rno:290868	Qars	ENSRNOG00000060912	IPI00362720	-	-	Substrate	C00064	Gln	Decrease
ec:6.1.1.18	rno:100911132	glutamine--tRNAligase-like	ENSRNOG00000054139	-	-	-	Substrate	C00064	Gln	Decrease
ec:6.1.1.19	rno:287191	Rars	ENSRNOG00000007739	IPI00188665	-	-	Substrate	C00062	Arg	Increase
ec:6.1.1.19	rno:297969	Rars2	ENSRNOG00000008643	IPI00200956	-	-	Substrate	C00062	Arg	Increase
ec:6.1.1.20	rno:288917	Farsa	ENSRNOG00000003149	IPI00199865	-	-	Substrate	C00079	Phe	Decrease
ec:6.1.1.20	rno:301544	Farsb	ENSRNOG00000014119	IPI00202379	-	-	Substrate	C00079	Phe	Decrease
ec:6.1.1.20	rno:306879	Fars2	ENSRNOG00000016135	IPI00464771	-	-	Substrate	C00079	Phe	Decrease
ec:6.1.1.20	rno:306879	Fars2	ENSRNOG00000016135	IPI00951321	-	-	Substrate	C00079	Phe	Decrease
ec:6.1.1.21	rno:307491	Hars2	ENSRNOG00000016087	IPI00562572	-	Increased	Substrate	C00135	His	Decrease
ec:6.1.1.21	rno:307492	Hars	ENSRNOG00000028105	IPI00561142	-	-	Substrate	C00135	His	Decrease
ec:6.1.1.22	rno:291556	Nars	ENSRNOG00000017852	IPI00421313	-	-	Substrate	C00152	Asn	Other
ec:6.1.1.22	rno:291556	Nars	ENSRNOG00000017852	IPI00565217	-	-	Substrate	C00152	Asn	Other
ec:6.1.1.22	rno:293128	Nars2	ENSRNOG00000011476	IPI00368436	-	-	Substrate	C00152	Asn	Other
ec:6.1.1.22	rno:293128	Nars2	ENSRNOG00000011476	IPI00777219	-	-	Substrate	C00152	Asn	Other
ec:6.2.1.4	rno:114597	Suclg1	ENSRNOG00000005587	IPI00197555	-	-	Product	C00091	Succinyl CoA	Decrease
ec:6.2.1.4	rno:114597	Suclg1	ENSRNOG00000005587	IPI00197555	-	-	Substrate	C00042	Succinate	Increase
ec:6.2.1.4	rno:361071	Sucla2	ENSRNOG00000017481	IPI00364431	-	-	Product	C00091	Succinyl CoA	Decrease
ec:6.2.1.4	rno:361071	Sucla2	ENSRNOG00000017481	IPI00364431	-	-	Substrate	C00042	Succinate	Increase
ec:6.2.1.4	rno:361071	Sucla2	ENSRNOG00000017481	IPI00951645	-	-	Product	C00091	Succinyl CoA	Decrease
ec:6.2.1.4	rno:361071	Sucla2	ENSRNOG00000017481	IPI00951645	-	-	Substrate	C00042	Succinate	Increase
ec:6.2.1.4	rno:362404	Suclg2	ENSRNOG00000005686	IPI00471539	-	-	Product	C00091	Succinyl CoA	Decrease
ec:6.2.1.4	rno:362404	Suclg2	ENSRNOG00000005686	IPI00471539	-	-	Substrate	C00042	Succinate	Increase
ec:6.2.1.4	rno:362404	Suclg2	ENSRNOG00000005686	IPI00948442	-	-	Product	C00091	Succinyl CoA	Decrease
ec:6.2.1.4	rno:362404	Suclg2	ENSRNOG00000005686	IPI00948442	-	-	Substrate	C00042	Succinate	Increase
ec:6.2.1.5	rno:114597	Suclg1	ENSRNOG00000005587	IPI00197555	-	-	Product	C00091	Succinyl CoA	Decrease
ec:6.2.1.5	rno:114597	Suclg1	ENSRNOG00000005587	IPI00197555	-	-	Substrate	C00042	Succinate	Increase
ec:6.2.1.5	rno:361071	Sucla2	ENSRNOG00000017481	IPI00364431	-	-	Product	C00091	Succinyl CoA	Decrease
ec:6.2.1.5	rno:361071	Sucla2	ENSRNOG00000017481	IPI00364431	-	-	Substrate	C00042	Succinate	Increase
ec:6.2.1.5	rno:361071	Sucla2	ENSRNOG00000017481	IPI00951645	-	-	Product	C00091	Succinyl CoA	Decrease
ec:6.2.1.5	rno:361071	Sucla2	ENSRNOG00000017481	IPI00951645	-	-	Substrate	C00042	Succinate	Increase
ec:6.2.1.5	rno:362404	Suclg2	ENSRNOG00000005686	IPI00471539	-	-	Product	C00091	Succinyl CoA	Decrease
ec:6.2.1.5	rno:362404	Suclg2	ENSRNOG00000005686	IPI00471539	-	-	Substrate	C00042	Succinate	Increase
ec:6.2.1.5	rno:362404	Suclg2	ENSRNOG00000005686	IPI00948442	-	-	Product	C00091	Succinyl CoA	Decrease
ec:6.2.1.5	rno:362404	Suclg2	ENSRNOG00000005686	IPI00948442	-	-	Substrate	C00042	Succinate	Increase
ec:6.3.1.2	rno:24957	Glul	ENSRNOG00000049560	IPI00324020	-	-	Product	C00064	Gln	Decrease
ec:6.3.1.17	rno:362428	Rimklb	ENSRNOG00000023814	IPI00203407	-	-	Substrate	C00158	Citrate	Increase
ec:6.3.1.17	rno:362428	Rimklb	ENSRNOG00000023814	IPI00208667	-	-	Substrate	C00158	Citrate	Increase
ec:6.3.2.2	rno:25283	Gclc	ENSRNOG00000006302	IPI00231862	-	-	Substrate	C00097	Cys	Decrease
ec:6.3.2.5	rno:298490	Ppcs	ENSRNOG00000008572	IPI00365246	-	-	Substrate	C00097	Cys	Decrease
ec:6.3.2.5	rno:298490	Ppcs	ENSRNOG00000008572	IPI00959291	-	-	Substrate	C00097	Cys	Decrease
ec:6.3.2.6	rno:140946	Paics	ENSRNOG00000002101	IPI00203391	-	-	Substrate	C00049	Asp	Other
ec:6.3.2.6	rno:140946	Paics	ENSRNOG00000002101	IPI00951385	-	-	Substrate	C00049	Asp	Other
ec:6.3.2.11	rno:309150	Carns1	ENSRNOG00000018603	-	-	-	Other	C00062	Arg	Increase
ec:6.3.2.11	rno:309150	Carns1	ENSRNOG00000018603	-	-	-	Substrate	C00135	His	Decrease
ec:6.3.2.25	rno:171572	Ttl	ENSRNOG00000018205	IPI00213199	-	-	Substrate	C00082	Tyr	Decrease
ec:6.3.4.2	rno:313560	Ctps1	ENSRNOG00000009963	IPI00914229	-	-	Substrate	C00064	Gln	Decrease
ec:6.3.4.2	rno:619580	Ctps2	ENSRNOG00000004257	IPI00206940	-	-	Substrate	C00064	Gln	Decrease
ec:6.3.4.2	rno:619580	Ctps2	ENSRNOG00000004257	IPI00779925	-	-	Substrate	C00064	Gln	Decrease
ec:6.3.4.2	rno:619580	Ctps2	ENSRNOG00000004257	IPI00782274	-	-	Substrate	C00064	Gln	Decrease
ec:6.3.4.4	rno:289276	Adss	ENSRNOG00000004481	IPI00372748	-	-	Substrate	C00049	Asp	Other
ec:6.3.4.4	rno:684425	Adssl1	ENSRNOG00000046763	IPI00764567	-	-	Substrate	C00049	Asp	Other
ec:6.3.4.5	rno:25698	Ass1	ENSRNOG00000008837	IPI00211127	-	-	Product	C03406	Argininosuccinate	Increase
ec:6.3.4.5	rno:25698	Ass1	ENSRNOG00000008837	IPI00211127	-	-	Substrate	C00049	Asp	Other
ec:6.3.5.1	rno:353255	Nadsyn1	ENSRNOG00000020736	IPI00331814	-	Increased	Substrate	C00064	Gln	Decrease
ec:6.3.5.2	rno:295088	Gmps	ENSRNOG00000051151	IPI00372214	-	Increased + Decreased	Substrate	C00064	Gln	Decrease
ec:6.3.5.2	rno:295088	Gmps	ENSRNOG00000051151	IPI00780105	-	Increased + Decreased	Substrate	C00064	Gln	Decrease
ec:6.3.5.3	rno:287420	Pfas	ENSRNOG00000005193	IPI00369646	-	-	Substrate	C00064	Gln	Decrease
ec:6.3.5.4	rno:25612	Asns	ENSRNOG00000007546	IPI00471908	-	-	Product	C00152	Asn	Other
ec:6.3.5.4	rno:25612	Asns	ENSRNOG00000007546	IPI00471908	-	-	Substrate	C00049	Asp	Other
ec:6.3.5.4	rno:25612	Asns	ENSRNOG00000007546	IPI00471908	-	-	Substrate	C00064	Gln	Decrease
ec:6.3.5.5	rno:24240	Cad	ENSRNOG00000026474	IPI00365582	-	Increased + Decreased	Substrate	C00064	Gln	Decrease
ec:6.3.5.6	rno:309911	Qrsl1	ENSRNOG00000026049	IPI00361503	-	-	Substrate	C00064	Gln	Decrease
ec:6.3.5.6	rno:360821	Gatc	ENSRNOG00000045621	IPI00363652	-	-	Substrate	C00064	Gln	Decrease
ec:6.3.5.6	rno:361974	Gatb	ENSRNOG00000037655	IPI00767587	-	-	Substrate	C00064	Gln	Decrease
ec:6.3.5.6	rno:100909836	Gatc	-	-	-	-	Substrate	C00064	Gln	Decrease
ec:6.3.5.7	rno:309911	Qrsl1	ENSRNOG00000026049	IPI00361503	-	-	Substrate	C00064	Gln	Decrease
ec:6.3.5.7	rno:360821	Gatc	ENSRNOG00000045621	IPI00363652	-	-	Substrate	C00064	Gln	Decrease
ec:6.3.5.7	rno:361974	Gatb	ENSRNOG00000037655	IPI00767587	-	-	Substrate	C00064	Gln	Decrease
ec:6.3.5.7	rno:100909836	Gatc	-	-	-	-	Substrate	C00064	Gln	Decrease
ec:6.4.1.2	rno:60581	Acaca	ENSRNOG00000034013	IPI00194102	-	Increased + Decreased	Product	C00083	Malonyl CoA	Increase
ec:6.4.1.2	rno:60581	Acaca	ENSRNOG00000034013	IPI00567332	-	Increased + Decreased	Product	C00083	Malonyl CoA	Increase
ec:6.4.1.2	rno:60581	Acaca	ENSRNOG00000034013	IPI00957706	-	-	Product	C00083	Malonyl CoA	Increase
ec:6.4.1.2	rno:116719	Acacb	ENSRNOG00000000658	IPI00190024	-	-	Product	C00083	Malonyl CoA	Increase
ec:6.4.1.2	rno:116719	Acacb	ENSRNOG00000000658	IPI00195717	-	-	Product	C00083	Malonyl CoA	Increase
ec:6.4.1.2	rno:116719	Acacb	ENSRNOG00000000658	IPI00948454	-	-	Product	C00083	Malonyl CoA	Increase
						-
